# Supplementary material for: Genome-Wide Discovery of Microsatellite Markers from Diploid Progenitor Species, Arachis duranensis and A. ipaensis, and Their Application in Cultivated Peanut (A. hypogaea)
Source: Front Plant Sci. 2017 Jul 18;8:1209. doi: 10.3389/fpls.2017.01209 (PMC5513918; doi:10.3389/fpls.2017.01209)
Supplement: Supplementary file 1 [file Table_1.XLS]

## Sheet: 1A
Supplementary Table S1. Information of the SSR markers in A. duranensis
SSR_ID	SSR	MOTIF(REPEATS)	position_in_sequence	SSR_length	PCR_PRODUCT	Primer_F	TM_F	Primer_R	TM_R	PCR_LENGTH
Aradu.A01_3	ATTTATTTATTTATTTATTTATTT	ATTT(4*6)	73570	24	CGTTGGTATTTAATTTGAGTTTCATTGTTTTTTTTTGGAAATAATGCTCTATTA[ATTTATTTATTTATTTATTTATTT]TTGTCTTTATTAATTTATTTATGTTAAAAAACCTAAAAGGGTTATACCATATTTTTTTTTGTTGGTGAACAATTATACCGT	CGTTGGTATTTAATTTGAGTTTCATTGT	61.66	ACGGTATAATTGTTCACCAACAAAA	60.723	159
Aradu.A01_5	TTTTTATTTTTATTTTTATTTTTA	TTTTTA(6*4)	84207	24	CAAAGTCAGCGAGTGAATAGTGTTTATTTTTTTAAAATTTTTTGAGTTAGATATTAATATAATTTTTATTTTTTTAGTTTTCGAATGTTTAAGTATAT[TTTTTATTTTTATTTTTATTTTTA]TCGAATATATTCAATATCTGATTCGACCCTATTTGCAA	CAAAGTCAGCGAGTGAATAGTGTTT	61.044	TTGCAAATAGGGTCGAATCAGATA	61.919	160
Aradu.A01_6	ATCATCATCATCATC	ATC(3*5)	97647	15	AGGCTCAAAATCCCATCATCATA[ATCATCATCATCATC]AATTTCACTTGCATGCTCCACCATCTCAACAAGTAGAAGCAATGACGAATTAAAGTGGAAGTAGGTTGAAAACTATTGCTGGAGCCAT	AGGCTCAAAATCCCATCATCATAA	62.902	ATGGCTCCAGCAATAGTTTTCAAC	62.744	126
Aradu.A01_13	ATTATTATTATTATT	ATT(3*5)	116476	15	AGATTCAAACGCTGACATTTTGGTACCTG[ATTATTATTATTATT]GATAAAATGGTACCTGAATGTTTTAAAAATTTGCCAAGCGTTTTCTTGTGCTTGCCGGACCATGGCTCCGGTGAGTAAGATGCTTACGTGTTCACTGGTTTTTGCTGATA	AGATTCAAACGCTGACATTTTGGT	63.146	TATCAGCAAAAACCAGTGAACACG	63.386	154
Aradu.A01_15	TGTTGTTGTTGTTGT	TGT(3*5)	118917	15	TTGGGTTTGTATATTTGCTGTTGCAGAATTTTTCTAAAGACAACCATGTGTAATTCCATTGAACCTTGTATGAAAAGTGTGTTGGAGTATGC[TGTTGTTGTTGTTGT]AGGTAAATTGGGTTAGGATTTATTATTTAGGTGGGTACCCTAATTTTGTTCTG	TTGGGTTTGTATATTTGCTGTTGC	62.175	CAGAACAAAATTAGGGTACCCACC	61.917	160
Aradu.A01_16	ATATATATATATATAT	AT(2*8)	121263	16	TTGATCATTTGGATCCCAACCTATTGCAGTAAATAATTATAAAATATAAAAAATTAATTAATTTTTATATATNNNNNNNNNNNNNNNNNNNNNNNNNNNNNNNNN[ATATATATATATATAT]AAAGTGACAAAATAATATATAATTAATAAACACAATTAGATAAAAAATAGAAAAAAACCTAAAAACATTGGAAGAACATT	TTGATCATTTGGATCCCAACCTA	62.56	AATGTTCTTCCAATGTTTTTAGGTTTTT	61.591	201
Aradu.A01_19	CTCTCTCTCTCTCTCTCTCTCTCTCTCTCTCTCTCTCTCTCTCTCTCTCTCTCTCT	CT(2*28)	126629	56	TTGTTACGCAGATTGGTATCAACGCTG[CTCTCTCTCTCTCTCTCTCTCTCTCTCTCTCTCTCTCTCTCTCTCTCTCTCTCTCT]CCATTTGTATTGCATTGTGCATTATTTAGGTTCGGGTT	TTGTTACGCAGATTGGTATCAACG	63.179	AACCCGAACCTAAATAATGCACAA	62.746	121
Aradu.A01_21	CCACCACCACCACCACCACCA	CCA(3*7)	133278	21	ATTGAGGGACGCTACCTAAAGGACGAGGTGCATGGTGTGATTTCAAATAATGCAAATACATCTACAAACATGGTGGTTAGTACAACGGGGCTG[CCACCACCACCACCACCACCA]GCGGCGCCGGTTCTCGGACATGGTGTTGATGATTTTAG	ATTGAGGGACGCTACCTAAAGGAC	63.008	CTAAAATCATCAACACCATGTCCG	62.615	152
Aradu.A01_22	TATTATTATTATTATTATTAT	TAT(3*7)	133429	21	CTACAGATCCAGGTCATAGCCCAGGTGTCGGACACTCAATTCACAACTAGGAATGGGGCTCCGCTTATGAACTCATTTGCTCGCTCGCTA[TATTATTATTATTATTATTAT]GTACATCAAAATAAATTCACATTTTAATTTGGTTCTAGGCCTGCA	CTACAGATCCAGGTCATAGCCCAG	63.325	TGCAGGCCTAGAACCAAATTAAAA	63.034	156
Aradu.A01_25	AGAGAGAGAGAGAGAGAGAGAGAG	AG(2*12)	158062	24	TTCTTGAATCCCATGCCAAGTATCAAGTATATATGCATAT[AGAGAGAGAGAGAGAGAGAGAGAG]AATTCGATTATAAATGTGAGTGTACATTTTCATGTTATATTTCATAAAAATAGCTAAATTGTGGATGATTTTTGTGC	TTCTTGAATCCCATGCCAAGTATC	63.42	GCACAAAAATCATCCACAATTTAGC	62.868	141
Aradu.A01_28	TTATTTATTTATTTATTTAT	TTAT(4*5)	174660	20	ATTACTCCATGGCCACAAATGCCCTAGCTAGCTCTATATTATA[TTATTTATTTATTTATTTAT]TTACTTATTTATTTATTAATTTATCTATTCTTAAATTAACTTTAATAATAATCAGTAAATAATAACAACAAAGATGAGAAAATGAATACCGC	ATTACTCCATGGCCACAAATGC	63.15	GCGGTATTCATTTTCTCATCTTTGTT	62.758	155
Aradu.A01_30	AATAATAATAATAATAATAATAATAATAATAATAATAATAATAATAATAAT	AAT(3*17)	179143	51	GCAACAAGAGAAAAGAAAACCCA[AATAATAATAATAATAATAATAATAATAATAATAATAATAATAATAATAAT]AAGTTTTGAAAAAACGAAGCAGATTTGGGAAATCAAATAAACACCATGCCACAAAA	GCAACAAGAGAAAAGAAAACCCAA	62.823	TTTTGTGGCATGGTGTTTATTTGA	63.364	130
Aradu.A01_35	ATATATATATATATAT	AT(2*8)	197936	16	GCCCAAGGTTATGAAAGCATATTGGTTTTCATATACTACTTATTCTGGAG[ATATATATATATATAT]TCTTCTACTCTTCTTGCCATTTGAATTTTTGA	GCCCAAGGTTATGAAAGCATATTG	62.842	TCAAAAATTCAAATGGCAAGAAGA	62.02	98
Aradu.A01_38	ATATATATATATAT	AT(2*7)	212046	14	CCATTTAATTGCTTTAAAATTCTATCCCTCTATTTGTTTCCTTATTTTTTGTTAAAATTTTAATCTTTAATTCACTCTCTTAA[ATATATATATATAT]AGTTGATTAAATTATTATTTACTTGTTTGAACACATGAAATAATAATAACAAAAAACAAAAGTAGTAAAGTACATACGGCACCTGTGCCACTTTGATTTGGCTTATAAT	CCATTTAATTGCTTTAAAATTCTATCCC	61.473	ATTATAAGCCAAATCAAAGTGGCA	61.001	206
Aradu.A01_41	AGAGAAGAGAAGAGAAGAGA	AGAGA(5*4)	226203	20	CACTATCTATTCCCAGCCTCAGAAATTTTTTTTATAAAAATGAAAGAGAAGAATC[AGAGAAGAGAAGAGAAGAGA]GGAGAAGAGGATGAACATTAGCGAACGAGGAAGAAA	CACTATCTATTCCCAGCCTCAGAAA	62.027	TTTCTTCCTCGTTCGCTAATGTTC	62.935	111
Aradu.A01_43	ACACACACACACAC	AC(2*7)	230082	14	CGTTGCAGTTTAAACGAGTCATCTAACAGTCTCAATTCACTCTATAAATTGGTTAGTTCACTTTGCTCTCATTCAA[ACACACACACACAC]AATTATATTATATTATGGTTATTCAATTTCCTCAGTTCCACAATGTTGTCACT	CGTTGCAGTTTAAACGAGTCATCT	61.841	AGTGACAACATTGTGGAACTGAGG	62.598	143
Aradu.A01_44	CTATCTATCTATCTATCTAT	CTAT(4*5)	231690	20	TCTCAGCAGAACAACAAGTACCCATAGATTAAAGTAAGTAAAGTTGATGTTGCAAGTTA[CTATCTATCTATCTATCTAT]CATTTCCTGAATATGTATGCATAATTAAAACTAGACAGTTATTGCGACCGGAG	TCTCAGCAGAACAACAAGTACCCA	63.272	CTCCGGTCGCAATAACTGTCTAGT	62.946	132
Aradu.A01_46	ATATATATATATAT	AT(2*7)	242628	14	CATCGGTAATCACTATCCAACACGTAGAAC[ATATATATATATAT]AAAGAAACTATTTAAATAGAAGAATGGTTTCGTTTAAGACTATTCTTAAACTCTTTCTAAAGATAGAAAAACTCCACATGATGAAATTATAATCTTATCGCCATCTTTGGCATA	CATCGGTAATCACTATCCAACACG	62.629	TATGCCAAAGATGGCGATAAGATT	62.938	158
Aradu.A01_47	TCTCTCTCTCTCTCTCTCTC	TC(2*10)	244699	20	TGCCATATTGGCATATTTACACAAGGTTCTTTAAT[TCTCTCTCTCTCTCTCTCTC]ATGTTAGTGTCATTTAATTTTTATTTATTTATTTATTTTGATTTGTTACATTAGTGGAAAATATATAAGTTTGAATTTAGAAAAGGTCACATTGCACAAAAA	TGCCATATTGGCATATTTACACAAG	62.005	TTTTTGTGCAATGTGACCTTTTCT	62.026	157
Aradu.A01_48	CTCTCTCTCTCTCTCTCTCTCTCTCTCTCTCTCT	CT(2*17)	248235	34	TCACGTTTTCCAGTCAACTCTTCCGGCGACATTGCATCGATGCATGCTTCGTTTTCTTCCACCAG[CTCTCTCTCTCTCTCTCTCTCTCTCTCTCTCTCT]CGCCGGCAGCCATCATTGCGGAGGCAAGTCGTCCCCGTTATGTGTCTGTCTCTC	TCACGTTTTCCAGTCAACTCTTCC	63.867	GAGAGACAGACACATAACGGGGAC	63.345	153
Aradu.A01_49	AGGAGGAGGAGGAGG	AGG(3*5)	252509	15	GACAATAAAAATGAAACACGCGAAGAAAAAGGGTGGAGTAATACAAAGA[AGGAGGAGGAGGAGG]AAGAAGAAAAATGGCGTGATTTTACG	GACAATAAAAATGAAACACGCGAA	62.272	CGTAAAATCACGCCATTTTTCTTC	62.945	90
Aradu.A01_52	TATATATATATA	TA(2*6)	256655	12	GTGCTGGCTCTCTAGACTTTTTCATCACAAAAATCACAAGTAAAAAAAAAAAGGTTAC[TATATATATATA]ATTGTATTGTTTCACTAAACTCATTGTTCTACTTTTCCTTTTTAGTTAATTCATTGCATTCA	GTGCTGGCTCTCTAGACTTTTTCA	61.38	TGAATGCAATGAATTAACTAAAAAGGA	61.249	132
Aradu.A01_53	ATATATATATAT	AT(2*6)	257856	12	TCACGGTTTGTTTTAAGAAAATTTCACATATATATAATAACCAAGTC[ATATATATATAT]GACTATTAACCGCAAAAAACCCAAAAATATTTGGCTAATAATAAAACTATCTCTAAAAAATCAAAATGACAAAAATGCTTCCAAATGCT	TCACGGTTTGTTTTAAGAAAATTTCAC	62.595	AGCATTTGGAAGCATTTTTGTCAT	63.046	148
Aradu.A01_54	TATATATATATA	TA(2*6)	258153	12	GCGCCTAATTTTTCAATAAATGTCTAAATTAAAACATTTTATTATGATGAATTGATTGAATTCTCTC[TATATATATATA]GGTGAATTCTACTCTATTTTTTTTTAAATAAAGGACAAATTACTTCTTGTGATTATACAGTGATTATTGATAAGGGAACCA	GCGCCTAATTTTTCAATAAATGTC	60.214	TGGTTCCCTTATCAATAATCACTGT	60.02	160
Aradu.A01_56	GATGATGATGATGATGATGAT	GAT(3*7)	261285	21	CACGGGATGGTGTAAGGATGTACTACG[GATGATGATGATGATGATGAT]ATGGAGCCTGCTACGATTGCTGATGATAGTGATGATGATATAACGAGGAGTATAATAATTTAAGAAATCACCTAAAATCTATGATGCACGAACACTGACAC	CACGGGATGGTGTAAGGATGTACT	63.338	GTGTCAGTGTTCGTGCATCATAGA	62.413	149
Aradu.A01_58	ATATATATATAT	AT(2*6)	274138	12	TTCGATTCAACACCCTATCGAAGTAAAAAAAAATATAGTAAAACAGTATTATATTAATTTAAATGTACACAAAATTAAGACATTATGAAA[ATATATATATAT]AGCAAGTTTCTATATCCGTTCTCTCGT	TTCGATTCAACACCCTATCGAAGT	63.121	ACGAGAGAACGGATATAGAAACTTGC	62.293	129
Aradu.A01_59	ATATATATATATATATATATAT	AT(2*11)	283000	22	AATGCATTTCAGAATCGTTCAGTGATATACCTTAAAAGGTTTATCTACACGGAA[ATATATATATATATATATATAT]ACCGGAATTATAGCTGCATACCCCAAGTGCATCAGATTTACA	AATGCATTTCAGAATCGTTCAGTG	62.529	TGTAAATCTGATGCACTTGGGGTA	62.731	118
Aradu.A01_61	GAGAGAGAGAGAGAGA	GA(2*8)	287711	16	TTCGAATTTGTAAATGGGTTTTGGGAGATTATGGCTTTGTGTTTGGCTTGATTTTGGTTTTGGCGATCAATGAGAGTGTTTAAGAAATGGTTTGAAGAAGAAGGGG[GAGAGAGAGAGAGAGA]CAGAGAGAGAAGGATCCGTGAAAAGTGA	TTCGAATTTGTAAATGGGTTTTGG	63.01	TCACTTTTCACGGATCCTTCTCTC	63.102	150
Aradu.A01_65	AGAAGAAGAAGAAGAAGAAGAAGAAGA	AGA(3*9)	292315	27	AGACGAAGACGAAGACGAAGAAGAAGAAG[AGAAGAAGAAGAAGAAGAAGAAGAAGA]CGAAGAGGAACCGTTTGAGTGGAGCGCGTGTAGTTACGCTCCATTCAAAATGAGTTAATGCACG	AGACGAAGACGAAGACGAAGAAGA	63.023	CGTGCATTAACTCATTTTGAATGG	62.65	120
Aradu.A01_66	AGAAGAAGAAGAAGA	AGA(3*5)	305216	15	CAAATCCATAGGCAAGTTTGAAGGGGGGGAAGTAC[AGAAGAAGAAGAAGA]ATAGAATAACAACACAAAGTGATGTTAGAGTAACGAAGAGAAACAAGTCCATCTTGCACAAAATGACGAAATGTTTTGGACA	CAAATCCATAGGCAAGTTTGAAGG	63.014	TGTCCAAAACATTTCGTCATTTTG	63.042	132
Aradu.A01_67	GAAGAAGAAGAAGAA	GAA(3*5)	329393	15	CATGTTTTCTTGTGGTTTTCAACGACGGGAGAAGAAGAAGAGGAGGAG[GAAGAAGAAGAAGAA]GCGTAATAGTTGTTTTTGTCTTTGTCTTTGGTAAACGTAAGGTGTATCCACCGC	CATGTTTTCTTGTGGTTTTCAACG	62.741	GCGGTGGATACACCTTACGTTTAC	62.864	117
Aradu.A01_68	CTCTCTCTCTCTCTCT	CT(2*8)	329773	16	TTCGTTAGGGCGGTGATCTTATTAGTTCTAGATTTCTGGCTTTCAAGAGAGATAGAAAAACAGAGAGAAGAAAACTACCCTCTAAGTCGAG[CTCTCTCTCTCTCTCT]TTCTCTCGATTTCTCTCGCTTTGTGTTTTT	TTCGTTAGGGCGGTGATCTTATTA	62.933	AAAAACACAAAGCGAGAGAAATCG	62.944	137
Aradu.A01_69	ATATATATATAT	AT(2*6)	341598	12	CCAAACTTGTCTTCAATTCCCACTATACGTAAAAAA[ATATATATATAT]TTGATACTGATTGAATAACTTTTTAATTTCAGAAACTAAATTGTAATTTTAGTCTATGTTGGAGAGAAATAACCTTCAGGACC	CCAAACTTGTCTTCAATTCCCACT	62.696	GGTCCTGAAGGTTATTTCTCTCCAA	62.982	131
Aradu.A01_70	ATATATATATATATATATATATATAT	AT(2*13)	344192	26	CGTTGGCAGTTTTATGCGTTTATTGTTATTGTTTATTCATGATACTTGCACTAAAGACCTTAATC[ATATATATATATATATATATATATAT]AATGCATCAAAACCACTTTAAGCAAGC	CGTTGGCAGTTTTATGCGTTTATT	63.264	GCTTGCTTAAAGTGGTTTTGATGC	63.268	118
Aradu.A01_71	AGAGAGAGAGAGAGAGAG	AG(2*9)	345146	18	GCGTCTTTTTATCAGTGTTCCTGCTGCAATGCGGAAATGGGGTTTGGC[AGAGAGAGAGAGAGAGAG]GGTTTTGAGAATTAAGGGGTTAAGCCGTTAAGGTTTTTTTTTTTGTTTTTTCTCACCTCTGGGTTTGGTA	GCGTCTTTTTATCAGTGTTCCTGC	63.365	TACCAAACCCAGAGGTGAGAAAAA	63.1	136
Aradu.A01_74	CAGCAGCAGCAGCAGCAGCAGCAG	CAG(3*8)	351845	24	GAACAATGAATGCTAATGCCGACCTGGATCCAGAGCAGCGCGAGTTGTTGGGGGCAGCACAGCAACATGACATGATGGTCAGAAACTATGAA[CAGCAGCAGCAGCAGCAGCAGCAG]GAGTATCTAAGATACAATGCTGCTACTGGGGTTATTGAACCTGT	GAACAATGAATGCTAATGCCGAC	62.852	ACAGGTTCAATAACCCCAGTAGCA	63.031	160
Aradu.A01_78	TATATATATATA	TA(2*6)	385574	12	CGTTTAATGCATGGTATCGTCAAGAAAACAGTGCAAAG[TATATATATATA]TTATTCTTGAAACAAAAAGATTTTGTTTTTTTTTCATATCATCAATCATAGGTTTTGAGGCTTTAAATTCTTTAGTAGCTGCATTATAATTTGGGGTTGGGACTGAGAT	CGTTTAATGCATGGTATCGTCAAG	62.664	ATCTCAGTCCCAACCCCAAATTAT	62.974	159
Aradu.A01_83	TATTATTATTATTATTAT	TAT(3*6)	411168	18	AGCACAATCCAGTGCTCACTACAGTTTC[TATTATTATTATTATTAT]CAATGTGTAACTACAGCTTTCTATTATCTCAAGACTCAAGGTAAGAAAGTGCACCTCATGGACAA	AGCACAATCCAGTGCTCACTACAG	62.975	TTGTCCATGAGGTGCACTTTCTTA	63.048	111
Aradu.A01_86	ATATATATATATATAT	AT(2*8)	437228	16	AGATTTGAGGAAGCTCTGCTACGATTTATTCCATGAGGTGAGGGCACCACTACTAGTGGTAGGGTTACTGGGTGAGAAACTCAAAATCATTAAATGGC[ATATATATATATATAT]TATTTAATTAATATATAGTTTGGTCGGATGGATAATTAGGTCTCC	AGATTTGAGGAAGCTCTGCTACGA	62.936	GGAGACCTAATTATCCATCCGACC	63.073	159
Aradu.A01_87	ATATATATATAT	AT(2*6)	440205	12	TGTTACTGGCACATGAAACCTAACGAATATATCATAAAA[ATATATATATAT]TAAAGATGGTAAATATCTAAAAAATGATCCCACAAAAAATATGTAATAAAGAGAGAAAGAAACTTAATAAATAAAAGAAAATTTTTTTTACCATTACATAAAAATATTACTGATTTATGAATCAGCATATAATTGCATATTGTCATTC	TGTTACTGGCACATGAAACCTAAC	60.327	GAATGACAATATGCAATTATATGCTGA	60.449	199
Aradu.A01_89	AGGAGGAGGAGGAGG	AGG(3*5)	457092	15	CAAGAGGTTGAGAGGGAGTAACCACATTCTT[AGGAGGAGGAGGAGG]TGGCGGAGAGATGACCGTCTTGGCCCTAGCCCGGGACTTCGCCTTAGCCTCCTGGACCCTTT	CAAGAGGTTGAGAGGGAGTAACCA	62.993	AAAGGGTCCAGGAGGCTAAGG	62.958	108
Aradu.A01_90	AGAGAGAGAGAGAG	AG(2*7)	465810	14	AGGAAAGAAACGCCACTGTCATAGTCGCTAGATGTCCTCTATCACCACCACTGCCATGC[AGAGAGAGAGAGAG]GGAGATCCAAAACGATGGAAGAAAGATAAAGACAAAACGAGAGAGGAATTGCGAAAGGAAGATCAGCAGGTTACGA	AGGAAAGAAACGCCACTGTCATAG	62.933	TCGTAACCTGCTGATCTTCCTTTC	63.022	149
Aradu.A01_91	TTATTATTATTATTA	TTA(3*5)	468214	15	CAACTTCTCAAGCGTCTCATTCAAATCCTCCCTCAAAGCTTCATCAAAGTAATCACAATCATCATCATTG[TTATTATTATTATTA]TTCTTTATATGCCGAACGAGCCAGGAGAAGCAATTTTCCCACAAGT	CAACTTCTCAAGCGTCTCATTCAA	62.945	ACTTGTGGGAAAATTGCTTCTCCT	63.499	131
Aradu.A01_93	TCTATTCTATTCTATTCTAT	TCTAT(5*4)	478889	20	CACCGGCCATTAATAACCAATTTATATTTCTCTAAATAAATTTATTTTATAAAAATATTTTTATTATAATTATATTACAATATTATAATAAATATTTAATGAATAATGTATAATTACACTAATTTAAGAAAATATCTTTATTATCTA[TCTATTCTATTCTATTCTAT]TATATAAAAATAGAATTTTTGCATTTAATGATGGAACTGATGTGGCATGCTCTTGAGGTGTTTCCAAATC	CACCGGCCATTAATAACCAATTTA	62.84	GATTTGGAAACACCTCAAGAGCAT	62.813	237
Aradu.A01_96	CATCATCATCATCATCATCATCATCATCATCATCATCAT	CAT(3*13)	489012	39	CTGTGTTTTCTCCCACCACCACCATCAGAACC[CATCATCATCATCATCATCATCATCATCATCATCATCAT]CAGAAAAACAGCACCTAAACCACCA	CTGTGTTTTCTCCCACCACCAC	63.938	TGGTGGTTTAGGTGCTGTTTTTCT	63.138	96
Aradu.A01_105	ATAATAATAATAATAATAATAATAATAATAATAATAATAATAATAATA	ATA(3*16)	499603	48	TGGATTGGTAATGTAAAGAATTGATCCAAAC[ATAATAATAATAATAATAATAATAATAATAATAATAATAATAATAATA]AATCAACTTGGATTGGTCGAGTGGTCAGCTCACTTGTCCGCAAATAAATATCGAAGATTCG	TGGATTGGTAATGTAAAGAATTGATCC	62.371	CGAATCTTCGATATTTATTTGCGG	62.843	140
Aradu.A01_106	ACCCTACCCTACCCTACCCT	ACCCT(5*4)	500313	20	AGAGCGGATAGGATTAGGGTTGAGATATTCTCAACCCCGGATAGGGTAGGGTTGAGTTTATATAAAAATCTCAATTCGCGGGTAGAATTAGAGTTGACTCCAA[ACCCTACCCTACCCTACCCT]ATCCATTACCACCCCTACCTCCAAAAGT	AGAGCGGATAGGATTAGGGTTGAG	63.09	ACTTTTGGAGGTAGGGGTGGTAAT	62.208	151
Aradu.A01_107	AATAATAATAATAAT	AAT(3*5)	500834	15	TTTGTTGAATATTTAATTTATGGCGTC[AATAATAATAATAAT]TAAAAAGGCTTGATATATTTAATTTTAAATATTGCATTTTATTGTCCATGCTAATAA	TTTGTTGAATATTTAATTTATGGCGTC	60.619	TTATTAGCATGGACAATAAAATGCAA	60.859	99
Aradu.A01_113	AACAACAACAACAACAACAAC	AAC(3*7)	514962	21	GCAGAAATAGAAGCAAGCAGAAGCAGAATGCAGAAACATAAGTAGGTAGAAGCAAAAAGCAGAAGCAGTGAAACAACAACAACAAT[AACAACAACAACAACAACAAC]AATAATAAAACAACAACAACTAGAAGAACAATACCAACAAAAACAATGGA	GCAGAAATAGAAGCAAGCAGAAGC	62.975	TCCATTGTTTTTGTTGGTATTGTTCTT	62.854	157
Aradu.A01_114	AATAATAATAATAATAATAATAATAATAATAATAATAAT	AAT(3*13)	521265	39	ATTTCCTCACACCACCGACTTAAACACTTCCTTTTCCCAACTCATTATGCTTCACATTCTAACCC[AATAATAATAATAATAATAATAATAATAATAATAATAAT]AACTTTGTCCAAGATCAAAAGCAATCCCCCAATTAAATGT	ATTTCCTCACACCACCGACTTAAA	63.019	ACATTTAATTGGGGGATTGCTTTT	62.812	144
Aradu.A01_117	TATATATATATA	TA(2*6)	521743	12	GTACTAGACACATTGTACCCCGGCCACCCTGGCATTCATCTTCCACATAACATCTTCTATTGTGTCTTAT[TATATATATATA]CGAGTCTATCCATACTTCATCCTCAATTCAACACCTTAGTTCTCCATCTCAATTTGTTTCTCTCCAAGGC	GTACTAGACACATTGTACCCCGGC	62.949	GCCTTGGAGAGAAACAAATTGAGA	63.009	152
Aradu.A01_118	ATTATTATTATTATTATT	ATT(3*6)	527591	18	ATGGCCAAACACCTCCACTAATCATATTAATTACTCTATGTAGACTTTAAGAGATGAGGTTTTAATTTC[ATTATTATTATTATTATT]ATATATTGGTTTAAGTTGTAAGTTATAACTCTGATTTTTATCTTCTTTTTCTTTTGGTAAAAGGATTT	ATGGCCAAACACCTCCACTAAT	61.826	AAATCCTTTTACCAAAAGAAAAAGAAGA	61.176	155
Aradu.A01_120	GTTGTTGTTGTTGTTGTTGTT	GTT(3*7)	533852	21	ATCCACACTTTGGCTTCATATGCTCTCTTATTGTTCCCATCTCTAATTAAGTTTTTCCGCC[GTTGTTGTTGTTGTTGTTGTT]GTAGGAAGTAGAGCTCTTTGAGATACGTGAAGTTTTGCGA	ATCCACACTTTGGCTTCATATGCT	63.15	TCGCAAAACTTCACGTATCTCAAA	63.068	122
Aradu.A01_121	CTCTCTCTCTCTCTCTCTCTCTCTCTCTCT	CT(2*15)	535369	30	CGGGAGGTGCAGTAACTTGTATTTTGCAGCTATATTTCTTTTTCTGTTTCAGTCATTCTGTGATGATACTTACAGGG[CTCTCTCTCTCTCTCTCTCTCTCTCTCTCT]GTTTTCCTAATTTGCAGAGGGAGCATTGGAAGATAGAA	CGGGAGGTGCAGTAACTTGTATTT	62.645	TTCTATCTTCCAATGCTCCCTCTG	62.996	145
Aradu.A01_122	ACACACACACAC	AC(2*6)	543163	12	TTTCACAGTAGTACAACAACCGCCGACCGAAAACTAATTCTCCCATCTTCGCTATATAT[ACACACACACAC]GCCCACGCGAATTATACTTAACATGGGTTCAGAAAGTGTTACACACTCATTAAAGCACTATATTTTGGTACATGGGGC	TTTCACAGTAGTACAACAACCGCC	62.455	GCCCCATGTACCAAAATATAGTGC	62.655	149
Aradu.A01_124	GAGAGAGAGAGAGAGAGAGA	GA(2*10)	551210	20	GGAAATGCGAAAAAGGAGAGAACTTTAACGGAAATGGGGCGGCAGAGTGGTGGATTGAAGAAGCATGGCCGGAATGCGAGCATCAAC[GAGAGAGAGAGAGAGAGAGA]AATTTGTGATGATATAAATGGCGGGAAT	GGAAATGCGAAAAAGGAGAGAACT	63.196	ATTCCCGCCATTTATATCATCACA	63.421	135
Aradu.A01_125	ATATATATATATATATAT	AT(2*9)	558672	18	GGAGTATGGAGAACTAGGGTGCCTTTTGTACGTCTTTTGTATAACCTGAGTTATGGGTTTG[ATATATATATATATATAT]GAGAGCTTCGTAGGATGAGTTAGGAGC	GGAGTATGGAGAACTAGGGTGCCT	63.096	GCTCCTAACTCATCCTACGAAGCTC	63.034	106
Aradu.A01_128	TGGTGCTGGTGCTGGTGCTGGTGC	TGGTGC(6*4)	584985	24	AACCCGTTTTCTTCAAAAGAGAGGAAGATGATGATTATGTTGGTGG[TGGTGCTGGTGCTGGTGCTGGTGC]TTCTTCAGATGTTTTGACACCAAAAGCAC	AACCCGTTTTCTTCAAAAGAGAGG	63.082	GTGCTTTTGGTGTCAAAACATCTG	62.958	99
Aradu.A01_129	CTGCTGCTGCTGCTG	CTG(3*5)	585227	15	TCAAGTTTCCCAAGAGAATAGGCATATCCGTGCTCAGCGAGCTCCAGGCAGTGGTGTTGGTGATCGTCGTGCTC[CTGCTGCTGCTGCTG]CACCATCTGATTCTGTGCCTAAGAGACAGCCAATGCAAAGTGTTGATGATGCAGT	TCAAGTTTCCCAAGAGAATAGGCA	63.312	ACTGCATCATCAACACTTTGCATT	62.979	144
Aradu.A01_132	ACAACAACAACAACAACAACA	ACA(3*7)	601782	21	CCAACACCATAAATCAAACATCACATATATTATTTATACATGCCTGACGTATTTTTTTAGT[ACAACAACAACAACAACAACA]AAGCCTTGTCCCACTAAGTGGGGTCGGCTACATGAATCAAACGACGCCATTGTGCTCTGTCATGTATTGA	CCAACACCATAAATCAAACATCACA	62.844	TCAATACATGACAGAGCACAATGG	62.18	152
Aradu.A01_134	GTGTGTGTGTGT	GT(2*6)	604857	12	GCCTTAAATACAGAACAATGCAACAAAAAATATTAATCACCTAATATTTTTTTTGAAAACTAAAAATTATTATATATTTAAATATAAATTTATTTTTTAAATATATATACTTTTA[GTGTGTGTGTGT]ATAATGTCTAGTTTGGTCTCTAAAATTCACAAATTTGACTTTTAGAAATAACCAAATTGATCTATGAACTTACAAATTATGAATTTCCAGTTATTCCTAATTCAACCGTTG	GCCTTAAATACAGAACAATGCAACAA	62.514	CAACGGTTGAATTAGGAATAACTGG	61.973	238
Aradu.A01_138	GAGAGAGAGAGAGAGAGAGAGAGAGAGAGAGAGA	GA(2*17)	620891	34	TTTGTTGTTAAGCAACGGTTGAAACATAGTGGAGGCAGTGTTTTCGATCAAAGG[GAGAGAGAGAGAGAGAGAGAGAGAGAGAGAGAGA]GCACAGAACGGGGTTTATGCTTTAA	TTTGTTGTTAAGCAACGGTTGAAA	62.771	TTAAAGCATAAACCCCGTTCTGTG	63.329	113
Aradu.A01_145	GAGAGAGAGAGAGAGAGA	GA(2*9)	659457	18	CGGTGCAACCTTCTTCAATAGAGTAGAGGGAGAGATATAAGAAAGAGAC[GAGAGAGAGAGAGAGAGA]AGAAGAGAAGAGAGATAGATAGTTTGTAGGAGTGAAGGGGAGAAATTTCGCATTTGAATTTTACCCAAATT	CGGTGCAACCTTCTTCAATAGAGT	62.933	AATTTGGGTAAAATTCAAATGCGA	62.647	138
Aradu.A01_148	AGAGAGAGAGAGAGAGAGAGAG	AG(2*11)	663261	22	AATATCACTGACCATTTGGCGTTTGCGAGAGTCAATGTCCCCTTCTCCCTTGTTGTTAAGCAACGGTTGAAACATAGTGGAGGCAGTGTTTTCGATCAA[AGAGAGAGAGAGAGAGAGAGAG]CACAGAACGGGGGTTATGCTTTAAT	AATATCACTGACCATTTGGCGTTT	62.841	ATTAAAGCATAACCCCCGTTCTGT	63.016	146
Aradu.A01_150	GAGGAGGAGGAGGAGGAGGAG	GAG(3*7)	676194	21	CTGAAGAAGAAATCACAATGGGCTGGGAAGAAGCCCCCACGTTCT[GAGGAGGAGGAGGAGGAGGAG]AGACGATCGCCCTGGTTCCACCAGTCCTAGCCCGAGATCTTGCCTTAGCCTTCTGAACTCTTTG	CTGAAGAAGAAATCACAATGGGCT	62.91	CAAAGAGTTCAGAAGGCTAAGGCA	63.234	130
Aradu.A01_152	TATATTATATTATATTATAT	TATAT(5*4)	684343	20	TTTGACAATCAAAATGTGCAACATAACATTCTTTATTAAAATTAAAATTGGAATATTAAAATTGAAATTGAAATATAACTATATTA[TATATTATATTATATTATAT]ATTACTATCTAATTTAATAACAAAATATGTCACATGACATTCTTATTAAACTTAGGAGAAAATATTTTCCTCTAAAATTAATAAATTCTCTTTTTAAATTCTCTCATTTACCTCTCTCCCTTTTT	TTTGACAATCAAAATGTGCAACATAA	62.492	AAAAAGGGAGAGAGGTAAATGAGAGAA	62.172	231
Aradu.A01_153	TTGGTTTGGTTTGGTTTGGT	TTGGT(5*4)	687661	20	CGATTTGCTTTGGTGTTTAGGAAAAAAAAAAACATCCGATCCAATTGTAAAAAAAATAA[TTGGTTTGGTTTGGTTTGGT]TTGATTTTTTTCGAGGCCAACCAAACTGAATTGAAATTGATTGATTTGATTCGATTTTTCGGTTTTTCACCATGAC	CGATTTGCTTTGGTGTTTAGGAAA	63.422	GTCATGGTGAAAAACCGAAAAATC	62.815	155
Aradu.A01_154	TGTGTGTGTGTGTGTGTGTGTGTGTGTG	TG(2*14)	698644	28	ATTTAATTCGAGCAGCATCCCATAGTAATAAAGTCCTA[TGTGTGTGTGTGTGTGTGTGTGTGTGTG]ACAATTTTCAATGTTCAGTCTACAGTTGTCACTTTGGATGGAACAAGGTA	ATTTAATTCGAGCAGCATCCCATA	62.938	TACCTTGTTCCATCCAAAGTGACA	62.814	116
Aradu.A01_155	TCTTTCTTTCTTTCTTTCTT	TCTT(4*5)	701696	20	TCGAACCAAAACCACACATTAACATTTCAAAATAAAGGGAAAAAGTGTGAGTTTTCTTTCTC[TCTTTCTTTCTTTCTTTCTT]TATTTCTAAACCAAAAAAAAAAAGTCGCCTAGGAGTTTGGAATCTGATGTAAACAAAGAAAAAGAACACCGACTGTCG	TCGAACCAAAACCACACATTAACA	63.474	CGACAGTCGGTGTTCTTTTTCTTT	62.931	160
Aradu.A01_157	TTATTGTTATTGTTATTGTTATTGTTATTG	TTATTG(6*5)	720401	30	TTCATAGAGTTATGTGCTGATTTGCCTATATATTATGACTTAATTTTTTTCATTTGATGGATATAATTTTGTT[TTATTGTTATTGTTATTGTTATTGTTATTG]CAGCTTACTACTAATATTGGTTGAGAAAGCCTAGGATGGATC	TTCATAGAGTTATGTGCTGATTTGCC	62.68	GATCCATCCTAGGCTTTCTCAACC	63.488	145
Aradu.A01_165	ATATATATATAT	AT(2*6)	759076	12	TGTGGGGATTTAAATATCTTGATGTGATATTATTTTGGGAGGAGAATATAATATTAACCAGTTTAGAAGGCGTTG[ATATATATATAT]AACTTCTTTACAAGCTGGGGTTGG	TGTGGGGATTTAAATATCTTGATGTG	62.157	CCAACCCCAGCTTGTAAAGAAGT	62.808	111
Aradu.A01_167	TAATAATAATAATAA	TAA(3*5)	769875	15	CGACGCACATCCTGATAAATTGTTTTATGGAAATTCTGGCTTTT[TAATAATAATAATAA]TGGTGATGATGATGACGATGATTAATGGATTTCAATGATGAAGTGGTTTTTGGCAACTGGATGGTGCTTTATCCTCT	CGACGCACATCCTGATAAATTGT	63.273	AGAGGATAAAGCACCATCCAGTTG	62.811	136
Aradu.A01_168	ATATATATATATAT	AT(2*7)	770132	14	TCCATAATGGCGAGCTTTAATTTTTTTTCCCCTGAAAGGAAGAGAGGGGTGGACGTTTG[ATATATATATATAT]AAAAAAAAAAAATACTTAAGCATAAGATTCAATTTTTTTTTAATTTTTTATTTTTCAGTGGAATGGAACCACTGAATAATCATGGC	TCCATAATGGCGAGCTTTAATTTTT	63.032	GCCATGATTATTCAGTGGTTCCAT	63.228	159
Aradu.A01_169	AAAAAAAAAAAA	A(1*12)	770146	12	TCCATAATGGCGAGCTTTAATTTTTTTTCCCCTGAAAGGAAGAGAGGGGTGGACGTTTG[ATATATATATATAT]AAAAAAAAAAAATACTTAAGCATAAGATTCAATTTTTTTTTAATTTTTTATTTTTCAGTGGAATGGAACCACTGAATAATCATGGC	TCCATAATGGCGAGCTTTAATTTTT	63.032	GCCATGATTATTCAGTGGTTCCAT	63.228	159
Aradu.A01_170	GAAGAAGAAGAAGAAGAAGAAGAA	GAA(3*8)	775581	24	GAAAAGACCCCAAGCAGCTAAAATAGAAACAATTGCTATCTTCCTGTTAGTATCTTTGTTCGGTAATTCAGGAAGGCCAGGAGGG[GAAGAAGAAGAAGAAGAAGAAGAA]GGAGGAGCAGCATCTTTGGGGGAACTCGTTCCCTTACTATTGCTTGGCTCA	GAAAAGACCCCAAGCAGCTAAAAT	63.016	TGAGCCAAGCAATAGTAAGGGAAC	62.839	160
Aradu.A01_181	TTCTTCTTCTTCTTC	TTC(3*5)	853374	15	ATTCCTCAACTTTGAATAACGCGAAATCAGAAATGGTTATTCTTCAACGTTTGTATTCCACGTTCTTTCTCCTTCTCATTCTCCTTCTTT[TTCTTCTTCTTCTTC]GCATTTTCATCCTCATTGTGGTTCTT	ATTCCTCAACTTTGAATAACGCGA	63.138	AAGAACCACAATGAGGATGAAAATG	62.509	131
Aradu.A01_182	AAGAAGAAGAAGAAG	AAG(3*5)	853914	15	TTGAGAAAGTAAAATAAAAAGGCAAAGATGAATAAAAA[AAGAAGAAGAAGAAG]ATGGTGATGATGATAAAAAAAGAAGCAGTAAAAGATGAGATTGAGGAAGA	TTGAGAAAGTAAAATAAAAAGGCAAAGA	61.021	TCTTCCTCAATCTCATCTTTTACTGC	61.365	103
Aradu.A01_183	TTATTATTATTATTATTATTATTATTATTA	TTA(3*10)	855727	30	TTGAATGATGGTTTGGGGTCTAATTACACTACAGTTTGATAAGAAGT[TTATTATTATTATTATTATTATTATTATTA]TCCATCGCCTCCTCATATTAGAACTCTCACCCGTATGTGCAG	TTGAATGATGGTTTGGGGTCTAAT	62.691	CTGCACATACGGGTGAGAGTTCTA	62.739	119
Aradu.A01_185	TATATATATATATA	TA(2*7)	877725	14	GGCACTGGACCTTTTTGTATCCTATATACTCGTCTTTAATTCT[TATATATATATATA]CACCCCAAATTAGTCTCTAAGAAATTTTTGTGGGACACTTTAGTCTTCATGTCATGTCATGGGGGGTTCGGCTATATTTTTAGTC	GGCACTGGACCTTTTTGTATCCTA	62.619	GACTAAAAATATAGCCGAACCCCC	62.166	142
Aradu.A01_189	ATATATATATATAT	AT(2*7)	905693	14	AGTTTCTCAGTCAACAATTTCGGGCATGCTCAAAATAATAAAATTTGAGGCACACAAAACAGAGAGATAATGCGC[ATATATATATATAT]ACCTGGAAGTCATTTTCTTCAAAGTGATTAATATTTTCTCGCCAAAACAATGGATCTTTGTGCATCG	AGTTTCTCAGTCAACAATTTCGGG	62.809	CGATGCACAAAGATCCATTGTTT	63.26	156
Aradu.A01_190	AGAGAGAGAGAG	AG(2*6)	911279	12	TGCAGCAGAATTCGGTACTGTAAAAATGAAATGAAAGTGGGGTGAAGCAGAAGTGAAATTGAAATTGATGAATGAACAGCGAAAA[AGAGAGAGAGAG]GAATGAGCAACCGTCTTAATTTCTTACACGCACCCGGTGGAATCTGATGGTTTCAGGAATT	TGCAGCAGAATTCGGTACTGTAAA	63.081	AATTCCTGAAACCATCAGATTCCA	62.987	158
Aradu.A01_192	TCTCTCTCTCTC	TC(2*6)	935862	12	ATTTCTTCTTTTCCCATGTGGTCCGTAGGTGTAATAATTAATTAATTCACAGGGAGAGAGTAGACAAAATTGTCTCTTTCTCATTTCTCTCTCCG[TCTCTCTCTCTC]TAGTAGTGCAAACATGGGCAATGATTGGTCTATTC	ATTTCTTCTTTTCCCATGTGGTCC	63.578	GAATAGACCAATCATTGCCCATGT	63.228	142
Aradu.A01_195	ACCACCACCACCACC	ACC(3*5)	941314	15	GGATAAAGAGAGGCCTTGAGCTTCTTGAGCACTGTCAGGGGCCCATGTGATTTGGTTGAAGGT[ACCACCACCACCACC]ATGGAAGCCTTGTAGGGAAGTATTGG	GGATAAAGAGAGGCCTTGAGCTTC	62.999	CCAATACTTCCCTACAAGGCTTCC	63.285	104
Aradu.A01_196	CTTCTTCTTCTTCTTCTT	CTT(3*6)	942039	18	TGTGGATCTCTCGAACCCATTATTGGAGAAGGTGAAGATTCCTTGATTGTGGTGGTGGTAATCTTGGGACATAGAATTAGAAGCGTTTAATC[CTTCTTCTTCTTCTTCTT]CAGGCTTCTCGATTATGGTGAAAGAATGGTGCTGCTGGTAGTT	TGTGGATCTCTCGAACCCATTATT	63	AACTACCAGCAGCACCATTCTTTC	62.949	153
Aradu.A01_197	TCTCTCTCTCTCTCTCTCTC	TC(2*10)	942720	20	GCGGTATTGAAAGCTTCTTCTTCAAT[TCTCTCTCTCTCTCTCTCTC]TGTATATATATGTGTGTTGTCACTCTGTCTCCTGTCGTCTC	GCGGTATTGAAAGCTTCTTCTTCA	63.043	GAGACGACAGGAGACAGAGTGACA	63.278	87
Aradu.A01_198	CACACACACACA	CA(2*6)	942892	12	TGTTTTTGCAAATCACCTTATGGAAAAAGAAAGAAAGATGCAATTGAAGTTG[CACACACACACA]ATAATAATATTAAAAATGGAGGCTTTTGGGGAGACTCATATATCTGTCTGAAAACAAACAAACGCAGTG	TGTTTTTGCAAATCACCTTATGGA	62.637	CACTGCGTTTGTTTGTTTTCAGAC	63.083	133
Aradu.A01_201	TATATATATATATA	TA(2*7)	950531	14	TCTTCATTCCCTCCTTTACTCTGCTATAGTGCTTTATCTTATCCTCTGTATATATGTGTATGTAAATATAGTGTAAACTGTTAAGCTTT[TATATATATATATA]GAATTCTATTATGTCTGTGTTTATAATGATTATAGTAATTAAAATGATCTTTTAAAAATTTGAATTTAAAAATTTTGTTAAAAATTTCAACTGTCAACCCAACACATT	TCTTCATTCCCTCCTTTACTCTGC	62.185	AATGTGTTGGGTTGACAGTTGAAA	62.724	211
Aradu.A01_206	ATATATATATATAT	AT(2*7)	973939	14	TTGGTTGACTTTTCATCTATTTTATGTCTTTTAAGTCCATGAAAAAAAACTAAACTAAAATTATGAGTTTTTTATTTATGAAAAAATATTAAATAATTA[ATATATATATATAT]TAATTTTTTGCCTTATATTCAAATTAACGCT	TTGGTTGACTTTTCATCTATTTTATGTC	60.067	AGCGTTAATTTGAATATAAGGCAAAA	60.537	144
Aradu.A01_207	TATATATATATA	TA(2*6)	974820	12	TTGTCATCATCGTTGTTTCATTTT[TATATATATATA]ACAGTTCAAATCTAAAATGCACCAAAATTCTTTAATGATGACAACACAAACAAATTCGA	TTGTCATCATCGTTGTTTCATTTTT	61.737	TCGAATTTGTTTGTGTTGTCATCAT	62.644	95
Aradu.A01_211	TATTATTATTATTAT	TAT(3*5)	984440	15	AATTGGTTATGCTCAAACTTAAAAACATATACTTCACATAGTTCAAGTTATTTAGTGCAATTAATTATATTATATTATTCGTTATAATGTATATTA[TATTATTATTATTAT]TACAATATGTTTTAAGAGTGAAAATGATAGTAAATTTAAAAAAAATCAAATATGAGATCATTTTAAATGATTTATGGATGACTTCTTATTTGCAGACA	AATTGGTTATGCTCAAACTTAAAAACA	60.489	TGTCTGCAAATAAGAAGTCATCCA	61.003	209
Aradu.A01_212	TTCTTCTTCTTCTTC	TTC(3*5)	990419	15	GGTTGACTCCAATTCCTTCTCCTTGGAGTTGTCGTACAGTTGAAACCACCTT[TTCTTCTTCTTCTTC]TCCCACCCATGGGACTGCTTCCAAGTACTCCAAACATGATTCTATACATGAACCGAAGCTCAGGAATTCCGCAACCTGTGTGTTAGAAT	GGTTGACTCCAATTCCTTCTCCTT	63.071	ATTCTAACACACAGGTTGCGGAAT	63.048	156
Aradu.A01_213	TATATATATATA	TA(2*6)	990944	12	TAATGTCCAACTGCCACTTAGGCTGCATTT[TATATATATATA]TCACACAACAAATAAAAATATATATATACCTCATTGGTTAAATAATGTCAAGAAATATAATTTGAAAGGGAACAGATTTGATTTCCC	TAATGTCCAACTGCCACTTAGGCT	63.251	GGGAAATCAAATCTGTTCCCTTTC	63.164	129
Aradu.A01_214	AGAGAGAGAGAG	AG(2*6)	993264	12	ATTAAGCTTCAAGGGAACCACTC[AGAGAGAGAGAG]GGGAGCATGATTAGTGCAGTGTAGTTGTAGTAATAGCAGTCTCTGTTTTAATCAATAAAGCAGAGAAAAACAAAGACACCACGAGACACGAGAAAGAAAAAGGGAATGGAG	ATTAAGCTTCAAGGGAACCACTCA	62.411	CTCCATTCCCTTTTTCTTTCTCGT	63.074	146
Aradu.A01_215	ATCATCATCATCATC	ATC(3*5)	995963	15	TTTCATAGCCAACCTCATTGTCCTCAATCAAATTCA[ATCATCATCATCATC]TCATTCAATAATATCAACTTATTGTTAATTCAATCCTTCACTTCTCAATCTCTCT	TTTCATAGCCAACCTCATTGTCCT	63.121	AGAGAGATTGAGAAGTGAAGGATTGAA	62.127	106
Aradu.A01_218	TTCTTCTTCTTCTTC	TTC(3*5)	1003891	15	TGTGAGTCTTTTCTTTCCCTTTCGATCTCTT[TTCTTCTTCTTCTTC]ACCTTTGGATTTTGGATCATCAAGTAGTTAATTTCATTTCTACTAGTTTGACTTTTTCTGGTTTGGTTTGATTTCGT	TGTGAGTCTTTTCTTTCCCTTTCG	63.003	ACGAAATCAAACCAAACCAGAAAA	62.919	123
Aradu.A01_220	TCTCTCTCTCTC	TC(2*6)	1009815	12	CATGGAAGAAAGAAAGCTCCAGAAATCCTAA[TCTCTCTCTCTC]AAGCCTTTCACATCGTGCCGCCCTCTCCTCAAAGATCACAGTCACTTCG	CATGGAAGAAAGAAAGCTCCAGAA	63.104	CGAAGTGACTGTGATCTTTGAGGA	62.919	92
Aradu.A01_223	GAGAGAGAGAGA	GA(2*6)	1036533	12	GGCTCCTTTCATATGTGGAGAAAAAACCCAAATGTTAGTATCCAAATCCATGAATAGTTGAAGTAGTTGAGGTGAGTTAAGGTT[GAGAGAGAGAGA]TCATTTTTGAAAGGAGAACACCAAACAGGCAAACATTAGAGA	GGCTCCTTTCATATGTGGAGAAAA	62.705	TCTCTAATGTTTGCCTGTTTGGTG	62.527	138
Aradu.A01_225	ATAATAATAATAATA	ATA(3*5)	1052826	15	AGCAACCGCAACAACAATAATAATAATAAAAATGTTAGGTAGGTGAATAACATTTTTTTTATATTTATTTTTTATTGGAGTTAATATATTTTACTCTGTTTTTTTATCAAAAATGTTAGTTTCTTAATGTTTCCT[ATAATAATAATAATA]ACAACCGTTTTTGCTAGAAAATTAACT	AGCAACCGCAACAACAATAATAA	60.741	AGTTAATTTTCTAGCAAAAACGGTTG	60.301	177
Aradu.A01_234	TCCGCTCCGCTCCGCTCCGC	TCCGC(5*4)	1075306	20	AAGATTAGGATGGTGGTAGGGGTGGCAAAGTGGGACGGCCCGTCTCAACCCGCTCTGT[TCCGCTCCGCTCCGCTCCGC]TTAGGATCGCTTTATAAACGGGGTGGGTCGGTCTGACCCGTCAACTAAGATGGGTTCAAGATGCTAGTCCAT	AAGATTAGGATGGTGGTAGGGGTG	63.476	ATGGACTAGCATCTTGAACCCATC	62.701	150
Aradu.A01_236	AGAGAGAGAGAGAGAG	AG(2*8)	1083232	16	CAAGTGAATTTGGATCTCTGTTCTCATTTCTCAAGAAACTTTAC[AGAGAGAGAGAGAGAG]ACTGTGTCCTGTTTTGGACGTTTTGACTTT	CAAGTGAATTTGGATCTCTGTTCTCA	62.921	AAAGTCAAAACGTCCAAAACAGGA	63.125	90
Aradu.A01_240	ATATATATATATATATATAT	AT(2*10)	1090686	20	ATACCTCTTCCACCAGAGCACAATTGCAGGCAGAAGGAGCCGTTATACCTCAGTAACATAAGGACGGAATA[ATATATATATATATATATAT]TGTTGGTTGATCCTTCTTTTTCTTGTTGCTCTCTTCTCTTGTTTCG	ATACCTCTTCCACCAGAGCACAAT	62.397	CGAAACAAGAGAAGAGAGCAACAA	62.207	137
Aradu.A01_247	TCTCTCTCTCTCTCTCTCTCTCTCTCTCTCTCTCTCTC	TC(2*19)	1114169	38	GAACTTCCTCCATTCCAAATTTCCCAAACATGCCCTTAA[TCTCTCTCTCTCTCTCTCTCTCTCTCTCTCTCTCTCTC]GTAATTATTAAATTTAAAAAGAATGAATAAAAGGAAATATTTAGGAAAATGTAGAAAAGGAAAATAGTCAGGGACCG	GAACTTCCTCCATTCCAAATTTCC	63.164	CGGTCCCTGACTATTTTCCTTTTC	63.273	154
Aradu.A01_250	CATCATCATCATCATCAT	CAT(3*6)	1139500	18	CCTTCCTTTTTCTTCTTCTCCTC[CATCATCATCATCATCAT]CTTCTTCTTCTACATATCGTCATTATCATTATTGTCGTTATTGTTATTGTTGAATTTTTACAAGATGTTGTTTGATCTAAAATAGATTTTCAATGTGTTTTTATTCATGATTCA	CCTTCCTTTTTCTTCTTCTCCTCC	62.072	TGAATCATGAATAAAAACACATTGAAAA	61.778	155
Aradu.A01_251	CTTCTTCTTCTTCTT	CTT(3*5)	1139815	15	ATTAAGTTGCATTTGGACTCGTTGTCTTGTACAATTCAAAACTCTTTCTTCTCAACTTCTACTG[CTTCTTCTTCTTCTT]TCTCTTTTTCTTCTTCATCTTCTCATTCTT	ATTAAGTTGCATTTGGACTCGTTG	61.541	AAGAATGAGAAGATGAAGAAGAAAAAGA	60.565	109
Aradu.A01_252	TTTAATTTAATTTAATTTAA	TTTAA(5*4)	1141579	20	AAATGATGTTTTAACTACTGCTTGGATTAATTTAGAAGGTAAAATAAATAAATTTGTTACGATTTAGATAGTATTAAACTATTAATTTATTTTTTCCAGTTTAATCCAATTTAATTTGAATTTATTT[TTTAATTTAATTTAATTTAA]AATATTACATTCGAATTTTAAATTTTCCCCCTTATTTTTAATGTTATTAGACATTATCACTATCTCCTAAAATCAAGTTTCATCCAAATCA	AAATGATGTTTTAACTACTGCTTGGATT	60.788	TGATTTGGATGAAACTTGATTTTAGG	61.598	238
Aradu.A01_254	TATATATATATATATA	TA(2*8)	1147927	16	ACCAGCTCATCCTTCTCCATCTTC[TATATATATATATATA]TGTTTCAATTCTCTCTCGAAACTATACGAAGAGAAGGAATGAGTCAAGAGTGGTGATTGCTCAAGACAGAGGAGGAGAAAGACGGCAATAGGGACATTATCAACTGC	ACCAGCTCATCCTTCTCCATCTT	62.667	GCAGTTGATAATGTCCCTATTGCC	62.94	147
Aradu.A01_255	CATCATCATCATCATCATCAT	CAT(3*7)	1159967	21	CTCTTTTCTTTATATTCGCGCCCTTCAAATCAAGTTGAGAAACAC[CATCATCATCATCATCATCAT]GGTGAACCTTGTGGCAGCACAGAAGCCCTTAATGAATGCTCTAATGAAGATGGCAGGGATA	CTCTTTTCTTTATATTCGCGCCCT	63.023	TATCCCTGCCATCTTCATTAGAGC	62.817	127
Aradu.A01_256	ATATATATATATATAT	AT(2*8)	1162617	16	TCTATTTTCATATTTGGTTCCCCAAATAGCAATATTCCTTATACTATTCAACATTTATACAACAAATTAAAAATAAGCTTTTATGTATTTATACATGTTGTTTAGTTTAGTTTTAAAACATATTTTTTATTTTA[ATATATATATATATAT]TACGATTTCTTATTCTTTTCTAACCTCAAA	TCTATTTTCATATTTGGTTCCCCA	60.721	TTTGAGGTTAGAAAAGAATAAGAAATCG	60.634	180
Aradu.A01_264	AATAATAATAATAATAATAAT	AAT(3*7)	1187212	21	TCTCTCTTTCCTAAACTCCGACCAGCATCACCCTGCCCCCA[AATAATAATAATAATAATAAT]GATGATGAAAGTTAACTTAACAATTGATAAGTTACCTGCATTCTGAAAGATGATCGTTG	TCTCTCTTTCCTAAACTCCGACCA	62.683	CAACGATCATCTTTCAGAATGCAG	63.154	121
Aradu.A01_266	CGGCGGCGGCGGCGG	CGG(3*5)	1194726	15	GATTCAGTCTTTTCCTTGGCCTTTT[CGGCGGCGGCGGCGG]CACTATCCTTGGCTTCCACGGCGGTTTCTTTGGTACCTTCAGCCACTTTCTC	GATTCAGTCTTTTCCTTGGCCTTT	63.09	GAGAAAGTGGCTGAAGGTACCAAA	62.921	92
Aradu.A01_267	TATATATATATA	TA(2*6)	1194944	12	TCCTTGCTGTTTTGTTTGAAATGAAAATAATTCGTCTTAGAGG[TATATATATATA]TGCACACATTAATTAGCTCCGGGAGAAAACATTGTGACTATAAATGGACGGTGTTTTGTGAATATAGAGTGTTTTAAGGAAGATAAGGCTTCAAGGTTTGG	TCCTTGCTGTTTTGTTTGAAATGA	62.943	CCAAACCTTGAAGCCTTATCTTCC	63.378	156
Aradu.A01_268	TATATATATATATATATATATA	TA(2*11)	1195235	22	ATAGAGAATTTTCTCATCAATTTGTGGAGAGAAATTCTCACCCTATTT[TATATATATATATATATATATA]TTTTGAAAACTCTAAATTCATATTGTAGTTATTTTCTATAAAAATAATATTAATTTAGACCAGTTCAAGATTTGATTTGC	ATAGAGAATTTTCTCATCAATTTGTGG	60.136	GCAAATCAAATCTTGAACTGGTCT	60.852	150
Aradu.A01_273	AAATAAATAAATAAATAAAT	AAAT(4*5)	1210305	20	CAACAGGAAAGCTCTGATGAAGGTCTAATCCGTGTACTACATCACAAAACAACCCCCATGCATACTAAAGTTACAAGGAAATGGCAA[AAATAAATAAATAAATAAAT]CATTTCTGCATTTATGGCAGTAGTTCCAAACTGGCAACCAAGACTAAT	CAACAGGAAAGCTCTGATGAAGGT	63.124	ATTAGTCTTGGTTGCCAGTTTGGA	63.129	155
Aradu.A01_276	CTCTCTCTCTCT	CT(2*6)	1237415	12	TGCATCAATAACAGAATTAACCCATAAATTCTTCCTG[CTCTCTCTCTCT]ATCTCATCTAACATGTTCAGGAACCCTTAGTACTACAAAGATGATTATGTGTGCAGATGGTT	TGCATCAATAACAGAATTAACCCA	60.58	AACCATCTGCACACATAATCATCTT	60.986	111
Aradu.A01_277	CTCTCTCTCTCTCT	CT(2*7)	1238304	14	ATCTGACTTGGTCAATGTTGTGGACATCGCGGAGCCTCACTGTCTCATCAGAAACTACAAACCTATTTTCAGGATTACCCTCTCTTCTTATAAC[CTCTCTCTCTCTCT]TTCCTTTCCCCTTCCCCCTTCAATCTCAAGAGGTCATTTTCTTTCCCCAAA	ATCTGACTTGGTCAATGTTGTGGA	62.922	TTTGGGGAAAGAAAATGACCTCTT	63.261	159
Aradu.A01_278	AAAATAAAATAAAATAAAAT	AAAAT(5*4)	1272690	20	CTATAGACATAGTTGACGCGACGGGGGTGGAGGCGTGGAGGTGCATGTTAGTAGGCA[AAAATAAAATAAAATAAAAT]ATATATAATTAAAATTAAAATTAAAATGTAAAATAGATTATCCATAGATCAACATCAACTTGTACATCCACGCTAGGTCAAA	CTATAGACATAGTTGACGCGACGG	62.156	TTTGACCTAGCGTGGATGTACAAG	62.541	159
Aradu.A01_279	AGAGAGAGAGAGAGAGAGAGAGAGAGAGAGAG	AG(2*16)	1273062	32	TGTTACAAATATCAGAGACAGAGAGCGNNNNNNNNNNNNNNNNNNNNNNNNNNNNNNNNNNNNNNNNNNNNNNNNNNNNNNNNNNNNNNNNNNNNNNNNNNNNNNNNNNNNNNNNNNNNNNNNNNNNNNNNNNNNNNNNNNNNNNNNNNN[AGAGAGAGAGAGAGAGAGAGAGAGAGAGAGAG]ATTGAATTAAGATGGAAAAGGAAAATATTTAGTCATTCCTCCTTGCTAGTTTAAGCA	TGTTACAAATATCAGAGACAGAGAGCG	62.195	TGCTTAAACTAGCAAGGAGGAATGA	62.558	239
Aradu.A01_280	GAGAGAGAGAGAGAGAGAGAGAGAGAGAGAGAGAGAGAGAGAGAGAGAGA	GA(2*25)	1273290	50	TCTGCAAGAACAGAACAGGATCTATAATGTAAAAAT[GAGAGAGAGAGAGAGAGAGAGAGAGAGAGAGAGAGAGAGAGAGAGAGAGA]GNNNNNNNNNNNNNNNNNNNNNNNNNNNNNNNNNNNTCCTTAAGAGAATTTTGTTTCAACATTTTAATCCCTGA	TCTGCAAGAACAGAACAGGATCTA	60.424	TCAGGGATTAAAATGTTGAAACAAA	60.883	160
Aradu.A01_282	ATATATATATATATAT	AT(2*8)	1283351	16	CCACATGTTTCTCTCATCCCTTTTATTGATTTGATTAATATTATCGATGGGTAAACTATTAAATTAACATTCGAAAATTTATATTATTAATAAAAATAACTTCAAAAAAGTATAAATAATAAATAAATTTCGAAAGATTTAAAA[ATATATATATATATAT]TCTTTTCAATATAGTTTTAAAAATTGGATTTTGATGTAATTTTCAATTGTT	CCACATGTTTCTCTCATCCCTTTT	62.684	AACAATTGAAAATTACATCAAAATCCAA	61.9	211
Aradu.A01_283	TATATATATATA	TA(2*6)	1296628	12	CATCATTGTTAAGGAATTTCGATGCATTATGT[TATATATATATA]AAGAAGACAACGATGATGTCAATAACAATAATGAAAGGAAAAAATGAGGAAAAAAAAGAGAAAAAAAAGCAATAATAACTTCTTCTTCAAAAATGTTAAAAGTCATTCCAACC	CATCATTGTTAAGGAATTTCGATGC	62.843	GGTTGGAATGACTTTTAACATTTTTGA	62.484	157
Aradu.A01_286	GTATATGTATATGTATATGTATAT	GTATAT(6*4)	1302623	24	TAAGTCATTAAGTGGGGCCATCATCCTCCCATGCTAACTTATATATGAATCTGGTAGATAGATACTCAATAAACTAACAAATTCATTACATATACTAGTAGACATGTATAC[GTATATGTATATGTATATGTATAT]TTATATGATACCAGTGTATTATATATTGATCTAAAAATCAATTTTATAATAAATACTAATTGATTTTTTTCTTTCTTTTTTTTTCTTTTACATTTTTTCATGTTTTTCTCCTTTTTTTTTTTGACTTCTTCTGCTCCGC	TAAGTCATTAAGTGGGGCCATCAT	62.815	GCGGAGCAGAAGAAGTCAAAAA	63.038	274
Aradu.A01_287	GAGAGAGAGAGAGA	GA(2*7)	1303881	14	AAATTACAAGAACGGATAGGAAGAAAAAAAAAGAAAAAGAGGGAGTATT[GAGAGAGAGAGAGA]ATGTAAAAACAGATATATACACAAATAAGGGTTTAACTTCATGTATTCATAAATTATTTTATATAGTCATGCATTTCGATCACACATTT	AAATTACAAGAACGGATAGGAAGAAAAA	61.756	AAATGTGTGATCGAAATGCATGA	62.506	152
Aradu.A01_293	ATTATTATTATTATTATT	ATT(3*6)	1330183	18	GACGACCTGCGAGTTAAAAAGCTAATAAGCATTTGTCATCACAAAGAAAACAA[ATTATTATTATTATTATT]TGAATAGAAAAACAAATAGTATAATAAAAGAAAACATCACAAAGCAGAGAACACA	GACGACCTGCGAGTTAAAAAGCTA	63.064	TGTGTTCTCTGCTTTGTGATGTTTT	62.237	126
Aradu.A01_294	ATATATATATATAT	AT(2*7)	1334363	14	GTAGTAAATGAATGTTATTTGGCCGAATATCTATTTAATGATGTTTTTCA[ATATATATATATAT]GAAATTATGAATGACAGTTATTACTTATTATTATTATTTTTTTACTCATCTATTCTTATGAAACAAAAGAACATAAACATGATGT	GTAGTAAATGAATGTTATTTGGCCG	60.042	ACATCATGTTTATGTTCTTTTGTTTCA	60.089	149
Aradu.A01_295	TAATAATAATAATAATAATAATAATAATAATAATAATAATAATAATAATAATAATAA	TAA(3*19)	1336198	57	AGTTTGCAATGTATTAGAAGAGTCAAAATTTTTTATTT[TAATAATAATAATAATAATAATAATAATAATAATAATAATAATAATAATAATAATAA]ACAAACAAACAAATAAGGAATCCGTATATCGCGTATTTTTACGT	AGTTTGCAATGTATTAGAAGAGTCAAAA	60.022	ACGTAAAAATACGCGATATACGGA	60.897	139
Aradu.A01_296	ATATATATATATAT	AT(2*7)	1337409	14	CCCAAATAAATCCTTAATGGTATTGTC[ATATATATATATAT]TTATATTGTGATAAAAAAAACTTTTAGCCACTCAAAAAAAGTTCTCAAGTTCAAAGATTTTTACTAATTTGTGGCCGCTTT	CCCAAATAAATCCTTAATGGTATTGTCA	63.097	AAAGCGGCCACAAATTAGTAAAAA	62.127	122
Aradu.A01_299	AATAATAATAATAATAATAATAAT	AAT(3*8)	1354414	24	CTTCACAGATGAATTTCTTCACGGGAAAATCATAATAATTTATTTTTCAAAAAAATAA[AATAATAATAATAATAATAATAAT]ATATCACAATGAAATAATAAGCGAACAGAAACCGTTGGGCACTGAAAATCACAGTATC	CTTCACAGATGAATTTCTTCACGG	62.176	GATACTGTGATTTTCAGTGCCCAA	62.412	140
Aradu.A01_301	ATATATATATATAT	AT(2*7)	1358200	14	CCCTTTGCAGATAACACAACAAAAAATGAAATTCCTTTTCATACCATGAAAAAAGCAACA[ATATATATATATAT]TGAAGTCGACTTCACATGAAGTTGATATCTGAAAGTCGTTAAATGAAAATTTAGTAAAATCAGTCAAATCATTTAGCGACTCTCA	CCCTTTGCAGATAACACAACAAAA	62.34	TGAGAGTCGCTAAATGATTTGACTG	61.925	159
Aradu.A01_302	ATATCAATATCAATATCAATATCA	ATATCA(6*4)	1358893	24	TCACATGAACCAATTTCAAATATCATAATGACTATGATTAAAAG[ATATCAATATCAATATCAATATCA]ACTACTTATTATACCATTATGATGGCATTCATATGAGTACTACATTAATAGTTGTAAGATGAAGTTCTTCGAGAGTTAATAGGATTCACA	TCACATGAACCAATTTCAAATATCA	60.453	TGTGAATCCTATTAACTCTCGAAGAAC	60.391	158
Aradu.A01_312	TTGTTGTTGTTGTTG	TTG(3*5)	1399498	15	TCTTGGTTGTTGTTAACGGTTTGATCGGATGATTCGTCTGAGTTGTCA[TTGTTGTTGTTGTTG]GTGTTAGTTACGGATTCAAGGAGTTCTTCTTCGGT	TCTTGGTTGTTGTTAACGGTTTGA	62.741	ACCGAAGAAGAACTCCTTGAATCC	63.181	98
Aradu.A01_313	ATATATATATATATATAT	AT(2*9)	1405427	18	TTTGAAGGAAGAGAAGTGAAATTAAAATATAAATTAGAAAAATAAGCAATAAAAGTTTAAAACAAA[ATATATATATATATATAT]AATAATCATTTTTTTATTTGAATTATATTATTTTATTAATTTTATTTTTTGTAGAATAGAAAAGTAGAGAAAAAAGAAAATGAAAGAAAAGAGTGGATGAAGGAATGA	TTTGAAGGAAGAGAAGTGAAATTAAAA	60.05	TCATTCCTTCATCCACTCTTTTCT	60.465	192
Aradu.A01_316	ATATATATATAT	AT(2*6)	1423668	12	ACTGCAACCACATACCCTTTCATTCAAACCATCTATAATTTTGACCAAATACATTTAATTTAAAATTAACTGATAAAAAAGAAATATTAAAAGATACAATGCTATCAGTATAATAAAATTAATTATTAAAATTAATTACTAAA[ATATATATATAT]TAAAATATAAAATATATATTAAAAATAAATTAAATAACATATATATTTATTTACAAATACATGGTTACTGAAATTGAATAACTGATAAGGAGTTATTATATCGAATTTAAATTATTCTTAGGCAATTATTTAGTTGGCACA	ACTGCAACCACATACCCTTTCATT	62.936	TGTGCCAACTAAATAATTGCCTAAGA	62.141	296
Aradu.A01_320	GGAGGAGGAGGAGGAGGAGGA	GGA(3*7)	1425694	21	ACAATCGAGTCGTAGGTCAGGTTTAGAAGCACCGCGGAAATGGCGGNNNNNNNNNNNNNNNNNNNNNNNNNNNNNNNNNNNNNNNNNNNTTAGGAGGCGGTGGTGGTGGT[GGAGGAGGAGGAGGAGGAGGA]AGAGGTAGCAGCGGAAACCACCAG	ACAATCGAGTCGTAGGTCAGGTTT	62.411	CTGGTGGTTTCCGCTGCTAC	63.047	155
Aradu.A01_321	TATTATTATTATTATTATTATTATTATTAT	TAT(3*10)	1426608	30	ATTGCGTGTGAAGCAAAATCTACACCATATTCATCATATCAGCTTTTCTTCTTC[TATTATTATTATTATTATTATTATTATTAT]TTATTAATAATTGTTTACGGTTATGTTTTACATTTTCCGAAAAGCACTGTGATTTAGTCGCCCTGACC	ATTGCGTGTGAAGCAAAATCTACA	62.985	GGTCAGGGCGACTAAATCACAGT	63.778	152
Aradu.A01_324	ATATATATATATAT	AT(2*7)	1430783	14	TAATCGAAGAAAATCGGGATCTCAAAATTACATGGTTC[ATATATATATATAT]AGGGTGGCAATATGTACTCTATTCGTGGGTACCCAATCCGATCCCATTCAGTCGGGTAGGGTATCGATAGA	TAATCGAAGAAAATCGGGATCTCA	63.092	TCTATCGATACCCTACCCGACTGA	63.108	123
Aradu.A01_325	TATATATATATATATA	TA(2*8)	1433885	16	AGGCCTCAGATGAATCATGAATGTAACATTTTATTAATAACACTATAT[TATATATATATATATA]TGAATTCTGGTCGCTATGATAATAACAGATAGTCACACAACACTTGAAAAATGTAACAA	AGGCCTCAGATGAATCATGAATGT	63.226	TTGTTACATTTTTCAAGTGTTGTGTGAC	62.423	123
Aradu.A01_326	CTCTCTCTCTCT	CT(2*6)	1437382	12	ACATTATTCACAATTTTCGCCAGCGATTGATGATTTAAAATAATGTTAACCGGTACCAAGTGCAA[CTCTCTCTCTCT]CATTCCTCTACCAATTAACGTCGCCACACGGCACTAGACTGCTGTTCCTCCCTGT	ACATTATTCACAATTTTCGCCAGC	63.356	ACAGGGAGGAACAGCAGTCTAGTG	63.244	132
Aradu.A01_327	AACAAAACAAAACAAAACAA	AACAA(5*4)	1442921	20	CTTCTCTCTGCCTTAATGCTTTGCGGTCCC[AACAAAACAAAACAAAACAA]AGCCGTGTATGACTGCTCTCTCTATATAGCTAGCTAGAGTATGTAGGTTCTAGGAGGGGGCA	CTTCTCTCTGCCTTAATGCTTTGC	62.851	TGCCCCCTCCTAGAACCTACATAC	63.689	112
Aradu.A01_328	TTTATTTATTTATTTATTTA	TTTA(4*5)	1444465	20	TGTCACATTCATTGTTCATTCTCTCT[TTTATTTATTTATTTATTTA]CTTATTTCTTATCACCTTTTTTATACTCTTTTTGTCGTTATTTTTTAAAAAAGAATTCGGATTTTTTTTTCTTTTAAAGGACTTATCACATTTTATAAATGTACGAAACACATTAAATTATCTACCCATTCTAATGGTCTTTGGA	TGTCACATTCATTGTTCATTCTCTCTT	62.341	TCCAAAGACCATTAGAATGGGTAGA	62.109	191
Aradu.A01_329	TTATTTATTTATTTATTTATTTATTTAT	TTAT(4*7)	1445682	28	TGACAACTAAAAATGGATTAAGGAAAAATAGTTGTAAATGAATTTTTTTAAATAGAGTATTATGTAAATTAAATATTTATAAAGGTGAGATATATTTCGCGCAA[TTATTTATTTATTTATTTATTTATTTAT]TTTTGTCAGGTGGATTGGACATC	TGACAACTAAAAATGGATTAAGGAAAAA	61.399	GATGTCCAATCCACCTGACAAA	62.071	155
Aradu.A01_330	CACACACACACACACA	CA(2*8)	1448321	16	GGACTCAATTCAACGATGGAAACTTAAAATAACAAACTG[CACACACACACACACA]CGTGTGATGGAGTCTATGGTGTCTATGG	GGACTCAATTCAACGATGGAAACT	62.7	CCATAGACACCATAGACTCCATCACA	63.45	83
Aradu.A01_336	ATATATATATATAT	AT(2*7)	1473785	14	TCTGTGGTGTGTCACATTAACAGTAACACTATTTGATGGGAATTAAAATAAATAACTTTTAAGTTTTATTGTAAAAGAATTATGAAGATTAAAATAGAAGAAGTA[ATATATATATATAT]AACGAAACCTTATTTAAGCCACTTTTATT	TCTGTGGTGTGTCACATTAACAGTAA	60.756	AATAAAAGTGGCTTAAATAAGGTTTCG	60.45	148
Aradu.A01_337	GAGAGAGAGAGAGAGA	GA(2*8)	1476742	16	CACAACTTTGGAAACCGAGCTAGTTTCCATACT[GAGAGAGAGAGAGAGA]GTCGAAGATCAAATTGAGAAGAAGAGAGGAGTACTTATAAGTAGAGCGTATGATTTCATTGCAGGCACAGGTGTCTTGGAATACAACA	CACAACTTTGGAAACCGAGCTAGT	62.943	TGTTGTATTCCAAGACACCTGTGC	63.395	137
Aradu.A01_338	AAGAGTAAGAGTAAGAGTAAGAGT	AAGAGT(6*4)	1476894	24	TCTTGGAATACAACACTACGTGGCTTTGAGTTACAAAGTATTTTTGTTTATAATGTGAGTGTG[AAGAGTAAGAGTAAGAGTAAGAGT]GAGAGTGACAGCAGCCATAAAATTGTGGAAACGGTTTTGTTTTCTT	TCTTGGAATACAACACTACGTGGC	62.44	AAGAAAACAAAACCGTTTCCACAA	62.929	133
Aradu.A01_346	ATATATATATAT	AT(2*6)	1508007	12	GCTGAACTATAAGTTGGATGCATGGACCAATATATATTTGACCA[ATATATATATAT]GATAGCGTAGAAGAAATGCATTGGTCGATATGTCTCATTATATGATAGCTTAGAAGAAATGCATACCAAAATTTTATTTGGTTTGAAATATGCTTTAACCGG	GCTGAACTATAAGTTGGATGCATGG	63.057	CCGGTTAAAGCATATTTCAAACCA	63.126	158
Aradu.A01_347	TAATAATAATAATAATAA	TAA(3*6)	1516714	18	ATTCATAGTGACTTCACTTCCCGCTAGTAGTAGTAG[TAATAATAATAATAATAA]TCAGAATATGCTTTATTAAAAAAAACATACGGCAATTTCTCTTCGGATGGACCCAAAGCTGGATCATATAAACCA	ATTCATAGTGACTTCACTTCCCGC	62.827	TGGTTTATATGATCCAGCTTTGGG	63.209	129
Aradu.A01_348	CACACACACACACACA	CA(2*8)	1527690	16	AGCTATTCAAAACCCTCGCCTAACCCCAAAGTGTGCACACAGTGTGTGCGCG[CACACACACACACACA]TACATACATTAAAAGATGTAAACGAAGGAATTAACATAAATTAAAATGCAACCTTATCTTTGGCGATA	AGCTATTCAAAACCCTCGCCTAAC	63.028	TATCGCCAAAGATAAGGTTGCATT	62.948	136
Aradu.A01_351	AAGAAGAAGAAGAAGAAG	AAG(3*6)	1534349	18	TGACGATGACAATGACGATAATGAAAAAAATGAAGAAAAATGAGAAGGAGAAGAAGAAGAAGCAACAGGAGGAGGAGA[AAGAAGAAGAAGAAGAAG]ACAAAATTTCGCAACGTAAACTAAATAACTTGGATGTAAAATTGATTGGATGTG	TGACGATGACAATGACGATAATGA	62.506	CACATCCAATCAATTTTACATCCAA	61.92	150
Aradu.A01_353	TTATTATTATTATTATTATTATTA	TTA(3*8)	1543655	24	TCCAAGTAAAGTAGGGAGTGCAGCACTCTTTAAAAGTTAACCTACTATTAAAAGTGATCAGGTAAATTAAAT[TTATTATTATTATTATTATTATTA]TTTTGTTATGGGGTGAACAAACAAACCGACACTAA	TCCAAGTAAAGTAGGGAGTGCAGC	63.044	TTAGTGTCGGTTTGTTTGTTCACC	62.324	131
Aradu.A01_355	CTCTCTCTCTCT	CT(2*6)	1564216	12	GATCAGCTCAGCCTCGAATCC[CTCTCTCTCTCT]CCTTTGCGCGCCGCCCTCCTCGCGTCATGCTCCTCTTCCCGGTGACGCACTCCACGGCTGCAGAAGCATGCATGAACGGTCCTCCCATCCACCAGCGCTCCCTTTCTCTTTCCCCTCTTCT	GATCAGCTCAGCCTCGAATCC	63.59	AGAAGAGGGGAAAGAGAAAGGGAG	63.618	154
Aradu.A01_356	TTATTATTATTATTATTA	TTA(3*6)	1571499	18	CAAAAAGCCTGCCATAGAATGAACCTGGAGCTCCAAAGAGGAAACAAGGACCGCAACTATTTTTTTCAAAC[TTATTATTATTATTATTA]CTTATCATGAGATTCTGTTTGAAGCTGTCAAGGGACCTGAAAATGTTGTTGAA	CAAAAAGCCTGCCATAGAATGAAC	63.138	TTCAACAACATTTTCAGGTCCCTT	63.006	142
Aradu.A01_357	CTCTCTCTCTCT	CT(2*6)	1572174	12	TTCCTCCATTCATGCGTAGTACCTGTTCTACTTCCATTTTTCTGATATCTCTCTTA[CTCTCTCTCTCT]CACTTCTCTTCTATCTGGGTTTTGTTTTAATTTCTTGCTTCGGTGCGTTCGTAGAAGTCCACACCACCCATAT	TTCCTCCATTCATGCGTAGTACCT	63.133	ATATGGGTGGTGTGGACTTCTACG	63.338	141
Aradu.A01_359	TATATATATATATATATA	TA(2*9)	1582226	18	CGTACCAACCACACATTTGACAT[TATATATATATATATATA]TTCAATATCAGTTACATAATTGAATTAACCCATTATGCCCGTACC	CGTACCAACCACACATTTGACATT	62.958	GGTACGGGCATAATGGGTTAATTC	63.486	86
Aradu.A01_360	ATACATACATACATACATACATACATACATACATAC	ATAC(4*9)	1610178	36	TTTAAGTGTTTGCCACTGATTCCATGCACAAGTTATGATTCGAATCATTGACACTTACTTAAGCAGACTAGTAAATTAACAACTAGACAAATCTAAATTGGTTATATAT[ATACATACATACATACATACATACATACATACATAC]ATATATATATACATACTTAATTCTGGTATAATTTCTAAATAAACAGGGAGACTTTGCTTAATCAATTCT	TTTAAGTGTTTGCCACTGATTCCA	62.843	AGAATTGATTAAGCAAAGTCTCCCTG	62.267	214
Aradu.A01_361	CTCTCTCTCTCT	CT(2*6)	1616326	12	AATGTAGAGACGACACCCATGCTCACGAGCTTCACCACCCTCTCTCCCACACAAACCACACCCATCCCTTCTTCCTTCACAAATCA[CTCTCTCTCTCT]CCCCAATCGCCACGCCTTATAAATTCTGACCAC	AATGTAGAGACGACACCCATGCTC	63.794	GTGGTCAGAATTTATAAGGCGTGG	62.935	131
Aradu.A01_362	CTCTCTCTCTCTCTCTCTCTCTCTCTCTCTCTCT	CT(2*17)	1616550	34	CTCTTAAAGAACGCCGTTGAGGTAC[CTCTCTCTCTCTCTCTCTCTCTCTCTCTCTCTCT]AGTCAATACCACCCCCAAATTAATTAATTAAATTAATTGATTAATTAGTTGCGACAAAGATCCTAGCTTTAGAGC	CTCTTAAAGAACGCCGTTGAGGTA	62.941	GCTCTAAAGCTAGGATCTTTGTCGC	63.053	134
Aradu.A01_364	GTTGTTGTTGTTGTT	GTT(3*5)	1618996	15	AATGTGGATGAGTGACCTTGTACGAGTGAGAAAATG[GTTGTTGTTGTTGTT]GAACGTTGTGAAATACTAAGATCTCTTTGTAATGCATGTTACCTTCACTTTGGATTCCCATGCTGTGATTTGTTATCTTG	AATGTGGATGAGTGACCTTGTACG	62.397	CAAGATAACAAATCACAGCATGGG	62.731	131
Aradu.A01_366	ATATATATATATAT	AT(2*7)	1629012	14	CTTGATGCACAATCTCTGCAAGTCTGCTCCCCCA[ATATATATATATAT]AGTTAGAACTTAGAAGTTAAAAACCACTATTAATAAATAACTTTAAGATGTCGTTTTTATCTGTAACCAAACATTTCTTAGGTAGTCTTTGTTTTAAGGTATTGGGACAGAG	CTTGATGCACAATCTCTGCAAGTC	63.401	CTCTGTCCCAATACCTTAAAACAAAGAC	62.58	160
Aradu.A01_368	GAGAGAGAGAGAGA	GA(2*7)	1634788	14	TCTATTTCTGGCTATGAGGTTGCCCATGGCATCTTCCGCTATAATAAAGGCGTTACAAGAGATGAATACATGTTTTTGTGTGTC[GAGAGAGAGAGAGA]ATTTATAGTCAAAAGGAATATTGAGGGCAAAAGAAAGAGGAAG	TCTATTTCTGGCTATGAGGTTGCC	62.828	CTTCCTCTTTCTTTTGCCCTCAAT	63.18	141
Aradu.A01_369	ATATATATATATATATATATAT	AT(2*11)	1648361	22	GGAGCATTTTGTCCCCTTCTTATTGCTTTCTTTTTCTTTTTTTTATTCTTTTTTTTATACCAAAAACATA[ATATATATATATATATATATAT]CAAAATGGTTTTCATACTAATACATGTACCCAAATTCCCAAGATTTTT	GGAGCATTTTGTCCCCTTCTTATT	62.797	AAAAATCTTGGGAATTTGGGTACA	61.832	140
Aradu.A01_374	ATAATAATAATAATAATAATA	ATA(3*7)	1666502	21	TCCAAAGATTGATTTGTTGGGAAGAATTATATTGTTATATAATTAACTTTAGTAAATATTACACTGAAAGCTTCCTAATAATTTGTAGAGATTATAAAAACTCTCTACCATCTAGAAATTGAC[ATAATAATAATAATAATAATA]TAATTACATAGAACATGATTTCTTTAATGACAAGATTCTATGTTTTTTTTAACTCTTATCACAACCAAAAATGATTGAACTTCA	TCCAAAGATTGATTTGTTGGGAA	62.676	TGAAGTTCAATCATTTTTGGTTGTG	62.227	228
Aradu.A01_375	ATATATATATATAT	AT(2*7)	1676856	14	GAGTTTGTCGTTAGTCGATGGGTTATTACATGCATAAGATGGAATTCGAGGACCGACACTTATTTAAGCGGGCTAATAAGCTAATC[ATATATATATATAT]TTGTGTATAAATATACTTGATGAAGGGCCAAAGAAATCTTGATTT	GAGTTTGTCGTTAGTCGATGGGTT	62.725	AAATCAAGATTTCTTTGGCCCTTC	62.89	145
Aradu.A01_378	AAATAAATAAATAAATAAATAAATAAATAAATAAAT	AAAT(4*9)	1679891	36	TGAAGCTCACTACCTCATCACACACAACAAC[AAATAAATAAATAAATAAATAAATAAATAAATAAAT]AAGTAAATAACAAATACAGGAAACGGCTAATTTTTTTGGTTATGGAAGAGGGACAGGTGTTG	TGAAGCTCACTACCTCATCACACA	62.158	CAACACCTGTCCCTCTTCCATAAC	63.111	129
Aradu.A01_383	TCTCTCTCTCTCTCTCTCTC	TC(2*10)	1722669	20	AGCGTCTCAAAAACTTGAAGCAACCCCAGCAATAGAAGCAAACTTCTCTTCAGT[TCTCTCTCTCTCTCTCTCTC]CACTGAGTTTTAGTTTCAGTTTTATTTATGGATTATATTGTGACATAATAATAAGCGGGTGTTTTTCGTGTGTGAGCTTTGT	AGCGTCTCAAAAACTTGAAGCAAC	63.166	ACAAAGCTCACACACGAAAAACAC	62.663	156
Aradu.A01_387	ATGATGATGATGATG	ATG(3*5)	1736112	15	GAAGAAGAAATTTGAGAAGGTAAAACAAGAAAGAAAAATAAATAAGAAAAAAA[ATGATGATGATGATG]AAAAAGAAAAAGAAGAAGCAGCAAAAGATGAGAAAGA	GAAGAAGAAATTTGAGAAGGTAAAACAA	60.664	TCTTTCTCATCTTTTGCTGCTTCT	60.98	105
Aradu.A01_388	TATATATATATATATATA	TA(2*9)	1750707	18	CATTTTCGGTTTTGTTTTGATCGTACTTTTTTCTTTTAAGATTCTAGCTATATTATCCTTGT[TATATATATATATATATA]TTTTACTTTTAGAGATCGTAACACCTCACCACCT	CATTTTCGGTTTTGTTTTGATCGT	63.228	AGGTGGTGAGGTGTTACGATCTCT	62.486	114
Aradu.A01_391	TCTTCTTCTTCTTCTTCT	TCT(3*6)	1767976	18	GGGAATTGAATGCGGTAGTGATAATAAGAAGAAAAAGAAGAGGGATAGGGTTTACAGTGAAAAGAGGA[TCTTCTTCTTCTTCTTCT]TCCTCTTCACTTTGGTGGCACTGAATCCGGACTCTCTTGTTCCTCTTCACTTTCGCTGCTTTGTTTGTTAGG	GGGAATTGAATGCGGTAGTGATAA	63.225	CCTAACAAACAAAGCAGCGAAAGT	62.966	158
Aradu.A01_393	TTATTATTATTATTATTATTATTATTATTATTA	TTA(3*11)	1799328	33	TTCTTCTTTCTCACCGTTCTTGACAAAAATTTTCATAGAAGAGTATTATTTCTCTACAGGTAAATTTATTATTTCATATTTAACATT[TTATTATTATTATTATTATTATTATTATTATTA]GATGAGTCGTACTATTTTGTTCTTATTTCG	TTCTTCTTTCTCACCGTTCTTGAC	61.121	CGAAATAAGAACAAAATAGTACGACTCA	60.317	150
Aradu.A01_396	TCTCTCTCTCTCTCTC	TC(2*8)	1809819	16	TCTGGTACCAACATTTTCCTTCGTTCTTTTCT[TCTCTCTCTCTCTCTC]TAACGAAGTGTTACCACGTATATAAAAGTAGTTTTTAATTGGATGTCTGTGTAGAAGGGATTT	TCTGGTACCAACATTTTCCTTCGT	63.019	AAATCCCTTCTACACAGACATCCAA	62.2	111
Aradu.A01_400	TATTTTATTTTATTTTATTT	TATTT(5*4)	1830880	20	TGCCATTGTGTGACTAACTGTGTGTTG[TATTTTATTTTATTTTATTT]TTTATTTCAGGGTGGGGGCGCTCCGTCGGAGAATGTGCTGTCCACTGCTATTGCTAGCATCCAAGA	TGCCATTGTGTGACTAACTGTGTG	63.22	TCTTGGATGCTAGCAATAGCAGTG	62.872	113
Aradu.A01_402	AGAGAGAGAGAGAGAGAGAGAG	AG(2*11)	1849831	22	ATCAAAGAAAACAGGAAAAACGCAAGAAGCATCTGC[AGAGAGAGAGAGAGAGAGAGAG]CAAACCAGTGAATAAAGGACGAGGAACCAGGTAGGGATGGTCCCATCCAATTCTGCAGCCAAAATCTGAAAGAATCAC	ATCAAAGAAAACAGGAAAAACGCA	63.134	GTGATTCTTTCAGATTTTGGCTGC	63.346	136
Aradu.A01_407	TCTTCTTCTTCTTCT	TCT(3*5)	1863759	15	ATTTTCAACCCTAATTCACTGCCACTG[TCTTCTTCTTCTTCT]TTTGCTTCCTCCTCCAACTTCGACTTGTTCAGTGCTCCATGGTCCACACTTCAATCCCGCGGAATCAAAGTCTCAGCTTCTGATGTAAGCCATTTTCTCCACTTCATTGA	ATTTTCAACCCTAATTCACTGCCA	62.922	TCAATGAAGTGGAGAAAATGGCTT	63.219	152
Aradu.A01_408	TGTGTGTGTGTGTGTG	TG(2*8)	1863913	16	AGCCATTTTCTCCACTTCATTGATCATTCATATAAGTTAATAAATAACAATT[TGTGTGTGTGTGTGTG]TTTTTCTGTCCAGGTTAGAGTCGGGAACATCATTGAAAAG	AGCCATTTTCTCCACTTCATTGAT	62.298	CTTTTCAATGATGTTCCCGACTCT	62.798	108
Aradu.A01_409	ACCCTACCCTACCCTACCCT	ACCCT(5*4)	1869909	20	TTACATATTTGTGAAAACTCGCGGGTCAGGTTGGATACCTGCGGGTTGCCACGGGTGGAGTTAGGGTTGGGTTAA[ACCCTACCCTACCCTACCCT]ACCCATTGCTACCCCTAATAAGCGGTGAAAGTTGCACTTGTA	TTACATATTTGTGAAAACTCGCGG	62.273	TACAAGTGCAACTTTCACCGCTTA	63.09	137
Aradu.A01_412	AAAGAAAGAAAGAAAGAAAG	AAAG(4*5)	1886822	20	AGCAATGCTTCTAAGAGAAGATATAAGCATAAAAGA[AAAGAAAGAAAGAAAGAAAG]AAGAATAAAAAGTAAAAATATGCAGCATTAAAGAAGAAATTTCTATGTTTTATAACAAAATTTTGATCTTAAAATTATAAAATTTTAGTGCTATTTTTGTGTATGGCAAGAA	AGCAATGCTTCTAAGAGAAGATATAAGC	60.295	TTCTTGCCATACACAAAAATAGCA	60.846	168
Aradu.A01_414	TTTATTTATTTATTTATTTATTTATTTATTTATTTA	TTTA(4*9)	1893570	36	GGGGTGTTGTACCTCCAATAATGAACATATTAATTCTTGATCACCAAAGAAGTAATGTAAAGAAACTGAGATTAGATAAGGAATAAAGTTGAGTGGAAATAGTATGATTGTTAAAATTTTAACCTATGTACCTTGTGTTAT[TTTATTTATTTATTTATTTATTTATTTATTTATTTA]TTGTTTTGGATTTTACTTGAAGTTAGGCT	GGGGTGTTGTACCTCCAATAATGA	63.108	AGCCTAACTTCAAGTAAAATCCAAAACA	62.61	206
Aradu.A01_415	TTATTATTATTATTATTA	TTA(3*6)	1913311	18	ATTACAAAACACAGCTGCCCCTAACACTCCT[TTATTATTATTATTATTA]TTGTGTAAATTTGTGCATTAAAATAAAGCACGATTAGCGCCAATA	ATTACAAAACACAGCTGCCCCTAA	63.051	TATTGGCGCTAATCGTGCTTTATT	62.981	94
Aradu.A01_416	AATAATAATAATAATAATAATAAT	AAT(3*8)	1917110	24	CATGGGATTCAAAGCTCTCTTCATACCCTCAGCAGGTCAATACTCGATAGTCAATACACATTATTCTCTTCAATCA[AATAATAATAATAATAATAATAAT]TAATTTGGTGCCTTTTTTGTTTCAATGGTTGATCAGTGA	CATGGGATTCAAAGCTCTCTTCAT	62.9	TCACTGATCAACCATTGAAACAAAA	62.73	139
Aradu.A01_417	GGTGGTGGTGGTGGT	GGT(3*5)	1923206	15	TTGAATTGGAATGGTAGATGAGGGGGAGGTGAGGAGGAC[GGTGGTGGTGGTGGT]GATGAGGATGATGGAGTTGAGAAGGTATGATTGAGGGTGGTGGCAATAGAGTGGTGGGAGGTTCAAATATTGA	TTGAATTGGAATGGTAGATGAGGG	63.292	TCAATATTTGAACCTCCCACCACT	62.897	127
Aradu.A01_418	GAAGAAGAAGAAGAAGAA	GAA(3*6)	1924998	18	AAGAACCTGAGGAGGTAAAGGTG[GAAGAAGAAGAAGAAGAA]ATTTAGAATCTAAGACCTGTTCTCATTGTCATAAGGTAGGACATCTTGTGGATACTTGTTACCATAAACATGGATTTTTACCTCATCTATAGAGGCAGAAATGGCCACAAGAGACTAA	AAGAACCTGAGGAGGTAAAGGTGG	63.076	TTAGTCTCTTGTGGCCATTTCTGC	63.867	159
Aradu.A01_421	ATGATGATGATGATG	ATG(3*5)	1934205	15	ACCGATGATCAGACCAAGATATGCTTAGAGGTCAGATAAAAGAAAA[ATGATGATGATGATG]ATAATAATCAAGGAAAAAATGTTTGGTGGATGATTGATTAATAAAATGCTGTGTTTTTGTTGCAGGTTTTGAAGAAAGGGGAACTT	ACCGATGATCAGACCAAGATATGC	63.557	AAGTTCCCCTTTCTTCAAAACCTG	62.977	147
Aradu.A01_422	TAATAATAATAATAA	TAA(3*5)	1935092	15	TGTCCCCATCATGAAATTCTTCTTTTTATCCCCCCTAAAT[TAATAATAATAATAA]AACATGAACAGATCAACTTGACACTCTATCACTATATGTCTATATCTGTGTGTTCATCGCTTGTTGAATA	TGTCCCCATCATGAAATTCTTCTT	62.987	TATTCAACAAGCGATGAACACACA	62.655	125
Aradu.A01_423	AGAGAGAGAGAGAG	AG(2*7)	1936262	14	CTGTTTCAAATTTTGGGAGAATGCTTTCCTGAAAGACAAAAAGATAATTATTTTCTGTTTCTAGAAAATCAGATATAGACAACACTAGAAATTTCAGAAGTATTGA[AGAGAGAGAGAGAG]TGAAAAACCAGTACTCCTTTTGGTGCTAAAATCACAAACA	CTGTTTCAAATTTTGGGAGAATGC	63.018	TGTTTGTGATTTTAGCACCAAAAGG	63.338	160
Aradu.A01_427	ATAATAATAATAATAATAATAATAATAATAATAATAATAATAATA	ATA(3*15)	1962165	45	CAAGCACCTGCAACAATTATCAACACAAAAGTCAGTTAC[ATAATAATAATAATAATAATAATAATAATAATAATAATAATAATA]AATCATGACCTAACAGTCATCTGCACCCAAGAGAAAAAT	CAAGCACCTGCAACAATTATCAAC	62.872	ATTTTTCTCTTGGGTGCAGATGAC	62.813	123
Aradu.A01_428	GAGAGAGAGAGAGAGAGA	GA(2*9)	1962589	18	GGCTTGATCCTAAACGACAAAGAAAAAAGAGAACGCTAGAACAACTATGCATACAGATATATACATGGAGAGC[GAGAGAGAGAGAGAGAGA]TTACCGCTTTCAGAATAGAAAAAATAATAGTAAAAGTAATAATGGAAAATGTGTTAAAGGTTGAGAGA	GGCTTGATCCTAAACGACAAAGAA	62.826	TCTCTCAACCTTTAACACATTTTCCA	62.248	159
Aradu.A01_429	AAATAAATAAATAAATAAAT	AAAT(4*5)	1968584	20	ATGCATTGGGCAGATCTTACTCTAATTACTATAAAGATTACAAA[AAATAAATAAATAAATAAAT]AAAAATACATCTGTCTCTCTTAAATATTTAAAATATTAATCCTTCTTAATAATTTTAATATGAAAAATCTTTTTTAATAGTTAAATCGTACTATCGATTCTTTAGAGTAATTTTTCCGATAA	ATGCATTGGGCAGATCTTACTCTA	61.296	TTATCGGAAAAATTACTCTAAAGAATCG	60.514	186
Aradu.A01_432	CATCATCATCATCAT	CAT(3*5)	1986503	15	TGATCCAATTAAAACACACAAATTCCTAACTAACACTTGCATGTGTC[CATCATCATCATCAT]GTATTATAATGGTTGTAGAATCTGATACTTTGTAGTAACATCACATGGAATTTGATCCATATGAATCACAACCCTTCTTCATCAATTTCA	TGATCCAATTAAAACACACAAATTCC	62.171	TGAAATTGATGAAGAAGGGTTGTG	62.382	152
Aradu.A01_433	GAGAGAGAGAGAGAGAGAGAGAGAGAGAGAGAGAGA	GA(2*18)	1991472	36	CAACAACATCAGACTGAAGATCCAAATCACTAGAACTAGAAATTGTTGCCTGTAGATCTCCACTTACAGGACTCAAAATCTCAATCTGTACATGTG[GAGAGAGAGAGAGAGAGAGAGAGAGAGAGAGAGAGA]GGGAGGGAGGGAGGTACATCAACATTT	CAACAACATCAGACTGAAGATCCAA	62.607	AAATGTTGATGTACCTCCCTCCCT	63.181	159
Aradu.A01_435	GAGAGAGAGAGA	GA(2*6)	1996948	12	CCACTGCTGCTATGGTAGCTCTTAACCGACGTCTCTTTGCTACTAAGAGAGAGAAGAGAGCTTTTACCAAG[GAGAGAGAGAGA]AGATACTTGTCACATCAGTTCAGTTAAATTTGA	CCACTGCTGCTATGGTAGCTCTTA	62.056	TCAAATTTAACTGAACTGATGTGACAA	61.096	116
Aradu.A01_438	AATAATAATAATAATAAT	AAT(3*6)	2005836	18	ACTGAATTCCTGCCAACAACAAATTTACCGTACGTAACAACAATAGGATCTACAACAATAACAATAAGAAATAATTCTAACTATTGCTTTATGATTC[AATAATAATAATAATAAT]AAAGACTATTTACCTGAATTGACATACTCAGAAAACTCTGGTG	ACTGAATTCCTGCCAACAACAAAT	63.035	CACCAGAGTTTTCTGAGTATGTCAATTC	62.568	158
Aradu.A01_439	CTCTCTCTCTCTCT	CT(2*7)	2007279	14	TTTGAAATAGAAAGAAGACTACGACCGTACGTCATGACATATGGACTCGTATACATATGTATATCA[CTCTCTCTCTCTCT]CATACAGTAAAAGTGTAAAAAAGGAATCTGTGTATCTGTATCTCTGTTCTCAGCTGTCAGGC	TTTGAAATAGAAAGAAGACTACGACCG	62.221	GCCTGACAGCTGAGAACAGAGATA	62.291	142
Aradu.A01_440	TCTCTCTCTCTCTCTCTCTCTCTCTCTCTCTCTCTCTCTCTCTCTCTC	TC(2*24)	2007426	48	CCTTCAATTCAATACAAACCTCCGCCCAGCACGCAACACAACTCCCACAAGAAACAACCAAACAA[TCTCTCTCTCTCTCTCTCTCTCTCTCTCTCTCTCTCTCTCTCTCTCTC]TGAGACTCTGAAACTCTGAGTAACTAAACCGCAACACTCCACATT	CCTTCAATTCAATACAAACCTCCG	62.906	AATGTGGAGTGTTGCGGTTTAGTT	63.057	158
Aradu.A01_442	TTTATTTATTTATTTATTTA	TTTA(4*5)	2008754	20	GGAAGTCGCATGTTTCCAATTCTATCTAATTCTTGTACACTAGATTCTGTTATTTGGTATATTTCTATGCAACACATTCGTTGTTTCAT[TTTATTTATTTATTTATTTA]TTTTCAACTGGAAAGGATAGGCAAATAAGCC	GGAAGTCGCATGTTTCCAATTCTA	63.535	GGCTTATTTGCCTATCCTTTCCAG	63.289	140
Aradu.A01_443	ATTTTATTTTATTTTATTTT	ATTTT(5*4)	2011101	20	GGCCAGGTTCAAGTTCTCCATTATCACTCATACTAAGTATAGAGCAGATTTC[ATTTTATTTTATTTTATTTT]TTATATATTAATTTTCTTGCCATGACGTTGGATCTTAGGAAAATTATGAGAGGCACGTTGCTTGTACTGTA	GGCCAGGTTCAAGTTCTCCATTAT	63.696	TACAGTACAAGCAACGTGCCTCTC	62.883	143
Aradu.A01_445	ATAATAATAATAATA	ATA(3*5)	2013952	15	CTGCAAATGTGGCATCAGACTAGATCTCGAGATTATTTAAGTTACACATGGTAAT[ATAATAATAATAATA]ATTGCATTGTTACTAACCTTGTCCTCTAATCCTTGAAATAAAATTATGGGACAAGAAAATTGGTCAACATG	CTGCAAATGTGGCATCAGACTAGA	63.719	CATGTTGACCAATTTTCTTGTCCC	63.735	141
Aradu.A01_446	CCTCCTCCTCCTCCT	CCT(3*5)	2022507	15	TTCTTATTTTACTTTCTGACCAACACCA[CCTCCTCCTCCTCCT]CTTCTTCTTCATTCTTTTTTTATTGGAATTTTTTCTCATTTCTTTTCCTCCTTCTCCTCCACCATCAATTA	TTCTTATTTTACTTTCTGACCAACACCA	62.322	TAATTGATGGTGGAGGAGAAGGAG	62.771	114
Aradu.A01_447	AAGAAGAAGAAGAAG	AAG(3*5)	2023505	15	TAACATGCGAAGAAAAAGGAGGAGAAACGCA[AAGAAGAAGAAGAAG]GAAGAGGAGGAAGAGGAGGAGAAACGCGAAGAAAAAACGACGATTGTGATTTTGATCCAAGAAGAAGATGCGCCTTTTATAATGGTGAGTGAGCATGCTATGAA	TAACATGCGAAGAAAAAGGAGGAG	62.919	TTCATAGCATGCTCACTCACCATT	63.069	150
Aradu.A01_449	CTCCTCCTCCTCCTCCTC	CTC(3*6)	2048230	18	CTAGGAGGCTAAAGCTAAGTCCCGCGCTCGGGCTGGTGGTGCCAGGGTTATCT[CTCCTCCTCCTCCTCCTC]GAAACGTTGGGACTCTTTCCAATCCCATGATGATTTCTTCT	CTAGGAGGCTAAAGCTAAGTCCCG	62.919	AGAAGAAATCATCATGGGATTGGA	62.977	112
Aradu.A01_451	AGAGAGAGAGAGAG	AG(2*7)	2060238	14	CATTGTCATATTAGGAGAAGGGAAGAATTTTTTACATCTGTATTTGTGTTGTCAACCACAGACGTATAGTGTTC[AGAGAGAGAGAGAG]AATGTGAAAATAATGTGTCATTATTTAGGTGAAGTTGGAGAGTTCTTTCACTTCGTTGTATCCTTATGCACG	CATTGTCATATTAGGAGAAGGGAAGAA	61.988	CGTGCATAAGGATACAACGAAGTG	62.869	160
Aradu.A01_453	TAAAATAAAATAAAATAAAA	TAAAA(5*4)	2068539	20	CAAACCAAAAACGTTAGAGATGAAATTGAATATAGTTAAACGTTAAGGATATTTTTAAAAAAAATTACAAATATTAGAGACAAAAAATATATTTTATC[TAAAATAAAATAAAATAAAA]ATATTATGTGCACATCAACCATCATATATTTAAGTGT	CAAACCAAAAACGTTAGAGATGAAA	60.715	ACACTTAAATATATGATGGTTGATGTGC	60.601	155
Aradu.A01_455	AAAAAAAAAAAAA	A(1*13)	2076566	13	TTACTAATGCCTTCGATTTCCCACGAGGTGCAAGCAATATCAAAAAAAAAAAAATGG[ACAACAACAACAACA]ATAATAATCTGAGTAAACTCCACATTAAAACTTTTTTTTTTTGCTGAATTTGTTTCATTTCGGCGGAAAAGGAATTAAGGCATGGTTT	TTACTAATGCCTTCGATTTCCCAC	62.533	AAACCATGCCTTAATTCCTTTTCC	62.618	160
Aradu.A01_456	ACAACAACAACAACA	ACA(3*5)	2076582	15	TTACTAATGCCTTCGATTTCCCACGAGGTGCAAGCAATATCAAAAAAAAAAAAATGG[ACAACAACAACAACA]ATAATAATCTGAGTAAACTCCACATTAAAACTTTTTTTTTTTGCTGAATTTGTTTCATTTCGGCGGAAAAGGAATTAAGGCATGGTTT	TTACTAATGCCTTCGATTTCCCAC	62.533	AAACCATGCCTTAATTCCTTTTCC	62.618	160
Aradu.A01_457	GAGAGAGAGAGAGAGAGAGAGAGAGA	GA(2*13)	2076854	26	AAACCTGACAGGATACAAGAAGCGAGAAGCACCTGCGTTTGCGTGATTACATAGTTTTGTAGGTGACGACTGACGATGGCG[GAGAGAGAGAGAGAGAGAGAGAGAGA]AATCTTTGCACAGTGGCACAAGGCAAAGACCATATAT	AAACCTGACAGGATACAAGAAGCG	62.933	ATATATGGTCTTTGCCTTGTGCCA	63.75	144
Aradu.A01_459	CACCACCACCACCAC	CAC(3*5)	2085645	15	TCATCATTCTCCTCTTCACCTTCCTCACCCCACCACCTCCACTGCCACCAACATTACCACCACAACCACCATCAA[CACCACCACCACCAC]TGCCACCACCACAAACACAAACAGCACTC	TCATCATTCTCCTCTTCACCTTCC	62.977	GAGTGCTGTTTGTGTTTGTGGTG	62.862	119
Aradu.A01_461	TATATATATATATA	TA(2*7)	2100591	14	CTAGCGGCTACAATCACATTCTCATATAAAAATACCATTCTCACTTTGATATGTTCCT[TATATATATATATA]TTGTATAAGTCAATGAATCACAGGGATCTCTG	CTAGCGGCTACAATCACATTCTCA	62.758	CAGAGATCCCTGTGATTCATTGAC	62.119	104
Aradu.A01_462	AATAATAATAATAATAATAATAAT	AAT(3*8)	2130054	24	CGATTTATAGGACCAACAAGAAGCAA[AATAATAATAATAATAATAATAAT]AAAAATTTTTGTGTTTCTTTTGATGATGAAGAAGAAAACAATGATGAAGAGGAAATTGATGATGATGAGTATGATCCAAAGCTACCACCACATGAAATCA	CGATTTATAGGACCAACAAGAAGCA	62.652	TGATTTCATGTGGTGGTAGCTTTG	63.265	150
Aradu.A01_463	TTTTTATTTTTATTTTTATTTTTATTTTTA	TTTTTA(6*5)	2130318	30	CTCAAAGGCAGGGACCTTAGTAAAGTTAGGAATGCTGTTCTCACAAAAACAGGTTTTCTTGAATCACTTTGAAGT[TTTTTATTTTTATTTTTATTTTTATTTTTA]TTTTTTATTTTTAGAAAGAATGAAACCACAGCTCAAAA	CTCAAAGGCAGGGACCTTAGTAAA	62.03	TTTTGAGCTGTGGTTTCATTCTTTC	62.837	143
Aradu.A01_464	TATATATATATA	TA(2*6)	2133410	12	GAATTGGGAAGAGGAGTTAGGGACTTAGGGTTAACTTTTG[TATATATATATA]TGCAAAGTGAAATTACTTAAAAACCATAATAAAAATTAAATTCATAAGGATATTTAAGTAATTTAATATATTTGGCAATTGTGGGG	GAATTGGGAAGAGGAGTTAGGGAC	62.563	CCCCACAATTGCCAAATATATTAAA	61.927	138
Aradu.A01_465	TGCTGCTGCTGCTGC	TGC(3*5)	2139229	15	CTGGCCTAAATGGAGATGCTATTGCGAATGAAGCTGT[TGCTGCTGCTGCTGC]TGACACTAAATCTGGTGTAAATAACTGTAGATCTAAAAGAAGAAGACAAGTAGGAATAGGCAGGGG	CTGGCCTAAATGGAGATGCTATTG	63.126	CCCCTGCCTATTCCTACTTGTCTT	62.992	118
Aradu.A01_466	GAGAGAGAGAGAGAGAGAGAGAGA	GA(2*12)	2141503	24	GTTCAAGTTCAAAAACACGGGAACCC[GAGAGAGAGAGAGAGAGAGAGAGA]GGAATCAACTGAATCAAGGTTAAGTAGTTCCGAGGAGGAAAAGTCACA	GTTCAAGTTCAAAAACACGGGAAC	63.031	TGTGACTTTTCCTCCTCGGAACTA	63.42	98
Aradu.A01_470	GTGGTGGTGGTGGTG	GTG(3*5)	2147997	15	AAATTCCACGATAAATAGGTCGCCTACATCAATCAGATGGCCATATGCCTGGGTTCGTGTTCAAATTGGTGGTTTGGGGCGACGATGGAGGCAGGAAATGGAGGCC[GTGGTGGTGGTGGTG]TGTCGTTGTTCTCGAACGGTAGTAATGGTTCCA	AAATTCCACGATAAATAGGTCGCC	63.396	TGGAACCATTACTACCGTTCGAGA	63.946	154
Aradu.A01_471	TTATTATTATTATTA	TTA(3*5)	2154729	15	ACATAGCCCAGATAAATTGTCCCATGAGTAACATCCTGTG[TTATTATTATTATTA]TCATGGTTAGTTGCATTGTTGAGAGGA	ACATAGCCCAGATAAATTGTCCCA	62.815	TCCTCTCAACAATGCAACTAACCA	63.048	82
Aradu.A01_472	TATTATTATTATTAT	TAT(3*5)	2155173	15	AACGTATCAACCCCAAAGACCATATGCATTATTGTCACAATAAGAAC[TATTATTATTATTAT]TCCATCAAAATGTGTTTACTTAAGTTATAAAAAAGTCATTATTTTTCATCACACTTATCACACGTATGTGGC	AACGTATCAACCCCAAAGACCATA	62.716	GCCACATACGTGTGATAAGTGTGA	62.104	134
Aradu.A01_473	AAGAAGAAGAAGAAGAAG	AAG(3*6)	2156262	18	TGGTTTGAAGGGAGCTCTATCTTGCTTAGGAAATTAGAAGGAGAAGTCGAACATACCATGTTTCTTTCAGGATCCAACAAGGATGGGTTCTGAAAGAAATGGGAGA[AAGAAGAAGAAGAAGAAG]AGTTGAGATGAACTGGGAACCTAAACCCATT	TGGTTTGAAGGGAGCTCTATCTTG	63.006	AATGGGTTTAGGTTCCCAGTTCAT	62.983	155
Aradu.A01_475	GCTGCTGCTGCTGCT	GCT(3*5)	2171715	15	GGTGAGCTCGAATTGTCTGGTACTTGTTTAAACCCTCCTGCCCCTACAGACATCCATGCCCGCGCG[GCTGCTGCTGCTGCT]GAAGCATTGGCCGAGTCATCTCTCTGTAC	GGTGAGCTCGAATTGTCTGGTACT	63.04	GTACAGAGAGATGACTCGGCCAAT	63.031	110
Aradu.A01_476	GAGAGAGAGAGAGAGAGAGAGAGAGAGAGAGAGA	GA(2*17)	2175405	34	GACCCAAAATGAAGGATCACTACGCAGTCATATGATAAACCAAAAC[GAGAGAGAGAGAGAGAGAGAGAGAGAGAGAGAGA]ACTGAGAACCCATACTTTTGAAGCTTGTCAAGGATCAATTCCAGAGTCCTCTTATCCG	GACCCAAAATGAAGGATCACTACG	63.009	CGGATAAGAGGACTCTGGAATTGA	62.884	138
Aradu.A01_477	AGAGAGAGAGAGAGAGAGAGAGAG	AG(2*12)	2175892	24	TCCATTCAAAGGACCAAAAGACATACACTGCTTTCACAAGACAGAGACAGACATAACTTATATATATTT[AGAGAGAGAGAGAGAGAGAGAGAG]AAATCAGGTGTTGTGGATGGTAGTTTTG	TCCATTCAAAGGACCAAAAGACAT	62.996	CAAAACTACCATCCACAACACCTG	62.723	121
Aradu.A01_478	TCTCTCTCTCTCTCTC	TC(2*8)	2175962	16	CAGGTGTTGTGGATGGTAGTTTTGACAGTTGACTTGTAAGTT[TCTCTCTCTCTCTCTC]CTTAATCCCGACACAGACAGAGAAACCTAG	CAGGTGTTGTGGATGGTAGTTTTG	62.723	CTAGGTTTCTCTGTCTGTGTCGGG	63.545	88
Aradu.A01_483	ATATATATATATATATATATAT	AT(2*11)	2179451	22	CGTTGATTATATGGGGGAGGGTGGGGATAGAGGTCCCCGCCCCGTGGAGATTTTTATAATTCCCGTATATGTAAAAAGACAATAATATCTC[ATATATATATATATATATATAT]CAAAGTGAGGAATTGAAAATTCCAAGTTTCCAACCTTAGTCGT	CGTTGATTATATGGGGGAGGGT	63.074	ACGACTAAGGTTGGAAACTTGGAA	62.313	156
Aradu.A01_484	CAACAACAACAACAA	CAA(3*5)	2186200	15	CTCCTCCTCATTATCACCATCACCCCTCCCTCACCCCGTTGCCACCCCACCCACCGTCACCTCCACCTGAATTTCGTCCCCAACCTCTCCCTCACCACCACCAC[CAACAACAACAACAA]TCTCGAAGGCTCTCTTCCACTTGGTCTACTTC	CTCCTCCTCATTATCACCATCACC	63.093	GAAGTAGACCAAGTGGAAGAGAGCC	63.01	151
Aradu.A01_485	TGTGTGTGTGTG	TG(2*6)	2190985	12	CAGGATGAAATGGTGTGTATCCAACTATTTATTTTAAGAATGGTCATATTGACTTGTGGAGTTTATACATGTTAATTTGTGTCTGTT[TGTGTGTGTGTG]TTTGTATGTGTGGCTGCCTAGGGTGATCGTATACAT	CAGGATGAAATGGTGTGTATCCAA	63.025	ATGTATACGATCACCCTAGGCAGC	62.649	135
Aradu.A01_487	TATATATATATATATATA	TA(2*9)	2209644	18	CTGTGGTGCAGTCAGGTAAAAGTATTCTTCATTGAAGACACTATAAAATTATACATTCATATATATCTCCTTCAATTGTGTGTCTATACATG[TATATATATATATATATA]ATTAATATGTTTAAATTCATTAAATTTTGTTCGGTTTTTAGTTTGTCA	CTGTGGTGCAGTCAGGTAAAAGTA	60.612	TGACAAACTAAAAACCGAACAAAAT	60.179	158
Aradu.A01_489	ACACACACACAC	AC(2*6)	2240971	12	TCGTTATTTTAATGGTCTCGTTAATTTGTAATAGTTATTTGATAATTTTTTTGCTAAAATAAATATATTTCAAATACTTTAAAAAA[ACACACACACAC]AAATTTTTCTGTTCGAAATTCGAATCATTCCCTATTTGATATTTCCTCAA	TCGTTATTTTAATGGTCTCGTTAATTTG	61.69	TTGAGGAAATATCAAATAGGGAATGA	61.119	148
Aradu.A01_491	ATATATATATAT	AT(2*6)	2243834	12	GATCTCATTCAGAGCCCAATTTCTTATGGTATTGTTATCACATGCATATATACTTATAAATCATAATGATAAATAAAAAACTCATATTGCATATACATCTTTTTATTATAATTAGC[ATATATATATAT]TGGGAGTTAGGACACTAGGAAAATACCT	GATCTCATTCAGAGCCCAATTTCT	62.067	AGGTATTTTCCTAGTGTCCTAACTCCC	61.481	156
Aradu.A01_493	AGAAAAGAAAAGAAAAGAAA	AGAAA(5*4)	2249057	20	TTGAAAGATTAGAAAGGTACACGCTGTAAATACTGAATGATATTCTTCTTATATATCATTTAGTTTTTAC[AGAAAAGAAAAGAAAAGAAA]GAATGTTGTGTATTTAACTAGGGTATAACTGGGTTGAGTATTGTGCTATTTGGG	TTGAAAGATTAGAAAGGTACACGCTG	62.016	CCCAAATAGCACAATACTCAACCC	62.826	144
Aradu.A01_494	TTATTTATTTATTTATTTAT	TTAT(4*5)	2252409	20	TGGCCTCTGTAATATATAAATTCTTGGAATAAAAAACTAATTTTTTGATAATTGATACAGAAATTTTTAAAAATTAATTTATGATATTTTTA[TTATTTATTTATTTATTTAT]TATTATTAAGGTGAGAATTAGGAAAGCTTGCTGTG	TGGCCTCTGTAATATATAAATTCTTGGA	61.389	CACAGCAAGCTTTCCTAATTCTCA	62.026	147
Aradu.A01_495	AAAAAAAAAAAA	A(1*12)	2257170	12	TGCAGAAGTCTTGAACAAAACCAAACAACAAAAAGTAACCAGGGATCCAAATTGTAACCAAGGATTATTCCAAATTTAAAAAAAAAAAATAG[AAGAAAGAAAGAAAGAAAGA]TAAAATGGCGCA	TGCAGAAGTCTTGAACAAAACCAA	63.159	TGCGCCATTTTATCTTTCTTTCTT	62.37	124
Aradu.A01_496	AAGAAAGAAAGAAAGAAAGA	AAGA(4*5)	2257185	20	CCAAACAACAAAAAGTAACCAGGGATCCAAATTGTAACCAAGGATTATTCCAAATTTAAAAAAAAAAAATAG[AAGAAAGAAAGAAAGAAAGA]TAAAATGGCGCACGAAATCCTTATGTACCCTTACGCAATTTCAATTCATTT	CCAAACAACAAAAAGTAACCAGGG	62.819	AAATGAATTGAAATTGCGTAAGGG	62.357	143
Aradu.A01_497	GCAGCAGCAGCAGCA	GCA(3*5)	2271417	15	AGATTCTGCTGATAAACAATCGGGGAACGATTTGAGGAGGCT[GCAGCAGCAGCAGCA]GGAGGGACAAGAATCTGTTCATAACGAGAACGATTCCAAGGTAAAATG	AGATTCTGCTGATAAACAATCGGG	62.718	CATTTTACCTTGGAATCGTTCTCG	63.014	105
Aradu.A01_499	AAAATAAAATAAAATAAAAT	AAAAT(5*4)	2276026	20	AACGTTTTTCTTAAAGCCACCAAATTAA[AAAATAAAATAAAATAAAAT]TCAGTGCATGTCTTTCATCATTTGTGTGCAAACTTTAACTATTGCTTATAAATATTACCAAAAAGTTATGTGTTTATTATCTTTGATTGCCGTAGAGGTTGTCT	AACGTTTTTCTTAAAGCCACCAAA	62.187	AGACAACCTCTACGGCAATCAAAG	62.933	152
Aradu.A01_502	CTCTCTCTCTCT	CT(2*6)	2285593	12	TCTTCCCTTTCATTTCAAAATTCGTTTCTCTCTCTCTACTCTCTCATCTCCCCC[CTCTCTCTCTCT]AACCTCTCCCCCCTCAATATCTCTCCAGCCCCCTGCCACCGCTGGAAAGACCGCCGCTGCCGCTGCTCAAAACGATCCCTTCTAT	TCTTCCCTTTCATTTCAAAATTCGT	63.185	ATAGAAGGGATCGTTTTGAGCAGC	64.01	151
Aradu.A01_509	TCTCTCTCTCTCTC	TC(2*7)	2301121	14	TCCGAAATATAAATTTTCAGGGTTTATATTTCATTTTACTCTCAAATTTTCATGATTGATTTTGTTACTTTACCA[TCTCTCTCTCTCTC]TAAAATTTTCATGATTTTTTTTTCAGTCAGCAATCTTGGGTAT	TCCGAAATATAAATTTTCAGGGTTT	60.282	ATACCCAAGATTGCTGACTGAAAA	61.184	132
Aradu.A01_510	GAGAGAGAGAGA	GA(2*6)	2306053	12	AAGAAAAGAAGCGGTTCAAGTGTGGGTGGCGGCGGTGTCGGAGAGTG[GAGAGAGAGAGA]GGAGCATTCAAATTTGATGGCATTGACAGTGGTAATGGTAGCGCCGTCAGAGGGCGACCGATTTGGTGCTCCCTATTACTCTTGGAGCA	AAGAAAAGAAGCGGTTCAAGTGTG	63.041	TGCTCCAAGAGTAATAGGGAGCAC	63.035	148
Aradu.A01_514	TATATATATATA	TA(2*6)	2329310	12	TGGTCCTGTATAGCATACAAAAATTTCAAACTAGAGTACTCTAGTTGAAAAATATTTGTACATCATGGTGACTTGATTAGAAATGTTTAAGACGAGTTC[TATATATATATA]TGATATGGCTTCTATCAGAGTTAATGAACAAAATGGTTACCGTTACCC	TGGTCCTGTATAGCATACAAAAATTTCA	62.878	GGGTAACGGTAACCATTTTGTTCA	63.027	159
Aradu.A01_518	ATATATATATAT	AT(2*6)	2340635	12	TGGTGAGACATTACGATGCCTAAAAAAGAA[ATATATATATAT]TCAAAAAATAATATACTAAGAGCCAGTGAAAAAAGGATAACAAAACAATAATTTCATCACACTCGAACCGTTAAA	TGGTGAGACATTACGATGCCTAAA	62.845	TTTAACGGTTCGAGTGTGATGAAA	62.843	117
Aradu.A01_521	CTTCTTCTTCTTCTTCTT	CTT(3*6)	2352902	18	AAACCATTGTATTTGCTGCACTGATTGCTAACTTTGGTTGGTGGCAGCCTCAGTTCCTTGTTCGTC[CTTCTTCTTCTTCTTCTT]TTTTTTTTGTTTCTGCAAAGTCGTAGTATGAGCTCAA	AAACCATTGTATTTGCTGCACTGA	62.872	TTGAGCTCATACTACGACTTTGCAG	62.072	121
Aradu.A01_522	AGAGAGAGAGAGAGAGAGAGAGAG	AG(2*12)	2365459	24	GAAATTGCAATACAAGGATGTTGAGAATAAAGGATTTAAGAGTTTAATAAGCAAGATGGTATGAGAACTGAAC[AGAGAGAGAGAGAGAGAGAGAGAG]AATTATATGGAAATAACTAAAGGAAATAATGACAGTTCTATGTAGATGGAAAGAACACGGCA	GAAATTGCAATACAAGGATGTTGAGA	62.559	TGCCGTGTTCTTTCCATCTACATA	62.845	159
Aradu.A01_524	TGTGTGTGTGTGTG	TG(2*7)	2391423	14	CCCATACCTGAAGTCCAAACCATAAAAATTTC[TGTGTGTGTGTGTG]TTAATCCTATACACCCCTCTTAACATTTTCATCGGAGTGAATTACGCTGACCTTCCTTTGATTTGT	CCCATACCTGAAGTCCAAACCATA	63.202	ACAAATCAAAGGAAGGTCAGCGTA	63.239	112
Aradu.A01_526	TATATATATATA	TA(2*6)	2404875	12	CAAAAATCATATCAAAAGTGGTTTCCAAAATATTAACAACAACAAC[TATATATATATA]ACATCTAAATGCATAATAATGAAATAATTAAAGAAAAGAAGTTAAATGTTTAATTTCTTAAACAATATTAATTAAATGATTAATAAGGGTATTATAACAACTTTACAATCAAAATAATAAAACACAGTACAATCCATGACTTCCT	CAAAAATCATATCAAAAGTGGTTTCCA	63.206	AGGAAGTCATGGATTGTACTGTGTTTT	62.37	203
Aradu.A01_530	TATATATATATATA	TA(2*7)	2429599	14	TGAAAAATGAATGTTCAGAAACCCTGTTACTTTTAAAAAGTT[TATATATATATATA]ATAAATATTTGGTACATTAACCACAATATAATTTAGACTTAGAATTTCTTACATATTAAGAAAAACCTCTTATTCCACTTAGTGGCTTAATTAAAAAATTTAATTTGTTTTAAGAATTCAAATATGGTGAAGGATGTATGCTACAATTTT	TGAAAAATGAATGTTCAGAAACCC	61.37	AAAATTGTAGCATACATCCTTCACCA	61.998	206
Aradu.A01_531	GAGAGAGAGAGAGAGAGAGAGAGAGAGA	GA(2*14)	2440407	28	CGTCTCCCTCTGAGAGATCTTTGTTCTTTCTATGAGT[GAGAGAGAGAGAGAGAGAGAGAGAGAGA]CGTTTTGTATTAGCTACTGCCGCTGAATATCGGAGTGAAAGCGTGACT	CGTCTCCCTCTGAGAGATCTTTGT	62.456	AGTCACGCTTTCACTCCGATATTC	62.94	113
Aradu.A01_534	GCCGCCGCCGCCGCC	GCC(3*5)	2442618	15	TGAAACAAAAACGAAGCATAACCCTACTCTCTTTCTCTCCTTGAAGGAAAGCATGAAGCCTCCCTGAGG[GCCGCCGCCGCCGCC]TCAGCTTGCGGTGCGGTGGCCCTCTCCAACTCCCCTCCTCTTTAAC	TGAAACAAAAACGAAGCATAACCC	63.334	GTTAAAGAGGAGGGGAGTTGGAGA	63.164	130
Aradu.A01_539	AAAATAAAATAAAATAAAAT	AAAAT(5*4)	2475186	20	TCACTTTTTCAACCATGAATTGTTTTAAATTTGTAGATTAATTTACAATTCAAAAAATTAATAACAATAAAACTCAAAGAAATACAAACAGATTCATATATAATAATC[AAAATAAAATAAAATAAAAT]AAAACTCAACACAAAACACCACAAAA	TCACTTTTTCAACCATGAATTGTTTT	61.986	TTTTGTGGTGTTTTGTGTTGAGTTT	61.845	154
Aradu.A01_542	TAATAATAATAATAATAATAA	TAA(3*7)	2489039	21	TTGCCACATTCTAATGAAATTGAAATTGAATTTAGAAGACATGATATGCATCGATGTGCTGCTAATTAAAAGTAATAACTCAATTGTACCATAAATAAACTTGATATAGTGATAATGACTCCAGN[TAATAATAATAATAATAATAA]ACATATAACATTAATATAGAAAAGTACCATAAACAAATTAAAGTAACTAATAAGCTAAATTGTGTATGTAAAAATAGTGTGACACATATATGTTCACTTATATGTGTTTAAACTTTAAATAAAAGTTGTCAACAGAAGGAAAAGATAA	TTGCCACATTCTAATGAAATTGAAA	61.77	TTATCTTTTCCTTCTGTTGACAACTTTT	60.998	294
Aradu.A01_545	AATAATAATAATAATAATAATAATAATAATAAT	AAT(3*11)	2492533	33	ATTTGAATTCCCGACACTTGCTTAAGCGGACGAG[AATAATAATAATAATAATAATAATAATAATAAT]AAGAGTCCTGTTAGGACTCTTATTATTATTATTGCTGTTCTGATCCAATAATCCTACC	ATTTGAATTCCCGACACTTGCTTA	63.03	GGTAGGATTATTGGATCAGAACAGCA	63.602	125
Aradu.A01_547	TTGTTGTTGTTGTTG	TTG(3*5)	2498285	15	AGAGAAAGGCGCTTTTGCTTCTATTATGTTGTTGATTCTAATTCTATTTTTCTTCTGCTTCTATTATGTTGTTAATTTTTTGTTATGATTCTTTTATATTGTTGCTTCTGGTTGTTTCTGTTTTTGGTTGATTACATTGTTTTA[TTGTTGTTGTTGTTG]TTCTGCTTTTGCTTCTATTTCTGCTTGATTACATTGTTTTATTATTTCATTATATAGATTTGTTGATTCATTATCTATTTTTTTAATATTTATTACATTGTTTCATTGTTGTTGTTTCTGATTTTGG	AGAGAAAGGCGCTTTTGCTTCTAT	63.04	CCAAAATCAGAAACAACAACAATGA	62.227	286
Aradu.A01_552	TGTGTGTGTGTGTGTGTGTGTGTGTGTGTGTGTGTGTGTGTGTGTGTG	TG(2*24)	2516814	48	AACCATGTATCTGGGAAGTTGTCAGTTGTATGTA[TGTGTGTGTGTGTGTGTGTGTGTGTGTGTGTGTGTGTGTGTGTGTGTG]TTTTAAATTTGTATGAACTAACCTGAGATGTATACATGTATGAGAGTTTTCTGTAATCTCATTACTAATTTAATTTTGTTGTTAGTTTGGTGTTTATTTTATATTGTATATCTCGGAAAATTGCTAATAGGTTTGTTAAGA	AACCATGTATCTGGGAAGTTGTCA	61.845	TCTTAACAAACCTATTAGCAATTTTCCG	62.789	223
Aradu.A01_563	AGAGAGAGAGAG	AG(2*6)	2577617	12	CAGTCTCGGAATCTTAATTGGAGCTCCAGGGAAGAAAAAATCCAAGAGAGAACGTTCAGCTAA[AGAGAGAGAGAG]AATTATAATAAGAGTAGGAGCCCACAGCCCAAAACAAGGACTCGAATAAAC	CAGTCTCGGAATCTTAATTGGAGC	62.509	GTTTATTCGAGTCCTTGTTTTGGG	62.124	126
Aradu.A01_568	GAAGAAGAAGAAGAAGAAGAAGAAGAAGAAGAAGAAGAAGAAGAAGAAGAAGAAGAAGAAGAAGAAGAAGAAGAA	GAA(3*25)	2591234	75	GAAAATACGAGCAGAGGAGAACGACGAAGCCTATAACACGAG[GAAGAAGAAGAAGAAGAAGAAGAAGAAGAAGAAGAAGAAGAAGAAGAAGAAGAAGAAGAAGAAGAAGAAGAAGAA]GATACGTTAGGCTGCAACAGATGATTTACGCTGAG	GAAAATACGAGCAGAGGAGAACGA	63.133	CTCAGCGTAAATCATCTGTTGCAG	63.29	152
Aradu.A01_569	TTGTTGTTGTTGTTGTTGTTGTTG	TTG(3*8)	2617660	24	ATGGCGTCGTTTGATTCATGTAGCCGACCCCACTTAGTGGGACAAAGCT[TTGTTGTTGTTGTTGTTGTTGTTG]TTTGTCTTAAAGATAAGTACCACAACAAATTTATAAAGTATCCAATCTTAAAAATGAAGGCTACACCAAAAGAGAATGG	ATGGCGTCGTTTGATTCATGTAG	63.273	CCATTCTCTTTTGGTGTAGCCTTC	62.411	152
Aradu.A01_573	ATAAAATAAAATAAAATAAA	ATAAA(5*4)	2658601	20	TTTTGGTTCAAATTACCCATAACAAAAAAAAT[ATAAAATAAAATAAAATAAA]ATAAGAAAAAGAGCGTGTTTCTGTTCCTGT	TTTTGGTTCAAATTACCCATAACAAA	61.664	ACAGGAACAGAAACACGCTCTTTT	62.638	82
Aradu.A01_574	AAGAAGAAGAAGAAG	AAG(3*5)	2658685	15	AAAAAGAGCGTGTTTCTGTTCCTGTAAAGAAAGAAGGGAAGAAGAAGAAGAGGGAAGAA[AAGAAGAAGAAGAAG]ATATCTACGATCTACCTCTGTCTCTGCTTTCGCCGCTATTTCCGTACAATTTTGGTC	AAAAAGAGCGTGTTTCTGTTCCTG	63.041	GACCAAAATTGTACGGAAATAGCG	62.852	131
Aradu.A01_575	AATAATAATAATAATAATAAT	AAT(3*7)	2661071	21	GTATGAAATTTTTCCAGATGCCAAAGGACGATATGGCTTGTTAATCTAC[AATAATAATAATAATAATAAT]AAAACATATAACATTAATTAGTATAGAAAAGTAAGGCATACCATAAACAAAG	GTATGAAATTTTTCCAGATGCCAA	61.326	CTTTGTTTATGGTATGCCTTACTTTTCT	60.495	122
Aradu.A01_576	TATATATATATATA	TA(2*7)	2674097	14	TTGGCCTTGGTTCAAAACTTACTACAAGCACATTCTCTTTTTTG[TATATATATATATA]TTCTTCTCTTTTTACTTTTAAGGTCAACAATTTTCGTTTTT	TTGGCCTTGGTTCAAAACTTACTA	61.165	AAAAACGAAAATTGTTGACCTTAAAA	60.462	99
Aradu.A01_577	AGAGAGAGAGAGAGAGAGAGAGAGAGAGAGAGAGAGAGAGAGAGAGAGAGAGAGAG	AG(2*28)	2676916	56	CCATCAACTCTGTCAACACATAGGTTCTCATGTTAAA[AGAGAGAGAGAGAGAGAGAGAGAGAGAGAGAGAGAGAGAGAGAGAGAGAGAGAGAG]AACTACCTTCTACTGACAGTTCTTTGAAGATACTGATCTTCTTTAAGAATTCCCTGACCTCCATA	CCATCAACTCTGTCAACACATAGG	60.821	TATGGAGGTCAGGGAATTCTTAAA	60.189	158
Aradu.A01_580	ATATATATATATATAT	AT(2*8)	2686001	16	GGAGAAGGCTAACACCAGTAACCAGTTATAATATATGCTTCCGGAA[ATATATATATATATAT]TAGACCAAATTTTCAATGTCGGGCTTTAAGAA	GGAGAAGGCTAACACCAGTAACCA	62.822	TTCTTAAAGCCCGACATTGAAAAT	62.157	94
Aradu.A01_581	TGTGTGTGTGTG	TG(2*6)	2688767	12	TTTCGTTTAGCAGCCTTGTGTGTATT[TGTGTGTGTGTG]TTGCTGTACTTCAGAATCAGTGTTTCGTTTTCTTCTGCAATGTGCGGCTGCGAACTATCTGTGTAACAGGCTCTTTTGACATGTTTGGAGAGAGTTGGA	TTTCGTTTAGCAGCCTTGTGTGTA	63.09	TCCAACTCTCTCCAAACATGTCAA	63.132	137
Aradu.A01_583	ATATATATATATATAT	AT(2*8)	2695517	16	GAAAATGTGAGTTTGATTTCTATCGACTTTAATTA[ATATATATATATATAT]AATAATTTTTAACTGCATATAATATATTAGGAATATGAGTTGATCGGTAGGATTAGATATAAACTTTAATCTGATCCTACTTCGCAGCTC	GAAAATGTGAGTTTGATTTCTATCGAC	60.587	GAGCTGCGAAGTAGGATCAGATTA	61.194	141
Aradu.A01_589	ATTTATTTATTTATTTATTTATTTATTTATTT	ATTT(4*8)	2714760	32	GCTGCAAATTTATAAAATCACATGGACAAGAGGATATTATGTTATTACGTAAGAAATAAGAGAACCATA[ATTTATTTATTTATTTATTTATTTATTTATTT]ATATGTAGATAAAGTAAGAGAACAATTGTCAAGAAGTCCCC	GCTGCAAATTTATAAAATCACATGGAC	62.884	GGGGACTTCTTGACAATTGTTCTC	62.368	142
Aradu.A01_590	ATATATATATATATAT	AT(2*8)	2718269	16	CGTGTAGCTGAGATTTTTGTGTTCATTTTA[ATATATATATATATAT]AGAAAAGGATAAATAGGTCTCTAACTTTTTGTTCCGTAGACATTTTTATCTCTGACCATTGTAAAATATTTTTAAATCCCTCACCTTTTTAAAAATTGGACGGATTAGTCCCTC	CGTGTAGCTGAGATTTTTGTGTTCA	62.669	GAGGGACTAATCCGTCCAATTTTT	62.692	160
Aradu.A01_594	TATATATATATA	TA(2*6)	2734510	12	GTGTAGGGCTTTTTGAGGGAACTTTGCATGGACTTCAAATGGTGTAGTTTATCTATTATTTTCTTGTTTAAT[TATATATATATA]TGGTAGTAGTAGTATCAAACTGTGAGGGTTTGAGATTTTGAGTAAAATCATTTGCACATCTTGTGACTCAA	GTGTAGGGCTTTTTGAGGGAACTT	63.005	TTGAGTCACAAGATGTGCAAATGA	62.852	155
Aradu.A01_603	CCACCACCACCACCACCA	CCA(3*6)	2771612	18	CGGACAAAAATACCCTCACCACTATCAGCACAATTACCTCCTCCAC[CCACCACCACCACCACCA]ACACCAACACCAACACCATGGATAATGGAATCATAAGAACTCAGAACCAAACCCACC	CGGACAAAAATACCCTCACCACTA	63.319	GGTGGGTTTGGTTCTGAGTTCTTA	62.696	121
Aradu.A01_604	CCACCACCACCACCACCA	CCA(3*6)	2771682	18	ACCAACACCATGGATAATGGAATCATAAGAACTCAGAACCAAAC[CCACCACCACCACCACCA]CCTCCACCCACTGCTACTCCATCACCATCTGCATCACACCAACCAAAACTCAGAAAATCAACATCATCGTCG	ACCAACACCATGGATAATGGAATC	63.003	CGACGATGATGTTGATTTTCTGAG	63.038	134
Aradu.A01_609	AATAAAATAAAATAAAATAAAATAA	AATAA(5*5)	2797815	25	TCCAGTGCAAAGTTGTTATTTGTGTTGTTAATTGAG[AATAAAATAAAATAAAATAAAATAA]AACAAATGCTGGAACACTTGTCTAGTTTTCTTTCTTCCCAAGCAAATTTTC	TCCAGTGCAAAGTTGTTATTTGTG	61.282	GAAAATTTGCTTGGGAAGAAAGAA	61.941	112
Aradu.A01_612	TCTCTCTCTCTCTCTC	TC(2*8)	2812025	16	GTAATTACCTTCTACAACCCCGCCCAATATGCTAACTCGGACAATCAAAACACACTCCCATTCTCTCTCT[TCTCTCTCTCTCTCTC]GCATAATCCACGCACTGTGTCTGTGT	GTAATTACCTTCTACAACCCCGCC	63.016	ACACAGACACAGTGCGTGGATTAT	62.979	112
Aradu.A01_618	ATATATATATAT	AT(2*6)	2845348	12	AAATCTCTGTTTTTGAGTGCTTATGTCACTTACTGAGAACTCTTACAATAATGAATAACTAATATTCAG[ATATATATATAT]TGGCAATAGATAGGATAGGGTAAGGTTTGGGTTCTACTCCAATCTTATTTGCGGGTTAAAA	AAATCTCTGTTTTTGAGTGCTTATGTCA	62.601	TTTTAACCCGCAAATAAGATTGGA	62.737	142
Aradu.A01_619	TCTCTCTCTCTC	TC(2*6)	2868480	12	TGTGCTATCACTTCGATCGTTTCTTTTGGGACCGTGCTCA[TCTCTCTCTCTC]AGATTTCAATGCGAGCAGAGAACGGTTGTAGTTATGAACAAAAAAGCACAATTTGAGAGCAGAAGAAGGTGTGG	TGTGCTATCACTTCGATCGTTTCT	62.323	CCACACCTTCTTCTGCTCTCAAAT	63.124	126
Aradu.A01_625	AGAAGAAGAAGAAGAAGAAGAAGA	AGA(3*8)	2877448	24	CAAAAGTGTAGAACGACGGAGCTTATTACGTTGAATTCAATGTAAATCAATAATGAAGAATGCGAACAG[AGAAGAAGAAGAAGAAGAAGAAGA]ACGAAAACGCGAGAAAAGAACAAGGTTTACGTTATATGAGGCGC	CAAAAGTGTAGAACGACGGAGCTT	63.053	GCGCCTCATATAACGTAAACCTTG	62.969	137
Aradu.A01_630	TGTTGTTGTTGTTGT	TGT(3*5)	2931706	15	GGAAGCTAAAGAGATGCAACAAGGTTTGAAATAGCTAAAGGTG[TGTTGTTGTTGTTGT]TGGTGGTGGTGGTGATGGATTTCAGCTTTGACCAAGAATTGGTTCT	GGAAGCTAAAGAGATGCAACAAGG	62.633	AGAACCAATTCTTGGTCAAAGCTG	62.921	104
Aradu.A01_636	TATATATATATA	TA(2*6)	2955146	12	AGTGAAGAGGAAAATTGGATTAAAAATAAAGATTCTCATTAAATTAATAAAAGATATATGAAT[TATATATATATA]AAATTAATTTTTACTCTTCTAAAAGAATATTTTTCACTCTTTATTCAAAAACGCTC	AGTGAAGAGGAAAATTGGATTAAAAAT	60.029	GAGCGTTTTTGAATAAAGAGTGAAA	60.167	131
Aradu.A01_637	CTCTCTCTCTCTCTCTCTCTCTCT	CT(2*12)	2956036	24	CTCTTTCTGCTCCTCATTGGAGAAGCCATGGCCACATCACAGATCTCTGACCTCAAGTATATTCATTTCTA[CTCTCTCTCTCTCTCTCTCTCTCT]GTTCTATGAATACTTGAACTACATTGTCTGGGTTTTGAAACG	CTCTTTCTGCTCCTCATTGGAGA	62.229	CGTTTCAAAACCCAGACAATGTAG	61.913	137
Aradu.A01_638	TTATTATTATTATTA	TTA(3*5)	2956516	15	CTTCGTTCAACGGCTCTCAAGTATCAATCTCACATGAAGCTCACTTCAACTGAATTTTCACCGTAATGGTTTACAAATTAGTAGTATATTAT[TTATTATTATTATTA]TTTTGGTTATTATGTATCCACCGCATTGATTAAGATCTTGTG	CTTCGTTCAACGGCTCTCAAGTAT	63.044	CACAAGATCTTAATCAATGCGGTG	62.845	149
Aradu.A01_639	ATAAATAAATAAATAAATAAATAAATAAATAA	ATAA(4*8)	2968829	32	TGTAGCCCGGTAGTACTTGATTGGCCCCCCCAATAAAGC[ATAAATAAATAAATAAATAAATAAATAAATAA]AGGTTCTATTTCTATCTATCAACACATACAGCTAAGAACCTTCAAAGTAAAAAGGCCAAATCAGTTGTTGAC	TGTAGCCCGGTAGTACTTGATTGG	63.439	GTCAACAACTGATTTGGCCTTTTT	62.633	143
Aradu.A01_643	GTGTGTGTGTGT	GT(2*6)	2977343	12	CTAATTTCAGCTGAGGCTGGTTGTTGGTTTAAGAACCCATAATATCTATGATAGTGTGTGTGAGTGTG[GTGTGTGTGTGT]AAAACATAGGTGTAATGTTTAGGATTGGGAGTTGTTCAATCCACTT	CTAATTTCAGCTGAGGCTGGTTGT	63.044	AAGTGGATTGAACAACTCCCAATC	62.585	126
Aradu.A01_644	ACAACAACAACAACAACAACAACAACA	ACA(3*9)	2981347	27	CAAAAACCATTTGCTGCATGATTTATCAAACTCATTAGACTATGACAAGATTGCATATAACCTCAGGTAGATCCATGTATGAATAGT[ACAACAACAACAACAACAACAACAACA]AAGCCTTATGCCCCTAGGTGGGGTCGTCGTAGATCCACATATGAA	CAAAAACCATTTGCTGCATGATT	63.161	TTCATATGTGGATCTACGACGACC	62.293	159
Aradu.A01_646	ATATATATATAT	AT(2*6)	2990473	12	ATATCTGAGCCGCCATCCATAATAATAATATCATGAATTAATACTAAAACTACACGA[ATATATATATAT]TCATGAACAATCAAAGTCAAAGTAACACAATAAAACAACCAAGAAGTCAGAATACATCAGCTGATCGCTTGAATCCAGGAACATTAT	ATATCTGAGCCGCCATCCATAATA	62.834	ATAATGTTCCTGGATTCAAGCGAT	62.119	156
Aradu.A01_649	ATATATATATAT	AT(2*6)	3003299	12	AAGCATTCCAGCATTGTAGAAACCTTTACTTTTGCA[ATATATATATAT]TTTTTGTTGAAACAAAGAAGCTCAACACGAACC	AAGCATTCCAGCATTGTAGAAACC	62.744	GGTTCGTGTTGAGCTTCTTTGTTT	62.946	81
Aradu.A01_650	TATATATATATATATA	TA(2*8)	3010016	16	ACTCCAACATAACGAGGGTGAAAATTTAGTATTTAAATTAATTAT[TATATATATATATATA]TTATTTTATATATTTTTAATAAAATAAAATATTAGATAGTCAAGTATTTTTTAAACCAAATCCAATTAAATACACATGCTTTCCTTTTTACTAAGCG	ACTCCAACATAACGAGGGTGAAAA	63.019	CGCTTAGTAAAAAGGAAAGCATGTG	62.41	158
Aradu.A01_653	TAATAATAATAATAATAATAATAA	TAA(3*8)	3053711	24	TGAGAGGTTATCTTCGTCTCCGATCTTCTATATTGTCATCCATAATGACATTAATTAAAATAGAGACATTTTTAATTTTATAGGAATTATATATAATAAAAAACAAATATTTCATAGAAAAAAACT[TAATAATAATAATAATAATAATAA]CTTTCTCGTAATTAAAGTCCTACTTAACACACTTATAGTTTGACGTCAAAATAAAAAATTATAGTTATTTAAGAATAGTAGAATAATCTCAAGTAATAGGTCTTGGCATTTTGCACTTCCTACAAGTT	TGAGAGGTTATCTTCGTCTCCGAT	62.585	AACTTGTAGGAAGTGCAAAATGCC	62.755	278
Aradu.A01_655	ATTATTATTATTATTATT	ATT(3*6)	3063724	18	CGGTTTAGTGATGACATTGGAGAGTTGGACTAATTTTTTTTA[ATTATTATTATTATTATT]TTTTTATGAACAGTTGAACTAATTCTCTATGATTATGTAAACAAAACATTTAATTTTCTTTAAGTCTGCTTCGAACAATATTCCTTG	CGGTTTAGTGATGACATTGGAGAG	62.073	CAAGGAATATTGTTCGAAGCAGAC	61.302	147
Aradu.A01_656	TATATATATATATA	TA(2*7)	3067271	14	AATGTAGCAACAACAAAGAACGCCAGAATGGCATCCAAATCACAATTAACTAAAAAAAAAATATATCTATCCAACAACAAAACTTT[TATATATATATATA]TTTTATATTAATAATATTAATGACTAGTTTTAATATATAACTAACATAATTGAAATTAACTAATGTTACTTTCGTACATAATAGAGGTCAAATAATTCCGCCT	AATGTAGCAACAACAAAGAACGCC	63.575	AGGCGGAATTATTTGACCTCTATTATG	62.758	203
Aradu.A01_657	CTCTCTCTCTCTCTCTCTCTCTCTCT	CT(2*13)	3067469	26	AGCCAGCTTGTAAAGCTTCTATGCAATAGCAACAGAA[CTCTCTCTCTCTCTCTCTCTCTCTCT]CAAGCCATTGTGCAACTAGCACTATATCTAACTCACGCAGTTCCCGAGAACCGCACACTTCATTTTGTGTTGTTT	AGCCAGCTTGTAAAGCTTCTATGC	62.397	AAACAACACAAAATGAAGTGTGCG	63.298	138
Aradu.A01_659	TATATATATATATA	TA(2*7)	3082520	14	AGATTGACTCGGAGAAACAGGTTGTCATTTTTCAACTTTGGGTCATTTTGGGATCCTCT[TATATATATATATA]CATATCTCTTACGTTCCTTTGTACGCAAGTTTTCATTTACGTGAGTG	AGATTGACTCGGAGAAACAGGTTG	63.01	CACTCACGTAAATGAAAACTTGCG	62.979	120
Aradu.A01_660	AAATAAATAAATAAATAAATAAAT	AAAT(4*6)	3089439	24	TCAAATACATGAGCAACATGAGTTTTTTGAAAATTTACCAAAATTAGCTTTATGTGAGAGATTGTGAAAATTAGTAAAGTTAATTTAGA[AAATAAATAAATAAATAAATAAAT]AATTGCTAAATAGAATGAAAGGTAATAAACAATCCTAGTTTATAATTATAAAATTTTGATGGTTGAAAAAAAGAAGAATTATATACCTCTAATTGACGAACGGTTCAT	TCAAATACATGAGCAACATGAGTTTTT	62.12	ATGAACCGTTCGTCAATTAGAGGT	62.214	221
Aradu.A01_663	GAGAGAGAGAGAGA	GA(2*7)	3097129	14	GGTCAAAACATTTTTCACGTTGTGATGTGTCTTACCTCTTTCACTGTTGAGGCCACGACGACCTCGACCCTGTCGTCATTTGACCCGCTTTCAACACTACTCACCGAGGAG[GAGAGAGAGAGAGA]AGAGAAGAGAAGAGGAAAAAGAGGAAAGAGCG	GGTCAAAACATTTTTCACGTTGTG	62.642	CGCTCTTTCCTCTTTTTCCTCTTC	63.086	157
Aradu.A01_666	ACACACACACAC	AC(2*6)	3110897	12	AAATGCAAAATCAATGACTAACTCGCCGCACGTGCATGG[ACACACACACAC]TCACAAGAAGATAGAAATTTTCTAGTCTAGAAAAGAGAAACACAAATTATAAATTTTACACTAATATCAGTGTCAAAAGATCATGTACTTGA	AAATGCAAAATCAATGACTAACTCG	60.714	TCAAGTACATGATCTTTTGACACTGAT	60.33	143
Aradu.A01_667	TCTTCTTCTTCTTCT	TCT(3*5)	3111932	15	GCATGTGTGAAAGGGGATTAGTCTGATACACATGCCTCAAGAATCAAGAATCTGAATCAAAGAAATGCCTAGCTAAACAAGTTATTTTCTCTAACAAAG[TCTTCTTCTTCTTCT]TATGCCTCTCCTCCTTCTCCTCCTTCTTCAACT	GCATGTGTGAAAGGGGATTAGTCT	62.713	AGTTGAAGAAGGAGGAGAAGGAGG	62.651	147
Aradu.A01_668	AGAGAGAGAGAGAGAG	AG(2*8)	3112442	16	TAAACCAATCAACACTCGACGAAAGAAGAAACATAAAGCAAAAACAAAGACATTCATTCAATTATAAGAAAACCCTTAAATATTAAA[AGAGAGAGAGAGAGAG]AAGGAAAAGGTAGAAGAGCTATACTTTCTCTTCTTCCTCCAAACCTTCTTCTTG	TAAACCAATCAACACTCGACGAAA	62.843	CAAGAAGAAGGTTTGGAGGAAGAA	62.172	157
Aradu.A01_669	AGAGAGAGAGAGAGAGAGAGAGAGAGAGAGAGAGAGAGAG	AG(2*20)	3125303	40	ATGACGCAATCACAAGATGAAAAAAATATATATTATTTATTTAGTAAAAAGATAAATATGC[AGAGAGAGAGAGAGAGAGAGAGAGAGAGAGAGAGAGAGAG]TTCTCAAATCTCAAGTGTAACCTTTGCAAAAGATCCAGCTTCTGCAAAGGAT	ATGACGCAATCACAAGATGAAAAA	62.848	ATCCTTTGCAGAAGCTGGATCTTT	63.707	153
Aradu.A01_670	GAGAGAGAGAGAGAGAGAGAGA	GA(2*11)	3125494	22	CCAGAACCTGAAACATTAACCATCATTAGTAATTTCGAAAATTGATTAAAGAAATTCAAAACTGTGTGTGTG[GAGAGAGAGAGAGAGAGAGAGA]AAGAGGACCATAGCCAAAGATGGAG	CCAGAACCTGAAACATTAACCATCA	63.321	CTCCATCTTTGGCTATGGTCCTCT	64.004	119
Aradu.A01_672	TATATATATATA	TA(2*6)	3140429	12	TTTTTGGAATAAAAGTTTAAAGGTGGATAATTTTAGTAAAATATAATTTAAAACAAATAAATTTAAATTT[TATATATATATA]ATTGAAGCAACTTATTTCGATTTAATCTCAGCATCTGTTGCAAGTAAATTG	TTTTTGGAATAAAAGTTTAAAGGTGGA	61.387	CAATTTACTTGCAACAGATGCTGA	61.501	133
Aradu.A01_675	AAATAAATAAATAAATAAAT	AAAT(4*5)	3153210	20	TTCCTTGGATTAAAGTGCAAAAGCTCTTAATACCCCACAAAAGA[AAATAAATAAATAAATAAAT]AAAAAGGTGTAAAAGCTCGTGTCATAAGTGGACTATTTTTGCTACTGTTCGAGGAAATCTCTCG	TTCCTTGGATTAAAGTGCAAAAGC	62.746	CGAGAGATTTCCTCGAACAGTAGC	62.824	128
Aradu.A01_678	CCACCACCACCACCA	CCA(3*5)	3161289	15	GAATTGAAATCGTCCCCAATGTAATTTTTTATTTAGAATCATCCTTAACATTTTATTTCTTATTAAAATCATCCTTTTAAATTTTTATGGATAAAAATAC[CCACCACCACCACCA]GCACCTTTACCACCACCACTACCTC	GAATTGAAATCGTCCCCAATGTAA	63.105	GAGGTAGTGGTGGTGGTAAAGGTG	63.02	140
Aradu.A01_681	TTATTATTATTATTATTATTA	TTA(3*7)	3166699	21	AAGCACACCCTCTTCTATGTTTGAACTTGTTGAGATTTCTTATTATTAGTATTATCATGCTCTTAATTGTGAATTATTG[TTATTATTATTATTATTATTA]TTCCCGCTTTTTTTGTTTTCTTGTTTGGATTGTAGTGCTGGAAGGAGGAGT	AAGCACACCCTCTTCTATGTTTGAA	62.438	ACTCCTCCTTCCAGCACTACAATC	62.179	151
Aradu.A01_683	ATAAATAAATAAATAAATAA	ATAA(4*5)	3181447	20	CCATTGCTTCAAGAGTGATGGTCACGAGATCTTATCTAAATAGAATAAGTAAAAGAAGTAATTATGCGGTGTTAATGTAGAATAAATAG[ATAAATAAATAAATAAATAA]ATATTTTTATTGATTCTACATGATTTGGATGAAGTCTT	CCATTGCTTCAAGAGTGATGGTC	63.139	AAGACTTCATCCAAATCATGTAGAATCA	62.371	147
Aradu.A01_685	TAATAATAATAATAATAATAATAATAA	TAA(3*9)	3184926	27	TGTTGGAAACAACTCAATCTTCTCTTATTAAAACTATAAGTTAAGACTTCTTTCTTTTAAC[TAATAATAATAATAATAATAATAATAA]TGACCGAGCATTAATTTCAAAACCATT	TGTTGGAAACAACTCAATCTTCTCTT	61.641	AATGGTTTTGAAATTAATGCTCGG	62.357	115
Aradu.A01_686	TATATATATATATA	TA(2*7)	3186987	14	TTGTAACTGCTTTCTGTGTTTTTCGAATATGTATACTTCAAAACAAAAGAACACCTTTCTCTCTTGT[TATATATATATATA]TGACTGATGCAGATTTTCTCTCATTATGAATTCACAAATACCTCATTTTAATTCTCTGACCAGTTTGCTTGATCT	TTGTAACTGCTTTCTGTGTTTTTCG	61.793	AGATCAAGCAAACTGGTCAGAGAA	61.635	156
Aradu.A01_687	AGAGAGAGAGAG	AG(2*6)	3190849	12	TCTCTTCTTCTTGGTAATTCCACTGTCTTAATTTAAAGGAAAAGAAAAGGAATTTGTAGCTAACAATTTTTATATTTATTTATAAAT[AGAGAGAGAGAG]ATTGCAATGGAGATCCTCTGGTGTAAG	TCTCTTCTTCTTGGTAATTCCACTGTC	62.344	CTTACACCAGAGGATCTCCATTGC	63.331	126
Aradu.A01_690	CTTCTTCTTCTTCTTCTT	CTT(3*6)	3199950	18	TCAAGTAGGTCCAACACCAACAAAAACCACTCTCATTAAAAGAGCATCATTACATGCACTTTATCTTCTTCTCCTCCCCCGCG[CTTCTTCTTCTTCTTCTT]TCAAATACACGCATACGTTATCTTCTTTTTCTTTCAAATTCACGTAAACCTCCTCC	TCAAGTAGGTCCAACACCAACAAA	62.826	GGAGGAGGTTTACGTGAATTTGAA	62.606	157
Aradu.A01_694	AGAAGAAGAAGAAGAAGAAGA	AGA(3*7)	3201012	21	GAAGAAGACGCTCCATGCATAAACGAGCGTGAGAAGAAGCGCGGGGAGAAT[AGAAGAAGAAGAAGAAGAAGA]GAAGAAGCATAAAGAAAGAAGAAAACGGAAAAAACGAGTGACCTAAAATTGCTTGAATGCC	GAAGAAGACGCTCCATGCATAAAC	63.358	GGCATTCAAGCAATTTTAGGTCAC	63.046	133
Aradu.A01_703	TCTCTCTCTCTCTCTC	TC(2*8)	3256656	16	CGCTGAATAGTGAGTCAGCACAAAGAAACCGAACCTCACAGAAAGCCTTCCAAGACCT[TCTCTCTCTCTCTCTC]GGCGTCACCATCACCAAAGACACAACGTTTCCGCCGTTAGAAACTAACGGCCTCTTTTCAGC	CGCTGAATAGTGAGTCAGCACAAA	63.837	GCTGAAAAGAGGCCGTTAGTTTCT	63.319	136
Aradu.A01_704	ACACACACACACACACACAC	AC(2*10)	3258893	20	GTACACATGCATGCAGGGATAAAATGGTATTATTGTCTTGGATAAGCATGCACACAATCACACCA[ACACACACACACACACACAC]AGGTATCTTACTAGCGGTGCAAGTAATAAAGGGGAAAG	GTACACATGCATGCAGGGATAAAA	63.076	CTTTCCCCTTTATTACTTGCACCG	63.954	123
Aradu.A01_705	CTCTCTCTCTCT	CT(2*6)	3260086	12	CATCACCACTACTACCATCATGCCCC[CTCTCTCTCTCT]TCGCATTCCCTTTTTCATTTTTCTCATTCCCACCCCTCTTCACAATGGACTTCCGCCACCGACCTCCCCCAACGCTATCGCAACGGCCAAGAGACTCGCAATCACAACCACT	CATCACCACTACTACCATCATGCC	62.728	AGTGGTTGTGATTGCGAGTCTCTT	63.583	150
Aradu.A01_706	AAATAAATAAATAAATAAAT	AAAT(4*5)	3262887	20	TTGACCGTAAACTAGTGAATTGGATTTAAGATGTAGGTTCTAAATCCTAAATCCTAATTATATACAATTTTTTGGATAGATTGTTTGTCTAAGCTTTATATAAAAGAAATAAAAAAATAATTAATATTTTTCGAATAATTTAAG[AAATAAATAAATAAATAAAT]GTATATGTAACTTGTATCATCATGGAACTTGCGAAT	TTGACCGTAAACTAGTGAATTGGATTT	62.221	ATTCGCAAGTTCCATGATGATACA	62.735	200
Aradu.A01_713	GGAGGAGGAGGAGGA	GGA(3*5)	3291664	15	ATTATGTGTTGCGATTTTGGAGAGCAGGGGACTAGAAGAAGAAAAGAAATGGAAGAGGAAGAAGT[GGAGGAGGAGGAGGA]GAAAAGAAAAGGAAAATAAAGAGAAATAGAGCAGATTTTATTTGCTTG	ATTATGTGTTGCGATTTTGGAGAG	61.52	CAAGCAAATAAAATCTGCTCTATTTCTC	61.147	128
Aradu.A01_715	TATATATATATATATATATATATATA	TA(2*13)	3297983	26	AAAAAGCTCCTGACTCAGCTCGCGAAGTTTAAACCGGCCAGAG[TATATATATATATATATATATATATA]CACAAATAAACCTAAAAGTAAGACAAAACACAAAATTGATAACCTATTTCTCCGAGCCA	AAAAAGCTCCTGACTCAGCTCG	62.382	TGGCTCGGAGAAATAGGTTATCAA	63.113	128
Aradu.A01_717	TGTGTGTGTGTGTGTG	TG(2*8)	3303406	16	GGAATATAGGAATTTAGGGTTTCACGTTAACT[TGTGTGTGTGTGTGTG]TCCCCATGGAGCGGGTTCCTCAATTCCCGCCCTCGTCCCTGTGGAAATTTCGCAGGTCCTGATTTTGCTTTCCGTTGCAAGTTTTTCCCGTGAATTCGAGTTTT	GGAATATAGGAATTTAGGGTTTCACGTT	62.755	AAAACTCGAATTCACGGGAAAAA	63.004	152
Aradu.A01_719	ATATATATATAT	AT(2*6)	3314150	12	ACCAAATTCATTTTTCCCGTTTCTTTTTTGTTATTTTGCCTCTTTTATTTTATCTTCTTTTTTTCTTTAATTTATTAAAAATTAATTAAAATAAGGAACTTTTAATCAAATAAAAAATACCATAAAGAACATAA[ATATATATATAT]GCAAAAATAATATATATAATAAAATTGTCATGAGTGCATCATTTCTT	ACCAAATTCATTTTTCCCGTTTCT	62.992	AAGAAATGATGCACTCATGACAATTT	62.164	193
Aradu.A01_721	CACCACCACCACCACCACCACCACCAC	CAC(3*9)	3315381	27	AAGCCCCTCACTGTAACCCTTTAGAAACGCTTTAAAATCATCCTTTCCCAAATTTTTGGACCAAAATACCCTCATCATCATCATTCTCCTCTTCACCTTTCT[CACCACCACCACCACCACCACCACCAC]CATCACCACCACCTACACCACCAAACAGTA	AAGCCCCTCACTGTAACCCTTTAG	63.001	TACTGTTTGGTGGTGTAGGTGGTG	63.163	159
Aradu.A01_724	AGAAGAAGAAGAAGAAGAAGAAGAAGAAGAAGAAGAAGAAGAAGAAGAAGAAGAAGAAGAAGAAGAAGAAGA	AGA(3*24)	3315678	72	AAGAAGAAAAAGAAGAAGGGCGGTGTGGTGCGGCAGGACGGTAGGGCGGCGGTGCGGCGGTATGG[AGAAGAAGAAGAAGAAGAAGAAGAAGAAGAAGAAGAAGAAGAAGAAGAAGAAGAAGAAGAAGAAGAAGAAGA]TGGTCGTGCGGATTGAAGTAAAA	AAGAAGAAAAAGAAGAAGGGCGGT	63.829	TTTTACTTCAATCCGCACGACC	63.36	160
Aradu.A01_725	TATTATTATTATTATTATTATTATTATTATTATTATTATTAT	TAT(3*14)	3325279	42	CTCAATCTGTGTTAATCACTGGTGCTA[TATTATTATTATTATTATTATTATTATTATTATTATTATTAT]TTGCCTTTTGATTTCAGGTTGATTT	CTCAATCTGTGTTAATCACTGGTGC	62.118	AAATCAACCTGAAATCAAAAGGCA	63.018	94
Aradu.A01_728	TCTCTCTCTCTC	TC(2*6)	3328266	12	TTTTCATCCTCTTCTTCTCAATCCA[TCTCTCTCTCTC]TACCTGTTTTATTTTGTTTAATATTCTGAACTAGATTAATTTCTTGGTTCAAGTTTTGATAACCTTCTTATAATGTTTTATTCTCTTTTTATGGTGCTTTTGGTTCCCTTTA	TTTTCATCCTCTTCTTCTCAATCCA	62.481	TAAAGGGAACCAAAAGCACCATAA	62.825	149
Aradu.A01_729	ATATATATATATATAT	AT(2*8)	3338391	16	TTGTTTGAATTCCAGCTGTAAAAGGTATCCATATCTAATTCCAAAAGTTCACATGTGCTCTTGTTATAAAAGAGAAATATCTTCTATTC[ATATATATATATATAT]ACACGGTTTGCCACATCAACAAATGTT	TTGTTTGAATTCCAGCTGTAAAAGG	62.65	AACATTTGTTGATGTGGCAAACC	63.053	132
Aradu.A01_730	ACAACAACAACAACA	ACA(3*5)	3341124	15	TCCAGAATCATTGTTGCCTAGAGAGAAATCACAGATCTTTTGAAAAAATAAAAT[ACAACAACAACAACA]AAACCTTATCCCGCTAGATGGGGTCGGCTTCAAAAAAGATTGCTTCTGTAACACTTCACCACA	TCCAGAATCATTGTTGCCTAGAGA	62.279	TGTGGTGAAGTGTTACAGAAGCAA	61.983	132
Aradu.A01_731	AGAAAGAAAGAAAGAAAGAAAGAA	AGAA(4*6)	3341855	24	ATTTCAAAAGCAAACCCATCTTCAAGCCTCAATGAAAGCATAAAAAT[AGAAAGAAAGAAAGAAAGAAAGAA]AAAAGAAACTCCTTTTTTCCTCCCTTTGATAATTGAAACATGATGC	ATTTCAAAAGCAAACCCATCTTCA	63.018	GCATCATGTTTCAATTATCAAAGGG	62.736	117
Aradu.A01_735	GAAGAAGAAGAAGAA	GAA(3*5)	3347464	15	CGAACAGAGGAAAACAACGAATTTTATTAGGTT[GAAGAAGAAGAAGAA]GTAGAAGAAGAATTTGAAAGAAGAAGGAGGAGGAGGAAGAGGAGAAGAAA	CGAACAGAGGAAAACAACGAATTT	62.728	TTTCTTCTCCTCTTCCTCCTCCTC	62.738	98
Aradu.A01_737	TTCTTCTTCTTCTTCTTC	TTC(3*6)	3348173	18	GGTTCAATCCCAAATAGAGTCACGCGCATTATTGAGAGTGAAAACACGCTCCCGCTCATTATGAAAAAACGTTACTTCTTCCTGAG[TTCTTCTTCTTCTTCTTC]TCTCTCGCGTTATAGGCTTCACCGTTCTCCTCTGCTCACGTTTTCTTT	GGTTCAATCCCAAATAGAGTCACG	63.009	AAAGAAAACGTGAGCAGAGGAGAA	62.822	152
Aradu.A01_740	TATATATATATA	TA(2*6)	3350742	12	GTGCAAATGGATTAAAAGAGAAAAAGATCAATCCAAT[TATATATATATA]CATACATGACAATAGTATAGAAACTCTGTTAAAAAAGGTTATGAAACGAGAGTAGATAATTAGGAAGTTTACTTAACAATAACATTGCCGAATTAGAGTGAGGAG	GTGCAAATGGATTAAAAGAGAAAAAGA	62.05	CTCCTCACTCTAATTCGGCAATGT	62.923	154
Aradu.A01_741	GAAGAAGAAGAAGAA	GAA(3*5)	3363653	15	GATATCGGGCTTCCTTTTCTTGATTTCAACAGCTCCACGATTTCCGACTCCAAATTCGCCAAAGACCCTGCCGAAATCACTTGATCCCCCTGAACC[GAAGAAGAAGAAGAA]TAGTCGTAGCTTCCGTACATCTCGT	GATATCGGGCTTCCTTTTCTTGAT	62.893	ACGAGATGTACGGAAGCTACGACT	62.653	136
Aradu.A01_742	TATTATTATTATTATTATTATTATTATTATTATTATTATTATTATTAT	TAT(3*16)	3365475	48	AAGTTTCAACATTACGTTGTTATCATCATCATCGTTA[TATTATTATTATTATTATTATTATTATTATTATTATTATTATTATTAT]TACAACAGATATATTTTTCATAAATATTATTTTGACACTAATATTTTATTAACAGTGACTATATCTGTTCTTTGGATTTTATTAATTTTAAAAAAATCTAAATACAACAATCAATTAAGAACAATGATATTCTCCTCCATGTTTTT	AAGTTTCAACATTACGTTGTTATCATCA	61.148	AAAAACATGGAGGAGAATATCATTGTT	61.368	231
Aradu.A01_743	TTATTATTATTATTA	TTA(3*5)	3369242	15	GTTACGAGTAACAACGGTGGTGGTGGTGATGATGATTATAAAAATTAGTCTTAGTATTATTATTAGTCGCTTTTTTAATATTATTATTATTGTTGTTGTTTGTTTTATATTTATATTATTATTACTAATATTATTG[TTATTATTATTATTA]TTTTAATAGAATAATATTTAGATTTATTTTTGTGTTATTATTGGTGCGACTTCTGCTGTTGTTATTG	GTTACGAGTAACAACGGTGGTGGT	63.369	CAATAACAACAGCAGAAGTCGCAC	63.202	218
Aradu.A01_744	ATATATATATATATAT	AT(2*8)	3372018	16	GACCCGTTTTACCACCCCTA[ATATATATATATATAT]AAAAGAAGATTATCACATACTTTATTATATAAAGATAGAAATTTTTTGTTCTAAAAAACTCACTATCACTCATTCTTACACTATTAGTAGAAGTTGGAAAATAACAAAGTAGTTGAGGGG	GACCCGTTTTACCACCCCTAA	62.129	CCCCTCAACTACTTTGTTATTTTCCA	62.639	156
Aradu.A01_745	AATAATAATAATAAT	AAT(3*5)	3380871	15	TGAATTCATGAACATGAGAACCTGTAAAAGAA[AATAATAATAATAAT]AACTCACCAATATTAGATCAGCATCAGGTAAGAACTCTATCTGATGAGTAATGTATATCACAGTTTTTGTTTGTAAAAGGCCG	TGAATTCATGAACATGAGAACCTGT	61.965	CGGCCTTTTACAAACAAAAACTGT	62.57	130
Aradu.A01_746	TCTTTCTTTCTTTCTTTCTT	TCTT(4*5)	3383911	20	ACGTTTCCGCATTACTCTTCACTCCAGGAGAGTAGCGCCAACTTTGTAGGTTGCGTTTTCTA[TCTTTCTTTCTTTCTTTCTT]CTCCTTAAAGAAAAAGAAAAGGAAAGTCTTCCATGTGTTGGAAAATTCA	ACGTTTCCGCATTACTCTTCACTC	62.949	TGAATTTTCCAACACATGGAAGAC	62.279	131
Aradu.A01_747	TATTTATTTATTTATTTATT	TATT(4*5)	3387621	20	ACAACAACAAATTTTAACGCCACCAAAAAATTAATGTGACTAATTCAAAATTTTAAAAGACGAATTTAATTAAAAAATATTTTAAAAATTAATTTAAAAAATAATTAATTTTTTAAAAATGAATTTGAC[TATTTATTTATTTATTTATT]TTTTTCCCAGTATGACAAAAGGCAAACT	ACAACAACAAATTTTAACGCCACC	63.158	AGTTTGCCTTTTGTCATACTGGGA	63.129	177
Aradu.A01_751	GAAGAAGAAGAAGAAGAAGAAGAA	GAA(3*8)	3407808	24	TGAAGAAGAAGCCGAAGAAGAAGAAGAGGAAGAGGACACTCGCGCCTATTCACGTGCTGAACACGCGCTT[GAAGAAGAAGAAGAAGAAGAAGAA]AGAGGTGATTGTGATGAAATTGAAGGACG	TGAAGAAGAAGCCGAAGAAGAAGA	63.006	CGTCCTTCAATTTCATCACAATCA	63.244	123
Aradu.A01_752	GAGAGAGAGAGA	GA(2*6)	3407931	12	ATGCAGAAGACGAAGAAGAAATGGTGAGTATAATGTGAAAGTAGAAGTCAAAGTCG[GAGAGAGAGAGA]AACTAACAAGTTAACTGTCAAAACTACCATCCACAAAACC	ATGCAGAAGACGAAGAAGAAATGG	63.022	GGTTTTGTGGATGGTAGTTTTGACA	63.237	108
Aradu.A01_753	TCTCTCTCTCTCTCTCTC	TC(2*9)	3407988	18	TGTCAAAACTACCATCCACAAAACCTTATT[TCTCTCTCTCTCTCTCTC]TGTGTGTCTCTCTCTCACAGATAGGGCTATGACTGTCTCTGTCTGTGTCTACTCGAACTCCCACGGCAATTATGTAAGAGTGTGCGTTTTTTTGGTCCTTTGCAGTACGTTT	TGTCAAAACTACCATCCACAAAACC	63.237	AAACGTACTGCAAAGGACCAAAAA	63.048	160
Aradu.A01_755	TATATATATATA	TA(2*6)	3417315	12	TCTCGGCTTCTTAGAATTTCCTCATGTTCTACCTAAGATACATAGAAAAATAATGGTTAGTGAGAAACTCTAGTTGATAGTAGATACAGACATTTGGTATGAACT[TATATATATATA]ATTGCATACTCTTAGTTCTTCCACGACCGAAGGATA	TCTCGGCTTCTTAGAATTTCCTCA	62.703	TATCCTTCGGTCGTGGAAGAACTA	63.214	153
Aradu.A01_757	AAGAAGAAGAAGAAGAAGAAGAAG	AAG(3*8)	3424966	24	AATTTTGTTCGTCCCCAATCTTTTCTTTTTCATACAAAATTGTTATTTTTATTAAAATTTAAAAATTTTAGACCAAACTACTATAACAGAAGGA[AAGAAGAAGAAGAAGAAGAAGAAG]GAGGGGGAGGGGAAGAAAAAGAAAGTGAG	AATTTTGTTCGTCCCCAATCTTTT	62.992	CTCACTTTCTTTTTCTTCCCCTCC	62.765	147
Aradu.A01_758	AAGAAGAAGAAGAAG	AAG(3*5)	3425058	15	GAGGGGAAGAAAAAGAAAGTGAGGCGACGAAGAAAGGGAACCACGGGGAAGGGAAGAAGAAA[AAGAAGAAGAAGAAG]GGGGACCGTTGCTCTTCGCCGCTTGCCACTCGTTGCTCGTCGCTATTCTT	GAGGGGAAGAAAAAGAAAGTGAGG	62.765	AAGAATAGCGACGAGCAACGAGT	63.686	127
Aradu.A01_759	TTATTATTATTATTATTA	TTA(3*6)	3432243	18	TGTGAGAGTTTTAAATTGTTTATCCAGAATGTCTTGAT[TTATTATTATTATTATTA]TGATTATTATTATTAGTAATAGTAGTTGTTGTTGTGTACTACGTGAGAGGCAC	TGTGAGAGTTTTAAATTGTTTATCCAGA	60.595	GTGCCTCTCACGTAGTACACAACA	61.544	109
Aradu.A01_766	AGAGAGAGAGAGAG	AG(2*7)	3451926	14	GGAAATGACGAAGCTTGAAAAAC[AGAGAGAGAGAGAG]AATGAGAGTGTGTTGTAAAGCCTAAGAAAAGAAATGTACTGAGAATTAGCAGGGAGGTTAAGCGT	GGAAATGACGAAGCTTGAAAAACA	63.636	ACGCTTAACCTCCCTGCTAATTCT	62.741	102
Aradu.A01_768	AATAATAATAATAATAAT	AAT(3*6)	3468858	18	AAAAATTGTAGCCCCTAAAACAAGTCTAATTTATAAAGGAGAAGATGAAAACTTTTCATGGCATAC[AATAATAATAATAATAAT]TGGTGGAGTGGGATAGACTTGCTTA	AAAAATTGTAGCCCCTAAAACAAGTCT	61.827	TAAGCAAGTCTATCCCACTCCACC	62.811	109
Aradu.A01_773	TATATATATATATA	TA(2*7)	3523822	14	TAAGCCAGTGGAGTGATGTTTGTGTTTGTATTAATTGTTGCTTCACTCANNNNNNNNNNNNNNNNN[TATATATATATATA]TTTGATATATAAACTTTAGGGCAAAACGCATATTTAAACCAAG	TAAGCCAGTGGAGTGATGTTTGTG	63.493	CTTGGTTTAAATATGCGTTTTGCC	62.774	123
Aradu.A01_775	CAACAACAACAACAACAA	CAA(3*6)	3524895	18	TGATCGATAACGACAAGAACCAGACCCCGCCAATTCTTCACAACTCGACAAACTCTTCTTCCTCTTC[CAACAACAACAACAACAA]ATTGTATGAAAGAGTGGTAGATGAGGTTACAGTTTTGCCAAGG	TGATCGATAACGACAAGAACCAGA	63.038	CCTTGGCAAAACTGTAACCTCATC	63.129	128
Aradu.A01_776	GGTGGTGGTGGTGGTGGT	GGT(3*6)	3525100	18	GAGAAGTGTTGGTGGTTTTGATGATAACAATAATCACAATGCC[GGTGGTGGTGGTGGTGGT]GGCGGCGGCGTCGGCGCGTGCGTATCGAGATCAAGGTCGCTATGCAGTTT	GAGAAGTGTTGGTGGTTTTGATGA	62.487	AAACTGCATAGCGACCTTGATCTC	63.051	111
Aradu.A01_777	GGTGGTGGTGGTGGTGGTGGT	GGT(3*7)	3525436	21	ATTGATGGTGTGATGAGAAAGGGTAATAATGGAATAATGGATAACGTTGTTGATGGTGGTGGC[GGTGGTGGTGGTGGTGGTGGT]GTGTTCTATGGGGTTAATAGGCGTGTGTTTTCGCTAAGAG	ATTGATGGTGTGATGAGAAAGGGT	63.004	CTCTTAGCGAAAACACACGCCTAT	62.969	124
Aradu.A01_778	TTTTATTTTATTTTATTTTA	TTTTA(5*4)	3532124	20	CCACGTCAGCCATTTCTATTTGATTTGTGAGAAGTAAATGAATGAAAGGATAAAATTATTCTCCATTTATAAAAGCCAGAAATTTTTTGTATTTAAATTTTGTTAAAAATGTATTTATCAAAAATTTAAAAAATTAAAGACCTATCTAT[TTTTATTTTATTTTATTTTA]TATTAAATTTTGGCTTTGGCCTTTTAAAATGATA	CCACGTCAGCCATTTCTATTTGAT	63.438	TATCATTTTAAAAGGCCAAAGCCA	62.84	203
Aradu.A01_779	GAAGAAGAAGAAGAAGAAGAA	GAA(3*7)	3536700	21	TGCACCAAAATCACACTTCAAACTCAAGAATTCATTCTCTTTTCCCACTTCTAACTTTCTCAAGGTATCAAGAATTGGAGTATCAGTTTGTACTAGTGAATAT[GAAGAAGAAGAAGAAGAAGAA]AAGAAACTTTCAACAGAGCTTATGGACTTGTCG	TGCACCAAAATCACACTTCAAACT	62.958	CGACAAGTCCATAAGCTCTGTTGAA	63.866	157
Aradu.A01_783	ATTCATATTCATATTCATATTCAT	ATTCAT(6*4)	3546461	24	TTAAGAGCACAAAAATGCAAGCAAGTCAAGTCAAGGGAAGCCAGAGTC[ATTCATATTCATATTCATATTCAT]ACATACTACATAAAAGGGTATTCCAAATTGCACCT	TTAAGAGCACAAAAATGCAAGCAA	63.087	AGGTGCAATTTGGAATACCCTTTT	63.004	107
Aradu.A01_784	TTATTATTATTATTATTA	TTA(3*6)	3546756	18	CCCCCAAACCTAAAATCTAAAACTAGGATGG[TTATTATTATTATTATTA]TGATCATCATCATAATCAAATCATAATCTAAATAACATAATCAGACCACTCAGAAATATATGAAGTATGGTCCATAGTGAAGCTAGGAATCTTATCAAGCCTAATGGGA	CCCCCAAACCTAAAATCTAAAACTAGG	63.23	TCCCATTAGGCTTGATAAGATTCCT	62.423	158
Aradu.A01_785	ATCATCATCATCATCATCATC	ATC(3*7)	3547578	21	TAGGTTCTTGTTCCACATCGGATTTCGCTTCTTCCTTCATCTTCCGCCATAG[ATCATCATCATCATCATCATC]TTCATCATGAACACGATCGTCAACATCAACCTTAGCCTCAGACTCTTCAATAACCGTGCGTGTATG	TAGGTTCTTGTTCCACATCGGATT	63.009	CATACACGCACGGTTATTGAAGAG	62.869	139
Aradu.A01_786	TCTCTCTCTCTC	TC(2*6)	3549546	12	CATCGTCCATCTGTCTTGTTTGTCGCCAGCTCCTCGTCATCCGTCGCCAACTCACCAATATTCATTGCTTTTTCTAGTCATTTGTT[TCTCTCTCTCTC]AAATCTCTGCTCACTGTCTTTATCGAAGGTAATGCCTTGGATGCTCAGTCAGTGTTCAATGT	CATCGTCCATCTGTCTTGTTTGTC	63.044	ACATTGAACACTGACTGAGCATCC	62.724	160
Aradu.A01_793	AACAACAACAACAACAAC	AAC(3*6)	3585764	18	TGGGAGCTAAGGTAAAAATGCTCAATGATCAATGGAGCCTTAATATTATAACAATCTAGCTCTCACATATTACAGACATACTTATAGCTAAATAAGAACATTATTAGATTA[AACAACAACAACAACAAC]AATAATAACTCTTGAAATTGAATGATATAAGTAATTCACAACATCAAGCTAATTTGATTAAGCAAAAACATTTCACTTCAAAAATCTAACGGTGAATGTTATTTGCATGT	TGGGAGCTAAGGTAAAAATGCTCA	63.228	ACATGCAAATAACATTCACCGTTAGA	62.784	239
Aradu.A01_794	TCCTCCTCCTCCTCC	TCC(3*5)	3591569	15	TCGTTATCGTCGTTACCAATACCACCACCTCT[TCCTCCTCCTCCTCC]TTTTCTCACTGGACTTTTTTCTCCTTCTTCCTTTTTCTCATTCTCCTCCATCATCTTCATCAACA	TCGTTATCGTCGTTACCAATACCA	62.552	TGTTGATGAAGATGATGGAGGAGA	63.113	112
Aradu.A01_795	TATATATATATA	TA(2*6)	3593050	12	CGTCATGAAAGTAGATTTTGTCGGATCAGAGTTAACATAAACTTATATGCCAAAAAAACT[TATATATATATA]GCAAATCTCAAAAATGAATCAGCGTTAACATACTAACAACCTCTCCAAAACAATTGTACCTATCATAAAGTTACCAGGCAAGGCAGT	CGTCATGAAAGTAGATTTTGTCGG	62.011	ACTGCCTTGCCTGGTAACTTTATG	62.754	159
Aradu.A01_796	GAGAGAGAGAGAGAGAGAGAGAGAGAGAGAGAGAGAGAGAGA	GA(2*21)	3595720	42	GGATTTTGGATTTGAAGGGTTCTTTGGCAGCTATGGTTGATGGTACTACTTACTTGGATAGAGATAGAAATTCGTGTAGTACACACACG[GAGAGAGAGAGAGAGAGAGAGAGAGAGAGAGAGAGAGAGAGA]GTTTGTACTTTGTACTACGCTGGGCAG	GGATTTTGGATTTGAAGGGTTCTT	62.679	CTGCCCAGCGTAGTACAAAGTACA	62.682	158
Aradu.A01_801	ATATATATATATATAT	AT(2*8)	3609150	16	CATTTCCTTCCCAAAAACATAAAAAGAGTAAAGACTCACAA[ATATATATATATATAT]TAACCCAACCCCAACAATAACCATCCTGCACCCTT	CATTTCCTTCCCAAAAACATAAAAAG	62.113	AAGGGTGCAGGATGGTTATTGTT	62.912	92
Aradu.A01_803	TCTTCTTCTTCTTCT	TCT(3*5)	3616482	15	ACTCTGCCACTAACGTTTCCAGTCTCCGTTGATTTCTCCTTGCATCGCCTCATGCCCGCATCTGGTTCTGTCGCAGCGTTCCTTCGGCGTTTGGTTTTG[TCTTCTTCTTCTTCT]TCGGTCTTCACAGGTTCAATCCTCGTCTAGTTCTGTCTTCCCGTTC	ACTCTGCCACTAACGTTTCCAGTC	63.05	GAACGGGAAGACAGAACTAGACGA	63.124	160
Aradu.A01_804	TATATATATATA	TA(2*6)	3617784	12	TTTTGTCTATTGGATATGGTTGGGTATTT[TATATATATATA]CTCTGACTACCTTTGCTTTGCAAGTTGAGTTTGGAAGTTGCTA	TTTTGTCTATTGGATATGGTTGGG	61.102	TAGCAACTTCCAAACTCAACTTGC	61.941	84
Aradu.A01_805	TTGTTGTTGTTGTTG	TTG(3*5)	3621521	15	GTGCTGAAGGTCAGGAAGGTAAGATTGTTGGTGCAGGAGCTGAGGTTGGAGTTAAGGAGTTGAATAAGAACCTGCAACTAAGGTAATTGTTGTTATTA[TTGTTGTTGTTGTTG]TTTTTGGTTGGCATTATGGATGTTATTG	GTGCTGAAGGTCAGGAAGGTAAGA	63.124	CAATAACATCCATAATGCCAACCA	62.737	141
Aradu.A01_806	TTCTTCTTCTTCTTC	TTC(3*5)	3623877	15	TCCTCTTCATTTTTGTCTATTCCCCTAATCTCTTTTTTTTA[TTCTTCTTCTTCTTC]ACTTATTCCTCTATCTCTTCTACTTCTTGTTGTATTTACCTTTGTTTATGCCCAAATCCGCCATTGTTACTGTTCT	TCCTCTTCATTTTTGTCTATTCCCC	62.784	AGAACAGTAACAATGGCGGATTTG	63.444	132
Aradu.A01_809	TCTCTCTCTCTCTCTCTCTCTCTCTCTCTCTCTCTC	TC(2*18)	3647239	36	GCTGCGTTTTGATCTCATTCTTTTTTTTTTCTACTCTCAACCCTAACAATAA[TCTCTCTCTCTCTCTCTCTCTCTCTCTCTCTCTCTC]CAGATTTCAAGATAACTCAAGAATGGAGGAAGGCG	GCTGCGTTTTGATCTCATTCTTTT	62.95	CGCCTTCCTCCATTCTTGAGTTAT	63.888	123
Aradu.A01_810	GGTGGTGGTGGTGGTGGT	GGT(3*6)	3647576	18	TTTCGATTCCTGGTGTAGGTGGTGGTGGTGAGGGACCC[GGTGGTGGTGGTGGTGGT]GGGGCTGTGGATGGTGCTTCTAGGGTTTCTGGGTTTCAGAATCA	TTTCGATTCCTGGTGTAGGTGGT	63.961	TGATTCTGAAACCCAGAAACCCTA	63.091	100
Aradu.A01_811	TGGTGGTGGTGGTGG	TGG(3*5)	3647812	15	AGTGAGTGAAATTGAGGATCGGAGTGGAAATGGTGCTGGTGTTGGTGGTGGTGGTGCTGCTGCGGTGCAAGGGATTGGACAGCAGCCTCA[TGGTGGTGGTGGTGG]TGTTGTGGGCTCCGTTGGGAATGAGGGTT	AGTGAGTGAAATTGAGGATCGGAG	63	AACCCTCATTCCCAACGGAG	63.422	134
Aradu.A01_812	TGGACCTGGACCTGGACCTGGACC	TGGACC(6*4)	3647971	24	TAATAGGATTGGTGGGAATGGGATCGGGAACAGTGTGGGTGTAGTTAATACTATTAACACTGG[TGGACCTGGACCTGGACCTGGACC]TGGTGGTCCGGTGGGTGCTGGCAGTGCTGTTGCTCCTGGTGGTGGCGGCGGCGGTGGAGGTACCATATTGTTT	TAATAGGATTGGTGGGAATGGGAT	63.553	AAACAATATGGTACCTCCACCGC	63.234	160
Aradu.A01_813	TTTGCTTTGCTTTGCTTTGC	TTTGC(5*4)	3652246	20	CCTAATTCATTGTTTTTCTCCCCCTTTTATAAGAAATCCTATTTCAAACAGTTGCATTTATTAT[TTTGCTTTGCTTTGCTTTGC]TTTTTTCCATCAGAAATGTGGGTTGAATTT	CCTAATTCATTGTTTTTCTCCCCC	62.968	AAATTCAACCCACATTTCTGATGG	63.206	114
Aradu.A01_816	CTCTCTCTCTCT	CT(2*6)	3671095	12	AACAATGGCATCAGCCGTAATAATCTCCAAATCCAAGCCCCATTTACCGCTCACTCGGTCACTCCCTCATATCATTACTAGTTTACTACCCCTTCAC[CTCTCTCTCTCT]GTCCCTCCTCACTGCAGTCTCAAGTGTACGCTTTCCAC	AACAATGGCATCAGCCGTAATAAT	62.763	GTGGAAAGCGTACACTTGAGACTG	62.427	147
Aradu.A01_817	TATTATTATTATTATTATTATTATTATTATTATTATTATTATTATTAT	TAT(3*16)	3675209	48	TTGGAACAATTCACACATGTTGGTGATGATGGTAAGA[TATTATTATTATTATTATTATTATTATTATTATTATTATTATTATTAT]CCCCTAATAAAGGATCACCATAAGCTTTAAAATTAAAATTGGAGAATGGTAACCAAAGGGCTAT	TTGGAACAATTCACACATGTTGGT	63.487	ATAGCCCTTTGGTTACCATTCTCC	62.704	149
Aradu.A01_818	GATTGTGATTGTGATTGTGATTGT	GATTGT(6*4)	3675453	24	CAGAGAATGAACGAAAAGAAAGGGAAAATAGAAGGAGGGAGAA[GATTGTGATTGTGATTGTGATTGT]GATTGCAAGTATTATCAATGTTTGTGGGAGATTTATAGAAAAATTTTCAAGATACAAGAAGTTGTTTAATATAGTGCCGCATGGC	CAGAGAATGAACGAAAAGAAAGGG	62.494	GCCATGCGGCACTATATTAAACA	63.084	152
Aradu.A01_819	ATATATATATATATAT	AT(2*8)	3679410	16	ATTAGATAGCTTGGCTCAGCATGGTGGTACCAGAACCCCTCCTGCCACCAACAAAATACATTTAATATCTATGCAATTATATGTTCTGAAAAATGAAACA[ATATATATATATATAT]NATTGATAGGTAACTTTATCCAAACACCATGTTTTCCC	ATTAGATAGCTTGGCTCAGCATGG	62.95	GGGAAAACATGGTGTTTGGATAAA	63.005	154
Aradu.A01_831	CACACACACACA	CA(2*6)	3722526	12	TATCATAATGCAGGGTTTGAGCCTTGGTAACCAGCATTTAGTTTGTAATTATATTGAGTCCATTTAGCTTATGAGTG[CACACACACACA]TTTTTCACTAGATATTTGAATGATCAAAATGGAAGACATGACCCAATTCTTAAATGGCCTACC	TATCATAATGCAGGGTTTGAGCCT	63.034	GGTAGGCCATTTAAGAATTGGGTC	62.995	152
Aradu.A01_835	ATATATATATATATATATAT	AT(2*10)	3747556	20	TCCATCACCAATGTTTTAGCAAAGACAAACAAACAGACAAGTTCAAGCACAAGTAGAAAGCAGGTAGTGCAAGTAACAAGTATACAATTAGCATG[ATATATATATATATATATAT]CCAGTTAAGCAATCTCAATTAACGCATAGCA	TCCATCACCAATGTTTTAGCAAAG	62.326	TGCTATGCGTTAATTGAGATTGCT	62.189	146
Aradu.A01_838	TTTATTTATTTATTTATTTA	TTTA(4*5)	3757066	20	TGGGATTTTGCTGATAACTCTTCACTATCTTGGATTGGAGTTTTTTCAAAATCATGGACGAGAAATTTCCCATTATTTGAATCAAATTGTGAGTT[TTTATTTATTTATTTATTTA]TTTCTTGTGATTAGAACACAACAAAATTTACCGTTTGTT	TGGGATTTTGCTGATAACTCTTCA	62.095	AACAAACGGTAAATTTTGTTGTGTTC	61.476	154
Aradu.A01_843	CACCACCACCACCACCACCAC	CAC(3*7)	3763769	21	GAGGAGGAGGTAAAGTATGCGTGACAAGAGGACTATGGTGACATAGCAGCCAAAACGGAGGACT[CACCACCACCACCACCACCAC]TTTCGGGCTGACAAACGCATGAGGTTCAGGATGGATCCTTTTA	GAGGAGGAGGTAAAGTATGCGTGA	62.923	TAAAAGGATCCATCCTGAACCTCA	63.083	128
Aradu.A01_844	CCACCACCACCACCACCA	CCA(3*6)	3764264	18	ATATCCACCCGTACAGCCTCAGTACCACTCACAGCCGTTTGCTCCAGGCCCGTACGATCCTTCTCAAGTGTACCCATATCCT[CCACCACCACCACCACCA]GGACCACTACCACTTCTACCACCGCACAC	ATATCCACCCGTACAGCCTCAGTA	63.035	GTGTGCGGTGGTAGAAGTGGTAGT	63.7	129
Aradu.A01_845	ATATATATATATATAT	AT(2*8)	3772658	16	CAACCTGTTTCTCTATAAATCAGCCTCTAAGAGGG[ATATATATATATATAT]CCAAAAATGGAGAAATAAACATATAAGTACAAAATAAAGAGGAGTCTTCGCTTTCTACAAGGTC	CAACCTGTTTCTCTATAAATCAGCCTC	61.835	GACCTTGTAGAAAGCGAAGACTCC	61.901	115
Aradu.A01_850	TATATATATATA	TA(2*6)	3792412	12	TTGAAAGAATTGATTTTGTTTGAAGC[TATATATATATA]GTGTATTTATAACAAACATTATTAAAATCGACGGTCAAATCGATGGCTAAGCCGTTAGTAATATTAAAAATCGACAGCAAAATGGACGGTGACGGTGGTCGCTATTAAATTT	TTGAAAGAATTGATTTTGTTTGAAGC	61.825	AAATTTAATAGCGACCACCGTCAC	62.465	150
Aradu.A01_851	GAGAGAGAGAGAGAGAGAGAGAGAGAGAGAGAGAGAGA	GA(2*19)	3797820	38	GTTGCAATGACAAATCTGTGGAAGAAGAAGAACTTACATGCAGATTCACAAATCACAAT[GAGAGAGAGAGAGAGAGAGAGAGAGAGAGAGAGAGAGA]GTGCTCTCTGTCTCTTTCCGTGATCGT	GTTGCAATGACAAATCTGTGGAAG	62.948	ACGATCACGGAAAGAGACAGAGAG	63.34	124
Aradu.A01_852	TCTCTCTCTCTCTCTCTCTCTCTCTCTCTCTCTCTCTCTCTCTCTCTC	TC(2*24)	3800875	48	TCTTCTATGGTTAAATTGGTTAGCATCATAATATTTCANNNNNNNNNNNNNNNNNNNNNNNNNNNNNNNNNNNNNNNNTCTCTT[TCTCTCTCTCTCTCTCTCTCTCTCTCTCTCTCTCTCTCTCTCTCTCTC]AATGTTCTCAGCAACCCTCAGAAG	TCTTCTATGGTTAAATTGGTTAGCATCA	62.249	CTTCTGAGGGTTGCTGAGAACAT	62.03	156
Aradu.A01_854	CACACACACACA	CA(2*6)	3815485	12	GTACGCACACAAGCACACGCACACACGCACAAGCACATGCGCACACGCGCGCACACG[CACACACACACA]TATTATTTAATTAATATATGGTCGTGTCCATGGGTTGGTTCGGATTTCACACCCCATAACCGTTACTC	GTACGCACACAAGCACACGC	63.903	GAGTAACGGTTATGGGGTGTGAAA	63.227	137
Aradu.A01_857	AAGAAGAAGAAGAAGAAG	AAG(3*6)	3830380	18	AAAGAGTAAAACAAGAAAGAAAAGACGAATAAGAAAAAAAAGAAAGAATATGGTGATGATGATAAAAAAAA[AAGAAGAAGAAGAAGAAG]CAGAAGATGAGGAGGAGGAAGAGGAAGAGCTTCGAATTAT	AAAGAGTAAAACAAGAAAGAAAAGACGA	60.514	ATAATTCGAAGCTCTTCCTCTTCC	60.544	129
Aradu.A01_858	ATGATGATGATGATGATG	ATG(3*6)	3832999	18	TCAAGGATGTGTTTGGTAAAGCATATAACATTAGGTAAAAGAGTGAATATGTTTGGTAAAGCATATAACATTAGGTAAAGCATATACCTGTGATCATATTTATATATTAAAAC[ATGATGATGATGATGATG]ATTGGTACCTGTGGAAACAAGGAAATCC	TCAAGGATGTGTTTGGTAAAGCAT	61.908	GGATTTCCTTGTTTCCACAGGTA	61.414	159
Aradu.A01_860	AATTAATTAATTAATTAATT	AATT(4*5)	3848878	20	AAAATTTTGAACCAAACACTTTAGTCATTAACTAA[AATTAATTAATTAATTAATT]CTTAATAATCAACTCTGTCAATCATTTAGTTGTTTTGCTCCGTCAATTTTAGTGGGAGACAAAA	AAAATTTTGAACCAAACACTTTAGTCAT	60.694	TTTTGTCTCCCACTAAAATTGACG	61.514	119
Aradu.A01_863	GATGATGATGATGAT	GAT(3*5)	3859047	15	ACTCCTGTTATGGTCCCGATTTTTGGAAAGGGTGGAGCACCAAATGGTGTCGAGGATGTACTGCAG[GATGATGATGATGAT]GTGGAGCTCGCCACGATTGCTGATGATAGTGATGATGACATAGCAAGGAGTATTCCAGCTAGGGTGGT	ACTCCTGTTATGGTCCCGATTTTT	63.09	ACCACCCTAGCTGGAATACTCCTT	62.602	149
Aradu.A01_864	TATATATATATATATATATA	TA(2*10)	3885665	20	TTCTTTAGCGCCAAAACACTTACAACGTCGTTTTAATATATTTAGTGTGACAAGACTTGAGCTACG[TATATATATATATATATATA]TCTAATTTTACAACCAAAATGTGTTACATGTTAATTTTCATTGCAATTAGAATCAAATATTTCCCTTCA	TTCTTTAGCGCCAAAACACTTACA	62.192	TGAAGGGAAATATTTGATTCTAATTGC	61.784	155
Aradu.A01_869	CTACTACTACTACTA	CTA(3*5)	3898035	15	CTTTTGTTTGGTTTTGGGATTCTGGGTTTTGGAAGTATTTTAAGGGTTTTATTTTGTGTGTTTTTGTTTGAACTTGTCGGAACAAG[CTACTACTACTACTA]CTTAATTACTTTGTCATTGTTCTCTGCGTTCTTCTTTGTCGGTTGTCGTTT	CTTTTGTTTGGTTTTGGGATTCTG	62.904	AAACGACAACCGACAAAGAAGAAC	62.835	152
Aradu.A01_870	ATTATTATTATTATTATTATT	ATT(3*7)	3915216	21	TTTATTTCAAGTTCCGCCACTGTTATCATGTGTGATGTGTCTCTATTTTTCTAATCAAGTATCTTATTTCTTGAAATTAC[ATTATTATTATTATTATTATT]GTTAGGTAGCAATTAAAAAAATGATAACAATTTGGCAATTTTTCTTCATTGAGC	TTTATTTCAAGTTCCGCCACTGTT	63.039	GCTCAATGAAGAAAAATTGCCAAA	63.527	155
Aradu.A01_871	AAAAAAAAAAAAAA	A(1*14)	3918658	14	GCAACAAAAGTGATCCAGGTCAATTTAACCAAAAAAAAAAAAAAGAAAACTGATGCTTATCAAATCATTTGATTCTCTTAATTTGGAATTT[CAAACAAACAAACAAACAAA]AAGAAAAGCTTTTTTCTTTCTTCTCCTTTACCAAATCAAGTTGCA	GCAACAAAAGTGATCCAGGTCAA	63.478	TGCAACTTGATTTGGTAAAGGAGAA	63.132	156
Aradu.A01_872	CAAACAAACAAACAAACAAA	CAAA(4*5)	3918719	20	TGATCCAGGTCAATTTAACCAAAAAAAAAAAAAAGAAAACTGATGCTTATCAAATCATTTGATTCTCTTAATTTGGAATTT[CAAACAAACAAACAAACAAA]AAGAAAAGCTTTTTTCTTTCTTCTCCTTTACCAAATCAAGTTGCAGATCATGAA	TGATCCAGGTCAATTTAACCAAAAA	62.72	TTCATGATCTGCAACTTGATTTGG	63.36	155
Aradu.A01_874	ATTTATTTATTTATTTATTT	ATTT(4*5)	3919016	20	GCTCATTCACTGGAACAAGAGACAAAAAAAGAAAAAAGAAAAGAAGGAATCTTTATCAATTAGAGATCATGGAAGTAAAACAAGAATGTAAGATGAGACTG[ATTTATTTATTTATTTATTT]TGAAGGTTGTGAAGAACACACCATTTTCCATCA	GCTCATTCACTGGAACAAGAGACA	62.937	TGATGGAAAATGGTGTGTTCTTCA	63.683	154
Aradu.A01_878	CTCTCTCTCTCTCTCTCTCT	CT(2*10)	3930361	20	TCCTCCTTCTTCTATGGCTGTGTCCCTCCTCCACACCACCCCATAGCCATTGC[CTCTCTCTCTCTCTCTCTCT]GCATCGCCACACTCATTACTCTGCTT	TCCTCCTTCTTCTATGGCTGTGTC	63.115	AAGCAGAGTAATGAGTGTGGCGAT	63.48	99
Aradu.A01_880	ATTATTATTATTATTATTATT	ATT(3*7)	3933622	21	CTCTTGGTCTGATGCAGTTGACTCATCAAAAATCAAAAAAGAAAATTTATC[ATTATTATTATTATTATTATT]TTAATTTCTATTTTTTGGGGTACTAGCTAGCTATTAGAGACGTAGCTTCAAACTAGCTTTCAATGAGTTCCCAGGTAATGG	CTCTTGGTCTGATGCAGTTGACTC	62.599	CCATTACCTGGGAACTCATTGAAA	63.3	153
Aradu.A01_885	TATATATATATA	TA(2*6)	3956409	12	TGCCAACTTGAGTAAGGATATTATGACACATGCTTAATTTAATTAGTTAGTTAGATGCTAATGTAATCAAGTTAGCTACTTTTATTTTTCTGTTCTCACTACTTGTGTGTG[TATATATATATA]TTCCCCTGCATTGAGAAATCAGTAAT	TGCCAACTTGAGTAAGGATATTATGACA	63.055	ATTACTGATTTCTCAATGCAGGGG	62.607	149
Aradu.A01_886	TATATATATATATATATA	TA(2*9)	3956699	18	TCACTTTTGTTTTGATGGTTAAGTGCTAGCAAAAAAATACAAAAGTTGTTGGTCCCTAAACTTTTCTT[TATATATATATATATATA]TGCATTTTAATATCTTATTGTTTTGATGACTATGCCAAATGAACAATCTTGATGTT	TCACTTTTGTTTTGATGGTTAAGTGC	62.584	AACATCAAGATTGTTCATTTGGCA	62.733	142
Aradu.A01_889	ATATATATATATATATATAT	AT(2*10)	3972572	20	TCACAGAAAATAAGAGGCCATTTTGTTCAACAATTATATTAGATGTATTTAAAAATCAATCACCAATATAAATATATGTCAAAATATAAAATATATATAAAAATAAATTAAATATACAGTGACTAATTTTTA[ATATATATATATATATATAT]AACAATTTTAGTTTGTTTGAAGAACAAAAGAGTCATAAATTAGAGAGGTAAAAAACAGTAATAATTATTTACTTTGAAACAGATTGCATTCGT	TCACAGAAAATAAGAGGCCATTTTG	62.639	ACGAATGCAATCTGTTTCAAAGTAAA	62.213	245
Aradu.A01_892	AGAAGAAGAAGAAGA	AGA(3*5)	3982902	15	AGTGGAGAAGAAGGGTTCATTGCAATGGTGAATAAGAAAAAGAAGAAGAAAACC[AGAAGAAGAAGAAGA]GACCCTTTTGTAAAAAAAATAATAAGAAAAAGATGAAAAGGTTTGTAAAAACG	AGTGGAGAAGAAGGGTTCATTGC	63.002	CGTTTTTACAAACCTTTTCATCTTTTTC	62.443	122
Aradu.A01_893	AATAATAATAATAATAAT	AAT(3*6)	3986636	18	TCCACATTGAAAATCTCCTTTTCCGAACTGCATAGCATGATCTTCTTCGGCGGCGAACCCATCACTAAC[AATAATAATAATAATAAT]ATTAATAATGTATTGCTTGAACTATTTGATTAATCAGAAAACCAAAAGTGTTTGGAG	TCCACATTGAAAATCTCCTTTTCC	62.58	CTCCAAACACTTTTGGTTTTCTGA	61.68	144
Aradu.A01_903	TCCTTCTCCTTCTCCTTCTCCTTCTCCTTC	TCCTTC(6*5)	4012501	30	TGAAACGATTTTTGCGTTTCAT[TCCTTCTCCTTCTCCTTCTCCTTCTCCTTC]TTATTCGTGTTTCTCCTCCTTCTTCTTTGGGTTCT	TGAAACGATTTTTGCGTTTCATT	62.749	AGAACCCAAAGAAGAAGGAGGAGA	62.958	87
Aradu.A01_904	TTATTATTATTATTATTATTATTATTATTATTATTATTATTA	TTA(3*14)	4015242	42	AAAGTGTTTGAGCCATCTGTTGAGGAAACCATACAAATTCTAAAAGGTCTTCGTGGAATATATGAGT[TTATTATTATTATTATTATTATTATTATTATTATTATTATTA]GAATTAGAGTAAACACCAAAATTAGTCACAACGAA	AAAGTGTTTGAGCCATCTGTTGAG	61.881	TTCGTTGTGACTAATTTTGGTGTTT	60.982	144
Aradu.A01_905	ATGATGATGATGATG	ATG(3*5)	4017392	15	TGACTTGCAACATTGGTAACAACATCATTGTTGAATCTCATAAACAATTGTGTGATTCTACTAATAACAACA[ATGATGATGATGATG]ATTCCTTTGAGCATAGAAAGAGCCTAGTGATTGAGGAGGTGAA	TGACTTGCAACATTGGTAACAACA	62.548	TTCACCTCCTCAATCACTAGGCTC	63.115	130
Aradu.A01_906	AATAATAATAATAAT	AAT(3*5)	4017847	15	CCAGAATAGTGCTTTGAGGGAATGTCTAACTTGTATTGATCATTCAAATGGGAACAAC[AATAATAATAATAAT]AGTGTTGGTGATGAGAAAAGAGAGAAAATGGTTGGGATCTCATGCAATTTGATGGGCAAGGTGTTTGACTTGTTGGGACAT	CCAGAATAGTGCTTTGAGGGAATG	63.214	ATGTCCCAACAAGTCAAACACCTT	63.023	154
Aradu.A01_907	AATAATAATAATAATAATAATAATAATAATAATAATAATAATAAT	AAT(3*15)	4024458	45	AAGGTGAAATGGCTGACATAAAAATACAAATAATATACGAGATACATTATATTCATTGTTCAA[AATAATAATAATAATAATAATAATAATAATAATAATAATAATAAT]CTCAAATGTAATGCTTCAAATTGCAAAATATATCTTATG	AAGGTGAAATGGCTGACATAAAAA	61.036	CATAAGATATATTTTGCAATTTGAAGCA	60.826	147
Aradu.A01_909	ATATATATATATATAT	AT(2*8)	4036661	16	ATCGTCTTCAATTTCTTTCCATGCCATGATATGAACCAA[ATATATATATATATAT]AAAAGATACCACAGTTAAATTATAAATAGCATCCCTGGCCAGAAAAAAGAAAAGCCTTTGCCGTTGAAGTTTACTTGT	ATCGTCTTCAATTTCTTTCCATGC	62.72	ACAAGTAAACTTCAACGGCAAAGG	62.752	133
Aradu.A01_912	AGAGAGAGAGAGAGAG	AG(2*8)	4051253	16	AAAAATGATTCGTAAGGCGGTTTAAAATCTTCAAAGCTTGAGACTCATTTTTAAA[AGAGAGAGAGAGAGAG]AAACGAAGCAGCGCTTCGACAGAGAGAAGTAGAAAATTTGGC	AAAAATGATTCGTAAGGCGGTTT	62.063	GCCAAATTTTCTACTTCTCTCTGTCG	62.843	113
Aradu.A01_913	AATAAATAAATAAATAAATAAATA	AATA(4*6)	4058155	24	GTCTAGGCGTGGGTCATAAGTTTGCAATACAATCCACTTTAAGCTGAAACTAGACTCAACTTGTGCGGCCAAAAATAATAAT[AATAAATAAATAAATAAATAAATA]GAGGAAAACTCAACTTAGTTCCATCCATTTTTACCCTCCTTT	GTCTAGGCGTGGGTCATAAGTTTG	63.142	AAAGGAGGGTAAAAATGGATGGAA	62.968	148
Aradu.A01_919	TAATAATAATAATAATAATAATAATAATAA	TAA(3*10)	4086884	30	CACATTAGCCATCAAATCCAACAGGGAGCGTATAGTCGTATACTACACATATTCTT[TAATAATAATAATAATAATAATAATAATAA]ATATTTTAAAATGTTTTTATCACTTATGAGTAACAATAAGAATTTTCCCTGTACCTATATTGCTATTAGGG	CACATTAGCCATCAAATCCAACAG	62.731	CCCTAATAGCAATATAGGTACAGGGAAA	61.933	157
Aradu.A01_920	CACCATCACCATCACCATCACCAT	CACCAT(6*4)	4094736	24	TTAGGCCTATTGAAACATCAAGGCCTGATTATGATGTGCTGAAGAATAAAAAAGGAGGTTTGAGCTTAGCATCACATAGTTCTTCACCAATTAGAC[CACCATCACCATCACCATCACCAT]CACTACCTCCTAGGAATGCTGTTGTTTCTCATGGATCTTC	TTAGGCCTATTGAAACATCAAGGC	62.641	GAAGATCCATGAGAAACAACAGCA	62.714	160
Aradu.A01_923	ATGATGATGATGATG	ATG(3*5)	4098882	15	AGTAATTGGCCCAACAATGAAAGATGGCATTCATA[ATGATGATGATGATG]ATAATAATAATGGCGAGATAAGTTCATAGTTGGTAACTACTCCCAAACAAATAACTTCAGTGTCCCTCCCTCAAATAA	AGTAATTGGCCCAACAATGAAAGA	62.922	TTATTTGAGGGAGGGACACTGAAG	62.782	128
Aradu.A01_924	ATTATTATTATTATT	ATT(3*5)	4100268	15	AGTAGGCACCACCATATCATGCTTTTGATTCATCTTAAAGGGTGATAATAATTGACAATTATTATTCTTAGCCTTACCCTTATTATAATAATA[ATTATTATTATTATT]GTTACCATCAAGCTTAGTGATTTTTCTAATACCACCTTGCCTT	AGTAGGCACCACCATATCATGCTT	63.051	AAGGCAAGGTGGTATTAGAAAAATCA	62.296	151
Aradu.A01_925	TATATATATATATATATATATA	TA(2*11)	4100693	22	GAGCAACTCCTCCCCTGAAAATATTCACTTTTTAAAATTGAATTTTTCATACGTATAAGTTATTCAACTT[TATATATATATATATATATATA]TGCATTGGATAACCTCAAAAGTTTTATCATCTGTTGGTGTTGGTCTCTGACAAGTCTC	GAGCAACTCCTCCCCTGAAAATA	62.885	GAGACTTGTCAGAGACCAACACCA	62.921	150
Aradu.A01_926	ATTATTATTATTATTATT	ATT(3*6)	4104676	18	ATTGTCCTTGTAAGAATGGCCTCACTCTACAATACACCCTAATGGTTCCTATATAAATAATAATA[ATTATTATTATTATTATT]ATGTTATAAGTAAAAACATAGATATTGATCATAAAATTGATGATTATGGATTTTGTACCTTTGAGGTCTTG	ATTGTCCTTGTAAGAATGGCCTCA	63.121	CAAGACCTCAAAGGTACAAAATCCA	62.617	154
Aradu.A01_928	ATATATATATATATATAT	AT(2*9)	4119366	18	TGCTTAAAACAGAAGAATTAAGGCAA[ATATATATATATATATAT]AGCACTAGTATATATTCATCATATGATATTATTATAATATAAAAGAATAAGAGCCGAAAGTCCAATGTTTGATACCAATTTCCGAATAAAACGTTGGATCC	TGCTTAAAACAGAAGAATTAAGGCAAA	62.53	GGATCCAACGTTTTATTCGGAAAT	63.282	145
Aradu.A01_929	TGATATGATATGATATGATA	TGATA(5*4)	4122658	20	CAAAAGGTCATTGCAAATTTTTACTTTATAT[TGATATGATATGATATGATA]TAAATGCAACGGACATTTTTTCTTTGTTCTTCTGTTATTATTTCGCACCATCCTTTCCTATCCAATTGTTG	CAAAAGGTCATTGCAAATTTTTACTTT	61.832	CAACAATTGGATAGGAAAGGATGG	62.787	122
Aradu.A01_930	TCTTTCTTTCTTTCTTTCTT	TCTT(4*5)	4142594	20	TGTGCCATAAAAGCTTCATGTGTTTTTG[TCTTTCTTTCTTTCTTTCTT]TTTTCAAATCCTTGCAGCTAAAGGATCTACTTGGATTGTTTGGCCACTATGGTTCTT	TGTGCCATAAAAGCTTCATGTGTT	62.872	AAGAACCATAGTGGCCAAACAATC	62.523	105
Aradu.A01_931	CTTCTTCTTCTTCTTCTTCTTCTTCTTCTTCTTCTTCTTCTTCTTCTT	CTT(3*16)	4150601	48	GGGTTTCTGAATTGAGGGTTTGTAACAGCGGATCGAAATGCAGGTGGTATTTTTCCCATTTTGTC[CTTCTTCTTCTTCTTCTTCTTCTTCTTCTTCTTCTTCTTCTTCTTCTT]CGAGTAGAGATGGGAGGGGAACAAGAAAGGAGGCAGAGAATGGAGT	GGGTTTCTGAATTGAGGGTTTGTA	62.495	ACTCCATTCTCTGCCTCCTTTCTT	62.986	159
Aradu.A01_933	TAATAATAATAATAATAATAATAA	TAA(3*8)	4187372	24	TTTGGAAGGTTTATTTAGTTTTCAACTCTAACAAACCTGTAATAAATAAAAAGTTAGATCTCATAT[TAATAATAATAATAATAATAATAA]TATTTGGATACAAACAAGATATTTTAATGAAATTGGAATTTGTTTTGCATAAAATAAACCATGTGAATCT	TTTGGAAGGTTTATTTAGTTTTCAACTC	60.464	AGATTCACATGGTTTATTTTATGCAA	60.036	160
Aradu.A01_935	ACACACACACAC	AC(2*6)	4190565	12	TTGGTTACTAATAACATGGTTGGTCTAATTTATATGTTTTTTGTGCATGCAAAAAAATTAGTTTTAATTAATTCTTGACAATGAGCTT[ACACACACACAC]CAAACTTTACACAATATTTAGTATTTGAAAATTATTTTTTAAAAAATAAATTATTAAAAAATTCATTTAACATGAAAACCTAAAAAAAAAAACTGAATTTAAAAATCATAACAATTGTATATAAATCAATTGAAAGTTGAAACTCAGC	TTGGTTACTAATAACATGGTTGGTCTAA	60.301	GCTGAGTTTCAACTTTCAATTGATTT	61.14	248
Aradu.A01_936	CTCTCTCTCTCTCTCT	CT(2*8)	4192565	16	GCCAATCCAAGTATCAATATGCCAAGTGAACATATTAAACATTTACTAGCCATGC[CTCTCTCTCTCTCTCT]CCCCCTTTTATCTATGGACTAGCTTTTATACATGTTTAGTTCACGTCCCCTCCATA	GCCAATCCAAGTATCAATATGCCA	64.046	TATGGAGGGGACGTGAACTAAACA	63.837	127
Aradu.A01_938	GAGAGAGAGAGAGAGA	GA(2*8)	4202626	16	CTAGCAGCAGGGACAATGAAAAATGACAAATCTATACCTTACACAAAAAGAATTCAAATTTGTAATTGTCAATTTTTATCTATAAATTATATCTATATATACTT[GAGAGAGAGAGAGAGA]GTAAGCAAGATTTGGCATCCACTTT	CTAGCAGCAGGGACAATGAAAAAT	62.839	AAAGTGGATGCCAAATCTTGCTTA	63.138	145
Aradu.A01_939	ATATATATATATATATATAT	AT(2*10)	4235061	20	ATAACAAGCTCCTCACTCAGTCCGCGAAGTCAAGGCTGGCCGGAGAATATTTAC[ATATATATATATATATATAT]ACATATCCAAAACCCAAAATGTACATAAACAAACCCTGCCTCTCCATAA	ATAACAAGCTCCTCACTCAGTCCG	63.137	TTATGGAGAGGCAGGGTTTGTTTA	63.014	123
Aradu.A01_943	TATATATATATATATATA	TA(2*9)	4241778	18	TCCACAAATATGCCCAATTCATT[TATATATATATATATATA]CTACGTAATTCACATTACCATATTTAATACAAAATTTTAATACCCAACCACAATAATCAAGGAATTCACTAGGGTTAGAGTTGTCTCACCTTTCCGAAAAA	TCCACAAATATGCCCAATTCATTT	63.416	TTTTTCGGAAAGGTGAGACAACTC	62.907	142
Aradu.A01_944	CTTCTTCTTCTTCTTCTTCTT	CTT(3*7)	4244214	21	ACCAATTTTATTTATTCCCGCTGCACCACCGCACCGCACCGCGCCACCACCAC[CTTCTTCTTCTTCTTCTTCTT]CCACCGCACCATCGCCCCTGTCGCACCACCGCACCGCACCACTACCATCTTCTTCTTC	ACCAATTTTATTTATTCCCGCTGC	63.304	GAAGAAGAAGATGGTAGTGGTGCG	63.45	132
Aradu.A01_946	TTCTTCTTCTTCTTC	TTC(3*5)	4244342	15	TCTTCTTCTTTTTCTTCTTCCGGCGCACCACTGCACCACCAA[TTCTTCTTCTTCTTC]TTTCTTCTTTCTTCTTCTTCTTTTGTGAACTTGATTTGTTTGTGAAATTTCTGGA	TCTTCTTCTTTTTCTTCTTCCGGC	63.378	TCCAGAAATTTCACAAACAAATCAAG	62.544	112
Aradu.A01_948	TGGTGGTGGTGGTGG	TGG(3*5)	4244534	15	ATGACCATGATGATAATGTGGTGGTGGTGGGTTC[TGGTGGTGGTGGTGG]TTCTGTTCTGGTGGTTTAGGTGCTGTTCTGATGAT	ATGACCATGATGATAATGTGGTGG	62.807	ATCATCAGAACAGCACCTAAACCA	62.086	84
Aradu.A01_953	ATATATATATAT	AT(2*6)	4266861	12	CTTGATGTTATGTGGCCAATTTGACC[ATATATATATAT]AAAACAGAACTTCCAATAACTAAGAATGGATGAAAAGTTTCCATCTCCTCTCAATATTTGTTTTCTTTTTTCACCATACCATATACCTTCCAACCA	CTTGATGTTATGTGGCCAATTTGA	63.046	TGGTTGGAAGGTATATGGTATGGTG	62.92	134
Aradu.A01_955	AGAGAGAGAGAG	AG(2*6)	4269377	12	TTTCTGTTCCTTCACATTTCTTTATCATTAGAAATTAAAAAAAAATAAAAAAAAAGAAAAGAAAAAAGAAAGTAGTTGTTAAGTAGCAGTGA[AGAGAGAGAGAG]TGAGTGAGAAAAAACAGGGGAAGAAAGAAGAAAAGAGA	TTTCTGTTCCTTCACATTTCTTTATCA	61.429	TCTCTTTTCTTCTTTCTTCCCCTG	61.465	142
Aradu.A01_959	ATATAATATAATATAATATA	ATATA(5*4)	4278236	20	CAAGGAATGTGAGATGCTGTATGCGAATGATCCGATAATTAAGGAACTTTGCATTCAGCAATGCATTTCTTTGTTTGGTTTGTGAAAC[ATATAATATAATATAATATA]AGTCATTGTGAATCTTCTGTGTTTTGTGAGTTTGCATCA	CAAGGAATGTGAGATGCTGTATGC	63.069	TGATGCAAACTCACAAAACACAGA	62.864	147
Aradu.A01_961	ATATATATATAT	AT(2*6)	4286692	12	ATGGCCAATTGATGGTTACAAAATACCAAAATTGTTGGCCCCTAGCATTCCTC[ATATATATATAT]GTAAGATATTTTTCTCGGTGTTTGATCAGTAGGA	ATGGCCAATTGATGGTTACAAAAT	62.533	TCCTACTGATCAAACACCGAGAAA	62.176	99
Aradu.A01_963	ACAACAACAACAACA	ACA(3*5)	4295233	15	TCCAGAACTAAGAATGAGCAAGGGTAAAATATACTCCCAATCT[ACAACAACAACAACA]AATGCACAAAATGAATATTAGAATTAAACATACCGGAACTTTACCTGCCAACGATCAGTAATTTCAATG	TCCAGAACTAAGAATGAGCAAGGG	63.006	CATTGAAATTACTGATCGTTGGCA	63.158	127
Aradu.A01_964	AATAATAATAATAATAAT	AAT(3*6)	4298640	18	AATGAAACTCACCTCAACCTCCAGCAATGCCTTGACGTTTTCCACCTACCAATTAACATACGAAAAAAGAAACCAAGAATTTAAA[AATAATAATAATAATAAT]GAATGAAAGAAAGAATGAAAAAGTAAGTGATATGAAAGGAGAAGATGAAAGGCAAA	AATGAAACTCACCTCAACCTCCAG	62.895	TTTGCCTTTCATCTTCTCCTTTCA	63.409	159
Aradu.A01_967	CAACAACAACAACAACAA	CAA(3*6)	4301190	18	ATTTGGTTGAGGGAGATCGAAAAAACCATATGACTGAGAGGCGCCCGCCTCATGGCCCTCCTCACCAACCACGAC[CAACAACAACAACAACAA]CCGCAACCGCCACCGCAACTGCCTCAACAATCTTCTCAACC	ATTTGGTTGAGGGAGATCGAAAA	63.085	GGTTGAGAAGATTGTTGAGGCAGT	63.027	134
Aradu.A01_970	TATATATATATA	TA(2*6)	4326320	12	GCCATTGTAGAGTCTTTCCAGGTTAGTGAATTGTT[TATATATATATA]TCTTGGGTGTTAGATTGAACTCAATGAAGTTGTATTGTGGATCTAATAGACACTTTTTACCAGAGAGGAGTAGGTGATAAGGC	GCCATTGTAGAGTCTTTCCAGGTT	62	GCCTTATCACCTACTCCTCTCTGG	61.769	130
Aradu.A01_974	AATAATAATAATAATAATAATAATAATAATAATAAT	AAT(3*12)	4367547	36	TTGTTTTTATCAACGTGGGACTTGTAAAATATTTCTCTCGTATATATAAAAAAAAATGTCAACAA[AATAATAATAATAATAATAATAATAATAATAATAAT]ACCCTAATTAAAGATCAACCAGCCTCA	TTGTTTTTATCAACGTGGGACTTG	62.227	TGAGGCTGGTTGATCTTTAATTAGG	61.862	128
Aradu.A01_976	TTATTATTATTATTATTA	TTA(3*6)	4387342	18	TCTCAATATTCCAAACCAAATACTACCTATATGTCTTACTTAGAAAGTGCACTAGATT[TTATTATTATTATTATTA]TTTTGGATCATACACTGAGTTTAAATTCTAATTGTGATTAGAAAATAGTTATATAGAACTCGAAAAAAAATAGAGAATGTATGTTATAGTGTAACAACAACAAACAACAATAATGTCTTGTCCTACTAGGTGGGGT	TCTCAATATTCCAAACCAAATACTACCT	60.656	ACCCCACCTAGTAGGACAAGACAT	61.348	212
Aradu.A01_979	TTATTATTATTATTATTATTATTA	TTA(3*8)	4394006	24	CAGCCTGTTCCCTAACGAGATAAATTCCATTTTATATTACC[TTATTATTATTATTATTATTATTA]GAATTATTTTTCTTCCTTTTTTTTTGTGGTTTGGGAAATTAGGTTG	CAGCCTGTTCCCTAACGAGATAAA	62.823	CAACCTAATTTCCCAAACCACAAA	63.106	111
Aradu.A01_980	AGAAGAAGAAGAAGA	AGA(3*5)	4399347	15	TGGGCTCGCTAAGAGAACACTAATGAATAAAAAACTAGGAACCGAAAAC[AGAAGAAGAAGAAGA]AACTGGAAGCAAGTAGCGAGACTCGTGTCATGGT	TGGGCTCGCTAAGAGAACACTAAT	62.646	ACCATGACACGAGTCTCGCTACTT	63.595	98
Aradu.A01_981	TAAATAAATAAATAAATAAA	TAAA(4*5)	4405407	20	TCATTTCTCACAAAACCACTACCGCAACATTCCAACCC[TAAATAAATAAATAAATAAA]AACATGGTTCCATTTTGATCGGTTCATGAT	TCATTTCTCACAAAACCACTACCG	62.411	ATCATGAACCGATCAAAATGGAAC	63.216	88
Aradu.A01_982	AATAATAATAATAAT	AAT(3*5)	4414348	15	TGATTTCCTTTGGGGTCCTAACTTAAAAAAACATGTTCTAGATCAATATCTTCTATCTCGTGAAACAATTCTGGATAA[AATAATAATAATAAT]AAAAAAAAACAAATTCCTCTTAGACCAAACCATGGCATCAATTCCTTAT	TGATTTCCTTTGGGGTCCTAACTT	63.168	ATAAGGAATTGATGCCATGGTTTG	63.117	142
Aradu.A01_984	CTCTCTCTCTCTCTCT	CT(2*8)	4417229	16	CTCAAACATCATATAGCTTTCTCCAAATACTGTTCTATCCTTTTCTCTCTTCTC[CTCTCTCTCTCTCTCT]CCTACCCACAATAATTATATTGGACTTAAAGAGCATTAGCATTTTGTCAAGTTCAACTCTTCA	CTCAAACATCATATAGCTTTCTCCAAA	61.099	TGAAGAGTTGAACTTGACAAAATGC	61.824	133
Aradu.A01_986	ATATATATATAT	AT(2*6)	4424363	12	AGTTTCATCTAATGTGCAACAGCTTTTTTTTATATATGAATTAATTTTTATTTATAAAAAAATAATTATGAGCTATTTTTGTTTGAATCATAAATTACTTAACTGTAATCTTTAATTGTTAATCTATTAATATTTATAATATTTATA[ATATATATATAT]CACAATATTCGTAATTATATTTATCGTTACAAAAACCAAATCAATTCTT	AGTTTCATCTAATGTGCAACAGCTT	60.568	AAGAATTGATTTGGTTTTTGTAACGA	61.193	208
Aradu.A01_990	ATTATTATTATTATTATT	ATT(3*6)	4436385	18	TTACAACACACCCTTCACGTATTGACTTTTCAATTACAAAATTCACCCATCTGTAATTATACCACATAATTTCATTTCCAAAAA[ATTATTATTATTATTATT]GAGAAGAAAAATTAATCGTAAATGTCTCATCATTAACATTGAGAACCATATATCC	TTACAACACACCCTTCACGTATTG	61.055	GGATATATGGTTCTCAATGTTAATGATG	60.118	157
Aradu.A01_995	AATAATAATAATAATAATAAT	AAT(3*7)	4453933	21	CAATCGGAATAATGTTGTAAGGTGTAATATAAATAATTGTGTGTTTTTATTTACAAAAGGAAGAA[AATAATAATAATAATAATAAT]ATTAACACACTCAATAATCACATATTGATACCA	CAATCGGAATAATGTTGTAAGGTGT	60.386	TGGTATCAATATGTGATTATTGAGTGTG	60.293	119
Aradu.A01_996	GTGTGTGTGTGT	GT(2*6)	4455920	12	CCAAAAATCAGCCACCATGTATTTGTGTGC[GTGTGTGTGTGT]ATATATATATTCAATGTGTATTTTGTATTCCAACATATACTCTATACAGGTGGCTAATTTGGTAGCTAATTTTG	CCAAAAATCAGCCACCATGTATTT	63.126	CAAAATTAGCTACCAAATTAGCCACC	62.249	116
Aradu.A01_998	GAGAGAGAGAGAGA	GA(2*7)	4477071	14	AAAACCCGAATTTGATTGAAGTGAGT[GAGAGAGAGAGAGA]AATTGAGGTGTAAAAAATTGGAACTAAGGAAGTGGAAGAAGAAAGAGATAAGAGAGGGAAAAAAATGGAACTGACAGGTCAAGGA	AAAACCCGAATTTGATTGAAGTGA	62.909	TCCTTGACCTGTCAGTTCCATTTT	63.212	125
Aradu.A01_1008	TATTATTATTATTAT	TAT(3*5)	4516365	15	CACTTGCAATATAGACCATTGTTACTTCTTTTGAAACAATTAC[TATTATTATTATTAT]TTTATATATTATTTTGTTAATAATTGATAAAAGATGTCAATGTTTAATTTCAATTACTATTTTAGGACTATGGCTTCAAAAGAAATGGAAAGT	CACTTGCAATATAGACCATTGTTACTTC	60.528	ACTTTCCATTTCTTTTGAAGCCAT	61.445	151
Aradu.A01_1009	ATATATATATAT	AT(2*6)	4516737	12	TGAGAGGAATGATTAGAAATCACCATATATAC[ATATATATATAT]TCATATATTGAATTACTTATATTGAACTACTTATTGAAAACTAAATAATTTTTTATTAGGGGTGTGTTTGGTAATCA	TGAGAGGAATGATTAGAAATCACCA	61.147	TGATTACCAAACACACCCCTAATAAA	61.723	121
Aradu.A01_1011	TATATATATATA	TA(2*6)	4525844	12	AATAGAGAATAGGTAGAGTCAAGCGAGATATAAACATT[TATATATATATA]TTTATTGGTGAAAGGTAAATTTTGATAAACA	AATAGAGAATAGGTAGAGTCAAGCGAGA	60.613	TGTTTATCAAAATTTACCTTTCACCAA	61.063	81
Aradu.A01_1012	ATATATATATATATATATAT	AT(2*10)	4533058	20	AATTCAATCAATGTGTGAGCATGGAAGATTA[ATATATATATATATATATAT]GAGCTCCCCTTAGTTGAGATAAATAGGGGCTATGGCTTCCC	AATTCAATCAATGTGTGAGCATGG	63.159	GGGAAGCCATAGCCCCTATTTATC	64.001	92
Aradu.A01_1015	TATATATATATA	TA(2*6)	4535034	12	AGAGCAACTCCAAAATTGAGAACGGTCTAATCCATC[TATATATATATA]AAAAAAAGGATATGTGTTCATAGTCTGACAATCATCAATGACACCAGCCACATGTAG	AGAGCAACTCCAAAATTGAGAACG	63.031	CTACATGTGGCTGGTGTCATTGAT	63.283	105
Aradu.A01_1016	TCAATTCAATTCAATTCAAT	TCAAT(5*4)	4543230	20	AACCGAACACGTTATTATGGTGAAACAATTGTATAATAGTAAATGAACAAAACATTATCCATTATATAAATTCAAAACACCTGTGTCTTCAATTGAGAGATTA[TCAATTCAATTCAATTCAAT]TCAGAACACATGCGTACATTTAATTCA	AACCGAACACGTTATTATGGTGAAA	62.665	TGAATTAAATGTACGCATGTGTTCTG	62.205	150
Aradu.A01_1017	GAGAGAGAGAGAGAGAGA	GA(2*9)	4559895	18	TGCCAAGGAACTTGTCTTAACCACAAAATTTGAACATTGAAAACTTGATTACCAT[GAGAGAGAGAGAGAGAGA]GGTACCTTCTTCTTGTGACCAGAGTACTCCCTGCTATGCAGATTCTTGAAGGGGATTTT	TGCCAAGGAACTTGTCTTAACCAC	63.653	AAAATCCCCTTCAAGAATCTGCAT	63.282	132
Aradu.A01_1018	CTCTCTCTCTCT	CT(2*6)	4562069	12	TGATTGTTTTGACTTTGAGGATACGATAAATTAAAACATCGAAAATAAGATATATAATTTAGTAGTATTTTTATATTTTACTTGGTGATAAAGTAAAATTATTAGAAAGAGATTAAAATATATTAGAGTTAATTACCCCCCAGCC[CTCTCTCTCTCT]CAACTCCACGGAACCCTAGCAGACTTTCTCT	TGATTGTTTTGACTTTGAGGATACGA	63.039	AGAGAAAGTCTGCTAGGGTTCCGT	63.009	188
Aradu.A01_1019	CTCTCTCTCTCT	CT(2*6)	4562327	12	GAACTCGTGTCTCTGTCCTCTACGTCGAGCCCCC[CTCTCTCTCTCT]GTCAGAGTTCACTTTCCTTCCTCCCTCACCGTCACTTCCCTTCCTCCCTCTGCCGTCGCCAGCAAACTCTGCTGCCGGCACCGCAACGAACACCGCTTCCTTCAGAAACTTA	GAACTCGTGTCTCTGTCCTCTACG	61.724	TAAGTTTCTGAAGGAAGCGGTGTT	62.535	158
Aradu.A01_1021	TATATATATATA	TA(2*6)	4565192	12	GAGCAACAAAACCTCTAAATTTACAAACTTATACAAGACAAATTGAAAAATATTAGTTATCAACATTTTTTGTTACATTTATCC[TATATATATATA]GGAACTTTCAAGGATGAATGTTTAAATTCTATACACATATGTGCCTAGTCTTGGAAGGGT	GAGCAACAAAACCTCTAAATTTACAAAC	60.897	ACCCTTCCAAGACTAGGCACATA	61.222	156
Aradu.A01_1023	GTGTGTGTGTGT	GT(2*6)	4567647	12	TAGACAATCTGGAAAGCTGGAAGGTTTAGGGATTAGGTACATTATATTAGTACAAGAGA[GTGTGTGTGTGT]ATGAAACATGAGCAAAATCACCATATCCTATGCTTCTGAATCTGACTCTTCCTCTTCGTCCTCGTACTCGCCATCACTTAAT	TAGACAATCTGGAAAGCTGGAAGG	63.006	ATTAAGTGATGGCGAGTACGAGGA	63.244	153
Aradu.A01_1024	TTATTTATTTATTTATTTATTTATTTAT	TTAT(4*7)	4574111	28	TGCAAGTGCATGTGAGTGTTAGAAGTTTATTTTTAGCTTGTTTGCTTTTGTTTATTTGATCTATTTTTGTTTGTTTTCTTTGAAATTTTGTTATTATTTTTTTATCAATATTTTATATTTTTATTGTC[TTATTTATTTATTTATTTATTTATTTAT]TGTCTTTTTTAAATAATTCTGTCACTAGTAATTTCAACATAAAATTATTTTGACACCATAATTAAGTAATTTTCGGA	TGCAAGTGCATGTGAGTGTTAGAA	63	TCCGAAAATTACTTAATTATGGTGTCAA	62	233
Aradu.A01_1026	AGAAAGAGAAAGAGAAAGAGAAAG	AGAAAG(6*4)	4579149	24	TCACTCAATAAAAATCTTTGCAACAAGAAAAGAGAAAAATAAAAAATAAAAATAAACAGC[AGAAAGAGAAAGAGAAAGAGAAAG]AGAGAGAAAAAGCGTTGGGGGTGCTGAGTGCGGTGCGGTGCGCGAGGGTAAACAGAAAACTGAAA	TCACTCAATAAAAATCTTTGCAACAAG	61.857	TTTCAGTTTTCTGTTTACCCTCGC	62.836	149
Aradu.A01_1036	ATTTATTTATTTATTTATTT	ATTT(4*5)	4607907	20	CCAAGATTGTCAAACTCAAACACGCATGTTTTG[ATTTATTTATTTATTTATTT]TCACACGTCCATTCATATTGCGAAGATACTTTATAAGATAATAAAGAAAAATACTATAATTTTGGCCAGAGCTTTTGAAT	CCAAGATTGTCAAACTCAAACACG	62.942	ATTCAAAAGCTCTGGCCAAAATTA	62.264	133
Aradu.A01_1038	ATATATATATATAT	AT(2*7)	4622512	14	CGTCTCCCTTATACCCCTGCTATAATAAGGTCACTTCTCATACATTTTTCTTAACAAAAATAATTAAGGGGGA[ATATATATATATAT]AAACACTTACATTTTCATAGAAGGCTTTCTAGTTTTTCTAGCTATTGCCCTTATTTTGATCCAAAGAG	CGTCTCCCTTATACCCCTGCTAT	61.8	CTCTTTGGATCAAAATAAGGGCAA	62.613	155
Aradu.A01_1041	ATATATATATATATAT	AT(2*8)	4641238	16	TCATCTTAGTCCTTAAGACGCATC[ATATATATATATATAT]GTAGATATACCATCCATAATTATGATCTTTTGTGCTTTTATGATTGAGTAAAAGAGCATATAATGCACGAACTCATATGAAGAATGA	TCATCTTAGTCCTTAAGACGCATCA	61.422	TCATTCTTCATATGAGTTCGTGCAT	62.021	127
Aradu.A01_1042	ATATATATATATAT	AT(2*7)	4641546	14	AAAGCAAAGCAAGTTGGTCATACATAGTAGTACTCAGTAGATTCCCCATTCCCTACTTATTTAGAAAAAAGAATGCTTTAGTGGAGTATATACTTTAGGTTTTAGACACATC[ATATATATATATAT]ACTCACCTACTCATCAAGATTCCCACACTAGCA	AAAGCAAAGCAAGTTGGTCATACA	62.156	TGCTAGTGTGGGAATCTTGATGAG	62.712	159
Aradu.A01_1052	TAATAATAATAATAATAA	TAA(3*6)	4662175	18	TCCTTGCTAGTAGGTATTCTTGTAATCAATACTTAATATTCCTTTTATAATTTAATTTTTATATTTAAAAATACATTAAATAT[TAATAATAATAATAATAA]AAATGGACGATAATGATAATATACATTAATTGAGTTAATTACATTTGATTCTTTGTTTCCTTTAAAACATTTAATATCAATCAATGAAAATACGAAAAAATTATTAATTCTTTGTTTTCGTTAAGACATTTAGTTGC	TCCTTGCTAGTAGGTATTCTTGTAATCA	60.005	GCAACTAAATGTCTTAACGAAAACAA	60.001	238
Aradu.A01_1053	TATATATATATATATATATATA	TA(2*11)	4670205	22	TGGCCACAGATTCATCTCTAAACCTTAAATTCATAATTTAAACTTAAAAAAAATTCTAATATTATACTATAAAATTACTTATTAAAAAATTAACTGATAAACAAATAT[TATATATATATATATATATATA]TTTTTTTCTCTAAAAATTATTTTTCCTATATTATTAGGCGGCCACA	TGGCCACAGATTCATCTCTAAACC	63.643	TGTGGCCGCCTAATAATATAGGAA	62.751	176
Aradu.A01_1054	AATAAAAATAAAAATAAAAATAAA	AATAAA(6*4)	4682179	24	ATAGTGATCGAACAAATTGCGGATGAAACAATCCAATTCATG[AATAAAAATAAAAATAAAAATAAA]ATTGAAAAAATAACCGTTCCGATCATCGGAATTGACCTTCACATC	ATAGTGATCGAACAAATTGCGGAT	62.94	GATGTGAAGGTCAATTCCGATGAT	63.431	111
Aradu.A01_1055	AGAGAGAGAGAGAG	AG(2*7)	4682643	14	GAGTTGGAAGTGGTGGCTCTGCGCTTTCGACAGC[AGAGAGAGAGAGAG]GTTTATTATTTTTTATTTTTTCTATATATATATTAATATGTTATCAGAAAACAAAAACAAAATGTATATTTATTATTTTCCATTTTCCATAATCCATATGA	GAGTTGGAAGTGGTGGCTCTG	62.18	TCATATGGATTATGGAAAATGGAAAA	61.61	149
Aradu.A01_1057	TCTCTCTCTCTCTCTCTCTCTCTCTCTCTCTCTC	TC(2*17)	4691640	34	TTGTTTGCACTTCTTCCCACTTTTTAGTTCCTATATACTCCTTCTTTTAT[TCTCTCTCTCTCTCTCTCTCTCTCTCTCTCTCTC]GGACAGTCAACTCAAGAGTTTAACTGAACTGAAGCTTCATGTAAAGTTCGCAACTTTCTTCATTTGGGTGGTGAG	TTGTTTGCACTTCTTCCCACTTTT	63.234	CTCACCACCCAAATGAAGAAAGTT	62.696	159
Aradu.A01_1058	TTGTTGTTGTTGTTG	TTG(3*5)	4695737	15	TATGTAAACGATCTCGCCAAGACATGACACATAATATGAAGCCATGGTGTCGTTTAATTCATGTAACGAACCCTACCTATTAAGATAAGGCT[TTGTTGTTGTTGTTG]CTGTTGTGATATGCTTTTCTTCCCA	TATGTAAACGATCTCGCCAAGACA	62.959	TGGGAAGAAAAGCATATCACAACA	62.832	132
Aradu.A01_1059	AGATAAGATAAGATAAGATA	AGATA(5*4)	4725644	20	CTTCTAAAAGGCCCGAAATTAACCCACTAGAATTTTTAACTAACAATCATATTCATATACTTCTCTTTTCTTAACC[AGATAAGATAAGATAAGATA]ATTATCATCACCTATATAAAGGGGAGCCCCAGACTGGCCCCCTCAGGTACTCATTCATTCCTC	CTTCTAAAAGGCCCGAAATTAACC	62.359	GAGGAATGAATGAGTACCTGAGGG	62.353	159
Aradu.A01_1062	GAAGAAGAAGAAGAA	GAA(3*5)	4736013	15	AAACCTCTCCATGTTTGCCATTTACAATGAGACTCAGACAAATCAGAATAGAGAAAAAGAAAATACTAAATGAACAACAT[GAAGAAGAAGAAGAA]CTCAAACAGCTTGGGTAGCTATGAG	AAACCTCTCCATGTTTGCCATTTA	62.922	CTCATAGCTACCCAAGCTGTTTGA	61.926	120
Aradu.A01_1063	TGTGTGTGTGTG	TG(2*6)	4743845	12	AAATAGTGGGGAAAATGCCTTCATGTTTGCCTTTGCCAATTTGCCTTGAA[TGTGTGTGTGTG]ACGTAAAACTTCACATTAAATAATAAGCATTTTGTTTGGCGTAAAAGGTTAATCC	AAATAGTGGGGAAAATGCCTTCAT	62.995	GGATTAACCTTTTACGCCAAACAA	62.37	117
Aradu.A01_1064	ATATATATATATATAT	AT(2*8)	4744295	16	CACAAATTACAATGAGCCAAAAGGTATATATAGATTTTATTGAGGACTATAGGTTTTCTAAATTTAATTCC[ATATATATATATATAT]GATGACTTGTATTGTAAAAAATTAAATCCTCAATTGTGATGTAAAAACCCTTTCTTTAAAA	CACAAATTACAATGAGCCAAAAGG	61.841	TTTTAAAGAAAGGGTTTTTACATCACAA	61.417	148
Aradu.A01_1065	TCTCTCTCTCTCTCTCTCTCTCTCTCTCTCTCTCTCTCTCTCTCTCTCTCTCTC	TC(2*27)	4747514	54	GCACGTGTATTTACTAAGGCTTGGCATTANNNNNNNNNNNNNNNNNNNNNNN[TCTCTCTCTCTCTCTCTCTCTCTCTCTCTCTCTCTCTCTCTCTCTCTCTCTCTC]AGGCTCAATTTCGTCTTCCACAGAGCT	GCACGTGTATTTACTAAGGCTTGGC	64.114	AGCTCTGTGGAAGACGAAATTGAG	63.238	133
Aradu.A01_1070	AACAACAACAACAAC	AAC(3*5)	4768508	15	CCCACAAAACAACAAGAAGAAGAACAACAAT[AACAACAACAACAAC]CTGAATTGTAAGTTTTACCATTATTCACCACATAGCTTAATTTAGATTCAGTGGATTTGGTTATTTTAAATCA	CCCACAAAACAACAAGAAGAAGAA	61.68	TGATTTAAAATAACCAAATCCACTGAA	61.041	119
Aradu.A01_1071	AGAAGAAGAAGAAGAAGAAGAAGAAGAAGAAGAAGAAGAAGAAGAAGAAGAAGAAGAAGAAGAAGAAGAAGAAGAAGA	AGA(3*26)	4774526	78	CAAAGTCAATCCAGATTTATAATGCAGAGAACAAGAAATTTTATTAGGT[AGAAGAAGAAGAAGAAGAAGAAGAAGAAGAAGAAGAAGAAGAAGAAGAAGAAGAAGAAGAAGAAGAAGAAGAAGAAGA]ACGAAAACACGACAAGAGAACAAAG	CAAAGTCAATCCAGATTTATAATGCAGA	62.684	CTTTGTTCTCTTGTCGTGTTTTCG	62.325	152
Aradu.A01_1076	TATATATATATATATA	TA(2*8)	4789684	16	TTTGCATGACTTGGCTTTTAACTGCAAAAGTCAACAAGTATTAAACAACTTAAGCAAGTCCTCCACAAAGGCATGCTGCAAGTGCAAAAATATTT[TATATATATATATATA]TTAAAAATAAGCCATCAAATCTAAACCTGGC	TTTGCATGACTTGGCTTTTAACTG	62.565	GCCAGGTTTAGATTTGATGGCTTA	62.641	142
Aradu.A01_1079	ATATATATATATAT	AT(2*7)	4800382	14	TTTCGATCTGACTGTTTAACCTTTAGTATATCA[ATATATATATATAT]ACAAAAAATATATAATTTACACTTATATTTATTAGAGTTTGTACACATAAATTAATATAATTTGTACTTATATTTTTTAAAATTTACACACAAATAATAATTTAGTATTTACGATGGACAAAATTATTAAAAGAGTTTT	TTTCGATCTGACTGTTTAACCTTTAGT	60.008	AAAACTCTTTTAATAATTTTGTCCATCG	60.347	186
Aradu.A01_1083	CAACAACAACAACAA	CAA(3*5)	4872543	15	CTCCCTTCTTAATCACTCACCGAAAAGTTCCCATCTTTATTGTTTTCGTTAACATTAATTAAAATAAAAACCGCATTCTTTCACTTCACATTTTT[CAACAACAACAACAA]TGTCAGATCCCAATTCCGCTTCCCAGATTTCATT	CTCCCTTCTTAATCACTCACCGAA	62.894	AATGAAATCTGGGAAGCGGAAT	63.09	144
Aradu.A01_1084	ATCCGATCCGATCCGATCCG	ATCCG(5*4)	4888336	20	GTGCGAATCAAATCGAATTTTTGACCATATTCA[ATCCGATCCGATCCGATCCG]AATCGAATCCACCCGTACGCATGTAGAAAATAATTTTACCTCTTGTTTTCTTCTCCTCCGTCCCTTCTCTTATTATAATTTATTTTCCTTTCCCTTCCAATTTCA	GTGCGAATCAAATCGAATTTTTG	62.738	TGAAATTGGAAGGGAAAGGAAAAT	63.06	158
Aradu.A01_1085	AGAGAGAGAGAGAG	AG(2*7)	4888724	14	TAGACGCTTTTTATTTCCACCGAAACCCCCAAGTTATCATCATCATATTGCATTCCACAAAC[AGAGAGAGAGAGAG]AAGAGAAGAAGAAAAAGAAAAGGAAAATGGACAAGTGTTCG	TAGACGCTTTTTATTTCCACCGAA	63.034	CGAACACTTGTCCATTTTCCTTTT	62.618	117
Aradu.A01_1087	TAAAATAAAATAAAATAAAA	TAAAA(5*4)	4893399	20	AATTAACATTAACCAAGGGTGGAGCTAGCCTCAATGTGAGGGGGGCCAAAAAAATAATTTTATATT[TAAAATAAAATAAAATAAAA]TATTTAAGGGAGCCAAATTAAATTTTATATATAATTTGTAGAGAAAAATTGATGGTTAGGGGG	AATTAACATTAACCAAGGGTGGAGC	62.552	CCCCCTAACCATCAATTTTTCTCT	62.677	149
Aradu.A01_1089	TATATATATATA	TA(2*6)	4900691	12	CGACCTGCTTTGTCACTCCTAAAAATATTAAAAAATAATTAAAATCAATTAGTATCACTTATATTATATAAAATATCTATATATTAATTATAAGATTATATATTTTTATTATTTTAATTCTTTTAATACC[TATATATATATA]TCCCAATGTATTATTACTTTTGACAACAGCGTCAATGAGACACTCTT	CGACCTGCTTTGTCACTCCTAAAA	63.851	AAGAGTGTCTCATTGACGCTGTTG	62.961	189
Aradu.A01_1091	AGTAGTAGTAGTAGT	AGT(3*5)	4925254	15	GTCGCAAACAAGTACAGCTTCAGAAGTATCAGAACCAAAAGTGTTTTACACAGATCACAGAATATCAAGAATAACTCATTCCAATTAGCAAATCAATTGACGACCATTTTATG[AGTAGTAGTAGTAGT]GAGTACCGTGGCTGAAAGGAGGATGATATTG	GTCGCAAACAAGTACAGCTTCAGA	62.985	CAATATCATCCTCCTTTCAGCCAC	63.112	159
Aradu.A01_1093	GTGTGTGTGTGTGT	GT(2*7)	4954474	14	TGGGATATTGGGATTTTGAATGAATGAAGAGAGTTTGAATGAAGCAATTAAGCAAAA[GTGTGTGTGTGTGT]CACATGGGATGATTGTGATTTAGATTTGGCATTGGGATGATGGCCAAATTAGGAACAAG	TGGGATATTGGGATTTTGAATGAA	63.381	CTTGTTCCTAATTTGGCCATCATC	62.912	130
Aradu.A01_1096	ATATATATATAT	AT(2*6)	4968834	12	AGTTGGACCCAAATAAGTGCCTTTCAATAGAAAATTTATTTATTTCATAAATATTTAAAAGAATATTTTAGTTAATTATTTTTTTTTAAATTTTAAATGAGCTGG[ATATATATATAT]TTTTTAATTATAACTTATATGAGTGATATTATGTTACAAGTCTTTTTATAACCAAATTTAACTAAATTGGTGGAAAGTCGAGGGAAACAAAAT	AGTTGGACCCAAATAAGTGCCTTT	63.203	ATTTTGTTTCCCTCGACTTTCCAC	63.689	210
Aradu.A01_1098	AATAATAATAATAATAATAATAAT	AAT(3*8)	4977612	24	AAACTGACAAATGAGAAAACACGAGAAATTTCTCAAATAATAATAAC[AATAATAATAATAATAATAATAAT]TATGATTATTATTGTTGTTGACTTGTTGTTGTTGTGAAGGAATCAAATAGAATGCGTGAAAATTGGGAGA	AAACTGACAAATGAGAAAACACGAGA	62.452	TCTCCCAATTTTCACGCATTCTAT	63.021	141
Aradu.A01_1099	CTCTCTCTCTCTCTCT	CT(2*8)	4986004	16	CCAATTTGTATCGGGTGGATTAGATCCATAAGCCCATCTCGTTCTTCTTCGTCATCCTGTGTTCTA[CTCTCTCTCTCTCTCT]CCAACGCAACAGAGAAGAAAATAGAAAGAGTAGACAACATCATCATTCGCATTCACAGAGCAATGAGACGAAGAC	CCAATTTGTATCGGGTGGATTAGA	63.101	GTCTTCGTCTCATTGCTCTGTGAA	63.057	157
Aradu.A01_1104	ATATATATATATATAT	AT(2*8)	5009324	16	TGATGTACAGACATTGATATGGATACGAGATACTACATGATATAGAACATACGAATTTTAAATTCTTATTAAACATAGAGACATA[ATATATATATATATAT]GAAATATAAGATATTTTGATATTTATTTGGTATCAAAATATAATTAATTTTTTAATTATTTTTAATGTTTTTATTTAATTTGTTGTGCAGCACGG	TGATGTACAGACATTGATATGGATACGA	62.68	CCGTGCTGCACAACAAATTAAATA	63.087	196
Aradu.A01_1105	TTATTTATTTATTTATTTATTTAT	TTAT(4*6)	5016129	24	TTCACGCTTTTTCTTTTTATCGTCGTTCTTTTATTGTTATTGTTGTTGTGTTTTTATTTTATGTTTTTTTTTCCTTTTTCTTATGGTGTTATTGCAATA[TTATTTATTTATTTATTTATTTAT]TTTATATTTTTCTTATTTTGATTCCGGATGAAAT	TTCACGCTTTTTCTTTTTATCGTC	60.912	ATTTCATCCGGAATCAAAATAAGA	60.046	157
Aradu.A01_1108	AGGAGGAGGAGGAGGAGG	AGG(3*6)	5028131	18	AGAAGTGAGGGACATGAGGGGTAACAACAAA[AGGAGGAGGAGGAGGAGG]AAGATGGGATATCGACTTAGATTAGGAAGAAGTGCCTGAATCTGATTTGGTCGAAGAAGGAGTATCTGACC	AGAAGTGAGGGACATGAGGGGTA	63.304	GGTCAGATACTCCTTCTTCGACCA	63	120
Aradu.A01_1109	TTTATTTTATTTTATTTTAT	TTTAT(5*4)	5031584	20	TTTGACGAGTATTGAGTGTTGCTCACTAAGAATACTA[TTTATTTTATTTTATTTTAT]TTTTGGACAAGTAATGATGATCATAAAAATATTCTACCTGAAAGGATAGTGTCACTCATGACCATCAATTTTAGCTAAGGTTTGATCCACCCACAAAA	TTTGACGAGTATTGAGTGTTGCTCA	63.187	TTTTGTGGGTGGATCAAACCTTAG	63.307	155
Aradu.A01_1113	TATATATATATATA	TA(2*7)	5038321	14	GAACGCATTCGTTATCATTGATTCAT[TATATATATATATA]AGTGTAACATTTAAAAATTGAGAAAAAATTTAGGGTAACGAACACACTCTATTTTTCA	GAACGCATTCGTTATCATTGATTC	61.828	TGAAAAATAGAGTGTGTTCGTTACCC	61.705	98
Aradu.A01_1114	AAAGAAAAAGAAAAAGAAAAAGAA	AAAGAA(6*4)	5041029	24	TAACCAACAACAAAAATTGCCACAATTAATCTTTGG[AAAGAAAAAGAAAAAGAAAAAGAA]AAATTGTAAACCTTTATGAAAGTAATAGAGTACTTTCACTTTTTTTTTTGTGCTAACTTTATTGTCAATTATTTCAATGAAATTCCAAAAATAATTTGTTCAATTTTTAAGATGGCCCTTTGTTTTTATCCCTTTGCAACTTGGCTA	TAACCAACAACAAAAATTGCCACA	63.37	TAGCCAAGTTGCAAAGGGATAAAA	63.034	207
Aradu.A01_1119	GAAGAAGAAGAAGAAGAA	GAA(3*6)	5062434	18	TGATGATCCTGATGAGGAAGAAGAACTT[GAAGAAGAAGAAGAAGAA]GCTGGTCGAGGTGCTTCACTTCCTCCAACAGCAGTGGATGTTGAAGCCACCATCATCATCACATCTTCCTTTTCATCTCCATTATCATTCACTCCACCTTGTTGTGA	TGATGATCCTGATGAGGAAGAAGAA	63.41	TCACAACAAGGTGGAGTGAATGAT	62.922	153
Aradu.A01_1123	AAATAAATAAATAAATAAATAAAT	AAAT(4*6)	5073206	24	TGTACACTTAAACCATTGGCTCCCTATACTTTTCTTAAA[AAATAAATAAATAAATAAATAAAT]AAAAGAAAGTGGCCTTTAAGCCACATTGAGAGGGAGAG	TGTACACTTAAACCATTGGCTCCC	63.336	CTCTCCCTCTCAATGTGGCTTAAA	63.006	101
Aradu.A01_1124	CAACAACAACAACAA	CAA(3*5)	5075632	15	TAAAAGCAACCAAAGCATCAACAACAACAATGGAATAAAAGGAATATACATAAGCAACCAGAAGCATCAT[CAACAACAACAACAA]TGGAATCCTTTAAATCTGAAAAATTAAAGAAAAAAGGAATAAAAAATTGAAACAGAGGGGAAGGGT	TAAAAGCAACCAAAGCATCAACAA	62.869	ACCCTTCCCCTCTGTTTCAATTT	63.263	151
Aradu.A01_1125	ATATATATATATAT	AT(2*7)	5076636	14	TCCTATAAGATATTAGCCCTTCCATTGTATTAATTTATTTTATAATAATATTTTTTAAAAAATTAATTATTTTATGCTTAAATTTGTTAAAACAGTTTATTTCTTTA[ATATATATATATAT]TATAGAGGAACCAATTTGTGGAATAATCC	TCCTATAAGATATTAGCCCTTCCATTG	61.086	GGATTATTCCACAAATTGGTTCCT	61.409	150
Aradu.A01_1127	GAAGAAGAAGAAGAA	GAA(3*5)	5083567	15	AAGTCCAGATCGAAGAAGAAAAC[GAAGAAGAAGAAGAA]CGACAAACTAATTACGTCGAAGTCAATCCAGATCCCGAACAAGGAATTTTAGAGTAAATACCCTCTCCGGACCCTGTCCTTTTTGAAAATTGA	AAGTCCAGATCGAAGAAGAAAACG	62.2	TCAATTTTCAAAAAGGACAGGGTC	62.592	131
Aradu.A01_1128	GAAGAAGAAGAAGAA	GAA(3*5)	5086473	15	AAAAAGTATAGGGGTTGGAGAGGGTATTTACTCGGAATTTTATTAGGTTGAAGAAGAAGAAAAAGAAGAAGAG[GAAGAAGAAGAAGAA]CGAAAACGCGAGAAGAAAAAAAGGTTTAAGTTGAGGAAGATTTATCACGCAGAA	AAAAAGTATAGGGGTTGGAGAGGG	61.922	TTCTGCGTGATAAATCTTCCTCAA	62.211	142
Aradu.A01_1130	TTATTATTATTATTATTA	TTA(3*6)	5138592	18	AGTTTGAAGGTCAGCCAAGTCAACTTTTT[TTATTATTATTATTATTA]TGAAAAATCAATATGCATGAATGTTTCACTGTTCCATCTTCCATGCATAG	AGTTTGAAGGTCAGCCAAGTCAAC	63.036	CTATGCATGGAAGATGGAACAGTG	62.934	97
Aradu.A01_1135	ATATATATATATATATATATATAT	AT(2*12)	5154742	24	ATAATTCTGCGAAATTTTGTCGGTGACTAGCTACTTACAAAAAACTTTTAAACAAATAAAAATGGTTTCATATGAATTTAGCAA[ATATATATATATATATATATATAT]AAGGGTAAAACTTAAAAAAAAAGGGCTAAATGAAATAAACGGTCA	ATAATTCTGCGAAATTTTGTCGGT	62.076	TGACCGTTTATTTCATTTAGCCCT	62.064	153
Aradu.A01_1139	TTCTTCTTCTTCTTCTTC	TTC(3*6)	5172539	18	TCCATTCTTTTCTTCCTTCCTTCCTTTCTTTTTCTCTTCCCTTTCTCTGTTTACTTTCTTCCCATTATTCTCATCTCACAAAAACCCTTT[TTCTTCTTCTTCTTCTTC]TCAATGAAATGAACCACCACCAATCCAACCCCATCATCATTCATCATCAT	TCCATTCTTTTCTTCCTTCCTTCC	63.053	ATGATGATGAATGATGATGGGGTT	63.527	158
Aradu.A01_1140	ATGATGATGATGATG	ATG(3*5)	5175887	15	CCTCAACGTGTTCCCAATCTTAGTCTTCAACTTGAACATTCTAATCCTCATAACAA[ATGATGATGATGATG]GTTTCTTACTAATAGAATCTGCTTTGTTCAACTCTTTGTAGATTAAGAACTGTGCCCTTCTATGCATTTTCTCTTGA	CCTCAACGTGTTCCCAATCTTAGT	62.71	TCAAGAGAAAATGCATAGAAGGGC	62.925	148
Aradu.A01_1142	GCTGCTGCTGCTGCTGCT	GCT(3*6)	5179730	18	GGGTATGCTCCATTTAGTTCAAAGTTTCTACCTTTTGTGAATGATCACTGTTTTAGAAAGCTAGTTA[GCTGCTGCTGCTGCTGCT]GCATAAACAGTAAGAATCTCACTTCTTCAGGTTTTTATAATCTCTTGATGTTTTGAACTCTATGATATGTTTGGA	GGGTATGCTCCATTTAGTTCAAAG	60.245	TCCAAACATATCATAGAGTTCAAAACA	60.167	160
Aradu.A01_1143	ATTTAGATTTAGATTTAGATTTAG	ATTTAG(6*4)	5198181	24	TCATGATGAGTTGCGTTGAAATTTATAGAAAAAATTCATAAAATAATGAGCAATCTTTTTTGGTAAATATTTTAGCTAAAAAATTGTAGCTAAATATTTTCATCGTAATGATATC[ATTTAGATTTAGATTTAGATTTAG]ATAGGGTAATAAGTAGAAAGAAAATGTGAGCTTCAAAAGATTCAAAAAACAAGTTCAAAAAATGTTACATCCTATGCATTATTTTCCCGCAGCT	TCATGATGAGTTGCGTTGAAATTTAT	62.867	AGCTGCGGGAAAATAATGCATAG	63.541	233
Aradu.A01_1144	ATATATATATATAT	AT(2*7)	5199927	14	AAAATTGATTTTGATTTCTCACAAAGAAAAACATAAACTCATATTCTTTTGAGAATATGTTTACAACTATTGTTAATAATCTATGTTTATAATTAATATATTTTTAATAAAAGGTGATAATTTTGTTAAAAG[ATATATATATATAT]TTGATATTTATCAATACAATAACTAATTCACAAATTAAAGAATAAATAGTACAAAATATATAAATAATTTCTTCTTTCTCGGGCGTA	AAAATTGATTTTGATTTCTCACAAAGA	60.549	TACGCCCGAGAAAGAAGAAATTAT	61.5	233
Aradu.A01_1146	AGAAGAAGAAGAAGA	AGA(3*5)	5202333	15	TTCAGGAGTCCATTGTCCTTTGATCAAGGAAAC[AGAAGAAGAAGAAGA]AGCTTTTTTAGGGTTTCTTCCCACAACTTTGA	TTCAGGAGTCCATTGTCCTTTGAT	63.204	TCAAAGTTGTGGGAAGAAACCCTA	63.1	80
Aradu.A01_1148	AATAATAATAATAATAATAATAATAATAATAATAATAATAATAAT	AAT(3*15)	5223905	45	GCATGTGAATTTCGACTTTACCAAAACATTAGTACGGG[AATAATAATAATAATAATAATAATAATAATAATAATAATAATAAT]AGAAACTAGAATACTTATGCCATGGCAAGCAAAATTAGCAAATAAA	GCATGTGAATTTCGACTTTACCAA	62.34	TTTATTTGCTAATTTTGCTTGCCA	61.938	129
Aradu.A01_1149	ATTATTATTATTATTATT	ATT(3*6)	5224302	18	GAACTCCAAAGCTCCTCTTCTTCCTCCTCCACTGACGAAGACTCCGC[ATTATTATTATTATTATT]GTTATTGCTCTCCCCTGTTCTGTAAACCTGA	GAACTCCAAAGCTCCTCTTCTTCC	63.084	TCAGGTTTACAGAACAGGGGAGAG	62.993	96
Aradu.A01_1151	ATATATATATATATATAT	AT(2*9)	5227067	18	TAATTTTGTCGCTTGATGCTTGTGAAATGAATTATTTATAGGGAGATACTTAGATAAAAAATATTAAAAATATTNTCTAGTCATTTTCTTCTCTATTGTCATAATATTAGAATTTAGAGTTTTTA[ATATATATATATATATAT]GTTACGGCCTGGCCCAAAGGGAACTTGGGCCGACCCGACCCACAAACCACCTGACCTGAAC	TAATTTTGTCGCTTGATGCTTGTG	63.388	GTTCAGGTCAGGTGGTTTGTGG	63.938	204
Aradu.A01_1158	ATATATATATATATATAT	AT(2*9)	5263096	18	CAAATTCTATGGCAAGCTAAGGGACATGCAGAATAACTTTTGTCTCTTTTGATATCAAAATTTCAAAAATTAAGAGGAAAAAAGTTTTAAATAAAATAAATCAAA[ATATATATATATATATAT]TTTTCAAATTTTGGAATCCCACTTCTAGATACCA	CAAATTCTATGGCAAGCTAAGGGA	62.733	TGGTATCTAGAAGTGGGATTCCAAA	62.109	157
Aradu.A01_1163	TCTCTCTCTCTCTCTCTCTCTCTCTCTCTCTC	TC(2*16)	5278061	32	TGTCGGATTGGAAGATACCGTAAATAAAAAAAATCAACAATTTAAAATTACACTCACTTAGCCCCTCTT[TCTCTCTCTCTCTCTCTCTCTCTCTCTCTCTC]CCAAACACTAGCAACGCCTCTCATTC	TGTCGGATTGGAAGATACCGTAAA	63.721	GAATGAGAGGCGTTGCTAGTGTTT	63.06	127
Aradu.A01_1164	TATATATATATATATATATATA	TA(2*11)	5284620	22	TAAACATGATATGGCTTGGTGACGGC[TATATATATATATATATATATA]CTACTTTCTTTTCTTTTTTACTCCTTTCTGAGCATATAATAAAAAATTACGATAATGGCACGTGC	TAAACATGATATGGCTTGGTGACG	63.059	GCACGTGCCATTATCGTAATTTTT	63.169	113
Aradu.A01_1167	TAATAATAATAATAA	TAA(3*5)	5294476	15	ATCGATTGCACCTGAGTTTTCACC[TAATAATAATAATAA]GAAAAATGTTACAAGATCATCAGAATTTATTTATTTTGGTCATCAATTCAATTTCTTTATTC	ATCGATTGCACCTGAGTTTTCAC	62.609	GAATAAAGAAATTGAATTGATGACCAAA	61.699	101
Aradu.A01_1168	TAATAATAATAATAA	TAA(3*5)	5294664	15	AAATTTTGATGGCTCTAACATTCCTC[TAATAATAATAATAA]TATATGAGGACAAGAAGTCAAAATAAAAAGGCACTATACCCCAGCACTATG	AAATTTTGATGGCTCTAACATTCCTC	61.998	CATAGTGCTGGGGTATAGTGCCTT	62.646	92
Aradu.A01_1173	ATATATATATAT	AT(2*6)	5352699	12	TTGGAGGAGTAAGATTTTCCCAATTCATGTGTTATTATTAATATATTATATATATTGAAAAAAAAAACTAAAGTTTTGAATAATGAAAAGTAAGGTATTCTTG[ATATATATATAT]AGAAAGTTTATTTGGTCAAAAAATTTTAAGGTAAACAAATTTAGGAAAGAAATTGTTTTTCA	TTGGAGGAGTAAGATTTTCCCAAT	61.301	TGAAAAACAATTTCTTTCCTAAATTTGT	60.734	177
Aradu.A01_1182	ATTAAAATTAAAATTAAAATTAAA	ATTAAA(6*4)	5388290	24	TTGACAATCAAAATATGCAACATAACATTCTTTAATTGC[ATTAAAATTAAAATTAAAATTAAA]ATATACCTATATTATGTATCATATATTACTATCTAATTTAATAATCAAATGTGTCACATGATATTCTCTTATTAAAATTGAGAGAATTTTTTTTTTCAAAATTAATAAACTCCCTTTCTAAATTCTCTCATCTACCTC	TTGACAATCAAAATATGCAACATAACA	61.564	GAGGTAGATGAGAGAATTTAGAAAGGGA	61.742	201
Aradu.A01_1188	AATAATAATAATAATAATAATAAT	AAT(3*8)	5434654	24	AATGAATAATGTGAATGGGGTCAG[AATAATAATAATAATAATAATAAT]GTGGACTTTCTCTAACTGTCCTAACAATAAGGATTATCAAGTTGGGTGTGTCCCTATTGCTATTCT	AATGAATAATGTGAATGGGGTCAGA	62.705	AGAATAGCAATAGGGACACACCCA	63.022	114
Aradu.A01_1192	TATATATATATATA	TA(2*7)	5443515	14	TGGTTCCCACTCGTCTTTTAATTTTCTTCTGATTT[TATATATATATATA]TGGTGTATCAATAAGTATTAATTCACTTTTTTTATTTACTGAATATGTGGAATAACAATAAATATAAGGTTAGTCTATATAGTAAATATCTTAAACTTTACTTATAACGGTAAGAGTGTAAATTAACTGGTGC	TGGTTCCCACTCGTCTTTTAATTT	62.124	GCACCAGTTAATTTACACTCTTACCG	61.384	182
Aradu.A01_1196	TATATATATATA	TA(2*6)	5478569	12	AGACAATGTTTAGATGAAGACATCACAAAAAAAAATTAAAATAATATTTTTATATTTTAAAAAAATGATATTAATTATATT[TATATATATATA]AAAAATATTTAGAAGGAATATAAAAGTTAGTTTTTCATGAATCAGAAGAGAGTGATATTGTGACTTG	AGACAATGTTTAGATGAAGACATCACA	60.33	CAAGTCACAATATCACTCTCTTCTGATT	60.44	160
Aradu.A01_1197	TTCTTCTTCTTCTTCTTC	TTC(3*6)	5481193	18	CATTTTCACCACCACCTTCTTCTTCGTCTTCTTCTTT[TTCTTCTTCTTCTTCTTC]AGTCTCTTCTCCTTCTTCTTCCATTCTTTTTCATTTTCTTCATATTTTCTTTCCTGATCCACTATGGTACTTTTCTCAATTAAGAAACAAACACCTCGTTCACCT	CATTTTCACCACCACCTTCTTCTT	62.696	AGGTGAACGAGGTGTTTGTTTCTT	62.411	160
Aradu.A01_1200	CATCATCATCATCAT	CAT(3*5)	5505181	15	GCAGTGGAGCCAATTCAATATAGG[CATCATCATCATCAT]CAGAATCATCATTTCTTTGAGGTTGCTCTGAATTATCAACATCTCTCTTCTTCAAGAATAGTCTTTTAGCTCCAATCCAAAGGAAATAAAGAATAGTGCATAAACCAGAAAAAGCACC	GCAGTGGAGCCAATTCAATATAGG	63.034	GGTGCTTTTTCTGGTTTATGCACT	62.755	157
Aradu.A01_1201	TTATTATTATTATTATTATTA	TTA(3*7)	5506316	21	AAGCGTACAACAGAACATTTGGATAATAAAAAAGGAGTATTGATAATGTCCCTTTCTATTAATAACCTTGTTAAGTGTTTGTTTAACATATTCATATATATATNNNNNNNNNNNNNNNNNNNNNNNNNNNN[TTATTATTATTATTATTATTA]TCCGTCAACTATATCTTATTTTCTATTTAATCTTTTAAGTGGATATTAATACAACATAATTTTTAAGAGCTTAGTTTTTGGTGCA	AAGCGTACAACAGAACATTTGGAT	61.117	TGCACCAAAAACTAAGCTCTTAAAAA	61.621	237
Aradu.A01_1202	TCACTCACTCACTCACTCAC	TCAC(4*5)	5515179	20	GTTGCTGTTGGGAAACAAATTAGCCTTTTTTCAAGTTTCCCATATTAAGAAAAAGACACTTTTTGTAGAAAGCGAGTGATCCTCCCTCTCAA[TCACTCACTCACTCACTCAC]TAAGATTCACCACACCTTAACAAATGTGCCAAAA	GTTGCTGTTGGGAAACAAATTAGC	63.055	TTTTGGCACATTTGTTAAGGTGTG	63.064	146
Aradu.A01_1206	AATAATAATAATAAT	AAT(3*5)	5516384	15	AACTATTGCCGTTTAAATTGATTCAGTTTATTCAAATTTAAAAAAATAAAATTTTAAAATTTTAGTATTAAAAATAAAAATAATTTTAAGTTAGTATTATAAATAAATAAATAAACAAATCTCATCTTATATTCACAAAATATTTACTA[AATAATAATAATAAT]ACATAAAAAATAAATAAAATATGTAACAATTAATCCCTAATTTTATGTGAGTGG	AACTATTGCCGTTTAAATTGATTCAG	60.874	CCACTCACATAAAATTAGGGATTAATTG	61.21	218
Aradu.A01_1209	TTATTATTATTATTATTATTATTATTATTATTATTATTATTATTATTA	TTA(3*16)	5538258	48	CAATCATCATATCCATCATTGACCATCATTTATATTTTGATTTACTAAAGTAG[TTATTATTATTATTATTATTATTATTATTATTATTATTATTATTATTA]GGCCGCGACAATGGTGGCTTTCAATATGTAGACTGG	CAATCATCATATCCATCATTGACCA	62.81	CCAGTCTACATATTGAAAGCCACCA	63.441	137
Aradu.A01_1210	TTTTCTTTTCTTTTCTTTTC	TTTTC(5*4)	5543415	20	ATCTGTCTCACCCAATCCTGAAAGACAAGCACTCACAAAGTTGTTCAAAAAAAGATACCCTCCTCAGTTACTATTGTT[TTTTCTTTTCTTTTCTTTTC]TTCTGCTTGTTCAATTCCCTTTCCCTCATAGTGA	ATCTGTCTCACCCAATCCTGAAAG	62.884	TCACTATGAGGGAAAGGGAATTGA	63.083	132
Aradu.A01_1212	CCTCCTCCTCCTCCT	CCT(3*5)	5544067	15	CACCACCAGCTCGAAGTCCTCCA[CCTCCTCCTCCTCCT]TCTCCGCCGGTGACGGACCTCCGGTATCGAACTCCCTCATGGCCGCCATCAAAAGGTCTCAGGCGAACCAGCGCCGAAACCCCGAAAACTTCCACTTTATGAT	CACCACCAGCTCGAAGTCCT	62.772	ATCATAAAGTGGAAGTTTTCGGGG	63.47	141
Aradu.A01_1214	ATATATATATAT	AT(2*6)	5567352	12	CAAAGAGAGCTACCCCTATTCAAATAAAATTCTATCATATTAAATATATATTAAAATATAAAATATATATTAAAAATAAATTAAAC[ATATATATATAT]AAATACATAATAATTAATTTTAATGTATAAATAATATTTTTAAATAAAATTATAATAAAATTCACAAAATCATATCTCATTTAAATGATGTTTAAATTATTATAGTATTCTATATCATCATTATATTCTTGTCATCGTCAT	CAAAGAGAGCTACCCCTATTCAAA	60.139	ATGACGATGACAAGAATATAATGATGA	60.015	239
Aradu.A01_1217	TGTTGTTGTTGTTGT	TGT(3*5)	5590170	15	CAAACCCATCAACCTTGCAACTATTCCTGGAGTTGTGGTAGTAGTAGTAGC[TGTTGTTGTTGTTGT]AGTACCAGAGGAACTAACACTACTAGTGGTGGCTTTAGCATGGTGCTTTTTGGCATTAAAGTTT	CAAACCCATCAACCTTGCAACTAT	63.336	AAACTTTAATGCCAAAAAGCACCA	62.954	130
Aradu.A01_1218	TAGTAGTAGTAGTAGTAGTAG	TAG(3*7)	5590845	21	TGAAGTTTGATTTGATGGGGTCTTTTTCTTTTTGAACATGGACATGTAA[TAGTAGTAGTAGTAGTAGTAG]TATCAGTTTTCAGAGTTGAAGTTCAGTGGTTTGTCTCCACG	TGAAGTTTGATTTGATGGGGTCTT	62.996	CGTGGAGACAAACCACTGAACTT	62.704	111
Aradu.A01_1222	ATGATGATGATGATG	ATG(3*5)	5600044	15	TCAAAATCATCATCACAAGAACCGTTGTCATTATTAACAACATGAACATGTGTTTTTTC[ATGATGATGATGATG]TTCTACTTGTTCCAAAGCAACCATGTTTGGTTCTTCCAATTCTC	TCAAAATCATCATCACAAGAACCG	63.244	GAGAATTGGAAGAACCAAACATGG	62.996	118
Aradu.A01_1223	ATTATATTATATTATATTATATTATATTATATTAT	ATTAT(5*7)	5600396	35	TGCATAGGGCTACTATTTCTACACTTCTAAAGACAATTGGAATTTTAATTATTAATGCTTTTTATTTTGAAATTTTTAAATTATCCTTGATTATATGTATTTTTTTAATTCTTTTCATC[ATTATATTATATTATATTATATTATATTATATTAT]GGATCTAACTAACTTTTGGTGACTTGTGCTATGG	TGCATAGGGCTACTATTTCTACACTTCT	61.123	CCATAGCACAAGTCACCAAAAGTT	61.607	188
Aradu.A01_1233	TATTATTATTATTATTATTATTATTATTAT	TAT(3*10)	5634109	30	TAGAGGCCAAAGCAAGAAGAAAGAAGGGATCAATA[TATTATTATTATTATTATTATTATTATTAT]AATACGTGTAATTTTTGAAGTAATTGATTATTTAATTTGCACGAGTATGTCAGTGGTCCCCTCAAACAAATGAACCAGAGTC	TAGAGGCCAAAGCAAGAAGAAAGA	62.823	GACTCTGGTTCATTTGTTTGAGGG	63.212	147
Aradu.A01_1236	TTATTATTATTATTA	TTA(3*5)	5659179	15	AGGTTATTATTTTTCGTCTTTCTTGTTGTTATAATTCTGTATTGATATTTTTTACATGTATTATTTTTATCGC[TTATTATTATTATTA]ACATGCTTTTGAAAAAAAATTTACCATTTGATTTTTCAGCCAAC	AGGTTATTATTTTTCGTCTTTCTTGTTG	60.479	GTTGGCTGAAAAATCAAATGGTAA	61.348	132
Aradu.A01_1237	AATAAAATAAAATAAAATAA	AATAA(5*4)	5660044	20	TGATCGTATGAGCTAAGTGGTTAAAAAATAATATTTGTGTGAGAGTTCGATATTTTAGAATAAATATTTTATTTAATTTTTTCAGAAATAATATGTATTGAAATAAGATAAGATAAAATAATAAAATTAATGTACAT[AATAAAATAAAATAAAATAA]TGATATAGAATTTTTTGTGATTTAAGTCTAATATACTAAAAAAAGAGGTTTAAAATGATATTATATTAAGACGATTTTAAAGAATCATCGTAATTTTTGAGTATTACGATGTTTTAAGTTGTTGTATAAAATGGCAGTTTTGA	TGATCGTATGAGCTAAGTGGTTAAAAA	61.422	TCAAAACTGCCATTTTATACAACAAC	60.512	300
Aradu.A01_1238	GAAGAAGAAGAAGAAGAAGAAGAAGAAGAAGAAGAAGAAGAAGAA	GAA(3*15)	5676991	45	CTTGTTGTGAGTGGTGACGGTAATGATGATAACAAACGAAAAAGATAAAAAAGAAGGAGGAGAAGAAGAAAAAGCAGTAGTAGCAGTGT[GAAGAAGAAGAAGAAGAAGAAGAAGAAGAAGAAGAAGAAGAAGAA]GCGCACATGGATATGAGAAACGGTTA	CTTGTTGTGAGTGGTGACGGTAAT	62.412	TAACCGTTTCTCATATCCATGTGC	62.224	160
Aradu.A01_1241	AACAACAACAACAACAACAACAACAAC	AAC(3*9)	5688620	27	AAATCCATAGGGGGAGTATTGCATAATCTCATGTT[AACAACAACAACAACAACAACAACAAC]AAAGCCTTGTCCCACTAGGGTGGGGTCGGCTAAATCTCATGTTAAC	AAATCCATAGGGGGAGTATTGCAT	62.893	GTTAACATGAGATTTAGCCGACCC	62.135	108
Aradu.A01_1248	TCTCTCTCTCTCTCTCTCTCTCTCTCTCTC	TC(2*15)	5713059	30	GGATAAAGAGATGCACAAGCCACTTCCAACCCTAAATATCAT[TCTCTCTCTCTCTCTCTCTCTCTCTCTCTC]AATATGTTGTAAGGTTAACTTATGGAATAATACTATTTTAATTATCACTACAATAGAAAGCCCTACTCTAAGGCTG	GGATAAAGAGATGCACAAGCCACT	62.94	CAGCCTTAGAGTAGGGCTTTCTATTG	62.031	148
Aradu.A01_1251	AAGAAGAAGAAGAAG	AAG(3*5)	5735664	15	GGAGGAGAAACAAAGAAGGAGGAGAAGAATAAGGAAGAAGAGGAGGAAGAGGAGAAACGCGAAGAAAAATGACAGTTGTGGTTTTTATCGAAA[AAGAAGAAGAAGAAG]AGTTGTTCATAATGGTGAGTAACGCGCTTTAAAA	GGAGGAGAAACAAAGAAGGAGGAG	62.958	TTTTAAAGCGCGTTACTCACCATT	63.07	142
Aradu.A01_1252	AGAGAGAGAGAG	AG(2*6)	5739704	12	TTGAATTCATCTTATTTTGCATTAGAAC[AGAGAGAGAGAG]CAAGGGATTATGAGGGTGTAAATTAATCTTTATTTAAGAGCTTCAACAGTGAATGGTATAACCGTTT	TTGAATTCATCTTATTTTGCATTAGAAC	60.144	AAACGGTTATACCATTCACTGTTGA	60.859	107
Aradu.A01_1253	ATATATATATATAT	AT(2*7)	5740359	14	GTGTGGAATTTGCAGTTTGATTCTACAAGTTCTTATAATTAAATAATGCAAATTTCACTTTTTTATACACATTTTCTGTTCTATAACAGTTGATATTGCGGAAAAAACAATAA[ATATATATATATAT]GTAGTTCTAAGTCAGAAGCTTGGATCACAAGA	GTGTGGAATTTGCAGTTTGATTCT	61.581	TCTTGTGATCCAAGCTTCTGACTT	61.635	159
Aradu.A01_1255	TTATTATTATTATTA	TTA(3*5)	5746571	15	TCCAAATTGACCAAAAGGTGCT[TTATTATTATTATTA]TCTTTTTCTCATCTTAAGAACTCTTTGGATGATACAAAACTTAAAGTAACGATATAAAGGTTATTTTTTAACTGTAACAACTTTTGCAAAATTATAAACTTTATTTGGACGATTGACGACATG	TCCAAATTGACCAAAAGGTGCTT	63.939	CATGTCGTCAATCGTCCAAATAAA	63.046	160
Aradu.A01_1256	TTATTATTATTATTATTA	TTA(3*6)	5750481	18	TTAGCCCTCCTGTTATCGATTTGATTTATATATAATTCAGATGATAAATTATTTAGTGATGTGCTTCTTCTTTTACTGTGACATACTTCT[TTATTATTATTATTATTA]TGCACATTCAAAAATTCATAGATAAAGTGAAAAACCATGAAGTGCAACC	TTAGCCCTCCTGTTATCGATTTGA	63.113	GGTTGCACTTCATGGTTTTTCACT	63.561	157
Aradu.A01_1258	CTTCTTCTTCTTCTT	CTT(3*5)	5756876	15	ACCGGTTAGGATTCAGTTCTGTTGAAGAGAGAAACAAAATAGCATGCGCCCCACACCGGCATCGTAGAGCAATGAA[CTTCTTCTTCTTCTT]CGGCGCAGCAACACTTCCTGCAGATATACTTAGAGGACTTCTGCCTTCATCTTTAAAA	ACCGGTTAGGATTCAGTTCTGTTG	62.71	TTTTAAAGATGAAGGCAGAAGTCCTC	62.358	149
Aradu.A01_1259	AGAGAGAGAGAG	AG(2*6)	5760949	12	CCTACCGTTTCCTATCCTTATGCCTTGGGCACAAAGCATATATTGAT[AGAGAGAGAGAG]ATAGAAACCGCGAAAAACGATAGATTGGAAAATTGGGTTTTTCACTTTTTGGTTTG	CCTACCGTTTCCTATCCTTATGCC	63.095	CAAACCAAAAAGTGAAAAACCCAA	63.208	115
Aradu.A01_1260	TCTCTCTCTCTC	TC(2*6)	5761144	12	TCTTTCTACAAAAGCCTCCTTTGCGGTGGTAACAGCTAAACCATTGAAACTGATAAGCCAGTGTGTGATCAT[TCTCTCTCTCTC]TGTTCTCTTTCAATGGCATTGGAAAATCTTCCTTTAATCATAAAGCTTAAAGTTTCTTCCAAACGAAAGCTTGAC	TCTTTCTACAAAAGCCTCCTTTGC	62.247	GTCAAGCTTTCGTTTGGAAGAAAC	62.536	159
Aradu.A01_1262	AGAGAGAGAGAGAG	AG(2*7)	5771094	14	TGATTTGAAAAGGGTAGTGCAAGATTTAGTATTAGAATATACAACAAAGGGA[AGAGAGAGAGAGAG]AAACCAAGCTGCTCAATTAGATATGTCGCCACCACCATCAAGTCCTTCAAGTTC	TGATTTGAAAAGGGTAGTGCAAGA	62.112	GAACTTGAAGGACTTGATGGTGGT	62.795	120
Aradu.A01_1263	AGAGAGAGAGAGAGAG	AG(2*8)	5775674	16	GGAGAGGAGAGAAAGGAGAAGGAAAAGAAGAAATAGGGGGGAAGAAGAAGAAAGGATCGAGGAAGAAGTGAGGGAAAGAAGAAAGCATGGGAGGAT[AGAGAGAGAGAGAGAG]GGAGGATCACTGTTGACTTACAAGGCTAATGATGGAGGCAGT	GGAGAGGAGAGAAAGGAGAAGGAA	62.738	ACTGCCTCCATCATTAGCCTTGTA	63.244	154
Aradu.A01_1264	GATGATGATGATGAT	GAT(3*5)	5789030	15	CTGCAAGGAAATGGGTAATTTCAGATCTGATTGTCCCAAGTTGAAAAAGGAGGAGAAGCCGAAAAGAGTTAAGAGGAAGGGACTGATGGCCACATGGGAAGACTTGGAGAATGACTCA[GATGATGATGATGAT]GAAGAAACCGAGACCAAGTCACAAC	CTGCAAGGAAATGGGTAATTTCAG	63.014	GTTGTGACTTGGTCTCGGTTTCTT	62.922	158
Aradu.A01_1266	TGTTGTTGTTGTTGT	TGT(3*5)	5846578	15	TCCCTCTCTGAATGGTTTTGTAGCA[TGTTGTTGTTGTTGT]TGGTAGGTTCAATGGAGGTGAATTTCTGATGCAAATGAGAGGGAAAACAGTGTTGTTTGTGGGTGATTCACTTGGGCATAACCAGTGGGAATCATTGATCTGT	TCCCTCTCTGAATGGTTTTGTAGC	62.91	ACAGATCAATGATTCCCACTGGTT	63.004	143
Aradu.A01_1269	ATATATATATATAT	AT(2*7)	5854184	14	CGCAATCCAAACAGAACCTAAAAC[ATATATATATATAT]TATGAAAATCGTCACAATTCAATTCAATTCGAACCAATTCAGAAAGAAAAGGGCAATCTCATGAA	CGCAATCCAAACAGAACCTAAAAC	63.039	TTCATGAGATTGCCCTTTTCTTTC	62.802	103
Aradu.A01_1270	AATAATAATAATAAT	AAT(3*5)	5855523	15	AGTTAAATCAGAAAGCTGAGAATCGAGTCCCAGCATATATATTGGAATAGTATC[AATAATAATAATAAT]TTTACAATTTCATTTCTGACGTATATGCTTAGCCTTTTACTTTTAAAATATATTCCATGGGGTAAGAAGACACCACCATGACAG	AGTTAAATCAGAAAGCTGAGAATCGAG	61.745	CTGTCATGGTGGTGTCTTCTTACC	62.047	153
Aradu.A01_1272	ATATATATATATATATATATAT	AT(2*11)	5860470	22	CCAAACATAAACATACCCTCACTGAAATTTTCATCAGCACTGAAAATTAAATGATTTCACTGTCTAAACCGTGACG[ATATATATATATATATATATAT]GGCTTATCATATTTATAAGGAGACTCATAATTATTCGATGTGGAGGGACACAT	CCAAACATAAACATACCCTCACTGAA	62.356	ATGTGTCCCTCCACATCGAATAAT	62.802	151
Aradu.A01_1273	ATTATTATTATTATTATT	ATT(3*6)	5861939	18	CCTAAGATTTCTCACCACTTAGCTTGTTGGTTATTAATATCTTCTTCATAACATTGGAAGCTTCAATTAATATATATATTTATGAG[ATTATTATTATTATTATT]TTGGATTGTTGGATCTTATATGAACG	CCTAAGATTTCTCACCACTTAGCTTG	60.95	CGTTCATATAAGATCCAACAATCCA	61.23	130
Aradu.A01_1276	TTGCAGTTGCAGTTGCAGTTGCAG	TTGCAG(6*4)	5877388	24	CCATGTGAAACATGCTCCCTAAC[TTGCAGTTGCAGTTGCAGTTGCAG]TATGGTCCCATTTTTGTTTTATTTCCTTTTAGGCTTTTAGCCCC	CCATGTGAAACATGCTCCCTAACT	63.549	GGGGCTAAAAGCCTAAAAGGAAAT	62.988	91
Aradu.A01_1277	TATATATATATA	TA(2*6)	5879069	12	TCCACCAATTTGAAACCTAACACCATTATTTCAGCCTACCTCAGAAAAACTAATTAAGTGGTGCATTAACCTT[TATATATATATA]TGACTCATTGTTTTTCTCCATCTTATTAATTTGCTATGTGATACACGAACACTAACTACATCTGATGATGCT	TCCACCAATTTGAAACCTAACACC	63.214	AGCATCATCAGATGTAGTTAGTGTTCGT	62.607	157
Aradu.A01_1278	ATATATATATATATATAT	AT(2*9)	5882275	18	TGACGCTTTTTAAGATGTGTTGCTAAACAAATATTATCAAACTATAAAAAAATATAATTTTAATTTTAACAACAGTTTATAGTCACTGTAATCACTGTAAAC[ATATATATATATATATAT]AGGTGAATTATATGATAAAATGTAAGTTTACAGATCTTTCTTTGTAAGGAATGAAAAAAAAATTGAAAAAAGTAGGACTCACACTTTGAATAGCAATAAAA	TGACGCTTTTTAAGATGTGTTGCT	62.27	TTTTATTGCTATTCAAAGTGTGAGTCCT	61.716	221
Aradu.A01_1280	TATATATATATA	TA(2*6)	5885701	12	CCTTAAACATAGCCATACGAACCCATAGTAAACAAGAATTAGGCAAAGAAGCATAAAGATGAATGAAATGTGTATTACTCTTTTCATTATTGATCAATGATTACAAAAGTTG[TATATATATATA]AGAAGAAAAATACATAGCTCAGCAAATCTG	CCTTAAACATAGCCATACGAACCC	61.97	CAGATTTGCTGAGCTATGTATTTTTCTT	61.484	154
Aradu.A01_1286	TTATTTATTTATTTATTTAT	TTAT(4*5)	5912414	20	AAGCAAGTAGTCTTTGATCTTCCATTATCATCTTTCATTCTTCTTTCTTTTGTAAGTTATTTATTTTATTTGTTTTTACGAATAATTTATATA[TTATTTATTTATTTATTTAT]CTAGTTTATAATATTGCAATAATAATTTAGGTTTTTGAATCATGTAATTATAATGTTATCCTTGTATTGTTTTTAATTTTTTTCTCATTATTAATTCTTTGTGATAGTGATATTATTGATTTGCA	AAGCAAGTAGTCTTTGATCTTCCATT	60.083	TGCAAATCAATAATATCACTATCACAAA	60.055	238
Aradu.A01_1288	TCTCTCTCTCTC	TC(2*6)	5913856	12	TGCTGCTACTATTCATTCCTTCCATTCATTCAT[TCTCTCTCTCTC]AAAATATTATATATAAACTTTCATTCTCTGACTATCATCACTTCCTCAGTTACTGATCTCATAGCTTCTCTCTCTAAGCCATGAACCCATCTCACCAAGTTATGGAA	TGCTGCTACTATTCATTCCTTCCA	62.225	TTCCATAACTTGGTGAGATGGGTT	62.897	152
Aradu.A01_1294	TCCTCCTCCTCCTCC	TCC(3*5)	5928005	15	TTTCTCCAATGTTTGTATCCCACATTTTTT[TCCTCCTCCTCCTCC]CTCTTCTTTTCCTTTTTCTTTGCGTTTCTCCTCCTTTTTCTTTGCTTGTTTCA	TTTCTCCAATGTTTGTATCCCACA	62.601	TGAAACAAGCAAAGAAAAAGGAGG	62.916	98
Aradu.A01_1295	TTGTTGTTGTTGTTG	TTG(3*5)	5928094	15	GCTTGTTTCATCCTTTTTGTCGTTCTTTTTA[TTGTTGTTGTTGTTG]CTGCTACATTTTTTCCCTCTTCTTTTTATTGATTTTGCA	GCTTGTTTCATCCTTTTTGTCGTT	62.742	TGCAAAATCAATAAAAAGAAGAGGG	61.798	85
Aradu.A01_1298	TTCTTCTTCTTCTTCTTC	TTC(3*6)	5929971	18	TTCTAGTAATTTTGCAGCATTATGTGT[TTCTTCTTCTTCTTCTTC]TTTGTTTGATTTTTTTTATTCTTGTTAATAGAGTAAAACAAGAAAAAACTTGAAAAGGTAAAACAAGAAGGAAAA	TTCTAGTAATTTTGCAGCATTATGTGTT	60.62	TTTTCCTTCTTGTTTTACCTTTTCAA	60.662	120
Aradu.A01_1300	TTATTATTATTATTA	TTA(3*5)	5933943	15	TGTTCCACCTAATCACGGTTACCTACCTTCCTCCTCTTAAT[TTATTATTATTATTA]TTTTTCTTTTTTGAAAATAAGTTTAGGTAGGTAGGTTAGTTAGTTGGTGGTTTCTTCTTTTCTAGGGA	TGTTCCACCTAATCACGGTTACCT	62.921	TCCCTAGAAAAGAAGAAACCACCA	62.383	124
Aradu.A01_1301	ATTATTATTATTATTATT	ATT(3*6)	5937383	18	ATAATCCTGAAGGTGTGGAAGCACGTAATGAGGTACTGCAGATTTCTTTA[ATTATTATTATTATTATT]GGACTATTGGAGTAGAGTTGTAAACTAACTGTGAGCCAGTAAAACCTATAGCTT	ATAATCCTGAAGGTGTGGAAGCAC	62.713	AAGCTATAGGTTTTACTGGCTCACAGTT	62.108	122
Aradu.A01_1302	GGTTTTGGTTTTGGTTTTGGTTTTGGTTTT	GGTTTT(6*5)	5941736	30	TCATTTCATCTTTCAGCTTGTTTGATATCTAACTTCA[GGTTTTGGTTTTGGTTTTGGTTTTGGTTTT]TCTTCCCTAAACAATGCAGGTTAGAACCTGTAATTATTGAGCTTGAGCGACAACGAGCACCAGTGGTTGTGATATCTCAC	TCATTTCATCTTTCAGCTTGTTTGA	62.226	GTGAGATATCACAACCACTGGTGC	62.954	147
Aradu.A01_1305	AATAATAATAATAATAATAAT	AAT(3*7)	5958110	21	TCTTATGCCCATTCTTCTCAATTTGTAATAATAATAATTCTACTTTTTTTTAAAAAAATATATTATATATAAATAGAAGCATTTGATTGGATTTG[AATAATAATAATAATAATAAT]GATGATGGAATTTGGACTGAAAAGG	TCTTATGCCCATTCTTCTCAATTTGT	63.21	CCTTTTCAGTCCAAATTCCATCAT	62.481	141
Aradu.A01_1308	CTCTCTCTCTCT	CT(2*6)	5975352	12	AGATGCAGAAACAACTGTCGTGAGGGCCGCTGGGTGCTC[CTCTCTCTCTCT]TCTCCTCGGCTTGCTATCGCCACACATATTAGCTATCAGGCGCA	AGATGCAGAAACAACTGTCGTGAG	62.961	TGCGCCTGATAGCTAATATGTGTG	63.405	95
Aradu.A01_1309	TTTGTTTTGTTTTGTTTTGT	TTTGT(5*4)	5977833	20	GCTATCTCTTTTCTTCAAATGAGGCAATTTTATTTGAGCCGGTCCAATC[TTTGTTTTGTTTTGTTTTGT]GTTTTTTTGGACAAGAAAGGAAATTTTATCTC	GCTATCTCTTTTCTTCAAATGAGGC	61.003	GAGATAAAATTTCCTTTCTTGTCCAAA	61.222	101
Aradu.A01_1312	TGTGATGTGATGTGATGTGA	TGTGA(5*4)	5983996	20	CGCAGTTCTATTCAAGTTTCATTTCAGTATTTATGTTGTAATTTACACCATGAAAGT[TGTGATGTGATGTGATGTGA]TGTAATTTGACCACAACCTAAATTATAATTATAATCCATAATAAATATTGTAACATATAATAATCACAATAAATCCAATAATAGTAATAATCGAATAGCAACTATTATAAATTTATAATTAAGGAATGGATTATGTGCGATCTAAAA	CGCAGTTCTATTCAAGTTTCATTTCA	62.769	TTTTAGATCGCACATAATCCATTCC	62.357	224
Aradu.A01_1313	AGAAAAGAAAAGAAAAGAAA	AGAAA(5*4)	5987296	20	AGAAAGATGAGGGAAGAGTGTGAAGATAGTTTTTGATGTTAAAAGTAAGGAATTAAAAGAATGATG[AGAAAAGAAAAGAAAAGAAA]AGAATATATTAGTTAAAGGGATCTCTACCACAGGAGAGCAGA	AGAAAGATGAGGGAAGAGTGTGAAGA	62.996	TCTGCTCTCCTGTGGTAGAGATCC	63.332	128
Aradu.A01_1317	TTGTTGTTGTTGTTG	TTG(3*5)	5999504	15	GGGGATTTGGTTAACTCATGGAAAGTGT[TTGTTGTTGTTGTTG]TAGTCCCTTGATGATTTTTCAAAACCTTTATGCACCACAAATCCTCAGGACAAGAGAGCAACTTCCAATGT	GGGGATTTGGTTAACTCATGGAA	63.184	ACATTGGAAGTTGCTCTCTTGTCC	63.027	114
Aradu.A01_1318	AGTGAGTGAGTGAGTGAGTGAGTGAGTG	AGTG(4*7)	6001494	28	GGGAAAGGAGGAAACTATTAACTCTCAAAGTTAAAGAAGTGATGATAGATATAGAGAAGCTAAACAAGCA[AGTGAGTGAGTGAGTGAGTGAGTGAGTG]AAGCCAAGATGTACTAGCTAGATAGTAAGAAGAATATGGTTTGGCATACTACACTTTCATTG	GGGAAAGGAGGAAACTATTAACTCTCA	62.359	CAATGAAAGTGTAGTATGCCAAACCAT	63.338	160
Aradu.A01_1320	ATATATATATAT	AT(2*6)	6014742	12	TCGACTTCACCTGAGTTTTTACCTAAAGAATAATAAAAAATTAATTTTGAAAATAAAAGATTAAAAGTTTTGAGTGTTA[ATATATATATAT]AATTCTAATCATAAATAAATTAATTCGGTATATGCATTTAGTATTGCTGG	TCGACTTCACCTGAGTTTTTACCT	60.543	CCAGCAATACTAAATGCATATACCG	60.901	141
Aradu.A01_1322	ATATATATATAT	AT(2*6)	6028107	12	CAACGTAAATTCAGATAATCGTCAAGTGTC[ATATATATATAT]TAAATTATCAAAGTTTTACCCTTTTTTGTTGTGTCTGAGCAAAGTTTT	CAACGTAAATTCAGATAATCGTCAAGTG	63.063	AAAACTTTGCTCAGACACAACAAAAA	62.397	90
Aradu.A01_1326	AAGAAGAAGAAGAAG	AAG(3*5)	6037802	15	GCAGTAACGGTTGAAGAAGGAGAAAAAGAAAGCAAGAAACGAAAGAAAAGAAGAAGAAGAGGAAGAGGAAGAAGAACGTGCAGC[AAGAAGAAGAAGAAG]AAAGTGCAGTGAAAACGTGCAGTAA	GCAGTAACGGTTGAAGAAGGAGAA	63.031	TTACTGCACGTTTTCACTGCACTT	63.21	124
Aradu.A01_1327	AAGAAGAAGAAGAAG	AAG(3*5)	6037921	15	AGGAGAAAGAAAAGGCAAGAAACGAAAGAAAAGAAAAAGAAGAAGAGAAAGAGGAAGAAGAACGTGCGC[AAGAAGAAGAAGAAG]GCACACTTATAAAGACTTGTATAAAAAAATGCTTGTATGTAAAGAATTTCTCAAAAATTTAAATTAAATTTAATTTTAAGACAATTAAATAGTATTGATCTCCAATCAATTTAAATAAGTAAATGTTCCGATCTTTGACGAATTCT	AGGAGAAAGAAAAGGCAAGAAACG	63.292	AGAATTCGTCAAAGATCGGAACAT	62.298	230
Aradu.A01_1328	ACAACAACAACAACAACA	ACA(3*6)	6044792	18	AACACATGAGAGATAGATCCTTTTTCAAATTAGTTCAAATCTTGAATATATGCAAACATATAAATAGAATACAAACAAATAAAAAAACAGAAAAAGATTTTTTTAAAACAAATTAATTGTATAAAATAAAATATAATTG[ACAACAACAACAACAACA]AAGTCTTGTCCTACTAGGTGGGCTC	AACACATGAGAGATAGATCCTTTTTCAA	61.729	GAGCCCACCTAGTAGGACAAGACT	61.364	182
Aradu.A01_1329	TATATATATATA	TA(2*6)	6055509	12	TGCATGCAAACCAACCATAATATCATAGAAAAATTTAAGGT[TATATATATATA]ATGATGACAAAGTGTACTAATAATTTTGCTTTGTTTATTATAGCAGTGACGCTTTTGTTTTTTACCACAATCTCTTATGTGATATTCTAGAAGGAGAAGCACTGCAA	TGCATGCAAACCAACCATAATATC	62.864	TTGCAGTGCTTCTCCTTCTAGAATATC	62.487	160
Aradu.A01_1331	TGATGATGATGATGATGATGA	TGA(3*7)	6060816	21	ACCATTTTCTTTTTCCTTTTCTCCATATACATCATCATGATGCTGTGTCCCAGCAAAGCCAAGT[TGATGATGATGATGATGATGA]TACTGCTGATATGGAAGCCTGAGTC	ACCATTTTCTTTTTCCTTTTCTCCA	62.423	GACTCAGGCTTCCATATCAGCAGT	63.146	110
Aradu.A01_1332	GAGAGAGAGAGA	GA(2*6)	6064185	12	GAACCTTTTATGACACAGTGTGCGT[GAGAGAGAGAGA]TCAGAGGGAGATCGTCAAAAGGAGAAGAGGGTGTAGCTGCGATTCGTGGATTGGTGCTGTGGTGTGCGAATCCCCTGAATCCCCGTAGAGGGTAGAAT	GAACCTTTTATGACACAGTGTGCG	62.972	ATTCTACCCTCTACGGGGATTCAG	62.876	135
Aradu.A01_1334	ATAAAATAAAATAAAATAAA	ATAAA(5*4)	6095542	20	CCACAAGAACACAAGTTTATTTTCCAACATTAAC[ATAAAATAAAATAAAATAAA]AAATGTGGTTTTTTTTCCCTATCTTAAAAACAAACCTTAGTGTTAATTTTCTCTTAATCAATAAGAATTTGTGTGGCAATATCATTGGGAAAACAAAA	CCACAAGAACACAAGTTTATTTTCCA	62.463	TTTTGTTTTCCCAATGATATTGCC	63.017	152
Aradu.A01_1335	AACAAGAACAAGAACAAGAACAAG	AACAAG(6*4)	6095879	24	AACCCTTCTAGAGCCATAGACTTTTCTAATAACTAATAACCATGACTACTACTCCTTACAACAATAATAACAACTCTAATTATTATTATTATGGTCCAAAAC[AACAAGAACAAGAACAAGAACAAG]TAGATGAGGTTCCAATTTCTCAAGACAA	AACCCTTCTAGAGCCATAGACTTTTCT	61.495	TTGTCTTGAGAAATTGGAACCTCA	62.161	154
Aradu.A01_1336	AAAATAAAATAAAATAAAAT	AAAAT(5*4)	6104109	20	GAACAGCATGATTCAACAATGGAAATTGTAGCGTTAAAAAAAAATAAAA[AAAATAAAATAAAATAAAAT]AAATTTTGAGCTCATTAGTTCATGAACTATGCCATTACCTGTACAGTGGCCAGCAGAGCATGAATATCAGCCCAATGCTTACATGC	GAACAGCATGATTCAACAATGGAA	63.262	GCATGTAAGCATTGGGCTGATATT	63.361	155
Aradu.A01_1338	AAGAAGAAGAAGAAG	AAG(3*5)	6105355	15	GATGTCGGAGACTAGAGGGTTTTGGTGGAGCATGGTTGCCGGCAGGGCGAATTTCCGGCGAGCTTGCGGTGGTTGCGTTGTGAGAGTCA[AAGAAGAAGAAGAAG]AGGGTTTGAAAAGGGTTAGAAACGGGGTTGAAAAAGAAGAG	GATGTCGGAGACTAGAGGGTTTTG	62.483	CTCTTCTTTTTCAACCCCGTTTCT	63.082	145
Aradu.A01_1342	ATTATTATTATTATT	ATT(3*5)	6115660	15	GCAAGTCAGTTCTCTTGAGGTG[ATTATTATTATTATT]ATGAGAGCAATTTACTTAAATAAAATATTTGGAGATCAATTTTATTTAAATATAACTTTTCAAATAGTAAGATGTAAATGTAATCTTTTATGAATTTATAAAAACTGTTACCGATAATAGCGG	GCAAGTCAGTTCTCTTGAGGTGA	60.976	CCGCTATTATCGGTAACAGTTTTTAT	60.067	160
Aradu.A01_1343	AAATAAATAAATAAATAAAT	AAAT(4*5)	6122909	20	TGGTGAAGAGTTGTTTTTGAATGAAGCTAAGAGTAATGATTATCCTTTTTACAATAG[AAATAAATAAATAAATAAAT]ATATAACATACAATGCACACTTCTCTAAACAAA	TGGTGAAGAGTTGTTTTTGAATGA	60.886	TTTGTTTAGAGAAGTGTGCATTGTATG	60.782	110
Aradu.A01_1345	ATTATTATTATTATT	ATT(3*5)	6143418	15	CAAAAAGAGAATGTTGATGAGAGACTAAAAAAGTATATGCTAATTGCAAATATATAGTTATTTAGATTTTTTTGGTACCTTTTAGATTAATTTATAATTTAATTTTTTTAAAATAATTTTAAAAATAAAAGAAACC[ATTATTATTATTATT]TTGAGTTTTTCTTACAAAATTTGAAAATTAAAAATTATTTAATTCTTCAATATTTTTCACTATTTGCTCAGAAAATCCTTCAAACATAA	CAAAAAGAGAATGTTGATGAGAGACTAA	60.517	TTATGTTTGAAGGATTTTCTGAGCA	61.253	240
Aradu.A01_1349	GTGTGTGTGTGT	GT(2*6)	6166116	12	AACGAAGCTACGAGATGTCATTCCATGCGCCACAG[GTGTGTGTGTGT]TCTGTTCAATTATGAAGTTAATAATTTGGTATTGTCTGAATTATGTTGTTGTGCCCTATTGCTTGGTCTAACCCATGGCCTATGTTGTGTGTTAGGTTGGGGAAGATGAG	AACGAAGCTACGAGATGTCATTCC	62.94	CTCATCTTCCCCAACCTAACACAC	63.111	157
Aradu.A01_1350	ATAAAATAAAATAAAATAAA	ATAAA(5*4)	6168247	20	CCACAACGTTTCTCTTCGTTAGATATAACAATCCTTC[ATAAAATAAAATAAAATAAA]GAACAATTAAAATTACGTGAATTGAAAGAATCTTTATAATAAATTAAAATCTCAAAATCTAAATTAAAAAATTACGTAAATCTGATTGATCGATGCGAGAATT	CCACAACGTTTCTCTTCGTTAGAT	60.887	AATTCTCGCATCGATCAATCA	60.568	160
Aradu.A01_1354	CACACACACACA	CA(2*6)	6189952	12	TGGAATTAAAATCTAGGGTTCAGAAAATTTTTTTTTTGGTAAAAAAAATTCAAAAAATAAAATTCTGAATTCTCTCTTACCAAAAATAAAACTTTGAATTCTCTTAT[CACACACACACA]AAAAAGAAGGTTATGAATTATGGATTAATTTTGATTATAACCTATTTTCATGTTTGTATACAAATATGATTAATATTTGAAAAAAAAAATTTAAAAGGCCTTTTTTTTTTCATGTTTCCCAAACATATTAGCAATTCCTTGGAGGC	TGGAATTAAAATCTAGGGTTCAGAAAA	61.504	GCCTCCAAGGAATTGCTAATATGT	61.76	265
Aradu.A01_1356	CTCTCTCTCTCTCTCTCTCTCTCTCTCTCTCTCTCT	CT(2*18)	6197579	36	CCAACAAACTTCTCTTTCCCCTTTTCTGCTACAACTACAACCTTTCTTTAATCTGTACTATCTTGTAACAATTCAATTCAAAC[CTCTCTCTCTCTCTCTCTCTCTCTCTCTCTCTCTCT]GGTGAGTTTTAGAATGAACCAAGTTGAGCAGAATGAAC	CCAACAAACTTCTCTTTCCCCTTT	62.977	GTTCATTCTGCTCAACTTGGTTCA	62.726	157
Aradu.A01_1357	ATATATATATAT	AT(2*6)	6205762	12	AATTTGCGTGTTTCATGTCCGTATG[ATATATATATAT]AGTCATAGTATTTATCTTAATTTGTGGTAAAGTGAATTAAATTATGAGAACAAAATGAATTCCGCTAGGGAGT	AATTTGCGTGTTTCATGTCCGTAT	63.666	ACTCCCTAGCGGAATTCATTTTGT	63.301	110
Aradu.A01_1358	TTTATTTATTTATTTATTTA	TTTA(4*5)	6208211	20	CATAAGGATTAAGGCCACGAGATGGCAATATGGAATCATTCTATTTTTTATT[TTTATTTATTTATTTATTTA]TTTTGCGTTGCTTATTTGATGTTTTAAAAGTACTTCGTGCTGACACTTGGCCTCTTATGTTT	CATAAGGATTAAGGCCACGAGATG	63.018	AAACATAAGAGGCCAAGTGTCAGC	62.949	134
Aradu.A01_1363	ATGATGATGATGATG	ATG(3*5)	6229624	15	TGATGGGAAAACAAAAAGGAAGAAAAATTGTTAACGACACAAATGACCCATATGCCCAGGTCA[ATGATGATGATGATG]TTAAGATTCGTGGTTCGCTGTTCATAGATA	TGATGGGAAAACAAAAAGGAAGAA	62.989	TATCTATGAACAGCGAACCACGAA	62.959	108
Aradu.A01_1366	AATAATAATAATAAT	AAT(3*5)	6242414	15	AACCGGTTTTGATATTTTTGCTTAAAGAAGAAGAATAAGGGTATTAACTCGTCAA[AATAATAATAATAAT]TGTATTTGAATTACATTATTTTATATTTTAATTGGTTGGTAATAAGGAAATTTAAAAGC	AACCGGTTTTGATATTTTTGCTTA	60.124	GCTTTTAAATTTCCTTATTACCAACCA	60.997	129
Aradu.A01_1368	ATATATATATATATATATATAT	AT(2*11)	6245657	22	CAAATTCGGTTTGCTAAACCTTTGGGCTGTCCCCCGACGTGTATCCCCATGAGTCTATGCATAGTTTTTTTCTC[ATATATATATATATATATATAT]CGCTCAAGGGAGTACCATTCCTGGGAATTTA	CAAATTCGGTTTGCTAAACCTTTG	62.939	TAAATTCCCAGGAATGGTACTCCC	63.36	127
Aradu.A01_1369	CTTCTTCTTCTTCTT	CTT(3*5)	6247309	15	GATTAGCAAACTACATACCAGCCC[CTTCTTCTTCTTCTT]CATGAAAGTCGCCGATCCACGGGTATACTTCAACGACCTCGGCGATGTCCTATTAGCTCTGTTTCTCAGATGGCGACACCTAAACCCCTCATCATCAG	GATTAGCAAACTACATACCAGCCCC	63.132	CTGATGATGAGGGGTTTAGGTGTC	63.102	137
Aradu.A01_1372	TAAATAAATAAATAAATAAA	TAAA(4*5)	6273288	20	TCAATTTGAAGATTTTCTTGCCTCTACTTAAAATTAAAT[TAAATAAATAAATAAATAAA]ATAGGAAAAAATAATTCTACTTTTTTTCAAAATTACTTAAATTAAAAATGTTCTATTGCAAACGAAGTT	TCAATTTGAAGATTTTCTTGCCTC	60.894	AACTTCGTTTGCAATAGAACATTTTT	60.603	128
Aradu.A01_1375	TTATTATTATTATTA	TTA(3*5)	6279778	15	GCAAACAATTGGGAACTACCATTCATTCCTTTTGCATTGGCCTTGAGGTATGTACCTCATCACTT[TTATTATTATTATTA]GCAAAATTTCAATCCTTTAGCAAGGTCATTACTATGAAGATCAAGGTTAGACAGGTGGA	GCAAACAATTGGGAACTACCATTC	62.828	TCCACCTGTCTAACCTTGATCTTCA	63.323	139
Aradu.A01_1376	CCACCACCACCACCACCA	CCA(3*6)	6282293	18	GTTCTGACATTGTGGAACCAAACAAGGTTGAACCTCAGAACGGTGCTG[CCACCACCACCACCACCA]ATGGTGCCACTAATGGCCATTAATTCAATCTTCTATCTTCTATCTATGCCTAATTGGAACTAGTCTTGGAAAAATTGGAATAAAGGATTCA	GTTCTGACATTGTGGAACCAAACA	63.265	TGAATCCTTTATTCCAATTTTTCCAA	62.811	157
Aradu.A01_1378	TCTTCTTCTTCTTCT	TCT(3*5)	6290858	15	GACGCTGCTTCTTCTTTTGTGACTGCTTCTGCTTCTTCTTCTGCC[TCTTCTTCTTCTTCT]ACTTCTGTGATTGTCTCTGCTTTTTCTTCTGCTTCTTTCTCTGTTTGAACTTCTGCTTCAACTTGA	GACGCTGCTTCTTCTTTTGTGACT	63.375	TCAAGTTGAAGCAGAAGTTCAAACA	62.44	126
Aradu.A01_1381	ATATATATATATATATAT	AT(2*9)	6303393	18	TGAAAGGAAATTGTGGTCAAACAAATCAACTAAATTCTAGCATGATTGATCATCACCAATACTGTGTGATTTCATCAAGAAGTTATGGGGTGAGA[ATATATATATATATATAT]GACAAGAAGATCAGTAGAGCATTTAGTTAGGAGGGTGGATGAGATGG	TGAAAGGAAATTGTGGTCAAACAA	62.715	CCATCTCATCCACCCTCCTAACTA	62.67	160
Aradu.A01_1382	TTGTTGTTGTTGTTGTTGTTG	TTG(3*7)	6303619	21	TGATATCGTTTGATCCATGTGTCCAACTCCATGTAATGGGATATGGCTTTA[TTGTTGTTGTTGTTGTTGTTG]TTTCTACTTCCTATTACACTCAGTAAAATACTAAAATGCAGCATGAAGATTTAAAATTTCTTGTGTAGGAGGGTCCTGTC	TGATATCGTTTGATCCATGTGTCC	63.032	GACAGGACCCTCCTACACAAGAAA	62.895	152
Aradu.A01_1390	TCTCTCTCTCTC	TC(2*6)	6342941	12	ATGATTCGGGATTGTACCAAAAGAAAAATCA[TCTCTCTCTCTC]AAATAATAAGATATACATGCTAATTCGGAAGAATTTCAA	ATGATTCGGGATTGTACCAAAAGA	62.802	TTGAAATTCTTCCGAATTAGCATGT	62.17	82
Aradu.A01_1391	CATCATCATCATCAT	CAT(3*5)	6350257	15	GACGTTGAGAACAACAAGAAGCAG[CATCATCATCATCAT]TCTAATCACTTCCACTCGGGAAATAGAGGTATGCGTGTTGAACTACCTATTTTTGATGGTGAAAGGGTTGAGGAGTGGGTTTTCAAGGTGCAAGAATAT	GACGTTGAGAACAACAAGAAGCAG	62.531	ATATTCTTGCACCTTGAAAACCCA	62.922	138
Aradu.A01_1395	ATATATATATATAT	AT(2*7)	6366452	14	CAACATATAGGAAGCAAGCATCAATATAATGGATGAATAGAAGAAAGAAAGAAAAA[ATATATATATATAT]AACAGATAGAATGAAGAAGAAAATAAAAAATAAAGAGAAGAGAATACCAGTTTTAGAGGTTACGAAGAGGA	CAACATATAGGAAGCAAGCATCAA	60.496	TCCTCTTCGTAACCTCTAAAACTGG	61.267	141
Aradu.A01_1396	TATATATATATATATATA	TA(2*9)	6366676	18	TGGCTATGGTATGAGTTTGAGTGAAGTGAAGTGAAGAAAGATGAATAAGGATTTAGTGTAAAGTGAGTGGATGGTGTTAC[TATATATATATATATATA]GTTAAAAATAAGATTGATTGAAGAGTTAGGAAGCATCTATACAATACGCGATAGGGACACAA	TGGCTATGGTATGAGTTTGAGTGAA	62.025	TTGTGTCCCTATCGCGTATTGTAT	61.751	160
Aradu.A01_1401	TCTCTCTCTCTC	TC(2*6)	6380573	12	CTTGGCAGCTGTACCAGGATACTTCTTGGTATGAT[TCTCTCTCTCTC]TTCTACACCATTTCTGGTTCTGTTGCGTAGGAG	CTTGGCAGCTGTACCAGGATACTT	62.946	CTCCTACGCAACAGAACCAGAAAT	62.933	80
Aradu.A01_1402	ATTATTATTATTATTATTATTATTATTATTATTATTATTATTATTATTATTATTATTATTATTATTATTATT	ATT(3*24)	6386143	72	GCCATTTCCAAATGCACATAATCTAAA[ATTATTATTATTATTATTATTATTATTATTATTATTATTATTATTATTATTATTATTATTATTATTATTATT]ATGTTTTTAAAAAAAGGAACATGGAGTCATATGGCAGCTA	GCCATTTCCAAATGCACATAATCT	63.242	TAGCTGCCATATGACTCCATGTTC	62.529	139
Aradu.A01_1409	TCTCTCTCTCTCTC	TC(2*7)	6430305	14	AAAAAGAAATTGCCCCATTCATTCATCCTATGCTTTTTCACGTCCCATCACCAA[TCTCTCTCTCTCTC]TTCCCTAAAAAAATTCCCATTTTTCTTTCTCTTTCTCTCTCTTTCTCTTTCTCCCCCAAAC	AAAAAGAAATTGCCCCATTCATTC	63.373	GTTTGGGGGAGAAAGAGAAAGAGA	63.261	129
Aradu.A01_1411	ACACACACACACAC	AC(2*7)	6430469	14	AAAACATTCACCGCAAACTCAAACAA[ACACACACACACAC]TCCTTAAAACCTTCAAAACCTTAAAACACTGAACTAACAACAGCAACCAAACCTTAAAACCTTCGAAACCCAAC	AAAACATTCACCGCAAACTCAAAC	63.456	GTTGGGTTTCGAAGGTTTTAAGGT	62.714	114
Aradu.A01_1413	TATATATATATA	TA(2*6)	6431600	12	AATTAATTGACACCCCCTTCCAAT[TATATATATATA]CTGTTTTTTTTATTTAATTAGTTGATATAGCACTTTCATACCTACTAGCTAGGTTTATTTCTCATTTGATAATTCATATGTTAGATTCAGTTTTTTGTGTTGCTTTGGGGG	AATTAATTGACACCCCCTTCCAAT	62.785	CCCCCAAAGCAACACAAAAA	63.009	147
Aradu.A01_1414	TATATATATATA	TA(2*6)	6433574	12	TAATCACCACTGTTCAATTGGTCCCCGGGGAACTCATAAGCTCTTCTTGATCT[TATATATATATA]TGTTCCTCAATCTATCGGCAATGAT	TAATCACCACTGTTCAATTGGTCC	62.175	ATCATTGCCGATAGATTGAGGAAC	62.609	90
Aradu.A01_1415	TATATATATATATA	TA(2*7)	6433752	14	GCTTTTCTTTCGTTGCAACTTGTTATATATAAGAATTTGTTTTTCAATTTTTAGAATTGTGTCTGGCTTATTCATTAT[TATATATATATATA]AGTTTTGGTATTATTGTTACTCCATTAATTACATTAATCATTCACATGCTTTGCTTCTTTAA	GCTTTTCTTTCGTTGCAACTTGTTA	62.885	TTAAAGAAGCAAAGCATGTGAATGA	62.176	154
Aradu.A01_1416	TTATTATTATTATTATTA	TTA(3*6)	6434353	18	ATGATTCATCTCCTCAATCCTCATTATCATAATGCACCCGCAAAATTATTTTGTTCTTTGTATTACTCTTTTGTTTGGTTCTTTGATATCTGACATTATTG[TTATTATTATTATTATTA]GTTTAGTTAACATGTATTCTTAAGATATATGATTTTTATATTTTTAATAAAAATTTCAATTTATAATTTTAATATATATACTTAATTAACACACAAAATAAATAAACTATTATTATTATTGTTGTTGTTTATTTTCTTCCTAATTTCTCG	ATGATTCATCTCCTCAATCCTCATT	61.34	CGAGAAATTAGGAAGAAAATAAACAACA	61.23	269
Aradu.A01_1417	ATAATAATAATAATA	ATA(3*5)	6444352	15	GCTTGGCCCTAGTCATGGTCTAATAATAAT[ATAATAATAATAATA]GTAATAAGGAGGGTGAGACGTACCACATGGCATTGTTTGTAGTCACATAAATAAAAGGGAGGGTACAATAACACGTGGGGCATAGTG	GCTTGGCCCTAGTCATGGTCTAAT	63.812	CACTATGCCCCACGTGTTATTGTA	62.969	132
Aradu.A01_1420	ACAACAACAACAACAACAACA	ACA(3*7)	6460072	21	CCCCAAATCTCTTCTCTGTTCAAACAACTACT[ACAACAACAACAACAACAACA]AAGCCTTATTCCACTAGGTAGGGTCGGTTACA	CCCCAAATCTCTTCTCTGTTCAAA	62.881	TGTAACCGACCCTACCTAGTGGAA	63.015	85
Aradu.A01_1426	TATATATATATA	TA(2*6)	6485144	12	TGTGCTTGATTTGATGTATTGAACTTCTTCAACGTAACATTATATACTTGTCCCTCCTT[TATATATATATA]TGAACTCTGCTAAATAGATAATAGAAAATTTATACAACATGAACAAATGACTGATTTTTGGC	TGTGCTTGATTTGATGTATTGAACTT	61.086	GCCAAAAATCAGTCATTTGTTCAT	61.398	133
Aradu.A01_1427	TTCTTCTTCTTCTTC	TTC(3*5)	6485375	15	AGGGTCAGGTTTTTCAACATTAACTCTAATTCTAATTCTCTCTCAGCGTCA[TTCTTCTTCTTCTTC]TTTTCTCTCAGCGCCGACATCCTCTCTTTCTCTCCCGT	AGGGTCAGGTTTTTCAACATTAACTC	61.978	ACGGGAGAGAAAGAGAGGATGTC	62.321	104
Aradu.A01_1428	ATCATCATCATCATC	ATC(3*5)	6488297	15	TTAGTTTTCCTTGTCAAGTTGGGCCGGGATACACTTGGTGGTTGATTGAACTGGTGAGTTTTCCTTTGTTAAATTGGGACATTAACTTCTAT[ATCATCATCATCATC]GCTATGTATCTCTCTTCCTCTCCCATTCCTTATCGACATCACCACAG	TTAGTTTTCCTTGTCAAGTTGGGC	62.728	CTGTGGTGATGTCGATAAGGAATG	62.817	154
Aradu.A01_1429	TGTTGTTGTTGTTGT	TGT(3*5)	6490086	15	GGATTGGTTGATTGAATTATGGATTTTGTAATTTCCTAGGGTTAAG[TGTTGTTGTTGTTGT]GATAATGGTAATTGGACGTGATTTAAATAATTAACAGGCGTTTGGTTTGATTTGGTTGGGACCCGAAAATGGTGGTAGAGTCCAAAT	GGATTGGTTGATTGAATTATGGATTT	62.255	ATTTGGACTCTACCACCATTTTCG	62.508	148
Aradu.A01_1433	ATATATATATAT	AT(2*6)	6501437	12	AAGTTCATTTTGCATAGGTACGGACAA[ATATATATATAT]TAAATACAATAAGTGTATTTTATATAAGTAAAATATAGAAGACTAATAATTGACTTTAAATAACATCTACATATATATACTTCTTGTTGTGGAACTTCTCCTAA	AAGTTCATTTTGCATAGGTACGGA	61.053	TTAGGAGAAGTTCCACAACAAGAAG	60.196	143
Aradu.A01_1434	AAATAAATAAATAAATAAAT	AAAT(4*5)	6506187	20	ATGAGGTGCCCAACCTACATACACAAATTGACCCCAAAAAAGGGGAAAAAAAGGAAACCAATTTAGTATTAGACAACATCAATTTAAGC[AAATAAATAAATAAATAAAT]ACTCACCACAAGTCCTGAAACAACAAA	ATGAGGTGCCCAACCTACATACAC	63.356	TTTGTTGTTTCAGGACTTGTGGTG	63.371	136
Aradu.A01_1435	TATATATATATATA	TA(2*7)	6511238	14	AGAAATTGAGAGGGATTTGGTGTGCAACTTTTTTTTTAAATATTTTTTATTATTTATAATT[TATATATATATATA]GTTTACTATTTCTATAACTTAAATCCAAAACATCTTAATTAAAATTTAAGATATTTATTATTTAAGTGGATTAATAAATTGTATTAATTTCTACCAGAATAAAAAGGGGCTCAAAACACCTTTTGGAATTAGGATTGGGAA	AGAAATTGAGAGGGATTTGGTGTG	62.684	TTCCCAATCCTAATTCCAAAAGGT	62.968	216
Aradu.A01_1436	CTCTCTCTCTCTCT	CT(2*7)	6516232	14	TTCGCTAGGTGACTCAGTTCACAGTCACACAGTTCTTTGCCTACTACAACTCTACATCACTTAACAAAGCTCGTGTTCGCAAAATATTCTCACTA[CTCTCTCTCTCTCT]TTCTAGAACGCAGTGTTTCTTGCGAACCCTAGATCAGA	TTCGCTAGGTGACTCAGTTCACAG	63.063	TCTGATCTAGGGTTCGCAAGAAAC	63.022	147
Aradu.A01_1437	ATTATTATTATTATTATTATTATTATTATTATTATTATT	ATT(3*13)	6516938	39	CCAATTCTTTAAAATTCCAGTAACTCAACTTGTTAATTTTAAGTATGTTG[ATTATTATTATTATTATTATTATTATTATTATTATTATT]ATGAACTTCACTGGAAATTTCTATATCTAGTTGATGGAGGCAGGGGTAATGACTATA	CCAATTCTTTAAAATTCCAGTAACTCAA	61.13	TATAGTCATTACCCCTGCCTCCAT	62.009	146
Aradu.A01_1440	CTCTCTCTCTCTCTCTCTCTCTCTCTCTCTCT	CT(2*16)	6522391	32	ACTAAGTACCGTTCCTAACCGCCAAATCCTTCTTCCCGCGATGTCACACTGCACAGAGCAACCANNNNNNNNNNNNNNNNNNNNN[CTCTCTCTCTCTCTCTCTCTCTCTCTCTCTCT]CATAGCTTTTTGCAATTACTTCTCCCAGTTTCAGCGACTC	ACTAAGTACCGTTCCTAACCGCCA	64.097	GAGTCGCTGAAACTGGGAGAAGTA	63.238	157
Aradu.A01_1441	TATATATATATATA	TA(2*7)	6522993	14	TCCAAATATCAATGGCTTCGAGTTACGCCTTTGGAATGGTTGCGCTTTGTGGAGGATGCGCTGAATAATGGTTTTCATTCTGTTGCAGAGAAGG[TATATATATATATA]AGAGAGAGCGGGTGCGTTTGTTTGAAGTGTATA	TCCAAATATCAATGGCTTCGAGTT	63.021	TATACACTTCAAACAAACGCACCC	62.255	141
Aradu.A01_1442	ATATATATATATATATAT	AT(2*9)	6525622	18	CGAATATGATTGGAAGAGTACGAGAGAAGAGTTTTCATATCTGAATTATCATCTAATGAAATAAATATACAAGAGGTGTAAGACCAAGA[ATATATATATATATATAT]ACATAGTTGCTAAGGTCTGATACAATAACAGAAAGCTGTTAGCCTAAAACTGA	CGAATATGATTGGAAGAGTACGAGA	60.816	TCAGTTTTAGGCTAACAGCTTTCTG	60.442	160
Aradu.A01_1444	TTATTATTATTATTATTATTATTATTATTATTATTATTATTA	TTA(3*14)	6536296	42	ATGTCAGCCAAGGCAATGGAGGAAAG[TTATTATTATTATTATTATTATTATTATTATTATTATTATTA]GGATATTTGTTCATGATTATAATATAAAAGTTGAAGTTGTTTTAAGATTTAATGATTTCAATACACACGAAAAAGTAACTTGGCACA	ATGTCAGCCAAGGCAATGGA	63.871	TGTGCCAAGTTACTTTTTCGTGTG	63.392	155
Aradu.A01_1445	ATGTATGTATGTATGTATGT	ATGT(4*5)	6539969	20	TGGATATGCCTACTTAAGAATTTGTGTATGCTATATATTGAAATTAATGTTAATAAATTACTAGCATCCATCTATTATTGTTCTCTATGATTATTGTGCAATAAGGTTAATAATTTATTATTTATTAAATTG[ATGTATGTATGTATGTATGT]ATAGGAACTTCCAATTGATCAAAGAGGAGATGCTGTAAGCAGT	TGGATATGCCTACTTAAGAATTTGTGT	60.491	ACTGCTTACAGCATCTCCTCTTTG	61.277	195
Aradu.A01_1446	CTTCTTCTTCTTCTTCTTCTT	CTT(3*7)	6540312	21	GCTCCTATCATCAGCTGAAAACAATAACAACTATGACTTTCTTCCCCAATATCTTAGCTTTG[CTTCTTCTTCTTCTTCTTCTT]CAAATGTATTCCAAGACTCTGAGCCTCTT	GCTCCTATCATCAGCTGAAAACAAT	62.052	AAGAGGCTCAGAGTCTTGGAATACA	61.902	112
Aradu.A01_1447	TATTATTATTATTATTATTATTATTATTATTAT	TAT(3*11)	6540420	33	TTCAAATGTATTCCAAGACTCTGAGCCTCTTAAGAGAGAGTCTTTTTGTTAACTTTATCAATGAATTTTATTAGTTCTGTTCATCAAAC[TATTATTATTATTATTATTATTATTATTATTAT]TTGGGTCTGCTGAGAATATACCTTTT	TTCAAATGTATTCCAAGACTCTGAGC	62.055	AAAAGGTATATTCTCAGCAGACCCA	61.463	148
Aradu.A01_1448	TATATATATATA	TA(2*6)	6540613	12	AACAAGGGAGAAATTTTGGTAAGCATAATTTTGGATTC[TATATATATATA]ATTTTTAGTCAGTAAAATTTTAAATGTTTATATTTTATTTCTTACCCATTAATTATTGTTGATGTAGCAAGATGTAAAATTAAAAAGGAAATTGTATTGAACCAAAA	AACAAGGGAGAAATTTTGGTAAGC	60.998	TTTTGGTTCAATACAATTTCCTTTTT	60.331	157
Aradu.A01_1449	CTCTCTCTCTCTCTCT	CT(2*8)	6549921	16	GTTTTTGTCCTCATCATCAAGCCTCTGTCTTCGAGCCCC[CTCTCTCTCTCTCTCT]TTGTCCGAGCATACTTCCCTTCCTCTCTCGTCGT	GTTTTTGTCCTCATCATCAAGCCT	62.813	ACGACGAGAGAGGAAGGGAAGTAT	62.889	89
Aradu.A01_1450	AATAATAATAATAAT	AAT(3*5)	6553368	15	ACATGAAATGCGATGATGAACAATGAGTCATAGAAGTAATGATGGAAGA[AATAATAATAATAAT]TAACACCATCATCACCACTGTGACAGTGATATATGCAGTCAGTCCCCAAAGGCTTCTTCAATAG	ACATGAAATGCGATGATGAACAAT	62.634	CTATTGAAGAAGCCTTTGGGGACT	63.086	128
Aradu.A01_1452	ATCATCATCATCATCATC	ATC(3*6)	6559903	18	TGGGTCCTAAAAACGGTCCTATACGATACTTTCCTACAATATTAGGGCCAACTAGATACGTCATACGTGAGTATTAACATGGACCACTT[ATCATCATCATCATCATC]ATTAATTTTTTTTTCTTGTAAATATTATTCCTCTTTGATTGAGAAAAATTGCA	TGGGTCCTAAAAACGGTCCTATAC	61.546	TGCAATTTTTCTCAATCAAAGAGG	61.708	160
Aradu.A01_1459	TCTTCTTCTTCTTCT	TCT(3*5)	6586762	15	CACAACTCTCCAATCCCCAAGTTGCAACAGCACCAACATTCGTCTC[TCTTCTTCTTCTTCT]CTGATGATGACGAAAAGCCACGTGAAGATCAAAGT	CACAACTCTCCAATCCCCAAGTT	63.633	ACTTTGATCTTCACGTGGCTTTTC	62.936	96
Aradu.A01_1465	ATATATATATATATAT	AT(2*8)	6603201	16	GGTGACTATGAGTGTCTCGGCTTAATAGATTAAGAGTAATATCTAAAACCCCTATTAATTGAA[ATATATATATATATAT]GAATAAATGGTCAAATTAGTTTCTAAAAGATTATTCGATCTTTAAATTTGTCCTCGA	GGTGACTATGAGTGTCTCGGCTTA	61.878	TCGAGGACAAATTTAAAGATCGAA	61.217	136
Aradu.A01_1466	TATATATATATATATA	TA(2*8)	6605299	16	GAGCCTTTTTGGGTTTCAAATTCTTCTCTCTACAGTACTACTCTTCTGTTTCTCTTTCTCTCTCGAATCTCAACTTAAAT[TATATATATATATATA]AAAGGAAACGTTACCGGATTTCCAATACTACCCCTTGTACCATTTTCCACAATA	GAGCCTTTTTGGGTTTCAAATTCT	62.9	TATTGTGGAAAATGGTACAAGGGG	63.002	150
Aradu.A01_1468	AATAATAATAATAATAATAAT	AAT(3*7)	6606927	21	TCACTTTACGAGGCTAAAAAGTTAAGAATTAATAAAAGAGAGATATGCANNNNNNNNNNNNNNNNNNNNNNNNNNNNNNNNNNNNNNNNNNNNNNNNNNNNNNNNNNNNNNNNNNNNNNNNNNNNNNNNNNNNNN[AATAATAATAATAATAATAAT]AAGGAGACATGTTTATCAAAATATAATAATAAAGAAACATATCCATTACAAAAATTTCTTTTGCTTG	TCACTTTACGAGGCTAAAAAGTTAAGAA	61.179	CAAGCAAAAGAAATTTTTGTAATGGA	61.678	223
Aradu.A01_1469	TTCTTCTTCTTCTTC	TTC(3*5)	6611104	15	TGGTATTGATGAAACTGCCAAAAAGAAGAAAAGACTGTTGCTTCCTTG[TTCTTCTTCTTCTTC]TGAGCTCAATCCTGCAATTCGGTCAGCTACTGACCAAACTATACCTTATCTGAATATTTCATGGTTTTAGAGTTCTTGGGC	TGGTATTGATGAAACTGCCAAAAA	62.637	GCCCAAGAACTCTAAAACCATGAA	62.716	144
Aradu.A01_1470	CTCTCTCTCTCT	CT(2*6)	6611771	12	AAGGTTGATAGAGGTGGGGAAGATGCTTTGCTTGTCAGCAACTATAATGGGGGAGTTCTTGCTATTGCTGATGGTGTTTCTGGGTATGCTA[CTCTCTCTCTCT]ATCTGTATCTAGCTCTTTCCTAGTGTAAAACTTCAATCA	AAGGTTGATAGAGGTGGGGAAGAT	62.466	TGATTGAAGTTTTACACTAGGAAAGAGC	61.526	142
Aradu.A01_1471	ATCATCATCATCATCATC	ATC(3*6)	6619274	18	CATCACCTCATCCTCCTTCTTTTTTCATTTAAATTTTTTTTCTCCTTTTTTTTCTTCTCTTCTTTCATCATCATGATCATTATCATT[ATCATCATCATCATCATC]TTCTTATACATATCGTTGTTATCGTTATCGTCG	CATCACCTCATCCTCCTTCTTTTT	61.955	CGACGATAACGATAACAACGATATG	61.704	138
Aradu.A01_1472	TCCTCCTCCTCCTCC	TCC(3*5)	6627623	15	ACTGTTGTCGCCAATACTTCTTCCTCCAA[TCCTCCTCCTCCTCC]TCGAATTTCGTCCCTTCCTTCCTTTTCAACCTTCTCTTCCTCC	ACTGTTGTCGCCAATACTTCTTCC	62.838	GGAGGAAGAGAAGGTTGAAAAGGA	63.261	87
Aradu.A01_1477	AATAATAATAATAATAATAATAATAATAATAATAATAATAATAATAAT	AAT(3*16)	6631191	48	ATTTTTGGGATACAAATTTGCCCTCCACCTATTGACCCTATC[AATAATAATAATAATAATAATAATAATAATAATAATAATAATAATAAT]TCTGCACCCATTTCTACATCTATAGACGCTCTTATATCTTCTAAACCTCTAAATTAACATCCCATGCTCA	ATTTTTGGGATACAAATTTGCCCT	62.812	TGAGCATGGGATGTTAATTTAGAGG	62.532	160
Aradu.A01_1478	AGGAGGAGGAGGAGG	AGG(3*5)	6633205	15	GTGGTGGTGATGACGACGATAATAAAAACAAGATGAAGAAAA[AGGAGGAGGAGGAGG]AGAAAGAAAAAAAAGACGAAACTCCACGTAGCATAAATTAAATATGACTTGTTATTTGATTGCATAAATCGTTTGAATGTGTAACGGGATT	GTGGTGGTGATGACGACGATAATA	63.055	AATCCCGTTACACATTCAAACGAT	62.731	148
Aradu.A01_1479	TATATATATATATATA	TA(2*8)	6645182	16	TTTCTCTGGAATACCTACTGTTTTTGGAATAAGATCACTTTGGAATTAAAGAATTGGTAGGTTGTACAATTTTAATTTTAAATCTAATAATTTCTTTTTTTAAGTACAGACTAATTTTATGGTTTATT[TATATATATATATATA]ACTAGAATTAATTTATATATAGCTCATTGATAACTATTATAAGGTAGTTCTTGGGATGATAATAATTTAATTCCAAATTATTTGATTTATTGATTAGATTTTTGTCTGAAATGAATTAGATGTTTATCTTTGGAATGCA	TTTCTCTGGAATACCTACTGTTTTTGG	62.019	TGCATTCCAAAGATAAACATCTAATTCA	62.956	283
Aradu.A01_1480	TATTTTATTTTATTTTATTTTATTTTATTTTATTT	TATTT(5*7)	6653672	35	TGACAAAAATAAAGAGGGAACGGAAGGTATTTCTCTGTTGCCATTCTTATATATAGATGAGCTAA[TATTTTATTTTATTTTATTTTATTTTATTTTATTT]TCTAGGTCTTGGATATTTTACTTAAATTTATCAATAACATGAAAATAGAAATATAGCCTTCTATTAATCTATCCTCTCTTTGGGTCACCAG	TGACAAAAATAAAGAGGGAACGGA	63.002	CTGGTGACCCAAAGAGAGGATAGA	62.984	191
Aradu.A01_1483	AAGAAGAAGAAGAAG	AAG(3*5)	6670608	15	TCCTCCATTCTCCAATCTCACTTCTTCTAAGTCCTCATCTCCCAACTTGCAAGCCATCTTCACAAAGAGCTCTTC[AAGAAGAAGAAGAAG]AACATTCTTGTTGAATGCCGGTTTTGCTGAGATTGAACCTGAC	TCCTCCATTCTCCAATCTCACTTC	62.977	GTCAGGTTCAATCTCAGCAAAACC	63.343	133
Aradu.A01_1486	TCTCTCTCTCTC	TC(2*6)	6683815	12	GGCACACCACCATACTTCTGAAACTGCCCACCCCAACCCCA[TCTCTCTCTCTC]AGCTCACCTCGGTTCACCGCCACCGCCGCCGCGCGTCTCGCCTCTCTTTTCCGTCT	GGCACACCACCATACTTCTGAAAC	63.999	AGACGGAAAAGAGAGGCGAGAC	63.437	109
Aradu.A01_1487	TTATTATTATTATTA	TTA(3*5)	6686252	15	TAAGAGCACCAAAAGGAAAACTCGGCAAGCAAAAGCACTTGAGGCTAGGAAGGCTCCAAGAACATTCCTTGAGCTTATACACGAGGTGATTATGAAGAAATTCTCAAT[TTATTATTATTATTA]TTTTATTTTATTTTGTGACTTTTTCTTCTGCCACA	TAAGAGCACCAAAAGGAAAACTCG	62.929	TGTGGCAGAAGAAAAAGTCACAAA	63.159	158
Aradu.A01_1495	TATTATTATTATTATTAT	TAT(3*6)	6712957	18	TTGCATGGTATTAATTATCCTTCTCCATTTTCTGATATTAGTTATTTGACTAGCATTTAATG[TATTATTATTATTATTAT]TGTTATTACTATTTCTATTTTTATTATTATTTTTGTGTTAGCGTTGCAAAGC	TTGCATGGTATTAATTATCCTTCTCCA	62.847	GCTTTGCAACGCTAACACAAAAAT	63.577	132
Aradu.A01_1501	TATTATTATTATTATTATTATTAT	TAT(3*8)	6740947	24	AAAATTTTTCTCACTCACAAAATCTCCTAAAAGTAATGATATAAATAATATTATTGATTAACATTCTA[TATTATTATTATTATTATTATTAT]TCAACCACACACTATTAAAAGTAAATGTTAAAATAAAAAATATATAATTTAAGGTTTAAAAATTATGATTTGTGGCTTAA	AAAATTTTTCTCACTCACAAAATCTCC	61.283	TTAAGCCACAAATCATAATTTTTAAACC	60.889	172
Aradu.A01_1502	ACAACAACAACAACAACA	ACA(3*6)	6755044	18	TCATCTGTTATTTAGCGTTTTCAATTTTTATTTTTTTTCTCTAT[ACAACAACAACAACAACA]AAACATTGTCCTACTAGGTGGGATCGAC	TCATCTGTTATTTAGCGTTTTCAATTTT	61.519	GTCGATCCCACCTAGTAGGACAAT	61.766	90
Aradu.A01_1503	ACACACACACAC	AC(2*6)	6769368	12	GACTATGTTTCCGGTCAAACCAACCAAGAACCACATCATAAATATTGTGTAATTGACAGGCAGTGACAAGCTTCTTTAATGGAGGTAATATGCCGAAATCCTTTAATGACACAG[ACACACACACAC]ATTTGCTTGATTCATAAGGTGACTAGTGT	GACTATGTTTCCGGTCAAACCAAC	62.923	ACACTAGTCACCTTATGAATCAAGCAAA	62.512	155
Aradu.A01_1506	ATATATATATATAT	AT(2*7)	6773988	14	TGCATTATTCAAATTTTTGCTACCACTATGCATATTGAGACTGTAACTATTTATTACAACTTGAACTTTTTTTTAAATTTCTACAATTATGAAAAATTTTG[ATATATATATATAT]CTCGGATCGAATTTGAAAAATTTTGA	TGCATTATTCAAATTTTTGCTACCAC	62.333	TCAAAATTTTTCAAATTCGATCCG	63.199	141
Aradu.A01_1509	TATATATATATATATATA	TA(2*9)	6779482	18	GACACCAAAACTTGTGGCTACCATAGAC[TATATATATATATATATA]ATATTGCTAGTATTATTTGTTTTAGTATACGTGTGTAAGTGTGTAACGCTGTAGCTATCACCATATATTTATGGTTTACGAATAAAATGCGTTCA	GACACCAAAACTTGTGGCTACCAT	63.462	TGAACGCATTTTATTCGTAAACCA	62.574	141
Aradu.A01_1510	ATTATTATTATTATTATTATT	ATT(3*7)	6791793	21	TCTGATTTTGGGTGATTTTTCGTTTTTTGGTTATA[ATTATTATTATTATTATTATT]ACTAGAAGCTTGATTGCCACACTGCTAATCTGCTCCCATTGAAG	TCTGATTTTGGGTGATTTTTCGTT	62.909	CTTCAATGGGAGCAGATTAGCAGT	63.035	100
Aradu.A01_1511	TATATATATATATA	TA(2*7)	6798045	14	TGCCATGAAAGAATGTGAAAGCTATGTGTTGAGAGAGATTATTAGATTGGTATGCTTAATATTATTGTTTCATCTC[TATATATATATATA]GGTAGAGAGCTTATTATTGTGTGCAAATGCATGTACTTTG	TGCCATGAAAGAATGTGAAAGCTA	63.059	CAAAGTACATGCATTTGCACACAA	63.009	130
Aradu.A01_1513	TTCTTCTTCTTCTTC	TTC(3*5)	6806668	15	ACGGTAAGGTGATGGAGTGTGATTGAAGTGTGGCATTTCAGGAGGAACAACCAAATTGCCACCAACACCATCTTTTTT[TTCTTCTTCTTCTTC]GTTGCTTGGAGCTATGGTGGTGGTAGAC	ACGGTAAGGTGATGGAGTGTGATT	63.027	GTCTACCACCACCATAGCTCCAAG	63.238	121
Aradu.A01_1514	TTGTTGTTGTTGTTGTTGTTGTTG	TTG(3*8)	6824381	24	ATGAACACACCAAGCACCCTTTATTA[TTGTTGTTGTTGTTGTTGTTGTTG]CCCATCATCTATGGTTTAACAAGCATGAGAGCTTCCATTTC	ATGAACACACCAAGCACCCTTTAT	62.936	GAAATGGAAGCTCTCATGCTTGTT	63.039	91
Aradu.A01_1516	TATATATATATA	TA(2*6)	6830482	12	TCCAAAATTAGATCTTGGGAGTCAATACAGTAAATTTTGATTTTGAAAAGCTAAAATAGTAAAAATCATAAATCTAAAAGATTATTATAAAAATTTAGTCACAATACATATATATAAATATATTATGGCTAATTTTATAATTAATTT[TATATATATATA]ATATTTTTAAATTAAAATTTTAGTAAATTTATAGTGATAAACGAAACAATTAAAGCTAGGTGAA	TCCAAAATTAGATCTTGGGAGTCA	61.133	TTCACCTAGCTTTAATTGTTTCGTTT	60.702	223
Aradu.A01_1522	AATATAATATAATATAATAT	AATAT(5*4)	6845236	20	TCTGCTGTGAATCACTTCTTACCAACATAATTAATGGTTAGTTTAGTTATTAAATTTTTTTCATTAAAAAACATATTTTTATTTAATTACATGATAAAATATATATTCATAGGTAA[AATATAATATAATATAATAT]AATAAATCTATTTAAAATATGTATTCAATATAAAAGAATATTTGCAAGGATATTCGA	TCTGCTGTGAATCACTTCTTACCA	61.188	TCGAATATCCTTGCAAATATTCTTTT	60.507	193
Aradu.A01_1523	ATTTATTTATTTATTTATTT	ATTT(4*5)	6849621	20	ACCTTCTTTACTCGTCCCAAGTCCCAGTCTTACACCTTACAAATACTTTACCTTCTCATTTTCCGTGCAAAATAACCGCCTC[ATTTATTTATTTATTTATTT]TTTTTTGAGGAGTGCCATTTTAACAATGA	ACCTTCTTTACTCGTCCCAAGTCC	63.092	TCATTGTTAAAATGGCACTCCTCA	62.832	131
Aradu.A01_1525	ACACACACACACAC	AC(2*7)	6854352	14	TGGGCAAAATATATTCATCTTTGTCATAGAAGCAAAAATGATTAATTGTTAATTTTATTAATGAAAATGATTTAATTTTACGAATAACTATGTTATTTCCACGTAAAAAA[ACACACACACACAC]GCATACAACATGCCAGCGACATTAT	TGGGCAAAATATATTCATCTTTGTCAT	62.762	ATAATGTCGCTGGCATGTTGTATG	63.088	149
Aradu.A01_1527	TATTATTATTATTATTATTATTATTATTATTATTATTATTATTATTATTATTATTATTAT	TAT(3*20)	6885692	60	AGGACGATTGAAATGTTAAGGACAACTTTGGATGAAGG[TATTATTATTATTATTATTATTATTATTATTATTATTATTATTATTATTATTATTATTAT]TTGTCAGCTAATAAGCATCTGAGCAA	AGGACGATTGAAATGTTAAGGACA	61.065	TTGCTCAGATGCTTATTAGCTGAC	60.069	124
Aradu.A01_1528	TATATATATATA	TA(2*6)	6899942	12	AAGGTCAGGATATAAGATGGACAAAAT[TATATATATATA]TGATCTTGAAAATTATTGAATGTAAATGTCATGGTTATGTTATAAATAGTTGAATTTTCATTTATATATTATATATGCTATGTTTTCCTTTATCTTTCCCTTGTCTTGGT	AAGGTCAGGATATAAGATGGACAAAA	60.446	ACCAAGACAAGGGAAAGATAAAGG	61.015	149
Aradu.A01_1531	TATATATATATA	TA(2*6)	6925756	12	TTCGGTCACAAATTAAAAATCAAACTTTAAACTTTTTATCTTATAGTTATTAAACCGTACCATAAAATAACTTATCCAAAAAACTTCAATTAAGATAAATAAATAAT[TATATATATATA]AAGAAATAATTTTAAATTTCAAATGGGTCCACATACATTGT	TTCGGTCACAAATTAAAAATCAAACTT	62.151	ACAATGTATGTGGACCCATTTGAA	62.397	160
Aradu.A01_1546	TTATTATTATTATTATTATTATTATTATTATTATTATTATTATTA	TTA(3*15)	6996016	45	TGACCCCACAATATATAAGCCTCCTC[TTATTATTATTATTATTATTATTATTATTATTATTATTATTATTA]TGCATCCATGGCTTATCTAAATAGGACAAAGGTTAAAACAGCTTGC	TGACCCCACAATATATAAGCCTCC	62.314	GCAAGCTGTTTTAACCTTTGTCCT	62.071	117
Aradu.A01_1547	ATATATATATAT	AT(2*6)	6996178	12	AGGACAAAGGTTAAAACAGCTTGCAGATATTGTCTTTTTTCTGTATTATGGAATGTCTTTGTGACTGAGCAAAATTCTTTCCATGAATCTACTAC[ATATATATATAT]ACTACTTAGCTTATAGTTTACATCCAACCATGGTGTTTT	AGGACAAAGGTTAAAACAGCTTGC	62.071	AAAACACCATGGTTGGATGTAAAC	61.082	146
Aradu.A01_1548	AAAATAAAATAAAATAAAATAAAAT	AAAAT(5*5)	6999625	25	CAAATGAATATACAACACGAGGGGAG[AAAATAAAATAAAATAAAATAAAAT]AAAAAAGAAAACAAGATTGTCTTGAAGTTATAATTCATTCATAACATTTAATTTGATTCATATATATAATATATTATATTATTGTAATATTCCAAAACTTCATCACATGTATGTGTGCTCAACAAGATTCTGTTTCTTCA	CAAATGAATATACAACACGAGGGGA	63.124	TGAAGAAACAGAATCTTGTTGAGCA	62.426	191
Aradu.A01_1549	TATTATTATTATTATTATTATTATTATTATTATTATTATTATTATTATTATTATTATTAT	TAT(3*20)	7006983	60	CAACTTGAGAAAAACCAGAGCCATGCATTTGATATAAGGCTTAGCTTTTAGATTTGTATATTTAGTATTTACAACCTAAGCAATTTCTTTCTACTACTATTAC[TATTATTATTATTATTATTATTATTATTATTATTATTATTATTATTATTATTATTATTAT]TGCTTATGTTTAAAGTGATTCATGAATTGGTAGGAGGGTTGTTGGGGGAAGGGTGAGGGTGTAAACTGTA	CAACTTGAGAAAAACCAGAGCCAT	62.921	TACAGTTTACACCCTCACCCTTCC	62.597	233
Aradu.A01_1551	GTTTGGTTTGGTTTGGTTTG	GTTTG(5*4)	7031533	20	GTTTTTGAGAGAAAAGTCATCCGATCCAATCGTTTAATTAAACTGCAGTTCA[GTTTGGTTTGGTTTGGTTTG]TTCAATTTTTTCAATCAATTCCAAAAAAATACTACCATACTATTTCTCAAAGTCATAACATTAAAATCAACAAACACAAATACACA	GTTTTTGAGAGAAAAGTCATCCGA	60.945	TGTGTATTTGTGTTTGTTGATTTTAATG	60.326	158
Aradu.A01_1553	ATATATATATATATATAT	AT(2*9)	7058280	18	TTTTATTTCATCAAAATGCTACCAATAAATTTAACTTTTTTAATTTGATGTAGTAGTAATCATCAGCAGTGAA[ATATATATATATATATAT]AGTTCAGACATTTTAATATCATATTCACCATATCCAAGGGATGACTAAA	TTTTATTTCATCAAAATGCTACCAATAA	60.325	TTTAGTCATCCCTTGGATATGGTG	61.252	140
Aradu.A01_1560	TATATATATATATATATATA	TA(2*10)	7083052	20	AAAACATACATTGCCTCTTCATATTTTTTCTTTGAGATGAGAACAAAATTTTCTCTAAATATTATACTGC[TATATATATATATATATATA]ATTTCCCGATTATATTCTCATCCAGAATGAGGAAATAAATAAGCTTC	AAAACATACATTGCCTCTTCATATTTTT	60.648	GAAGCTTATTTATTTCCTCATTCTGGA	61.319	137
Aradu.A01_1564	AATAATAATAATAATAATAATAAT	AAT(3*8)	7094733	24	TTACATCACGAGTTTGGAATTTGAAAATAATA[AATAATAATAATAATAATAATAAT]ATTAACTAGCCTATTGTGAAAGTAGTTCAAGACTACAAGCTTAGAACAATAACTACAAGAATGTGCAAGGACTAAGGA	TTACATCACGAGTTTGGAATTTGA	60.729	TCCTTAGTCCTTGCACATTCTTGT	61.364	134
Aradu.A01_1567	CCACCACCACCACCACCACCA	CCA(3*7)	7103391	21	CACCTAATGGAGGTTTTCTCTCCCGACAACACCTT[CCACCACCACCACCACCACCA]CTACTCCTCCGCCACAACAACCACCACCAACGCCACCAACGCTTCTACTTCCCAACAATCTCGAAGAACTCTTTCACCTCTCCGAGCTTCAACTCACTA	CACCTAATGGAGGTTTTCTCTCCC	63.369	TAGTGAGTTGAAGCTCGGAGAGGT	62.922	155
Aradu.A01_1568	GTGGTGGTGGTGGTG	GTG(3*5)	7104074	15	GCTGAAGAAGTTGGCTTTGTTGATGTGGCGTTGGTGGTGGTTGTTGTGGCGGAGGAGTA[GTGGTGGTGGTGGTG]GAAGGTGTTGTCGGGAGAGAGAACCTCCACTGGGTGAAGCTTTGGGAGGTTGTGGAGAAAGAATA	GCTGAAGAAGTTGGCTTTGTTGAT	63.048	TATTCTTTCTCCACAACCTCCCAA	63.091	139
Aradu.A01_1569	AGAGAGAGAGAGAG	AG(2*7)	7111043	14	ATGGTGCCTAAACATGCACTTACAC[AGAGAGAGAGAGAG]TTGAAATTTAAAAATCTAAATTACTGGTTCATAATTATATAATTATTGTGTATATAGCACCAAGATTATTAGGCACCATC	ATGGTGCCTAAACATGCACTTACA	62.772	GATGGTGCCTAATAATCTTGGTGC	62.94	119
Aradu.A01_1570	AATAAATAAATAAATAAATAAATA	AATA(4*6)	7119297	24	CTGCCACAATTTGCATTACTCAACTTCCTTTCTGAAAAAGCG[AATAAATAAATAAATAAATAAATA]AAAAAGAGTAATTCCGTGTAAAAAAAAGTGTATTCATACCAGATTTATATGTGCCATTTGTGA	CTGCCACAATTTGCATTACTCAAC	62.872	TCACAAATGGCACATATAAATCTGGT	62.667	129
Aradu.A01_1571	TCTCTCTCTCTC	TC(2*6)	7132288	12	TTGCAATTCCTCACATGCTGTAATGCATTTGTTTAGTCGAATGCAATTTCACACTTTCTCAGCT[TCTCTCTCTCTC]TATTCCTTTCTCTATGAACTTCTCTTTTGAGACCTAGTACCTTTTAAGCTTGTTTGTTGCATAGA	TTGCAATTCCTCACATGCTGTAAT	62.861	TCTATGCAACAAACAAGCTTAAAAGG	61.963	141
Aradu.A01_1572	ATATATATATATATAT	AT(2*8)	7137293	16	TGCACCCCTACCCATAATTTTAATCAGACTATTAAAAAAATATGTGATGACAACTTCTCAATCTATGAAAAAAAAAAGTAGTTTTATTATTCG[ATATATATATATATAT]TTGCAATGCTTTTTAACGATTTCAGAAAGTGTGGCATATGTGAAAA	TGCACCCCTACCCATAATTTTAATC	63.102	TTTTCACATATGCCACACTTTCTGA	62.857	155
Aradu.A01_1573	CTTCTTCTTCTTCTT	CTT(3*5)	7141779	15	TTGGAGTCTCACACTACACCCTTTATTCATCAAATCATCATATATACTTTCACATAAAAAAAAAGAAACAAATATGACACTTTTTC[CTTCTTCTTCTTCTT]TATTCCTTGTTTTTTTTCTTGCTCTTCTTGCTGGAACCTCTTCTT	TTGGAGTCTCACACTACACCCTTT	61.305	AAGAAGAGGTTCCAGCAAGAAGAG	61.673	146
Aradu.A01_1577	CTTTTTCTTTTTCTTTTTCTTTTT	CTTTTT(6*4)	7152652	24	GATGGGTTTGAAATTATTGGGAAATTTCTAAGACCTGTGTTCAGTGTTCTCTTG[CTTTTTCTTTTTCTTTTTCTTTTT]TTTTGTTTTAAATAAAAAATGTAAAATCTCAGTTTCTCTTCTTTTTAGATTTTTCTTCCTCTAGTTGGTCTAGACTGA	GATGGGTTTGAAATTATTGGGAAA	62.114	TCAGTCTAGACCAACTAGAGGAAGAAAA	61.36	156
Aradu.A01_1578	CATCATCATCATCAT	CAT(3*5)	7154409	15	ACCACAACCGTTCATACCTCAGTTTTAAACAATTTCTTATAAGAATTTTTCAATCAAACAATCGAAATCATCAATTTACCACCACATACATATTCATTCC[CATCATCATCATCAT]TCATCATTAAGATCATCATGCACCAATACATTCTCA	ACCACAACCGTTCATACCTCAGTT	63.036	TGAGAATGTATTGGTGCATGATGA	62.506	151
Aradu.A01_1581	ACAACAACAACAACA	ACA(3*5)	7161462	15	TTTGCTGCTCTTTATGAGGACTTGTAGAAATCTCATACAATCCAACTTACACAATGTGTGCCTTCTT[ACAACAACAACAACA]AAGCTTTATCTCACTAGGTGGGGTCA	TTTGCTGCTCTTTATGAGGACTTG	62.026	TGACCCCACCTAGTGAGATAAAGC	62.811	108
Aradu.A01_1582	CTCTCTCTCTCTCT	CT(2*7)	7164907	14	CCTGCATATATACATTGAAGTGAGGAATAATTACAAAATACATTGAAGTGAAAAATAATTACAAAATAGAAATTTAGATTAAAAAATGCCAAAACTCAAAACTAA[CTCTCTCTCTCTCT]TATATATATCAAAAAGCGTCATTTCTCTTCTACC	CCTGCATATATACATTGAAGTGAGGAA	61.64	GGTAGAAGAGAAATGACGCTTTTTG	61.688	153
Aradu.A01_1587	ATTATTATTATTATT	ATT(3*5)	7180275	15	CTTGGAGAAGGTGTTGACAGATCAATTATCTCAGCTTCATGGGGCACAAGAAACATTCTCCTGGATTCTTG[ATTATTATTATTATT]AGCAGCCAAAACAGCACAACTGTTAC	CTTGGAGAAGGTGTTGACAGATCA	62.798	GTAACAGTTGTGCTGTTTTGGCTG	63.096	112
Aradu.A01_1588	ATATATATATATAT	AT(2*7)	7186987	14	CCACCCCGTAGGTATCCGTATAGTACCCACAAATATAAAATTACATAAATGCCA[ATATATATATATAT]TATGTTAAAAGACCAAATGTTATCCTAGCAGCCGCCCTCCTCACTTCAAATTCACTCTCAAACTCTCTCCTTCAACCCAGAA	CCACCCCGTAGGTATCCGTATAGT	63.296	TTCTGGGTTGAAGGAGAGAGTTTG	63.094	150
Aradu.A01_1589	TATATATATATATA	TA(2*7)	7189498	14	TTTTGTGATCCATATATAATTTTGCTTGTATAACAACTTAAATTGAATCTTATGTTTTAATATTACATTACATTTGTAATTAATATTTATTGTTATTATTATTTATTTTTAAATATTTAATATTATTT[TATATATATATATA]ATATTTTATTTTATCGTAATTTCCACTTCGGCAGAAGCGTCATTGCGCTTTGCATTTCAGTGCTGGAGGTTTTTGGGAGGTGTATTCTT	TTTTGTGATCCATATATAATTTTGCTTG	60.623	AAGAATACACCTCCCAAAAACCTC	60.91	231
Aradu.A01_1590	AGAAAGAAAGAAAGAAAGAAAGAAAGAA	AGAA(4*7)	7189988	28	TGAACAAAAGAAAGTATTAAAGCACCTAATAAAAAATAAACAGTAAAAAAATAAAAAAC[AGAAAGAAAGAAAGAAAGAAAGAAAGAA]GCCCCTTCCGTATAAAAAAAAACGGCGAATGCATTCTTAATTTCTTTTGGATTCTATCCTCCATT	TGAACAAAAGAAAGTATTAAAGCACCT	60.011	AATGGAGGATAGAATCCAAAAGAAA	60.502	152
Aradu.A01_1596	AATAAATAAATAAATAAATA	AATA(4*5)	7211460	20	CATGGCATCTATATAACCAATTCTATGCTATAAGATTTGTTTGTGTGACCGAATAAATTAATGTCATCATTTCTAATACTTGGAAACAAGTAAT[AATAAATAAATAAATAAATA]AAACAAGTATTTTTAAATGGGTCTCTCTTGTTTGTTGAATTC	CATGGCATCTATATAACCAATTCTATGC	62.007	GAATTCAACAAACAAGAGAGACCCA	62.81	156
Aradu.A01_1599	ATATATATATATATATATATATATAT	AT(2*13)	7216531	26	GCAAATAAGCTTCAAGATCAAGGG[ATATATATATATATATATATATATAT]CACACTTGTTAAATTAAATACATTTCCTTTGCTCGACAATATTTGCT	GCAAATAAGCTTCAAGATCAAGGG	62.438	AGCAAATATTGTCGAGCAAAGGAA	63.245	97
Aradu.A01_1603	AAGAAGAAGAAGAAG	AAG(3*5)	7224827	15	CCTCTCAAGAGAGTGAAACAAGAAGGATTATGACAAAATAA[AAGAAGAAGAAGAAG]ATGAAGAAGAAAAAAATGAAAAAAAGGAAAAAGAAGCAATGGAATGTGAGGAGAAAG	CCTCTCAAGAGAGTGAAACAAGAAGG	63.097	CTTTCTCCTCACATTCCATTGCTT	62.91	113
Aradu.A01_1604	AAGAAGAAGAAGAAG	AAG(3*5)	7225237	15	TGATGACGTGTTTTGAGGAGTTTTTTATTTTTATTTTTATTTTGTTTATTTTTTTCTTTTTCTTGGTTTTATTCCTCTTAATAGAGTGAAATAAGAAGAATTATGACAAAATGAAAT[AAGAAGAAGAAGAAG]CAGGAGAAGGTGAAGAGGAAGAGTTT	TGATGACGTGTTTTGAGGAGTTTT	62.088	AAACTCTTCCTCTTCACCTTCTCCT	61.396	158
Aradu.A01_1608	TCATCATCATCATCATCATCA	TCA(3*7)	7236459	21	ACGAAGCCATTTTGTTCAATCATCCGTAACTCTGTTTGAAAACAACAACACAAGGAATAGAGCTTCTTCAGCAACAACACCCACAATCATC[TCATCATCATCATCATCATCA]TTAATCACTAAAACTAATAAGCACCTCAACAACAATTTTGCT	ACGAAGCCATTTTGTTCAATCATC	63.444	AGCAAAATTGTTGTTGAGGTGCTT	63.263	154
Aradu.A01_1610	GTGTGTGTGTGT	GT(2*6)	7249926	12	AAAAATATAGAAATCCGGGGGAGGGAAGATATATCATAGGATCTCCATTATTTCGAATTAAATAACAAAAAAAAAAAGAGAGAATAAAATGATCATTGTTTTCTC[GTGTGTGTGTGT]GCGTGTATATATAAATAATATCTTGAATTTTGAAAAAGTTCTTACTATTAAATAACTAATAAATTTGTACTATATAACACTTGGGATGGGGCAGATATTGTTGATAGTTTTTGGTGAGGGCT	AAAAATATAGAAATCCGGGGGAGG	63.406	AGCCCTCACCAAAAACTATCAACA	63.129	239
Aradu.A01_1613	ATAATAATAATAATAATA	ATA(3*6)	7264218	18	GCATAAGCTGATCTGAATGATCACACAAGTTAATTTACCCATCAACTGGTCAATACTGTTTTCACACTAGTCTATTGACTGAAAAATTTTAATCCAAT[ATAATAATAATAATAATA]AAGCTGAAATTGAAATAAATCTTATGTTTGAGGGCCCACTAAA	GCATAAGCTGATCTGAATGATCACA	62.647	TTTAGTGGGCCCTCAAACATAAGA	63.014	159
Aradu.A01_1616	ATTATTATTATTATT	ATT(3*5)	7284320	15	CACTTTTTAGAAAAATACTAGGGGATC[ATTATTATTATTATT]TTTAATTTATTGTCATGTTACTCATATGCTTTATTTGTAAATTTATATTGGTTAAGTTTTTTAATGTAGCTTCTATTCTTTCTCAAGATCAAGAAA	CACTTTTTAGAAAAATACTAGGGGATCA	60.449	TTTCTTGATCTTGAGAAAGAATAGAAGC	60.969	138
Aradu.A01_1618	TAATAATAATAATAA	TAA(3*5)	7292933	15	TGATGGTGTAAGAAAGGGACATC[TAATAATAATAATAA]TGACAAACATAACATTAAAATCAACCAACATGGGACAAACTTATCATTGCACACCCACTAAGC	TGATGGTGTAAGAAAGGGACATCT	61.096	GCTTAGTGGGTGTGCAATGATAAG	62.039	101
Aradu.A01_1619	TAATAATAATAATAATAATAATAATAATAATAATAATAATAATAATAATAATAATAATAATAA	TAA(3*21)	7302561	63	TACACTTGGGTTGTGCAAAAGAAAAATAAAACATGCATAAAAAATTCAAAGCTACTAAACTATGATGGTGTAAGAAAGAGACATC[TAATAATAATAATAATAATAATAATAATAATAATAATAATAATAATAATAATAATAATAATAA]TGACAAACATAACATTAAATCAAACAACATGAGACAAACTCATCATTGCACCCCACTAAGCATGGTTGGTTGGTTTGTTTGTTTTTCAAGG	TACACTTGGGTTGTGCAAAAGAAA	62.853	CCTTGAAAAACAAACAAACCAACC	62.821	239
Aradu.A01_1632	ATATATATATAT	AT(2*6)	7389662	12	GCCGAAGACATTAGGAGAACAAAAGGAAAAGAAACATTGATA[ATATATATATAT]ACCCATGCATTAACATAACAATGACACATGATTAGAAGATAAGGGTCAGAATTTGATAGCAGAATTCATTTCTCTGATGAAGGAGAACCAGCTT	GCCGAAGACATTAGGAGAACAAAA	62.826	AAGCTGGTTCTCCTTCATCAGAGA	62.898	148
Aradu.A01_1635	TCTCTCTCTCTCTCTC	TC(2*8)	7404220	16	GTGGATCTTGCATATGTGTAGCCATTTTCTTCTCTCTTCTTTTTTGTTTCAGTTTTTATTTTTCCGATTTAGTTTTTTTTTTTTCGCTNNNNNNNNNNNNNNNNNNNNNNNNNNNNNNAATGTCTCTTTAGCTTT[TCTCTCTCTCTCTCTC]TTCTTTCTGTGTGTCTTTTTTTTCTTTTTTTTTTTTCTTTTTTCTTTTTTCACGGCTTCGTCTTCCTCGGATTGTAAGA	GTGGATCTTGCATATGTGTAGCCA	63.288	TCTTACAATCCGAGGAAGACGAAG	63.006	230
Aradu.A01_1639	GAGAGAGAGAGAGA	GA(2*7)	7415605	14	TCAATCTTAATCCTAATATCCGAAAACAAATACTATCTAGGAATATTTGGTGTATGAATATATACTTCCTGTCAAAAATAATGAATATCAATTTGTAAATGTGAAGAGT[GAGAGAGAGAGAGA]AATACCAAGCATCTAGTCCTTAGAATGTAGATATAATTACTACAAACAGTGCAAATCTTGGAGTGAGGAATCCCAGGTCTCCTCCTTCCACCACCACCTTTTCCTGAACCACTAAC	TCAATCTTAATCCTAATATCCGAAAACA	61.375	GTTAGTGGTTCAGGAAAAGGTGGT	61.788	239
Aradu.A01_1640	GATGATGATGATGAT	GAT(3*5)	7415914	15	CAAAATGACCCCATGAAGATGAATCATCATCACCAA[GATGATGATGATGAT]TGTTGCTGTTGGTGGCTTGCAACCCTTTGCTGAAATCAAGGCTAGGTAATTTGGACATAGGAGGAGAAGAATTGGGTGAAAC	CAAAATGACCCCATGAAGATGAAT	63.198	GTTTCACCCAATTCTTCTCCTCCT	63.071	133
Aradu.A01_1642	TTGTTGTTGTTGTTG	TTG(3*5)	7427285	15	TGTTAGATTCATGTAGCCGACCCTTTTTAGTGGAACAAAGCT[TTGTTGTTGTTGTTG]TAGTATTAAAAAAACATGTATAGTTCTAGTTAAATCCTTTTAATTGCTAAAATCTCACACCTTCATAAATAGGATAACCCA	TGTTAGATTCATGTAGCCGACCCT	63.133	TGGGTTATCCTATTTATGAAGGTGTGA	62.832	138
Aradu.A01_1643	ATAAAATAAAATAAAATAAA	ATAAA(5*4)	7429749	20	GGCATGCTTTTCAATGAGATCAATGGACTAATTTATGAATAATAGGGTTTTTT[ATAAAATAAAATAAAATAAA]TATCATATTATGTGATTCTCCTTAAATCAATTATTGTAATGTTGACGATGCTACCATTTTCGAAGAACCATATGTGG	GGCATGCTTTTCAATGAGATCAA	63.471	CCACATATGGTTCTTCGAAAATGG	63.614	150
Aradu.A01_1644	TGTGTGTGTGTG	TG(2*6)	7434115	12	GCTGGTCGCTAAACTTTTTCAATAACATATTATAAAATTACTTATCTCAAAAGTTTAAACCAATAGAAAGACATACATAAATACTTATATATCTCTCTCTAATAGATTCTTTATTTTAAATAGTTATTTTTAACTCAATGACAT[TGTGTGTGTGTG]AATAATTATCTCTACTTATTATTCATGCTTGAATTTCAGTTATAAAGTATTATATATTATTTGATTCAAGTGTATGTTTCTTCTTCTCAA	GCTGGTCGCTAAACTTTTTCAATA	60.928	TTGAGAAGAAGAAACATACACTTGAATC	60.413	246
Aradu.A01_1646	ATATATATATATATATATAT	AT(2*10)	7439846	20	CAATAATATGAGCAAAACATAGCACTCTAAATATAACAAACATGTTATTAATAAAAAAAATATTTTTTATATTACAAAAATATACCAAAA[ATATATATATATATATATAT]CATTTGGCACACAGCTGTGGCTATCTCATCCACTGATCCCAACTT	CAATAATATGAGCAAAACATAGCACTCT	60.313	AAGTTGGGATCAGTGGATGAGATA	61.071	155
Aradu.A01_1647	AGAAGAAGAAGAAGAAGA	AGA(3*6)	7441622	18	GAGGAACTTACATTAACAGATGGCGCGGCAACGGGCTCGGCGGAGGAAGAGGAGG[AGAAGAAGAAGAAGAAGA]AGCTCTGCTCTCCGACGGAGGACGGCGGGTTTTCTCAATCGTCGGAGGAGAAGAAGCTCTACTGATCTGCTCTCTGCCTCTCTC	GAGGAACTTACATTAACAGATGGCG	62.261	GAGAGAGGCAGAGAGCAGATCAGT	62.916	157
Aradu.A01_1649	ATATATATATAT	AT(2*6)	7444935	12	TGGCTAGTATCTAAACTTGCGGAAAAAAAAA[ATATATATATAT]ACAATAAAATATAAGAGAAAATTCCACTCCCTTCTCCTGCGAAATGCTAAAATGACACTCTCCTCCCCTCTATTTTACAAATGTACATTTCCCTCCCTTCCAACTTTTAAG	TGGCTAGTATCTAAACTTGCGGAAA	62.397	CTTAAAAGTTGGAAGGGAGGGAAA	62.871	154
Aradu.A01_1657	ATATATATATAT	AT(2*6)	7460141	12	TTGCTCAACTCAAACAAATAAACTGCTCATCATGTTTGTACTAAAAATTTCAATTCCAAATAAAAGA[ATATATATATAT]TTCTTTTATCATATTAAGTAAGTTTCATCCAGGAGAAAATTTGGAAGAA	TTGCTCAACTCAAACAAATAAACTGC	62.794	TTCTTCCAAATTTTCTCCTGGATG	62.676	128
Aradu.A01_1658	ACACACACACAC	AC(2*6)	7465980	12	AGCATTTTTGGGTGATTAACCCTTATAAAAGAAAA[ACACACACACAC]AATTACAACATACTGTCAAAGAGGGATTTTTTTATTTTTTATTTTTTTGGCTACTATTACCATCTACTATGACAACACTTTTACAACCACCTTTGGTTGG	AGCATTTTTGGGTGATTAACCCTT	63.004	CCAACCAAAGGTGGTTGTAAAAGT	62.424	147
Aradu.A01_1659	TATATATATATATATA	TA(2*8)	7466883	16	TGCTCGTGTGGCTTATGTTATTTTAGATGTCAAACTCTTTGGATAATTCAACTATGTAAAACTATGGATTTAATTATATATTCTAGTTATTAAATTAATATG[TATATATATATATATA]GGTGAATTCTACCCAATCCTCTCTAAAATAACATG	TGCTCGTGTGGCTTATGTTATTTT	61.981	CATGTTATTTTAGAGAGGATTGGGTAGA	61.152	153
Aradu.A01_1660	ATATATATATATATATATATATAT	AT(2*12)	7477084	24	AAGTCCGGTTTGCTAAACCATTGGACTGTCCCCCGACGTGCATCCCCATGAGTCTATGCATAGCTTTTTCTC[ATATATATATATATATATATATAT]CAAATCGCTCAATGGGGTTACCATTCCCGGGAATTTATAAGTACCCGGTCACTCTTACGTCGTA	AAGTCCGGTTTGCTAAACCATTG	63.43	TACGACGTAAGAGTGACCGGGTA	62.943	160
Aradu.A01_1668	TAATAATAATAATAATAATAATAATAATAA	TAA(3*10)	7505331	30	TCATATGACCAGAATAATATGACCGTAATATTTTTC[TAATAATAATAATAATAATAATAATAATAA]TATGACCGTAATATTTTTCTTTTCAAAAAGCTATAAAAGAAGTTGAATGA	TCATATGACCAGAATAATATGACCGTAA	60.956	TCATTCAACTTCTTTTATAGCTTTTTGA	60.078	116
Aradu.A01_1672	AGAGAGAGAGAGAG	AG(2*7)	7553733	14	ACAAAGACAGAAGATTGTGCTCAAGTTATATAAATTAGTCATTTAAGCTGACGTGACATTATAGTAGAAAACTAAAAAACTAATAATAATGCATCTATAGATTACATTTTAGTTCTATTTTAATATATTACTAATATATGAGAA[AGAGAGAGAGAGAG]TTAGTTTTGAGTTAGTTTTTTTTTTCAATTTAAGTTTTTATTTTATAATTATTCCTCACTTCAATGTATACATGCAGGTACTTTGTTGCGATTGTTT	ACAAAGACAGAAGATTGTGCTCAAGTTA	62.786	AAACAATCGCAACAAAGTACCTGC	63.575	255
Aradu.A01_1673	CTCTCTCTCTCTCTCTCTCTCTCTCT	CT(2*13)	7563775	26	AACCTTCTCTTTCTTGCTTCTTTGGTGAATAGTTTAGAGAAGAAG[CTCTCTCTCTCTCTCTCTCTCTCTCT]TCTGATTTTCTAACCAACATACAAAAGTGAACGTTGCTTGTGATGTGAAAGCAAATTGGA	AACCTTCTCTTTCTTGCTTCTTTGG	62.529	TCCAATTTGCTTTCACATCACAAG	63.367	131
Aradu.A01_1675	TATATATATATA	TA(2*6)	7567211	12	CACGCCAACACTACAACTTAACAAAATGTCCGTACTTCGTACTACCTAAATGTGTAGTG[TATATATATATA]AGCACCCAATTCAACCCAGCCAAATTATACTTCAAATGCACCCATGGAATTTGGTCCTACCTTCTTGCT	CACGCCAACACTACAACTTAACAAA	62.397	AGCAAGAAGGTAGGACCAAATTCC	62.995	140
Aradu.A01_1677	ATTATTATTATTATT	ATT(3*5)	7570275	15	TGTTGCCATCATAATCTCCTACAAATATAAATATTCATATTCATA[ATTATTATTATTATT]ACTAATGAAAATAAAATAGGTTATGCTATTGCTAAGTAATGAATGACTTTTTTGAACAACATGAATAACGTGTCCTAAAATTGGTCCAA	TGTTGCCATCATAATCTCCTACAAA	61.836	TTGGACCAATTTTAGGACACGTTA	61.727	149
Aradu.A01_1684	ATTTATTTATTTATTTATTT	ATTT(4*5)	7597940	20	CTTCGATGACACTGTGTGGACTTTCTCTTAGAATGAAAATGTATGGAGTTTCTCAATGTGGGAATTGTTTTTTAGATAAAATACAAAC[ATTTATTTATTTATTTATTT]TTGGAATAATGTGACTCACTCCCAT	CTTCGATGACACTGTGTGGACTTT	62.72	ATGGGAGTGAGTCACATTATTCCA	61.826	133
Aradu.A01_1687	ACACACACACAC	AC(2*6)	7599669	12	GCAAAGCAAGAGATGCATAAAATGCATGCACGACACTTGAAG[ACACACACACAC]CACCGCTATAATAATAAAAACCATAACATAACTCGTTTTTTAATTTTAATTTTTTTAGTTTTATTTTTATTATTTTGAGGGATTTGATGTGATGA	GCAAAGCAAGAGATGCATAAAATG	62.174	TCATCACATCAAATCCCTCAAAAT	61.735	149
Aradu.A01_1688	ATTATTATTATTATTATTATT	ATT(3*7)	7599991	21	GTGGCTGAGGTGGCATCTTAAATATTAAAATAATTAAATAAAATAATTTTTGGTTTTTTTGGAAATTGTTGATTTCC[ATTATTATTATTATTATTATT]ATGTGTTTTTAAAATATATAATAGATAAATCTTAATAATAATATAATAAAAAAAAGGGTTTTATTAATGATGGGATATGAAGGAGGTTGGTTGTGAAATCCACATGAAA	GTGGCTGAGGTGGCATCTTAAATA	63.547	TTTCATGTGGATTTCACAACCAAC	63.038	207
Aradu.A01_1691	TTCTTCTTCTTCTTC	TTC(3*5)	7604582	15	TGTTTTCTGCATTATGGATCTGGATTGATTTTGACGTAATTAATTTGTCG[TTCTTCTTCTTCTTC]TTTGTTTTTTCTTCGATCTAGAGTTTTGAATTGAAAAATGAATGAATCAACTTCAAATCAGTTGAATGAGTGCGATTATTCTTCAAAAACGC	TGTTTTCTGCATTATGGATCTGGA	62.821	GCGTTTTTGAAGAATAATCGCACT	62.773	157
Aradu.A01_1703	AATAATAATAATAATAATAATAAT	AAT(3*8)	7663434	24	TAGGTAGCGAAGGCCAATCTTTAGATTGGACCTTTTAATTTGTTTAGATCTGGGTCATAGTATTAGGTTAGAGTATG[AATAATAATAATAATAATAATAAT]ACAATTCCTTTTGTACATTGTAAAAATCCCATTTCGTTTCAACAGA	TAGGTAGCGAAGGCCAATCTTTAG	62.079	TCTGTTGAAACGAAATGGGATTTT	62.909	147
Aradu.A01_1704	ACCACCACCACCACC	ACC(3*5)	7671593	15	AGAAACTCAACCACCACAACAACAACCACT[ACCACCACCACCACC]ACGGCGAAAACCTCCTCCGTAACCCAAGAAAACAACAACGACAATATCAGCAACAATGTTAACCATCAAACTAAGCTCGCATTCCCTTCTT	AGAAACTCAACCACCACAACAACA	62.944	AAGAAGGGAATGCGAGCTTAGTTT	62.833	136
Aradu.A01_1705	TCTCTCTCTCTCTCTCTCTCTCTCTCTCTCTCTC	TC(2*17)	7673165	34	CCTCCGACTTAACCTTGATGTCACTATTGCATCAGACTCTCCAGCTGCTCCTGCACCAATTGAATCATTTAGTGATATGGT[TCTCTCTCTCTCTCTCTCTCTCTCTCTCTCTCTC]AAGGATATTGCATATCATGAATACACCAGGCCAACTTCTATCCA	CCTCCGACTTAACCTTGATGTCAC	63.225	TGGATAGAAGTTGGCCTGGTGTAT	63.022	159
Aradu.A01_1707	TATATATATATA	TA(2*6)	7688108	12	GGTTGGCTCCCACGGTTTATATAATAACAAAATTTGCACAAGTACGTAATAACTATCTGTTTTGCACATTTGAATAAAAGATTCATACATTTTATTTAAATACGTAAATTGCCCT[TATATATATATA]TTTTGTAAGGAAGACTGCAAAGGCAAAA	GGTTGGCTCCCACGGTTTAT	63.221	TTTTGCCTTTGCAGTCTTCCTTAC	62.944	155
Aradu.A01_1709	CTTCTTCTTCTTCTT	CTT(3*5)	7700641	15	GAATTGTTTCCAACCATAATTGTTCATTAATATAAGCACACAAAAAGTCAGTATGACTTACAGG[CTTCTTCTTCTTCTT]TTTCAAACCAGCAAATGTACTCTCAACCCCTTCAGCCACTATA	GAATTGTTTCCAACCATAATTGTTCA	62.171	TATAGTGGCTGAAGGGGTTGAGAG	62.907	122
Aradu.A01_1710	TTCTTCTTCTTCTTCTTC	TTC(3*6)	7700841	18	AGTCTTCTCAGCCAACTTGTCCAGATCATCTGCAGGATCTATGATTGTAGTT[TTCTTCTTCTTCTTCTTC]TTAGTAGGATCAAATGGGGTAATCTGCCACAGATCAAACTACCAATTAAACCAGATTCCTAGCAGAACCAGACATGGCATTTA	AGTCTTCTCAGCCAACTTGTCCAG	63.347	TAAATGCCATGTCTGGTTCTGCTA	62.959	153
Aradu.A01_1712	TCTCTCTCTCTCTC	TC(2*7)	7701676	14	ATTTGAGAAATGTGAGCGGAAGAGTGAGACTCTTTGGTTTGCGTTTATCGTTTCTCTCTT[TCTCTCTCTCTCTC]TTTCCTGCGCTAATGGAATCAAAAACCCTTT	ATTTGAGAAATGTGAGCGGAAGAG	63.022	AAAGGGTTTTTGATTCCATTAGCG	63.475	105
Aradu.A01_1713	AATAATAATAATAATAATAATAATAATAATAATAATAATAATAAT	AAT(3*15)	7703941	45	TGATGAGCCTAACAAAAACTGTGCATTCAATTAATC[AATAATAATAATAATAATAATAATAATAATAATAATAATAATAAT]AGAATTTAATTCTAATATATTATATGTCAGTATAAAATAATTTTGTACGTATATTTCAAAGCTAGTGTAATAATGGGGC	TGATGAGCCTAACAAAAACTGTGC	62.657	GCCCCATTATTACACTAGCTTTGAA	61.732	160
Aradu.A01_1715	ATATATATATAT	AT(2*6)	7722333	12	GAGAAACCACCTAAAAGTTACTGGTCATATATATGGTCAATGAAC[ATATATATATAT]AATGAGAAGAAATTGGTTGGTGGTT	GAGAAACCACCTAAAAGTTACTGGTCA	62.1	AACCACCAACCAATTTCTTCTCAT	62.085	82
Aradu.A01_1718	AATAATAATAATAAT	AAT(3*5)	7732758	15	GCATCTGAATTAAAAAGGGAACAATAATAGGTCTTAAACATTTCACACATATCTTTGTTGG[AATAATAATAATAAT]ATTAGGCCAAAAAACAAATGTTAAAAGGTACCCTCCAA	GCATCTGAATTAAAAAGGGAACAA	60.658	TTGGAGGGTACCTTTTAACATTTG	60.464	114
Aradu.A01_1721	TTTATTTTATTTTATTTTAT	TTTAT(5*4)	7741326	20	GGGCATTTAGTTGCTTCATGTAATTTACCTTC[TTTATTTTATTTTATTTTAT]TTTTATTTTTTAAAAAATTAAATTAAATTTGTCTAGTAGTTAGCTCACTAATTCCATTAAACTAGTGTCAAATATTTGAATCATAGCTAGTGCATGCAG	GGGCATTTAGTTGCTTCATGTAATTT	62.598	CTGCATGCACTAGCTATGATTCAAATA	62.721	151
Aradu.A01_1723	ATAATAATAATAATAATAATAATAATAATAATAATA	ATA(3*12)	7742664	36	TGTCACGAGAACTTTCACACTACCATAAATTCACAAACATTATCATGCTGTCTATCTATGATGTTACAAGATCTCTC[ATAATAATAATAATAATAATAATAATAATAATAATA]AAGAAAATCCAAGGATACATGAGGCACACGGTCACATAATACAC	TGTCACGAGAACTTTCACACTACCA	63.179	GTGTATTATGTGACCGTGTGCCTC	62.757	157
Aradu.A01_1724	AATTAATTAATTAATTAATT	AATT(4*5)	7745817	20	GATGCCATGCCTACAAAACTACAGTAAACAA[AATTAATTAATTAATTAATT]AAAATTAAAATTGCAAACGAGAAAATGAAAGAAGATGAAGGAAAAAAACCTGAAAGGGAGAGCGAAAGAAAGGGTTGAAAATATCGACAAGGGTTTGGTTTATAGCTG	GATGCCATGCCTACAAAACTACAG	62.039	CAGCTATAAACCAAACCCTTGTCG	63.036	159
Aradu.A01_1728	CAACAACAACAACAA	CAA(3*5)	7770465	15	TATTTCGATTCCACCCAAACTTT[CAACAACAACAACAA]TTATTTTTTTAAATTAAAAAAAAACAAAGCTAACACAGAATCAACAACAAAATATATTCAGATTCAAAAATCCATCAACAATAACAATACCATATTCAAATTCAGGACCAAAAATTCAAGA	TATTTCGATTCCACCCAAACTTTC	62.41	TCTTGAATTTTTGGTCCTGAATTTG	62.518	159
Aradu.A01_1729	GAGAGAGAGAGAGAGA	GA(2*8)	7770616	16	ACCATATTCAAATTCAGGACCAAAAATTCAAGAGAGAAGAACACATGT[GAGAGAGAGAGAGAGA]GGAGAAAAATTCAAAGAAGAGGGGTGGTGT	ACCATATTCAAATTCAGGACCAAAAA	62.822	ACACCACCCCTCTTCTTTGAATTT	63.285	94
Aradu.A01_1733	TTATTATTATTATTATTA	TTA(3*6)	7776801	18	TGTTCACTTTTCTGTGAGACCTATTTTG[TTATTATTATTATTATTA]TTTTTGGTACATAAGATAGACATGCTTCTTATGTGACCTACAAGGGA	TGTTCACTTTTCTGTGAGACCTATTTTG	62.952	TCCCTTGTAGGTCACATAAGAAGCA	63.237	93
Aradu.A01_1736	AATAAATAAATAAATAAATA	AATA(4*5)	7784156	20	TGTTACAACAAGAATTAGCAAATAGC[AATAAATAAATAAATAAATA]AAACTTATTTTAACAACTAATTGTTGTGCATTCATTGATTTTTACAATG	TGTTACAACAAGAATTAGCAAATAGCA	60.429	CATTGTAAAAATCAATGAATGCACA	60.943	95
Aradu.A01_1737	AAATAAATAAATAAATAAAT	AAAT(4*5)	7785987	20	TTCGAATTCCCCATCAAACAATAGTCTCCTATGTCCCCCCTAA[AAATAAATAAATAAATAAAT]CCAAAGAAGACGGAAAGAAAAAATAAATTTATAAATTTTGTTCTATAATTTGTCCTTTTGCTGTAGTGAACG	TTCGAATTCCCCATCAAACAATAG	63.197	CGTTCACTACAGCAAAAGGACAAA	62.654	135
Aradu.A01_1738	CCGCCGCCGCCGCCGCCGCCG	CCG(3*7)	7801738	21	TCTCAGCTCCTCATTCTCCTTCACCAACGACACATCCA[CCGCCGCCGCCGCCGCCGCCG]CAGCACGGTGTTCCTCTTCTTCCTCACTCCTCAGTCGCAGTTGGTCGTAGTAA	TCTCAGCTCCTCATTCTCCTTCAC	63.437	TTACTACGACCAACTGCGACTGAG	62.867	112
Aradu.A01_1739	ATAAATAAATAAATAAATAAATAAATAAATAAATAA	ATAA(4*9)	7801958	36	TTCAACGGATCCATCACACTACACAACTTCTCCCTCTCTATCTCATCAAGCTTCGAGTGCGCCTACAGAAAAAG[ATAAATAAATAAATAAATAAATAAATAAATAAATAA]GTAGCAGAAGAGTTAAACGGTGTCGTT	TTCAACGGATCCATCACACTACAC	63.27	AACGACACCGTTTAACTCTTCTGC	62.959	137
Aradu.A01_1741	ATATATATATATATAT	AT(2*8)	7806650	16	ATTGGCAACCACCTACATTTTCATTAAATATAAACCCCACCATATCCAATACTATTCA[ATATATATATATATAT]AAATTATAAATAAATATATAAATTTTGTCTACATTCATGATTCACCAA	ATTGGCAACCACCTACATTTTCAT	62.731	TTGGTGAATCATGAATGTAGACAAAA	61.739	122
Aradu.A01_1747	ATTATTATTATTATTATTATTATTATTATTATTATTATTATTATTATTATTATTATT	ATT(3*19)	7837752	57	ATTTTCATTCATCCCCCACAAAAGTCAAAGTCTTCAACTACACAC[ATTATTATTATTATTATTATTATTATTATTATTATTATTATTATTATTATTATTATT]ATACCTCTCTTTCTCTTTCAAGTTTCAACCATTTTCTCCCTT	ATTTTCATTCATCCCCCACAAAAG	64.158	AAGGGAGAAAATGGTTGAAACTTGA	63.282	144
Aradu.A01_1751	GAGAGAGAGAGA	GA(2*6)	7868191	12	AGAGAGAAACCTGGAGTTAAGGCGGTG[GAGAGAGAGAGA]TTAAGGTTGGAGAGCGACTCGGCGTCGAGGGAAGATCGGACCTTGTCAGGAATCTTGGAGAGAA	AGAGAGAAACCTGGAGTTAAGGCG	63.399	TTCTCTCCAAGATTCCTGACAAGG	63.085	103
Aradu.A01_1752	AGAAGAAGAAGAAGAAGA	AGA(3*6)	7868486	18	ATGGAAGGATGAATGAATGAAGGAGTGAGGTGGTTAGTTGTGTTGCGTTGTCAGTGAAATGATG[AGAAGAAGAAGAAGAAGA]CGACGACGAAGAAGCACCATGCGCACCACATTCACATACCTCTGCCTGCCAAAACATGATTAT	ATGGAAGGATGAATGAATGAAGGA	62.977	ATAATCATGTTTTGGCAGGCAGAG	63.547	145
Aradu.A01_1753	AATAATAATAATAATAAT	AAT(3*6)	7868755	18	TATGCGTGCACTTGACCTGAGTATTTTATCATAATAATAACCATTATTTTTTTTAGTAATTAATTTTGATGTGTAAATAGTATTTTTTA[AATAATAATAATAATAAT]ATAAAAATAAAATCCTTTGCTAAGTCAATGTCAATGTC	TATGCGTGCACTTGACCTGAGTAT	63.091	GACATTGACATTGACTTAGCAAAGGA	62.755	145
Aradu.A01_1759	GAGAGAGAGAGA	GA(2*6)	7886901	12	CGAATCGATTAAAGTCGAAACCCTAGAAACAAAAGTGAAGAGAGAATACAAAATCGAATCGATTGGAAACGCTATT[GAGAGAGAGAGA]AGGTTAATTACGAGTAGACTCCGACGAGGG	CGAATCGATTAAAGTCGAAACCCT	63.676	CCCTCGTCGGAGTCTACTCGTAAT	64.016	118
Aradu.A01_1760	TTCTTCTTCTTCTTCTTC	TTC(3*6)	7887099	18	GATCTTCTGCTGGAAAGGTGAGAGGCCGTAGGTCACAGCCTTCATCGGAACGAATCCCTTCCCCATCTTCT[TTCTTCTTCTTCTTCTTC]CTCCTTTGATCGAATTACTCTTCTCTTGTACGGAGCGTTTCGGTTCTGAGTTCTCTTCT	GATCTTCTGCTGGAAAGGTGAGAG	62.898	AGAAGAGAACTCAGAACCGAAACG	62.397	148
Aradu.A01_1761	TCATCATCATCATCATCATCATCATCATCA	TCA(3*10)	7891321	30	AGGCTTAAAGGGGTGTCTCTCTGTCCC[TCATCATCATCATCATCATCATCATCATCA]ATTCATCATCATCATCTTCTATGTGTGTTTTGTTGGCTTCTGTT	AGGCTTAAAGGGGTGTCTCTCTGT	62.899	AACAGAAGCCAACAAAACACACAT	62.016	101
Aradu.A01_1766	CTTCTTCTTCTTCTTCTT	CTT(3*6)	7912433	18	TTCTTCTCATTCTCCTTCTCTTTCTC[CTTCTTCTTCTTCTTCTT]CTCCTTCTTCTTCAACCTAATTAAATTTGTTGCTCTCCTTTATTCGCGTTT	TTCTTCTCATTCTCCTTCTCTTTCTCC	62.879	AAACGCGAATAAAGGAGAGCAAC	62.949	95
Aradu.A01_1768	CAACAACAACAACAACAACAACAACAA	CAA(3*9)	7929402	27	TGTGATTCCATGTTTCTTTTCTTTCTTTTTTTCTTCTTTCAGT[CAACAACAACAACAACAACAACAACAA]TAATAATAAGGTTAAATATGTATAAGTTACTAACATAAATGACATTAGCAACTTAGGAATTAAAAGATATTTGACGAAGCA	TGTGATTCCATGTTTCTTTTCTTTC	60.698	TGCTTCGTCAAATATCTTTTAATTCC	60.941	151
Aradu.A01_1769	GTTGGTGTTGGTGTTGGTGTTGGT	GTTGGT(6*4)	7935658	24	TCATTGTTGGTTTTGTTCTTGTTGAATCTGATTTCATTTCTGAATTGTTGGTTTTGTTGATTTCTGAAATGTTGGTGTTG[GTTGGTGTTGGTGTTGGTGTTGGT]GCTGGTTGTGGCGGTAGTGTTGGTGTTGGTGGTAGTGGTGGTGGAAGAGGTA	TCATTGTTGGTTTTGTTCTTGTTGA	62.742	TACCTCTTCCACCACCACTACCAC	63.551	156
Aradu.A01_1770	TATATATATATATATATATATATATATA	TA(2*14)	7936860	28	ACCTATTTTCATGCCACCGTAGAATTCACC[TATATATATATATATATATATATATATA]TTCCCTTATTCTAATTTTTCCTTCAAAGTTGCAACAAGTTGT	ACCTATTTTCATGCCACCGTAGAA	62.935	ACAACTTGTTGCAACTTTGAAGGA	62.222	100
Aradu.A01_1771	ATAATAATAATAATAATAATAATAATAATAATAATA	ATA(3*12)	7940714	36	AATGGGCTGAGTTCGGTGTACTAATTTTACTTAAAAATATATATTTTAATTATAAAATATGATTACTCTATCGTTAAAATTCTTTAACACTTATTTAAATAAACTAGTGAGCTAATCATTAAACTAACTTAATTTAGTT[ATAATAATAATAATAATAATAATAATAATAATAATA]GTGAAGGAAAATTCTTAACGTTATAATAATTAAAATTTTAATTTAAATAAATAATTAATACTCTTTACAGACGGTTTGGTGGT	AATGGGCTGAGTTCGGTGTACTAA	63.142	ACCACCAAACCGTCTGTAAAGAGT	62.311	258
Aradu.A01_1772	AAAATAAAATAAAATAAAAT	AAAAT(5*4)	7942991	20	TGGATTGGGATTTCTTTATTGTTGCTAATGACATACAAGTGAAAGACTACTATGTTAAATCTTGTGTCTAGTATCTGAGAATA[AAAATAAAATAAAATAAAAT]GTATTATGTTTATGCATACCCTATAGCTAAACTTTAATTAGTTTGCAAAAATTATGTAACTGGATCTATCAGAATTGCA	TGGATTGGGATTTCTTTATTGTTG	61.201	TGCAATTCTGATAGATCCAGTTACAT	60.27	182
Aradu.A01_1775	GTGGTGGTGGTGGTG	GTG(3*5)	7978094	15	ACTTGGAAACGGCTTTCTTCTTCTGGCCTCCTCTTCTTCCGGCGGCGCCCTTGACA[GTGGTGGTGGTGGTG]GTAATTGTGGTTTCGGCGGTGACGGTGGCGGTTTCGTCCATTGTTGTGGTGTGATCCGAGAAAGAAGCAAAATGATTC	ACTTGGAAACGGCTTTCTTCTTCT	62.911	GAATCATTTTGCTTCTTTCTCGGA	62.912	149
Aradu.A01_1776	TATATATATATA	TA(2*6)	7979893	12	TTTTTCATTTGAATTCGGTCTGATATTTTTTAAATATTGATAAATAATTAATAGTTAAAAACATCCTCCTAACATTTCTTT[TATATATATATA]TGATTCACCAACCATATTTTTACATATTATATATTTATCATTGTTGAACCCAAAAGATAAATGAAA	TTTTTCATTTGAATTCGGTCTGAT	60.994	TTTCATTTATCTTTTGGGTTCAACAA	61.905	159
Aradu.A01_1779	AATAATAATAATAATAATAATAATAATAATAATAATAATAATAATAATAATAATAATAATAAT	AAT(3*21)	7993213	63	TTGTCAACTTTTCTAATGATAACACC[AATAATAATAATAATAATAATAATAATAATAATAATAATAATAATAATAATAATAATAATAAT]AAGTCAATAACAATAAAATATGCATGCA	TTGTCAACTTTTCTAATGATAACACCA	60.197	TGCATGCATATTTTATTGTTATTGACT	60.066	117
Aradu.A01_1781	TTATTATTATTATTA	TTA(3*5)	7998673	15	TTGATTGTTCATGTACTGCTACTCATT[TTATTATTATTATTA]TTTGTCTTTGAAAAAAATAGCAAAAATATATAATGAAGATGCTTGCCTTGCAAATAGTGTAA	TTGATTGTTCATGTACTGCTACTCATTT	61.394	TTACACTATTTGCAAGGCAAGCAT	62.093	104
Aradu.A01_1782	GATGATGATGATGAT	GAT(3*5)	8004609	15	GTTGGCAATGTTGAATGAGAAGTGAATGATGATC[GATGATGATGATGAT]AAATAATGAACTTGAGATTGAATTGAGATATGAATTTATGAAATGTGAGTGTACAAGAGAGGGTATATGGGTGGTAATG	GTTGGCAATGTTGAATGAGAAGTG	62.948	CATTACCACCCATATACCCTCTCTTG	62.91	128
Aradu.A01_1787	GTGTGTGTGTGTGTGTGT	GT(2*9)	8017396	18	TGTTTGAACCAATCTATCACCTCTTTCTATGTACCAAATCAAGAGAGATTAAATAGTGGTATAGTGACTATGATAGGA[GTGTGTGTGTGTGTGTGT]TATAGTCTAGATTTTATTTATTTATTTTTTCTTTTCTTTTTTCTATTTGTGTCATATTTGAGTCAATCAAAGAATAGTGCTCTACAGTATAGTGAAAGAAGATTCTGGCTATGCCGTAGAACAT	TGTTTGAACCAATCTATCACCTCTTTC	62.831	ATGTTCTACGGCATAGCCAGAATC	62.746	220
Aradu.A01_1788	AGAGAGAGAGAGAG	AG(2*7)	8017538	14	GAAGATTCTGGCTATGCCGTAGAACAT[AGAGAGAGAGAGAG]AAAAAAAAGTGTTAATAAAGAGAAAGAGGGTAATAGGAAACCTCATTCTTCTCATTACCAA	GAAGATTCTGGCTATGCCGTAGAA	62.937	TTGGTAATGAGAAGAATGAGGTTTCC	62.808	102
Aradu.A01_1789	TATTATTATTATTATTATTATTAT	TAT(3*8)	8018713	24	AGATCTGAGGAAAATATTGGGAGGATTTAATATGATG[TATTATTATTATTATTATTATTAT]ATGAGAAATAGTTTAAGAGAGCTTCCTTCAGTCCACTCATGGACGAATAAAGGGATTCGAAT	AGATCTGAGGAAAATATTGGGAGGA	62.478	ATTCGAATCCCTTTATTCGTCCAT	62.986	123
Aradu.A01_1790	TATTATTATTATTAT	TAT(3*5)	8019902	15	TTGAATTTTAGGAGGGGAGAAAGGTGGAGAGTAGAGTAGTTATGTTACTTATTGTAATGTCATATATTGTTTATATTATTTCTCAGTATTTCACTGTGAGATTATGTGTCATATAAATGTATTG[TATTATTATTATTAT]GACACTACAAAAAAAAAGTTAAAATAACGGTTTTTTTATTGGAAATTACAGCTGTTTGAACCACTATTATAACCAAAAATGGCGGTTTTTAGA	TTGAATTTTAGGAGGGGAGAAAGG	62.861	TCTAAAAACCGCCATTTTTGGTTA	62.748	232
Aradu.A01_1791	AAATAAATAAATAAATAAAT	AAAT(4*5)	8021509	20	TTTTTGGCTTTTCCTCTTGAAATCTCCTCCTTACTTTATTTCAACTCATAATAATCTTCA[AAATAAATAAATAAATAAAT]AATGCAAGTTATTAATTAGTTGCAAAATTTTTCGATTATTGTTAGCTATAAAATCAAAATATTTAAAATTTTACACATTATTATGTGGAACAAGCTAAGTAATGTGTACA	TTTTTGGCTTTTCCTCTTGAAATC	61.941	TGTACACATTACTTAGCTTGTTCCACA	61.152	190
Aradu.A01_1793	GAGAGAGAGAGAGA	GA(2*7)	8032497	14	TGAAGCAATCTTCTAACATGCAAAGAAG[GAGAGAGAGAGAGA]AAATGTTAGAAATTTGGGAGAAAAAAATAAAAAATGGGTATAAAATCAAACAAAATTGAACAACCAAA	TGAAGCAATCTTCTAACATGCAAAG	61.869	TTTGGTTGTTCAATTTTGTTTGATTT	61.828	110
Aradu.A01_1794	TATATTATATTATATTATAT	TATAT(5*4)	8034881	20	AAAATTCGAAAGGTTTTAGCGCATAACTTTTTATTCTTAGAATACTCTTTA[TATATTATATTATATTATAT]ATATTCCAGTTCAACCCGATAATGATCAT	AAAATTCGAAAGGTTTTAGCGCAT	63.223	ATGATCATTATCGGGTTGAACTGG	63.211	100
Aradu.A01_1796	ATATATATATATATATATATAT	AT(2*11)	8086284	22	TCCATGTCCTCACTTCTTTGATGATCATGTCATCCATGTTTA[ATATATATATATATATATATAT]ACACACACCACTTTGTTATTGATTTGTCTTTTCATTTTGCAGGTCA	TCCATGTCCTCACTTCTTTGATGA	63.123	TGACCTGCAAAATGAAAAGACAAA	62.943	110
Aradu.A01_1799	ACACACACACACACACACACAC	AC(2*11)	8118233	22	CCTCCTTGCATTTTCTTCTTTCAACTGTGAATCAA[ACACACACACACACACACACAC]AAACAGATCATAACATAACCCTTGATATTTTGTCATTTTACAGTGAAATATAAACAAGATTTTCATCTATCTATAATCGTGACGCAATATCCTGAAAAT	CCTCCTTGCATTTTCTTCTTTCAA	62.906	ATTTTCAGGATATTGCGTCACGAT	62.94	156
Aradu.A01_1800	GAAGAAGAAGAAGAAGAA	GAA(3*6)	8118599	18	GAGATGAGAGATTTGCGGTTGAATAAAGAAATGTATGAGCCCTAAGAAGAG[GAAGAAGAAGAAGAAGAA]ACAGTTAAGTAGCTCACTCAATGCTACACTTGTGAGTGTTCAGTGGATTTTCTTACAAAGCGCCACTTGTACA	GAGATGAGAGATTTGCGGTTGAAT	62.916	TGTACAAGTGGCGCTTTGTAAGAA	63.09	142
Aradu.A01_1801	ATCATCATCATCATC	ATC(3*5)	8120522	15	TCTCAAAAACCATTTTGGGGTTTAACTCTGTATACATATATATACAAATATGACACCAATTCACTTGGGATATTA[ATCATCATCATCATC]ACCGAATTAAATTGGTGAATTGGAGACCAAAGAA	TCTCAAAAACCATTTTGGGGTTTA	62.706	TTCTTTGGTCTCCAATTCACCAAT	62.996	124
Aradu.A01_1804	TATATATATATA	TA(2*6)	8163822	12	GCCCTATCTCCAACCATGTAACTGAAACACCCATGAGTCCTAAAAAGAGGTGTGCTAATATACAGTAGTAAGATTT[TATATATATATA]TGCAAATAAATGATTACTTCTTGAAGCATAAAACGAACATACCTGCAATAACCCTGCCATTA	GCCCTATCTCCAACCATGTAACTG	63.022	TAATGGCAGGGTTATTGCAGGTAT	62.748	150
Aradu.A01_1806	CAATACAATACAATACAATA	CAATA(5*4)	8167842	20	GTAACTTCAGAGGCATAACCCGTGGTGAGAATAAAATTCAGCAG[CAATACAATACAATACAATA]CAAGTAATAACAGCCACCAGTCCACC	GTAACTTCAGAGGCATAACCCGTG	63.142	GGTGGACTGGTGGCTGTTATTACT	62.626	90
Aradu.A01_1807	GTGGTGGTGGTGGTGGTGGTGGTG	GTG(3*8)	8174841	24	AGCTTTGACTATGAGGTGGTGGA[GTGGTGGTGGTGGTGGTGGTGGTG]GAAGTGGTGGCTCTTGGTGGTGGTGTTAATGGGCGAAACGCTAACCCGGCTTGGGAAGGAAAAGGAAGAACCACCGATGATGATA	AGCTTTGACTATGAGGTGGTGGAG	63.023	TATCATCATCGGTGGTTCTTCCTT	63	132
Aradu.A01_1809	TAATAATAATAATAATAATAA	TAA(3*7)	8183985	21	CAAGTCTTTTGAGCTTTTATGATGTGCACACTAAATTATTTACAAATATGACCCATATGGAATT[TAATAATAATAATAATAATAA]TTTTATATTTACCCCAAATATTTTTTAAATTCATGAGGGATCAGAGAACCCT	CAAGTCTTTTGAGCTTTTATGATGTGC	63.438	AGGGTTCTCTGATCCCTCATGAAT	63.483	137
Aradu.A01_1810	ATTTTATTTTATTTTATTTT	ATTTT(5*4)	8184955	20	TCAAACTCAAACCTAAGCTCAACCTA[ATTTTATTTTATTTTATTTT]TATAAAACTCAACCCTAAATTCATGAGATAATTTATAATTTATAATACAGCATATAAAAAAATAGTAAAATTAATTAGTGCAGCAGCCAGCAAGGCAGCAACTACCAAGAACAA	TCAAACTCAAACCTAAGCTCAACCT	61.755	TTGTTCTTGGTAGTTGCTGCCTT	62.324	160
Aradu.A01_1821	TATTATTATTATTATTATTAT	TAT(3*7)	8230868	21	ATTTTCCACATACATGTTCCCCACATCATTTAATTCCTGCAAACTATAAAAGCAA[TATTATTATTATTATTATTAT]TACTTTTTTTTTTAATTAAATACTCGATAAACCTAGCTAAGTGCCAA	ATTTTCCACATACATGTTCCCCAC	63.013	TTGGCACTTAGCTAGGTTTATCGAG	62.108	123
Aradu.A01_1822	TGTGTGTGTGTG	TG(2*6)	8232311	12	TGTTGATTTCTGGCTGAGGAGAATC[TGTGTGTGTGTG]GTGATTAGATTGGAGTTGAGTTATGAAGGACCTGAGTTCATTCTTGAGATGTTCAAACTGATTTGGATATTGAGCTTCAAGCTGCTTCAACTCTTCCAATGCTTCCTCTTCC	TGTTGATTTCTGGCTGAGGAGAAT	63.431	GGAAGAGGAAGCATTGGAAGAGTT	63.29	149
Aradu.A01_1825	CTCTCTCTCTCT	CT(2*6)	8252397	12	AGCCATCATTCCACATCACTGTAATCAATCAAAGATCATCACCACACCTTAATCATACTCCATCACTATC[CTCTCTCTCTCT]ACCGAGCCAATTCTTCTATTCACAGTTCAACTCCAAGCATAACCTCCAAACTTACTTTCTCATTCTCAAACCCCCTC	AGCCATCATTCCACATCACTGTAA	62.833	GAGGGGGTTTGAGAATGAGAAAGT	63.071	159
Aradu.A01_1828	GGCTCAGGCTCAGGCTCAGGCTCA	GGCTCA(6*4)	8291916	24	GGAAAGGTGAGAAATATGAATCGGAAGTAGTGGGAAGAGGCATGACTCACCTGCCGAGACCAAAGAGGCTCATGGCTG[GGCTCAGGCTCAGGCTCAGGCTCA]GGCTCCGAGAGATGTTGTTTGCTCTTCCTTTGACC	GGAAAGGTGAGAAATATGAATCGG	62.092	GGTCAAAGGAAGAGCAAACAACAT	62.824	137
Aradu.A01_1829	TATATATATATA	TA(2*6)	8297617	12	TCATCTCTTCCACGATCATCTGCATGCACAGACATATAGTAAG[TATATATATATA]GTAGAAGAATAATAATGAAATGACGATGATTACGAGATATACATGAACACCGTCAATGACGCAGCGGTCTCCAATGTCGAAAGGATGCATGACAAAGACGAAGAT	TCATCTCTTCCACGATCATCTGC	63.827	ATCTTCGTCTTTGTCATGCATCCT	63.349	160
Aradu.A01_1830	AATAATAATAATAATAATAATAATAATAATAATAATAATAATAATAATAATAATAATAAT	AAT(3*20)	8300194	60	AATGCCTAGCATTTTCTCAAGGCAAATG[AATAATAATAATAATAATAATAATAATAATAATAATAATAATAATAATAATAATAATAAT]ATGAAAAATAAATAAATAAGCATAAATATTTATTAGTCTAACATTATATATAAATAAAGAAGTAATCATGAAAGACCAAAATTATTATTAATATATACTATCAAATATTTAGTTCTCCCAAGAGTAGTAGGCTAAGTTGCA	AATGCCTAGCATTTTCTCAAGGC	62.939	TGCAACTTAGCCTACTACTCTTGGG	62.182	229
Aradu.A01_1831	AGAACAGAACAGAACAGAAC	AGAAC(5*4)	8318181	20	ACACAACAAGGTGAATGCAAAAAGCGGAGCTCAGCTCAACATCTTAATTCATACGCTATTGACATGAA[AGAACAGAACAGAACAGAAC]AGAAGAAAGGCATCACTTCTTGTCCTTAATTAGCTTGTTCCAAATTCCAACCAATGAACTC	ACACAACAAGGTGAATGCAAAAAG	62.44	GAGTTCATTGGTTGGAATTTGGAA	63.305	149
Aradu.A01_1832	CTCTCTCTCTCTCTCTCTCTCTCTCT	CT(2*13)	8318712	26	GCGTCTCCATAAATTATTTTGCCCTCTGTTTTATGACTTTTTTTTCTACCTTTAGTTATTAGCTTATTA[CTCTCTCTCTCTCTCTCTCTCTCTCT]AATTTGTTTAAGAATTTCTAGCTTTATCTGTTCTTTACCCCTCTTCTTTTTAAAGG	GCGTCTCCATAAATTATTTTGCCC	63.777	CCTTTAAAAAGAAGAGGGGTAAAGAACA	63.158	151
Aradu.A01_1836	TTATTATTATTATTA	TTA(3*5)	8334594	15	CGGTTGAAGAGAGTTTTCATTTTGTAAGAATTTAAATCAATGCTAACCAAATNNNNNNNNNNNNNNNNNNNNNNNNNGTTCAAGTATTTTAACGAGTAATTGTTATTGTTGTTG[TTATTATTATTATTA]TTGTGTTGATCTTGGATATTAAATCCATTTTATTTTTTAGAATATGAGATTGAGTAGAACAGAGAATAATGTTGATGTGTATTTACATGTGTGTATACAACAAGAACAACGAAGCTATTTATAGA	CGGTTGAAGAGAGTTTTCATTTTG	61.298	TCTATAAATAGCTTCGTTGTTCTTGTTG	60.422	254
Aradu.A01_1837	ATTCATTCATTCATTCATTC	ATTC(4*5)	8336973	20	TTACCATCAAAATTCGATCCATCA[ATTCATTCATTCATTCATTC]ATGCAGAGGCTAAAAAATTGAAGTAAAAAAGTTGAATTTTGGCTGTAGCAGAGTCGCATGGATCAAAACCGCATGAAATATCAATTGAATTGGTGAAAGCATGAAAGA	TTACCATCAAAATTCGATCCATCA	62.497	TCTTTCATGCTTTCACCAATTCAA	62.932	152
Aradu.A01_1838	AAACAAAACAAAACAAAACA	AAACA(5*4)	8340006	20	CTCTCTTGCTTCTTCACTTGGGAGTTGGGAAGGGGAATCAAGCAAACC[AAACAAAACAAAACAAAACA]AGCTTCTACTTACTGCTGCCTCATTACTTATTAGAGTAAGAGAGCGAGCGAGTGAG	CTCTCTTGCTTCTTCACTTGGGAG	63.007	CTCACTCGCTCGCTCTCTTACTCT	62.949	124
Aradu.A01_1839	TCTCTCTCTCTCTCTCTCTCTCTC	TC(2*12)	8340267	24	TTCGCATTTCAACTTGTAACTGGTAAT[TCTCTCTCTCTCTCTCTCTCTCTC]GTTTTGCTGAATTTGTATTTACAAGTAAGTAGGTAGGTCTTCGAATTTAGTTTCTGAGGTCTGTTTTACTCCGATTGTCTTCGATTGGGGATTTATCAAATG	TTCGCATTTCAACTTGTAACTGGT	62.041	CATTTGATAAATCCCCAATCGAAG	62.696	153
Aradu.A01_1841	TATATATATATATATA	TA(2*8)	8345087	16	CTCAATCTCCAACCTCAGGTAACGAGGCATATTTATGATCAATGGTGTAATGGTTTGCTTCTCC[TATATATATATATATA]TGCCGATTTTTACCTATATGTTTTTCCAATTTGATCTTCAGTTTTCTGAACAACATGGCGTTATCTTTG	CTCAATCTCCAACCTCAGGTAACG	63.32	CAAAGATAACGCCATGTTGTTCAG	62.856	149
Aradu.A01_1842	TTATTATTATTATTATTATTATTATTATTATTATTATTATTATTATTA	TTA(3*16)	8347151	48	GCATGAATATTACTCTGAGTCTTGGCTTGTCTTTTTTGTG[TTATTATTATTATTATTATTATTATTATTATTATTATTATTATTATTA]TAAATCAAGGTGGGTAATGGCTCACACACCATAATAACATGG	GCATGAATATTACTCTGAGTCTTGGC	61.598	CCATGTTATTATGGTGTGTGAGCC	62.529	130
Aradu.A01_1847	ATTATTATTATTATTATTATTATT	ATT(3*8)	8356516	24	TTGAGGACCAAAATGGAGATAAGGTCATCTTTTATGGACGAAATTGACTATTAACTCCTAGTTATAATAATAACAATAAC[ATTATTATTATTATTATTATTATT]CGAATATAACAGAATCTTGTAACTTAAAACCCCAGCAACCCT	TTGAGGACCAAAATGGAGATAAGG	62.579	AGGGTTGCTGGGGTTTTAAGTTAC	62.726	146
Aradu.A01_1848	GAGAGAGAGAGA	GA(2*6)	8360544	12	GGAGCAGAGTTAGGGTTAGGGTTCGGGTGGAGATGTGAGCG[GAGAGAGAGAGA]GGGGAGAAAGGGAGAATGCAGCAACAAAGCCATCCTTGCCTCGTACACTCACCACTTCCCTCGCTTTCCAACTTCTTTTAT	GGAGCAGAGTTAGGGTTAGGGTTC	62.698	ATAAAAGAAGTTGGAAAGCGAGGG	63.001	134
Aradu.A01_1851	TCTCTCTCTCTC	TC(2*6)	8380637	12	ATCCTCGCTCCACGTCAACTTAGGG[TCTCTCTCTCTC]CCCTAGTCATCACCATCCGACCCGTCGAGCACCCGAGAACATCAGGTAACGAATAATATCAGTCCTATTTATTGATCTTTGTGGTTGTGGTAATTGGTG	ATCCTCGCTCCACGTCAACTTAG	63.984	CACCAATTACCACAACCACAAAGA	63.044	136
Aradu.A01_1853	TATATATATATA	TA(2*6)	8418294	12	TGTTTGCTTTAATTTGTGATACAGAGAAATCAATATGT[TATATATATATA]GCTGTTCTTTTCTTCTTTTTGTATTACATCTGCGCC	TGTTTGCTTTAATTTGTGATACAGAGAA	61.439	GGCGCAGATGTAATACAAAAAGAA	61.59	86
Aradu.A01_1855	TTATTATTATTATTA	TTA(3*5)	8422742	15	CCTCAATTAACGGCGATTTGATTAAAACCAACACTAAATATGATATGGCTGGTTTGACTGCACACTAAAAAAGCGCCTGTATCTTCCGGTTTTTT[TTATTATTATTATTA]CGTGAAAGAACTCTAGTCAATAATGCGGCGT	CCTCAATTAACGGCGATTTGATTA	63.222	ACGCCGCATTATTGACTAGAGTTC	62.867	141
Aradu.A01_1858	TAATAATAATAATAA	TAA(3*5)	8445227	15	CACTCGCGTCGTAACAAAAACTAACTATCTACATAAC[TAATAATAATAATAA]TCAACCGATTACGTATAGAAATGAACATCCGACTTTAAAGAACAAAAAATGATTATCCAATTATTCACTAAAACAACCATCTGTCTCCTGTATGTCG	CACTCGCGTCGTAACAAAAACTAA	62.591	CGACATACAGGAGACAGATGGTTG	63.04	149
Aradu.A01_1859	AGAGAGAGAGAGAGAG	AG(2*8)	8445915	16	ATCGAGAAGAAAGGTCAATGGATGACAGCTTAGAATGTGATGAAGAGAGAGAGAA[AGAGAGAGAGAGAGAG]TCGGTGATGGTGATGATGTCATGTCAA	ATCGAGAAGAAAGGTCAATGGATG	62.786	TTGACATGACATCATCACCATCAC	62.941	98
Aradu.A01_1867	AGAAGAAGAAGAAGA	AGA(3*5)	8541956	15	TGCCATCAATGGTTATGGAAAAACAAAAAAAAAAGCTATGCTTTTACCACACCAAACTTAGAATATTGCTCGCTCTCGAGCAAGAGATGAAATAAG[AGAAGAAGAAGAAGA]AAATATGGAGGAGAGGGGGAGAGGTGTATTCGGCCAAGAAGGATAAGA	TGCCATCAATGGTTATGGAAAAAC	63.931	TCTTATCCTTCTTGGCCGAATACA	63.113	159
Aradu.A01_1868	AATAATAATAATAAT	AAT(3*5)	8546980	15	CTTATAAATCCCAGTCAGGCGGATTCAACTATATTAAGAGATTATTGGATTTTCG[AATAATAATAATAAT]AAATTTAAACAGAAAATAAAGATAGAGTTACTCATGTAATTCAATGATGGGAATTTCAGATAAGTGTATCGAGGTGATGTGTTCCTTCC	CTTATAAATCCCAGTCAGGCGGAT	63.58	GGAAGGAACACATCACCTCGATAC	63.12	159
Aradu.A01_1869	ATCATCATCATCATC	ATC(3*5)	8561109	15	CGGATCTGTCACTATGTATGCTCGTGCTTCTGAAATTTATTTTATTCTATTTTATTTTCATTAAGGAACAATATGGCAT[ATCATCATCATCATC]TTGTTCTCAGTTTACTGTTTAAATTAAAAAAAATCACATTGTGACAGACTAAGTCCGCTTTCGT	CGGATCTGTCACTATGTATGCTCG	63.065	ACGAAAGCGGACTTAGTCTGTCAC	63.163	158
Aradu.A01_1870	TATTATTATTATTATTAT	TAT(3*6)	8568359	18	CTTTGATTTCTTTGTCAAACTTTCCTAC[TATTATTATTATTATTAT]CTATCTTTATTTGCCCTTCTTTTACTTACATTATTGTC	CTTTGATTTCTTTGTCAAACTTTCCT	60.389	GACAATAATGTAAGTAAAAGAAGGGCA	60.179	84
Aradu.A01_1871	TATATATATATA	TA(2*6)	8571222	12	TCCCATCCCTCAATTAGAAACGTACCCTTTAATTCTTCATACTACTTCCTATTCATAATTATTTGTCCTTGTAAACGATCATGATTCAGC[TATATATATATA]CATTGGGTGGCAGCCACACTACTAGCTACTATTGCTTAGGTGGCCATGG	TCCCATCCCTCAATTAGAAACGTA	62.896	CCATGGCCACCTAAGCAATAGTAG	63.039	151
Aradu.A01_1872	TATATATATATATA	TA(2*7)	8572595	14	TGTAGGTTCAATAAATGCTGTAAAATCATGTAGTATGAATTTGGTGATAACACAAATTAAAATATGTAAGGAAAATTCTAAGTGATATTTATTGTG[TATATATATATATA]AGAGAGAGTGTGTTACTTGGCATCATG	TGTAGGTTCAATAAATGCTGTAAAATCA	61.193	CATGATGCCAAGTAACACACTCTC	60.96	137
Aradu.A01_1873	AAGAAGAAGAAGAAG	AAG(3*5)	8575950	15	TGCACACAGAAGATACAGTGGTTGTTGAGATTGATGATGATACGGATCAGATACTCCA[AAGAAGAAGAAGAAG]ACAGAGCAGGCAGCGCCTCCTCCATGAGCTTCTAGAAGAAGACGATCACAAACTGTGC	TGCACACAGAAGATACAGTGGTTG	62.413	GCACAGTTTGTGATCGTCTTCTTC	62.412	131
Aradu.A01_1877	TTATTATTATTATTATTATTATTA	TTA(3*8)	8587888	24	GAAAACTTTATATGAAACTGCTTCTGGC[TTATTATTATTATTATTATTATTA]GTTTTTCTGGAAAAATAATATAAAATAAAAAATTACTTTTGAAGTGATTTATGATTTATCAAGTCTTGAAGGTTCTGGATCCTGATAGG	GAAAACTTTATATGAAACTGCTTCTGGC	62.707	CCTATCAGGATCCAGAACCTTCAA	62.771	141
Aradu.A01_1878	CTCTCTCTCTCTCTCTCTCTCTCTCTCTCTCTCTCTCTCTCTCTCTCTCT	CT(2*25)	8590030	50	TTCGTTCTCTCCTCACTTCTTGCTCCAACCAGGTACCCTA[CTCTCTCTCTCTCTCTCTCTCTCTCTCTCTCTCTCTCTCTCTCTCTCTCT]CCTCTCTCTTAATTTCCTCTTTTCCATCCCCAATCACAATATC	TTCGTTCTCTCCTCACTTCTTGCT	63.023	GATATTGTGATTGGGGATGGAAAA	62.986	133
Aradu.A01_1881	ATGCATGCATGCATGCATGC	ATGC(4*5)	8593863	20	TGAACAACAACCAATTCCCAACTAATTCTTCCAACCTCTCATGCATGGATCTTATGCATTACAT[ATGCATGCATGCATGCATGC]ATGATACATTGCATGCATCATGATAAACCAATCAGTCATCACATCATCA	TGAACAACAACCAATTCCCAACTA	62.614	TGATGATGTGATGACTGATTGGTTT	62.715	133
Aradu.A01_1882	TATATATATATATATA	TA(2*8)	8596390	16	GGTTGATTTAAGGTTGATTCCACATACTTTTCCT[TATATATATATATATA]AGCTCATCAAAACTCGGATTGTACCTATTTTTCAAATGG	GGTTGATTTAAGGTTGATTCCACATA	61.407	CCATTTGAAAAATAGGTACAATCCG	61.798	89
Aradu.A01_1885	TCATCATCATCATCATCATCATCA	TCA(3*8)	8601258	24	ATGGATGCATGCTTTTCTTTCTTCAG[TCATCATCATCATCATCATCATCA]TATAATTTCCTCTATATCATGTAATTCATTTTCATATATTCTGCTTTATCAACAAATTTTACTTGTTGTTCAGTCATTTGTCATGTATTG	ATGGATGCATGCTTTTCTTTCTTC	62.83	CAATACATGACAAATGACTGAACAACA	62.171	140
Aradu.A01_1886	ATATATATATATATATATAT	AT(2*10)	8605027	20	TGCCCATCAAACTCAAAAATTAAAATGTATGTATTTGACTTCTTGAAGGGAC[ATATATATATATATATATAT]CATTGATTGGCATGGCAAAAATGGTCAACCCTCTT	TGCCCATCAAACTCAAAAATTAAAA	62.748	AAGAGGGTTGACCATTTTTGCC	63.52	107
Aradu.A01_1887	AAATAAATAAATAAATAAAT	AAAT(4*5)	8624796	20	TCAAACAAAAACAAATAATCATCTGAAAAGTAAA[AAATAAATAAATAAATAAAT]AAAACAAGAATTATACTACATGTACATCAAAATCAGCCACTAAAGTCAGTTACCAA	TCAAACAAAAACAAATAATCATCTGAAA	61.164	TTGGTAACTGACTTTAGTGGCTGA	60.214	110
Aradu.A01_1889	AATAATAATAATAAT	AAT(3*5)	8630056	15	TCAAAATGTAAGACCCCACCACTTTACA[AATAATAATAATAAT]GCATCTTCGTTATTTATACAATATTTAGGGTTAATTGCATGTTATATGTAGCCTT	TCAAAATGTAAGACCCCACCACTT	62.907	AAGGCTACATATAACATGCAATTAACCC	62.549	98
Aradu.A01_1894	TTATTATTATTATTATTATTATTA	TTA(3*8)	8655647	24	TATTCAGTCCCTCATTCTTCCCTGATCCATTTTATCTTGTTTAATCTCTTTTCTTTACTTTTCTGTTGTCG[TTATTATTATTATTATTATTATTA]TTTCTTATCTGTTGCATTTATTATGCACAATCTGGTATGCTACTCTTTGA	TATTCAGTCCCTCATTCTTCCCTG	62.771	TCAAAGAGTAGCATACCAGATTGTGC	62.877	145
Aradu.A01_1895	ATACATACATACATACATACATACATACATACATACATACATACATACATACATACATACATACATACATACATACATACATACATACATACATACATACATACATACATACATACATACATACATACATACATACATACATACATAC	ATAC(4*37)	8656253	148	TTGTCCAGGTAGGAAGCAGTATG[ATACATACATACATACATACATACATACATACATACATACATACATACATACATACATACATACATACATACATACATACATACATACATACATACATACATACATACATACATACATACATACATACATACATACATACATACATAC]ATAAGTATAATTTTTCTCTTTCCTTCGTTTATGTACTCCACAATTTGTACTGCAGGCTATG	TTGTCCAGGTAGGAAGCAGTATGA	62.191	CATAGCCTGCAGTACAAATTGTGG	62.869	232
Aradu.A01_1897	TATATATATATATA	TA(2*7)	8684192	14	AAACCTATGTTTGAGATACGAATTTTCTAGATGATAAATAATTGTTACAATTCACTATTACTCCT[TATATATATATATA]GAGACACACACGCACACACGGTAATAATTATACACTAATTCAATGGAGTTACTTGCTACCATTAGGTG	AAACCTATGTTTGAGATACGAATTTTCT	60.084	CACCTAATGGTAGCAAGTAACTCCA	60.768	147
Aradu.A01_1902	ATATATATATATATATATAT	AT(2*10)	8687554	20	AATGCAAATATAATCGCAATCATACAAATATATTTAGACCATATTAGAATTTCCTAACACAAGTATGTTTTCTTGTTATATGTTTCTCTAGTTTTTTTATCTTC[ATATATATATATATATATAT]AGTGTTAGGTCAACCGTGGAGAGCTCTTGATTAC	AATGCAAATATAATCGCAATCATACAAA	62.647	GTAATCAAGAGCTCTCCACGGTTG	63.45	158
Aradu.A01_1904	TCATCATCATCATCATCA	TCA(3*6)	8698212	18	ACAAGCATCAAGTGGAGTTCTTCC[TCATCATCATCATCATCA]TGGATCTTGGGTCTCTGATGACAAGAGTTCATATCAGAGAGGTCTCATCCTCCCCAGCTTAACCCCAAAGCCTTCTGATTAACAAAA	ACAAGCATCAAGTGGAGTTCTTCC	63.027	TTTTGTTAATCAGAAGGCTTTGGG	62.625	129
Aradu.A01_1905	AGAGAGAGAGAGAGAGAGAGAGAGAGAGAG	AG(2*15)	8699532	30	TTTTTGCTGCCTTTGAAACTAACCAAAACAATCCACGTTCCACAGATCCATTAGC[AGAGAGAGAGAGAGAGAGAGAGAGAGAGAG]ATCTGCGTAAAACTTGATTCATTCTCTTCCCAAAGATCTCATCACTCCCTTA	TTTTTGCTGCCTTTGAAACTAACC	62.757	TAAGGGAGTGATGAGATCTTTGGG	62.771	137
Aradu.A01_1910	AATAATAATAATAAT	AAT(3*5)	8725409	15	GGTGCCTTATTAGTAGCTGTCATGTGTTCTTAACA[AATAATAATAATAAT]CCAACAAAGTATTATTTAATTTTTCTTTTAACTACAAAAAATGAGATGACAGTATGAGATGAGAAAAAGAATAAAGAAGATGGAGTAGCAGAGCAGTG	GGTGCCTTATTAGTAGCTGTCATGTG	62.303	CACTGCTCTGCTACTCCATCTTCTT	62.539	148
Aradu.A01_1913	ATATATATATATAT	AT(2*7)	8727831	14	TGCCAACATTTCAGGGAGTAATTTAATCTTAAATGACATCATTGC[ATATATATATATAT]ACACTATGCTTTATTTCCTCTTCCTCTTGATCTTAATTCTTAGGTATAAGACAAATAGACAACCGTGCATG	TGCCAACATTTCAGGGAGTAATTT	62.922	CATGCACGGTTGTCTATTTGTCTT	62.44	130
Aradu.A01_1914	ATTATTATTATTATTATTATTATTATT	ATT(3*9)	8728615	27	TTAAAATGCAAATTTGGTGTACATAGATATATTTCTAGTTTCATTAAAGACTTCGATATTTATATAATTTCATCAA[ATTATTATTATTATTATTATTATTATT]ATCCCTTTTGTTTTATGGAATTTTGTTTTACAAAGGGTCTTATAGGCTGTCATCATG	TTAAAATGCAAATTTGGTGTACATAGA	60.072	CATGATGACAGCCTATAAGACCCT	60.73	160
Aradu.A01_1915	TATATATATATATATA	TA(2*8)	8729987	16	TCTTTGTTTGTATCGTGTTGTTTTGAATATGTCTATACTCTGATGGTCTAGCCTACAGTTTAACCTCATTCTAATTATTTTATTAGAATTTTTTTAATCATAATT[TATATATATATATATA]TTATAATTTCATCCATTCTCCTGCTTTCTTTTGAC	TCTTTGTTTGTATCGTGTTGTTTTGAA	62.883	GTCAAAAGAAAGCAGGAGAATGGA	63.009	156
Aradu.A01_1916	TTATTATTATTATTATTA	TTA(3*6)	8742297	18	TGGTTATCTACTTCCACCAAGACCTATCTTAAATAGAACATAAGATACTTATCAGTTATCAGCTTAGTTATTCACATAT[TTATTATTATTATTATTA]TTCATGCATTTAAGAAATAAAATGGTG	TGGTTATCTACTTCCACCAAGACC	60.618	CACCATTTTATTTCTTAAATGCATGA	60.44	124
Aradu.A01_1920	AGAAGAAGAAGAAGA	AGA(3*5)	8746186	15	GCCACTGTGTTCAAGGGAGATTATGATGAGAGTGAAGAGGATAAAGAAGAGGGTTCTGTAGGGGATCAGGTTGCTGCCACAGCTTTCATGACAGATTATGATGATAGTGT[AGAAGAAGAAGAAGA]TGAAGAGGGTTCTGTAGAGGATCAGGATG	GCCACTGTGTTCAAGGGAGATTAT	62.713	CATCCTGATCCTCTACAGAACCCT	62.03	154
Aradu.A01_1921	GATGATGATGATGATGAT	GAT(3*6)	8746247	18	AGGGTTCTGTAGAGGATCAGGATGCTGCCACTGCTTTCATG[GATGATGATGATGATGAT]AGTGTGGAAATGCAGATTAATTCCGAAATTGGTTCACTTTCCTTA	AGGGTTCTGTAGAGGATCAGGATG	62.03	TAAGGAAAGTGAACCAATTTCGGA	63.002	104
Aradu.A01_1922	TATATATATATA	TA(2*6)	8747740	12	GTATGGGACTTGAAGCCAATTTTAATATGAAATAATCAATCCAACTATATATTATTACTACACCAAAATCCATTAAAAGATAAATTTAATTTTAATACACTATTAACATAAATATAAAATAAT[TATATATATATA]ATTTTATAATACTATATTAAAAAAATAATTACTATAATACTTTTATAAAATAATTACTCTTTTACAGGAATTAAATAGTGATAGATTTAAAATTTATTTTTTTACAATTCAAAAATTAGCATTGTTAGCACTTC	GTATGGGACTTGAAGCCAATTTTA	60.56	GAAGTGCTAACAATGCTAATTTTTGAA	61.102	269
Aradu.A01_1928	AATAAAATAAAATAAAATAA	AATAA(5*4)	8868890	20	GAAAGGAAGATGATGTGGATTTATTTTTTTATTTTATTATATAAAAAAATAATTTTTGAAAT[AATAAAATAAAATAAAATAA]AAACTAAAATAAAAAATAAAAATAAAATTTAAAAAATATTTTAAAAATTTTCGAAAAAGTGAGAAAAGAGAAAGTGG	GAAAGGAAGATGATGTGGATTTATTTTT	61.964	CCACTTTCTCTTTTCTCACTTTTTCG	62.826	159
Aradu.A01_1929	TTATTATTATTATTA	TTA(3*5)	8892956	15	TCATGGAGTATAGTTCTGAGGTCCATTTAATTTCTTCCTTCATTTCTATATAATTATTCATATATCAAAAGTTATCATTAGTTTTTTAATCAAATTATT[TTATTATTATTATTA]TGAATAAATTAATTAGAGAAAAAATTAATACCCCCTAAATATTTGTAAATATGACAAATATTTTAAAACCTTTAAAAATGCAAATGGAA	TCATGGAGTATAGTTCTGAGGTCCA	61.222	TTCCATTTGCATTTTTAAAGGTTTT	61.131	203
Aradu.A01_1934	CTCTCTCTCTCTCTCTCTCTCT	CT(2*11)	8925304	22	TGTTGCTCTCACGTTATTTTGGAATAAAAAAATGAAAAGGAGTAACCTAAAGGTAAAGTTATTTCGGTCTCTGCGCTGCTCATTCTCTTACACAATCAGTTTCTCA[CTCTCTCTCTCTCTCTCTCTCT]TTGTCCTCCTTCCTTCATCGTGTCAGTGTCAC	TGTTGCTCTCACGTTATTTTGGAA	62.956	GTGACACTGACACGATGAAGGAAG	63.278	160
Aradu.A01_1936	ATATATATATAT	AT(2*6)	8945135	12	ATGCATCTTCCAATGAACTGACACAAACACTGAACACAATGTGACCAACTGACATTGATATGCAGAAGATTAACTGACAATGATACCGTG[ATATATATATAT]TTTTAATTATTAATTAAAATATCAATACAAAAGAAACAAAAATATGGGTAGCATGTGA	ATGCATCTTCCAATGAACTGACAC	62.504	TCACATGCTACCCATATTTTTGTTTC	62.291	160
Aradu.A01_1937	TATATATATATATATA	TA(2*8)	8945213	16	CAAAAATATGGGTAGCATGTGATTGATAAT[TATATATATATATATA]TTTGATTATGGTTGAACACATGCAATGAAAATAAGAATGAATACGTGCTATAATATGGTGACTGTTAATTGTAGATTCCTCACCTGAATAGGGGCTTCTAT	CAAAAATATGGGTAGCATGTGATTGA	63.05	ATAGAAGCCCCTATTCAGGTGAGG	62.983	147
Aradu.A01_1938	AGAGAGAGAGAGAGAGAG	AG(2*9)	8945342	18	TGGTTGAACACATGCAATGAAAATAAGAATGAATACGTGCTATAATATGGTGACTGTTAATTGTAGATTCCTCACCTGAATAGGGGCTTCTATCTTTACTTCTTT[AGAGAGAGAGAGAGAGAG]AAAAATGGTTTTTGCCTTAGCTTGATGGTGTCATA	TGGTTGAACACATGCAATGAAAAT	63.486	TATGACACCATCAAGCTAAGGCAA	62.959	158
Aradu.A01_1939	TATATATATATA	TA(2*6)	8945912	12	GGTTTACATTAAAATCGGTCACCAATATATAATACATATTTAAAATAAATTAAAT[TATATATATATA]CTTATACATAAATATATAGTGACTAATTTAGTAGATGAGTTTCGACATGCA	GGTTTACATTAAAATCGGTCACCA	61.135	TGCATGTCGAAACTCATCTACTAAA	60.192	118
Aradu.A01_1940	TTTTATTTTTATTTTTATTTTTAT	TTTTAT(6*4)	8951115	24	ACAAGAGCCCACTGTCAAGCTATTGACATTAAAGAAGCGCTTATTGGGAGGCTTTAATTATCATTTAATGTTAA[TTTTATTTTTATTTTTATTTTTAT]TGTAAACGTTGTATATTAAATTTATTGTCTCCCTATATTTATCATGTTAATTTGGACTGAGTAGTATTAGATTCTATTGGAGTTTTATCTATAGATTTCGTATTTAATATGTGGCACCAAA	ACAAGAGCCCACTGTCAAGCTATT	62.639	TTTGGTGCCACATATTAAATACGAAA	62.511	219
Aradu.A01_1945	GAAGAAGAAGAAGAA	GAA(3*5)	8954555	15	CATTGTTGTTATTGCTGATGCTTTGAT[GAAGAAGAAGAAGAA]AAAAGAAGAGATGATGCTGTGATAGAAAAAAAAAGAAGAAGAATAGAAAATGAGGATTTTGGAGATGAAGGGAAAA	CATTGTTGTTATTGCTGATGCTTTG	62.787	TTTTCCCTTCATCTCCAAAATCCT	63.254	118
Aradu.A01_1946	ATATATATATAT	AT(2*6)	8955279	12	CCAATGCAAAGAGAACCAGAAAATATCAAATAATAATGATATAGGTAGCATTAATAATTAATAATAACC[ATATATATATAT]TAATGGAAGCATATACATATATAAATATGAAATAATGATCAAATATAACATTATAACAATACCACTGCAATTGTTGATGGTGTAAACACCATCTCGAGCTTGATATATTTATTACATTTCGTAATTGGCCATG	CCAATGCAAAGAGAACCAGAAAAT	62.716	CATGGCCAATTACGAAATGTAATAAA	62.058	214
Aradu.A01_1947	ATATATATATATATATATAT	AT(2*10)	8956124	20	ATTTGCCCCCATGATGATATACAAATATGTCCAAATAAAAAGTGAAGACACCTGAGATATATCAAAAACTGATCAATTATTTATTTGGTATAAGAAATAGATCTCATTCTTCATGAAATAGCATA[ATATATATATATATATATAT]AATTAATTTAAAAAAAAAAAANNNNNNNNNTAAGCGTCACCATATGTTTCACAAGTGGATGAATCACCAAATGGGCTATCACTC	ATTTGCCCCCATGATGATATACAA	63.314	GAGTGATAGCCCATTTGGTGATTC	63.016	229
Aradu.A01_1948	AAAAAAAAAAAA	A(1*12)	8956153	12	TCCAAATAAAAAGTGAAGACACCTGAGATATATCAAAAACTGATCAATTATTTATTTGGTATAAGAAATAGATCTCATTCTTCATGAAATAGCATA[ATATATATATATATATATAT]AATTAATTTAAAAAAAAAAAANNNNNNNNNTAAGCGTCACCATATGTTTCACAAGTGGATGAATCACCAAATGGGCTATCACTC	TCCAAATAAAAAGTGAAGACACCTGA	62.248	GAGTGATAGCCCATTTGGTGATTC	63.016	200
Aradu.A01_1951	GGTGGTGGTGGTGGTGGT	GGT(3*6)	8961680	18	GTGGATTTTCGGATGATGAGGAGGA[GGTGGTGGTGGTGGTGGT]TGCTCCGTTTGCTGCGGCGGTTGCGGTGGCGGTGTCGGTGGCGGAATCCGGTGGAGGAGGAGAAGGTGGTGGTGGTTCCGAATCAGTAGGAAGCGTCATGGTGT	GTGGATTTTCGGATGATGAGGAG	64.06	ACACCATGACGCTTCCTACTGATT	63.255	147
Aradu.A01_1955	GAGGAGGAGGAGGAG	GAG(3*5)	8987708	15	TTATGGCGGCATCTATTTTGTAGGGATCAATAGATCATGACGGACTGGGCCCTGTTTCTTGGTGGCCTGGGCAAGAAGAGGATGCGGAA[GAGGAGGAGGAGGAG]ACAGCGGCAGAGGAGTAAATGTGACTA	TTATGGCGGCATCTATTTTGTAGG	63.234	TAGTCACATTTACTCCTCTGCCGC	63.879	131
Aradu.A01_1956	TATATATATATATATA	TA(2*8)	8988103	16	CATATCCTTCATACGTGAACGAAACTAGTTCCAATTGAACTTTTGATATCCATATTCTAATATGTATAATTTTAAAATTCCGTATATTCCTATATCATAAGATGTTG[TATATATATATATATA]AACACATTCTTCGTTTAATCGTTTATACCT	CATATCCTTCATACGTGAACGAAACTA	61.658	AGGTATAAACGATTAAACGAAGAATGTG	61.068	153
Aradu.A01_1958	CTCTCTCTCTCTCTCTCTCTCTCTCTCTCTCTCTCTCTCTCTCTCTCT	CT(2*24)	8989444	48	ACCCTGCTCAGTGGCTCAATGNNNNNNNNNNNNNNNNNNNNNNNNNNNNNNNNNNNNNNNNNNNNNNNNNNNNNNNNNNNNNNNNNACC[CTCTCTCTCTCTCTCTCTCTCTCTCTCTCTCTCTCTCTCTCTCTCTCT]ATTAAGTGCGTGTTTGGATGGTG	ACCCTGCTCAGTGGCTCAAT	62.178	CACCATCCAAACACGCACTTA	61.888	160
Aradu.A01_1959	GAGAGAGAGAGAGAGAGAGAGAGAGAGAGAGAGAGAGAGAGAGAGAGAGAGAGAGA	GA(2*28)	8998876	56	GCATAGAACACCACAAACTGCAACAAAATAAAGGCATTGATAATGTATTTCACAAAGCAGTACCAACTT[GAGAGAGAGAGAGAGAGAGAGAGAGAGAGAGAGAGAGAGAGAGAGAGAGAGAGAGA]GTACCTGGGTGAATTTTGACTTGTAGG	GCATAGAACACCACAAACTGCAAC	62.989	CCTACAAGTCAAAATTCACCCAGG	63.003	152
Aradu.A01_1961	TGATGATGATGATGATGATGATGA	TGA(3*8)	9016161	24	AGTCCAATTAGCAGTGAGGCAATCGGGT[TGATGATGATGATGATGATGATGA]GCATGCATGTAGGGTTGGAAGAAGAAGCTGCTA	AGTCCAATTAGCAGTGAGGCAATC	62.94	TAGCAGCTTCTTCTTCCAACCCTA	62.728	85
Aradu.A01_1962	TTCTTCTTCTTCTTC	TTC(3*5)	9019711	15	TCCTTTTCGTTCTTCTTCTCGTTCTTCTTCTTCTTGTTCTTCTATCTTTATTTATAGATTTGTTTCCTTATTCGTTCTTCTTCTCG[TTCTTCTTCTTCTTC]TCATTCTTCTCTCTTTCTAACTCCAGCTTCGTTTTGTATCGATTTT	TCCTTTTCGTTCTTCTTCTCGTTC	62.299	AAAATCGATACAAAACGAAGCTGG	62.652	147
Aradu.A01_1964	ATCATCATCATCATCATC	ATC(3*6)	9034854	18	CTGTTTGGTAGCATGCATGAGAGTG[ATCATCATCATCATCATC]ATGATCTTGCTGCACAAAGCATTGATCAAGGCTCTTTTGGTACCCACCATGACAATTTGCAAGCTCCATTGCTCTCAAGGCAAGGTAGTAGTGTTGTGGACA	CTGTTTGGTAGCATGCATGAGAGT	62.755	TGTCCACAACACTACTACCTTGCC	62.531	145
Aradu.A01_1967	TAATAATAATAATAATAA	TAA(3*6)	9039337	18	TATCAAATCCCATATGCACTCCAAATATTTAAAGGCTAGAATTAATCATATGATTAACTAAACTAAATAGTTCG[TAATAATAATAATAATAA]ACTAAAAAAATTAAACCCAAACTAAAGAGGTGCTTTCAA	TATCAAATCCCATATGCACTCCAA	62.512	TTGAAAGCACCTCTTTAGTTTGGG	62.821	131
Aradu.A01_1971	ATTATTATTATTATT	ATT(3*5)	9057907	15	CCATACCATGCCATGCCATAACATGTTTTTTTTTTA[ATTATTATTATTATT]TTTAATCCATAATCTATAATAATCCAACTTTCCAACTAGCTAGATGATCACGCATGCAGTTTTAGT	CCATACCATGCCATGCCATAAC	64.243	ACTAAAACTGCATGCGTGATCATCT	63.283	117
Aradu.A01_1972	TATTTTATTTTATTTTATTT	TATTT(5*4)	9069259	20	TGAAAATGAACCAATGGAACAAAGTAGTAATTTAGTTTTCTTTTTTAGAGAGAATCATATGGA[TATTTTATTTTATTTTATTT]ATTATTTTAATTCAGCTTGGTAGATAGTGTTAGTTGC	TGAAAATGAACCAATGGAACAAAG	62.197	GCAACTAACACTATCTACCAAGCTGAA	61.305	120
Aradu.A01_1973	TATATATATATA	TA(2*6)	9070212	12	CAGGAGGATAAAGTTTGAAACATGCATAGATGCACTAAGTATGAAAACCATGGAT[TATATATATATA]GAAGCTACCATGGTATTGTATGTGAAAGCATTAGGTTTTTCCCACTTTTGA	CAGGAGGATAAAGTTTGAAACATGC	62.247	TCAAAAGTGGGAAAAACCTAATGC	62.532	118
Aradu.A01_1974	TATATATATATA	TA(2*6)	9071711	12	AAACTTAAAACCAACTTCCAAACACTCTATTTAAAAGAAAACGAAGAAATATTATTTTAAGATAGAATATTATATATTTTTGTTTCTATTCATCTCTC[TATATATATATA]TTTTTGAAGTAAATTACATATTTATATCCTAAAATAATTTTCAAATGTCACATAAATAATCATATCCTCCTTCTAGCAAGCATTAGAAAGTGATACTAATTAATAGGGTGTTTGCATACTACATAGCATG	AAACTTAAAACCAACTTCCAAACACTC	61.235	CATGCTATGTAGTATGCAAACACCC	61.783	240
Aradu.A01_1978	GAGAGAGAGAGAGAGAGAGAGAGAGAGAGA	GA(2*15)	9079724	30	GGTTTCTTCAGAAATGGAAGGTGAAGAAAGATTACAAGAAGCACCAATGTTCCGACTTCAGAATCAAAAGCGCGTTCATTTACTGGTAGCTG[GAGAGAGAGAGAGAGAGAGAGAGAGAGAGA]AGCAATGTGTAACTATGGCTTCTGATTGTGCCC	GGTTTCTTCAGAAATGGAAGGTGA	62.784	GGGCACAATCAGAAGCCATAGTTA	63.547	155
Aradu.A01_1981	TATATATATATA	TA(2*6)	9082913	12	GATTTGCATGTCACATCGTTTTTCATGTATGTTCTAATCTTTGAT[TATATATATATA]TTTCATTTATGTTCTAATCTTTTTAGATAATTTTGATATAATTAGTCATTTTAATAATATTAATTAGCTCCTATTCCTGTTCTTTAGGATTAATTTTCCC	GATTTGCATGTCACATCGTTTTTC	62.748	GGGAAAATTAATCCTAAAGAACAGGAA	62.038	157
Aradu.A01_1991	AGTTAGTTAGTTAGTTAGTTAGTTAGTT	AGTT(4*7)	9106732	28	GTAGATATCGTCGCGGAGGTAGTGCTCCCTCACTTGCTGCAATCAAAGCAACCAATCGCAAAGAAGAGCAAACTAGTTAG[AGTTAGTTAGTTAGTTAGTTAGTTAGTT]ACAGTTGGTTAGAGCTAGCTGATTAGTTGGTTATACCTTCATGACCTTGCC	GTAGATATCGTCGCGGAGGTAGTG	63.256	GGCAAGGTCATGAAGGTATAACCA	63.329	159
Aradu.A01_1993	ATTATTATTATTATT	ATT(3*5)	9118897	15	TTTGGCTTTGGCTTTTCATAACATAAGGACATC[ATTATTATTATTATT]AACTCAAAAAGTGTACCTTACTGGCATCAACAGCTTTGTGAT	TTTGGCTTTGGCTTTTCATAACAT	62.945	ATCACAAAGCTGTTGATGCCAGTA	63.078	90
Aradu.A01_1994	GAGAGAGAGAGAGAGAGAGA	GA(2*10)	9119138	20	GCAACCAAGTTTGAGTTTGATGTGATGTTTCTGAACCCTCTACTTCTTACATAGGACATGACAATAATAATCAACAACAACACAG[GAGAGAGAGAGAGAGAGAGA]GGTTGATATTCCATGACATGGATGCAATTAGTGTGCACTGTTC	GCAACCAAGTTTGAGTTTGATGTG	62.958	GAACAGTGCACACTAATTGCATCC	62.979	148
Aradu.A01_2002	ATATATATATAT	AT(2*6)	9204854	12	TGCTTGGTGAGATGTCATCCTTTAAAATTGAATTTTTTTAA[ATATATATATAT]TTAAAATTAAAAAAGAAGCATATTTCAAAATACTTACAAAGCCCCAACCCATCTTGGTAAACTCTTG	TGCTTGGTGAGATGTCATCCTTTA	63.038	CAAGAGTTTACCAAGATGGGTTGG	63.003	120
Aradu.A01_2006	ATCGGATCGGATCGGATCGG	ATCGG(5*4)	9213930	20	AAAATTATTAGGGCTGCACATGGATCGGATAATATCTGCATATCCGCGGTAATTATCCGCATCCGATCCGAATTTTGCGGATATTATCCGATCCGTAGAGCT[ATCGGATCGGATCGGATCGG]ATTGCGGATTTGGCAGTGATATCTGCGGATTCGATCC	AAAATTATTAGGGCTGCACATGGA	62.842	GGATCGAATCCGCAGATATCAC	62.905	159
Aradu.A01_2008	ATATATATATAT	AT(2*6)	9216608	12	TCTTAGCATGCGTTACCGTTTACAATTATACATACAAAGAGAAGCTCTATTATATATTATGTCAAATTATAATTAATTTTCAAATTTTCTTAC[ATATATATATAT]GATTACAGGTAATTCAATGTGCCCATTAA	TCTTAGCATGCGTTACCGTTTACA	62.895	TTAATGGGCACATTGAATTACCTG	62.034	134
Aradu.A01_2012	CATCATCATCATCAT	CAT(3*5)	9251546	15	GTGATTGATGATGTCGTGTTCTC[CATCATCATCATCAT]CTGAAGAAGAAGATGAGAGCTTTGAATCTTATCGAAGAGGAGGGTATCATGCTGTTAAAATTGGTGATCAATTTGCAGGTGGTAGGTACATAGCA	GTGATTGATGATGTCGTGTTCTCC	62.929	TGCTATGTACCTACCACCTGCAAA	62.869	133
Aradu.A01_2013	TTTATTTATTTATTTATTTA	TTTA(4*5)	9254922	20	GAAACCTTCAAATTGCTGTAGGGAAGTGAATCAATTGGAGAAAAATTCATAAGATTCT[TTTATTTATTTATTTATTTA]CTTCTTGGGCTCACTTGCAAAAATGCAATAATTTGGTGAA	GAAACCTTCAAATTGCTGTAGGGA	62.716	TTCACCAAATTATTGCATTTTTGC	62.085	118
Aradu.A01_2015	ATATATATATATATAT	AT(2*8)	9262254	16	ACATGCAAGTGATGGAAACCTCTTCAATA[ATATATATATATATAT]AGTGGGATTGTTATTTAAGTAGACTGATTATCGACTAATCTAAATTGATTAACATAACTTAACATTAGGTAACATTAACATTAACGTTAATGGTACCAAGCAATCCAAAAAG	ACATGCAAGTGATGGAAACCTCTT	63.242	CTTTTTGGATTGCTTGGTACCATTA	62.37	157
Aradu.A01_2016	CTTCTTCTTCTTCTT	CTT(3*5)	9263804	15	CAGATACTGCAAACTGCCACAAACTACGCACATTCCCCA[CTTCTTCTTCTTCTT]CAATTTGCTTTCTATGAATTCATATCCTCTCTAAGATTATTTGAACAATGTTCGCCGTGAAGAAGCTGGTTGAAAAAGCCTCCATAAAGA	CAGATACTGCAAACTGCCACAAAC	63.087	TCTTTATGGAGGCTTTTTCAACCA	63.109	144
Aradu.A01_2017	TGGTGGTGGTGGTGGTGG	TGG(3*6)	9272450	18	GCCGCTTTCTTTCGAGAGTAATAAGTGATTTGCAAGCCTAAATTCAGGAGTGATCACCTGAGCGGTCGTAGCTTTTTCACCGTCAT[TGGTGGTGGTGGTGGTGG]CTGCGTTGGGGGCAGAGTTGGAGAGTGTTTCCATT	GCCGCTTTCTTTCGAGAGTAATAA	62.185	AATGGAAACACTCTCCAACTCTGC	63.027	139
Aradu.A01_2019	TCTCTCTCTCTC	TC(2*6)	9284332	12	ATTCGAGATGAGGACGACGAAGACAGCAAGACGCAACGCAGCT[TCTCTCTCTCTC]CTTCCAGTCGCGGCCTCTTTCTCTCTTTCTCAAT	ATTCGAGATGAGGACGACGAAG	62.897	ATTGAGAAAGAGAGAAAGAGGCCG	63.488	89
Aradu.A01_2020	TTTCTTTCTTTCTTTCTTTC	TTTC(4*5)	9284531	20	CTCATCCTCTCAGCTCTCCCTTCCTCTCGTACCCCCCTTCTTCTTTCTTTTCCTTTCTTTTTTTCCTTTCTCTCTGAAACTTTCTTTCCTTCATTCT[TTTCTTTCTTTCTTTCTTTC]TTTTTTTTTTTGCTTCCTACTGCTGCTTCATA	CTCATCCTCTCAGCTCTCCCTTC	63.085	TATGAAGCAGCAGTAGGAAGCAAA	62.467	149
Aradu.A01_2021	TCTCTCTCTCTC	TC(2*6)	9293365	12	GAGATGAGGACGACGGAGACAGCAAGACGCAAGGCAGCT[TCTCTCTCTCTC]CTTCCAGTTGCAGCCTTTTTCTCTCTTTCTCAATGACTCGACGG	GAGATGAGGACGACGGAGACAG	63.596	CCGTCGAGTCATTGAGAAAGAGAG	63.755	95
Aradu.A01_2023	AATAATAATAATAATAATAATAATAATAATAATAATAAT	AAT(3*13)	9298075	39	GCAAGGGTTTCCGAGTCACTACTAAACGAAAAAAAAGAACAAATA[AATAATAATAATAATAATAATAATAATAATAATAATAAT]AAACGAAGGCTGTCAAATAATTATAGAGAGCGAAAACGAAAGCAAAAGGGAAAGAC	GCAAGGGTTTCCGAGTCACTACTA	62.933	GTCTTTCCCTTTTGCTTTCGTTTT	63.013	140
Aradu.A01_2026	TAAATAAATAAATAAATAAATAAA	TAAA(4*6)	9308750	24	CCAATTCAAATTCGGATCTAAATACAAAAC[TAAATAAATAAATAAATAAATAAA]AGATGAAAAAAATCAATTTCACTTACATCTATATTTTTTATAATAAATATCATTTTATATTAATATTTTTCAATAATTAAACACTAACAACAAAACTGAAAAAAAAAAATTCCTTCGACATGATCCTAAAAGTGA	CCAATTCAAATTCGGATCTAAATACA	61.446	TCACTTTTAGGATCATGTCGAAGG	61.656	189
Aradu.A01_2028	TCTCTCTCTCTCTCTCTCTC	TC(2*10)	9315312	20	TCCAACCCCTCAGTCAAGAAAATACACATAATCAAAAAGACAAATACACTTCTTTCTCCATCTCTCTTTCTCTT[TCTCTCTCTCTCTCTCTCTC]TGGTGATTTGGTGAATAGTAATCTGCTCTTACTTTCTTCTTTTCCTTTGGGGAATTTTATGGTTCT	TCCAACCCCTCAGTCAAGAAAATA	63.091	AGAACCATAAAATTCCCCAAAGGA	62.968	160
Aradu.A01_2031	ATAATAATAATAATAATAATA	ATA(3*7)	9317895	21	GAGAGCATAGTACAAAACACAGATTGCTATAGAAAGTTAAGTGATCATGTTTTCTTCTTATATTTGTGTATTGTAGAG[ATAATAATAATAATAATAATA]TAATAATAATTTTGTTTGTCACAATTTTTGTGCA	GAGAGCATAGTACAAAACACAGATTGC	61.65	TGCACAAAAATTGTGACAAACAAA	62.456	133
Aradu.A01_2034	ATAATAATAATAATA	ATA(3*5)	9321184	15	TTGTCAAGGTCTTTCTCTCTTTGTTTGAAGGT[ATAATAATAATAATA]ATGCAGATAAGTAACGGTTACACAGTGCACTTGTTAGAAGGGTTATATTGTTATCTAAGAAGACTTCTCTTTAAAGTGTTATGTGTTGGGGAAGTGC	TTGTCAAGGTCTTTCTCTCTTTGTTTG	63.216	GCACTTCCCCAACACATAACACTT	63.462	144
Aradu.A01_2035	ATTATTATTATTATT	ATT(3*5)	9321858	15	TTTGTGGTCCATTTCCTATAATTGATAATTTTTTTTTCTCTCCGAAGAGTTTTGTATAATATAAGTACTTAATTAGAGGTGTTTATAATATCAAAAATTG[ATTATTATTATTATT]ATAAACTTTTAATTTATGAAGATCTAATCGAAAATTGAATACAA	TTTGTGGTCCATTTCCTATAATTGA	60.76	TTGTATTCAATTTTCGATTAGATCTTCA	60.533	159
Aradu.A01_2036	AAAAGAAAAGAAAAGAAAAG	AAAAG(5*4)	9325116	20	ATGTGCCATGGAAATCAAAGTGTATATATCTGTAAAAAAGGAAAAAAAGAC[AAAAGAAAAGAAAAGAAAAG]AAAGAACATGTGCATAGATATCAAATAGAAAGAAACCAAAAGAATGTATAAAGCCAA	ATGTGCCATGGAAATCAAAGTGTA	62.631	TTGGCTTTATACATTCTTTTGGTTTCTT	62.443	128
Aradu.A01_2039	ATCATCATCATCATC	ATC(3*5)	9331354	15	CCTTCAGAAATCTTTCGTTTGTGCTTAGAAGATTGTTTTCCTTTTCTTATCTCCATTCCTCCATTAAGTTTTCTTCCATTTGTTTCAAATAT[ATCATCATCATCATC]ATTATCTTCTGTGAGATCAATGATATCAATAACCCTTTTGGATTCACCAA	CCTTCAGAAATCTTTCGTTTGTGC	63.336	TTGGTGAATCCAAAAGGGTTATTG	63.097	157
Aradu.A01_2040	TATTATTATTATTATTATTATTATTATTATTATTATTATTATTATTATTATTAT	TAT(3*18)	9339678	54	CATTTCTTTCCATCATCATCACCA[TATTATTATTATTATTATTATTATTATTATTATTATTATTATTATTATTATTAT]TAAGAAAATTATAGGGTACAGATCAAAGTTTAAAAATGTGCTTATGTGGCAACACTCAAAC	CATTTCTTTCCATCATCATCACCA	63.119	GTTTGAGTGTTGCCACATAAGCAC	62.989	139
Aradu.A01_2041	CTTCTTCTTCTTCTTCTTCTTCTTCTTCTTCTTCTTCTTCTTCTTCTTCTTCTTCTTCTTCTTCTTCTT	CTT(3*23)	9348915	69	ATAGATACAGAGAAGGGGTGGGGAGAGAAAGAAAGG[CTTCTTCTTCTTCTTCTTCTTCTTCTTCTTCTTCTTCTTCTTCTTCTTCTTCTTCTTCTTCTTCTTCTT]CTCTCCTCGCCGCCACCATCGGTCTTTATTAC	ATAGATACAGAGAAGGGGTGGGGA	63.266	GTAATAAAGACCGATGGTGGCG	62.719	137
Aradu.A01_2042	TGATGATGATGATGA	TGA(3*5)	9349575	15	TGAGTTCAGATGATGATTTTCTGGGTTT[TGATGATGATGATGA]TTTTTCTGAGTTCTGAGTTCATTGGTGGTGCTTCTGCTTCTGTTTTGCTCTTGTTTCTGTTCTGCTTCAACTTCTGGGTT	TGAGTTCAGATGATGATTTTCTGGG	63.628	AACCCAGAAGTTGAAGCAGAACAG	63.133	123
Aradu.A01_2043	CTTCTTCTTCTTCTTCTTCTTCTTCTTCTTCTT	CTT(3*11)	9349983	33	CCAACACACGAAACACTTCTTCTCTTCTCCATCACGTTG[CTTCTTCTTCTTCTTCTTCTTCTTCTTCTTCTT]CTCACGCTAGTTTACGCACGCCTTCTTCTTCGCGTTCTTCATTTTCCTCCTTTTT	CCAACACACGAAACACTTCTTCTC	62.292	AAAAAGGAGGAAAATGAAGAACGC	63.004	127
Aradu.A01_2044	GAAGAAGAAGAAGAAGAA	GAA(3*6)	9352260	18	CAATCCAGATCCATAATGCAGAGAAGAAAAACATGAATTTAATTAAGTT[GAAGAAGAAGAAGAAGAA]AAACGCGAAAGATGTTTATGTTATGTGAAAAGGTTTACGTTGAGAAACGTTGATTACGCAAAA	CAATCCAGATCCATAATGCAGAGA	62.486	TTTTGCGTAATCAACGTTTCTCAA	62.869	130
Aradu.A01_2045	CATCATCATCATCAT	CAT(3*5)	9385077	15	ATCCTTGAAGTGTTGGCTTGTCTCTGATTCTGCTCAACCACCACAGAAGGTAGCTAGGGTGGCTACGTGATGGAAGAGGCAAAGATTGGAGCAGATGAAGC[CATCATCATCATCAT]GAAGCATCAAGGGTCAGAATTTCATC	ATCCTTGAAGTGTTGGCTTGTCTC	63.027	GATGAAATTCTGACCCTTGATGCT	62.802	142
Aradu.A01_2046	TCTCTCTCTCTC	TC(2*6)	9409354	12	CAGCCGACTCTAATGCTGTTCTTTCTA[TCTCTCTCTCTC]TTGCAGAAATTTTTGCATATCGTGTTGTATCTTTGTTTTTTACTCAGGATGTCTCAATTACTTGTCACA	CAGCCGACTCTAATGCTGTTCTTT	63.154	TGTGACAAGTAATTGAGACATCCTGAG	62.847	108
Aradu.A01_2048	GAAGAAGAAGAAGAA	GAA(3*5)	9420435	15	ACCTGGATTGATGAAGTTTGGTGTGAAGGGAAGACACAGAGGTAATTGCATGTTGGGTTTTACATTCGGTTATCTTTCTTCTCTCTCTTGCCGAACCGGTTTTTACAT[GAAGAAGAAGAAGAA]GTTTAGCTCGGTTCAAGAGTTTCAACC	ACCTGGATTGATGAAGTTTGGTGT	63.014	GGTTGAAACTCTTGAACCGAGCTA	63.031	150
Aradu.A01_2051	TAAATTAAATTAAATTAAAT	TAAAT(5*4)	9431723	20	TCTCATCAACAAAAATATTTGAGCCAATTGTTTAATGTTAATATTTTCATATATAAATATTTAATTAAATGAATGATAATATAAATATTATTTAAACTGATTTTTTTAATCGATATTTGAAAGAGAAAAAAAC[TAAATTAAATTAAATTAAAT]AAACAAGTTTAAGGAGAAAAATATAATAAAGAAAAAGTGCGTTAGAACGTATATTGGAGCGCATTTTATGTTATGTAAAAGA	TCTCATCAACAAAAATATTTGAGCCA	62.945	TCTTTTACATAACATAAAATGCGCTCC	62.628	235
Aradu.A01_2054	ATATATATATAT	AT(2*6)	9439008	12	ACCGAATCCATTATTGAATTGACAAAATAAAAGTTCAAATATTTAAGGATTTAACTAAAATTTAACCGAATAAAATAAAGTAATATATTTTTATTTATA[ATATATATATAT]TTTTAAAAAATAATTCTTTAGCCGCAATTCACTATTTT	ACCGAATCCATTATTGAATTGACA	61.584	AAAATAGTGAATTGCGGCTAAAGAA	61.492	149
Aradu.A01_2055	ATATATATATAT	AT(2*6)	9440701	12	TTCATACTCATTTAAGAGGTCACGAAATTAGTAAAAAATATGTAAAATTATAAAAAAATATTACGTAATTAAATATACATATAAAAATATAAATAATACAATAAAAAACTATTATATAATTAA[ATATATATATAT]AATTATATTATATTAAAAATATATTAAAATTAAATTTTACTAGTCATTTGGATAAATACTTTATTAGCAACTAATTTTTAAAAGATACATGTTCATACCCTGGC	TTCATACTCATTTAAGAGGTCACGAAA	61.444	GCCAGGGTATGAACATGTATCTTTT	61.57	239
Aradu.A01_2058	TATATATATATATA	TA(2*7)	9452087	14	AGGAGTCATGCCTGGAGGTATATGTAGTTTACAAGGAT[TATATATATATATA]ATGCAAAATTTTGTTACATTACTAAACCTCAAAGGGGAAATTCAATATTTAGGCATTGTATTAAAGCACAACTTAGCACAAACCAA	AGGAGTCATGCCTGGAGGTATATG	62.7	TTGGTTTGTGCTAAGTTGTGCTTT	62.172	138
Aradu.A01_2059	AATAAATAAATAAATAAATA	AATA(4*5)	9452185	20	ACTAAACCTCAAAGGGGAAATTCAATATTTAGGCATTGTATTAAAGCACAACTTAGCACAAACC[AATAAATAAATAAATAAATA]AAATGTTTGCTCACATTTTTTTAAAGAGATACATTTTAGAGAACATCTCTATCTCATTTTTTAGTTAAGCATCTCTGTAGTATTTCTCTTTTTTAGTTAACTTGTAATGGTAGTTAGCGGGAAATGGAT	ACTAAACCTCAAAGGGGAAATTCAA	62.332	ATCCATTTCCCGCTAACTACCATT	63.007	213
Aradu.A01_2061	TGGTGGTGGTGGTGG	TGG(3*5)	9456545	15	GAAACAGAGCTAGGCTTGTGTGGTGTACTACTAAAAAACCTTATGGATTTTGCAACATTAAGATCTATGAA[TGGTGGTGGTGGTGG]CTTGATTTGTGCCTTCAATTTTTCC	GAAACAGAGCTAGGCTTGTGTGGT	63.163	GGAAAAATTGAAGGCACAAATCAA	63.316	111
Aradu.A01_2063	ATATATATATAT	AT(2*6)	9464371	12	CCAATCTCCATTGGTATTTTTCCACTAAGATTGTTCCCTTGTAAATATATACGCCTGAAAAAAC[ATATATATATAT]TATGATGATTAGAAAAAAAGTAACACAAATATTATAAATACACAAATACTCTTAACACAAGTACACAACAATTTCAAAACAAA	CCAATCTCCATTGGTATTTTTCCA	63.089	TTTGTTTTGAAATTGTTGTGTACTTGTG	62.345	159
Aradu.A01_2066	TCTTCTTCTTCTTCT	TCT(3*5)	9483270	15	TGGTATCCTAACGTATAGCGCACTTATAAATACCTTCATTGCCTTAATCATATTGACTCATCACTCAAAACATTAG[TCTTCTTCTTCTTCT]TCCTTACTCTCAAAAAAATGTTAAACGCCAAATTGCCTTA	TGGTATCCTAACGTATAGCGCACTT	62.226	TAAGGCAATTTGGCGTTTAACATT	62.774	131
Aradu.A01_2067	TATTATTATTATTAT	TAT(3*5)	9484419	15	TGTCTTTATTTTCGAGTGAACATATGAAATTATGAATAGTACATTATTGATCATATGGTTATTATTATTAA[TATTATTATTATTAT]TAACTAATTAATTAATTATATATGTAAATGTTTTAAATAATTAGGAGGATGGGCA	TGTCTTTATTTTCGAGTGAACATATGAA	61.314	TGCCCATCCTCCTAATTATTTAAAAC	61.685	141
Aradu.A01_2069	TTGTTGTTGTTGTTGTTGTTGTTGTTGTTGTTGTTGTTGTTGTTGTTG	TTG(3*16)	9497414	48	GGTTACCTCAAATGAGAAACCCAAAATTCTTGATGTCATTGATTGGTAGAAAGAAAACCTTTTGTTT[TTGTTGTTGTTGTTGTTGTTGTTGTTGTTGTTGTTGTTGTTGTTGTTG]TTTCTTAGCTGATAACTTTTGAGTTTATATTAGTTTTTAAAATAAAAGTATGTTGCTTTTTTGTATCTTCAGTTCTAGTAGTGGAGATGTTGATACCTCAAAAGTGGTGAAGGCTGATG	GGTTACCTCAAATGAGAAACCCAA	62.495	CATCAGCCTTCACCACTTTTGAG	63.249	234
Aradu.A01_2073	TATCTATCTATCTATCTATC	TATC(4*5)	9501947	20	AAAACATATGGCATGACCAAGAAATAAAAAATAAATAAAAGAGAAGCAATGTATT[TATCTATCTATCTATCTATC]CCGATCTATATATATAAATTAGAAAATGGTCGTTGATTACTTCAACAA	AAAACATATGGCATGACCAAGAAA	61.72	TTGTTGAAGTAATCAACGACCATTTT	62	123
Aradu.A01_2077	TATATATATATA	TA(2*6)	9523218	12	TTGGATGAAACCTTTTATTAGGTGATGTATGTAACTTTCTCAGATATATATATTTTAATTAACACAAAAAGATTTACTTTTATATACACATATACCCAAGATTAATTTTGAACGTACTATT[TATATATATATA]GGAGGATGGGCAAGTGCACCAGAT	TTGGATGAAACCTTTTATTAGGTGATGT	63.018	ATCTGGTGCACTTGCCCATC	63.401	157
Aradu.A01_2079	TTCTTCTTCTTCTTCTTC	TTC(3*6)	9531955	18	TCTGAATGCTCGGTTCTTCTTCTTACTTTTAATTTCTGAATTTTTTGTTCAAATAATGTTGCTAATG[TTCTTCTTCTTCTTCTTC]CTTGCTAATGCTCTGTTTAATTTAGTGTCATCAATGTTGAGTCTGTTTCA	TCTGAATGCTCGGTTCTTCTTCTT	62.811	TGAAACAGACTCAACATTGATGACA	61.837	135
Aradu.A01_2085	TATATATATATATATATATA	TA(2*10)	9564978	20	AAGCAATTGGTCATCAGCGTTAGTGGCTTGGAATTGTTGAAGTTCCACAAACATATATAATAGATCATCCTTTCTATTCGTTCCT[TATATATATATATATATATA]CACAAAGTAGTGATTGACGCATGCAT	AAGCAATTGGTCATCAGCGTTAGT	63.268	ATGCATGCGTCAATCACTACTTTG	63.41	131
Aradu.A01_2086	ATAATAATAATAATAATA	ATA(3*6)	9565087	18	AATCAGAAATTCTTTTTGGCATCACTGC[ATAATAATAATAATAATA]AAATTTCCCAAAAAAAGGTACAAAACTTACCTTTTGATGGATAT	AATCAGAAATTCTTTTTGGCATCA	61.111	ATATCCATCAAAAGGTAAGTTTTGTACC	60.171	90
Aradu.A01_2087	TATATATATATA	TA(2*6)	9573825	12	GAAGTGGAAGTGGTGAAATGCAGGTTTACCAGGGTATATGATTTATTTAATTTAAT[TATATATATATA]ATTAAGAATTTAATTAAAAACTTATTTTTTTCAATCGGTATCAGATCTTGAA	GAAGTGGAAGTGGTGAAATGCAG	63.148	TTCAAGATCTGATACCGATTGAAAAA	62.157	120
Aradu.A01_2091	GTCAAAGTCAAAGTCAAAGTCAAA	GTCAAA(6*4)	9579842	24	TGGTTAGGGTTCTTAGGGAAGTGATACTAATGAACTTGTTTGTGTTCCAATTACTATTGTCTTTCTTCAACAT[GTCAAAGTCAAAGTCAAAGTCAAA]GTCAACCAAATGGTTGATGGTGGCAAAACTTGTGCACAAAGGGGTCATAGCTTGTGAAG	TGGTTAGGGTTCTTAGGGAAGTGA	62.285	CTTCACAAGCTATGACCCCTTTGT	62.822	156
Aradu.A01_2092	TGTGTGTGTGTGTGTG	TG(2*8)	9585570	16	AACCAAACACTGCCTAATACCTACATATGTCACATGTTTAATAAATTATATATCAAATATTAGATATGTTTAATTTTTAACATTTTTATTTTTTATTTTATAATA[TGTGTGTGTGTGTGTG]GTTTTAATTTTGGTCCAATTTTTAATTGATTTTGACCTT	AACCAAACACTGCCTAATACCTACA	60.218	AAGGTCAAAATCAATTAAAAATTGGAC	60.913	160
Aradu.A01_2093	TCATCATCATCATCATCA	TCA(3*6)	9586180	18	GATCACATCCAAGCACAATTCAAGTAGAAGAAGAGCTCAACAAGCTTAAATCATGGGAT[TCATCATCATCATCATCA]TCTTTGTCAAAGGTTGAAACAATTTGCTATGGTCTATTAGGCCTTGG	GATCACATCCAAGCACAATTCAAG	62.938	CCAAGGCCTAATAGACCATAGCAA	62.639	124
Aradu.A01_2094	AATAATAATAATAAT	AAT(3*5)	9587218	15	TCAAATATTGTGATCTTTCCTATCCCTTTTTTCCATGTATGTAAACCA[AATAATAATAATAAT]TTGAAAAAGAAATTTACAAGTGCTTTTCACTTTACTTTATAAAGCGCCTTTCACTTTACTTGAATA	TCAAATATTGTGATCTTTCCTATCCC	60.721	TATTCAAGTAAAGTGAAAGGCGCT	60.621	129
Aradu.A01_2095	TTATTATTATTATTATTATTATTATTATTATTATTATTATTATTATTATTATTATTATTA	TTA(3*20)	9587721	60	ATTACCCAAAGTTGGTGAGGTAGCGATACTGGTCACTTAACCATAGTTCACAGAC[TTATTATTATTATTATTATTATTATTATTATTATTATTATTATTATTATTATTATTATTA]ATTGATCAATTAATAATTATCAGTAGTCTGGTAACTCGTGTTGAA	ATTACCCAAAGTTGGTGAGGTAGC	61.734	TTCAACACGAGTTACCAGACTACTGA	61.425	160
Aradu.A01_2105	AATAATAATAATAAT	AAT(3*5)	9621170	15	GGCACCATTATTTGAAGGAAAGAAATGTTCTATTTTCACAAATTTGTTCTTTCTTCTATTCTCTATATCCATGCTAGTAGTAGCTTATGGG[AATAATAATAATAAT]GTGAAGAAACCAACATTATTCATATTTGGAGATTCAACTTTTGATGTTGG	GGCACCATTATTTGAAGGAAAGAA	62.519	CCAACATCAAAAGTTGAATCTCCA	62.382	156
Aradu.A01_2107	ATATATATATAT	AT(2*6)	9626200	12	GCATTATGCATCAGTGGCACATTAATTAAGTTAAATTAGTCAGTTAATCATAATTGTATTAGCCAATTAGCTTTAGTCAATTGACTAAATCACACC[ATATATATATAT]GATTTCATAATAAAAGATTCATAAATCAGAATTATTTTTTACATTATTTTGTGTTCATCTAACATAGTATCAGAAGATATATTTTTTTCTTGCATCTTTTTGATATATTTTCTCCTTGC	GCATTATGCATCAGTGGCACAT	63.096	GCAAGGAGAAAATATATCAAAAAGATGC	62.527	227
Aradu.A01_2109	TAATAATAATAATAA	TAA(3*5)	9631348	15	TGTGAATATTCTATTGACCTTGCACTCTAATTTTTTTAAATTGTGAAATAAATAATTTTTTATGCCATAGAATATATGACCACT[TAATAATAATAATAA]AAATAATAAAAAATATATATTTCTTTTACGGATTATCTTAATGTTATCAGAAAAGGAGACTAAGAAGTCAACTGTTGTTCCTCCTTGAAGA	TGTGAATATTCTATTGACCTTGCACTCT	62.5	TCTTCAAGGAGGAACAACAGTTGAC	63.022	190
Aradu.A01_2110	CTTCTTCTTCTTCTT	CTT(3*5)	9631578	15	TTGTTGGTTCCTCACTCCTTCTTCTGAACTCACAGGTAC[CTTCTTCTTCTTCTT]ATTCAGTCTTCATCATTCAACACTAATAAAAGCACCCACCACCCATTTGATGAAAGTCAGGAACCAAACCAAA	TTGTTGGTTCCTCACTCCTTCTTC	62.997	TTTGGTTTGGTTCCTGACTTTCAT	63.006	127
Aradu.A01_2111	TATATATATATA	TA(2*6)	9633384	12	CCAAGATATTCTCATTCCACCTTTGTAT[TATATATATATA]GGCTATAGCAACAACTTTGTATCATAACAAAAATCAAGATCTATGTTGCGCTTCCATTAGTATATAATGAGATTGGGTTGTGTACTTGAAGA	CCAAGATATTCTCATTCCACCTTTG	62.109	TCTTCAAGTACACAACCCAATCTCA	62.089	132
Aradu.A01_2112	ATAATATAATATAATATAAT	ATAAT(5*4)	9635389	20	TATGGTCATTTTGGTAAATGGGGATGGATTGATGTTCAAATTCAACCACCAATAAAATCCAGCAAGTTAGAGCAGCATGGCA[ATAATATAATATAATATAAT]TTGCTCTAACCGGGAAAGTTGCATCTAA	TATGGTCATTTTGGTAAATGGGGA	63.292	TTAGATGCAACTTTCCCGGTTAGA	63.122	130
Aradu.A01_2113	GAAGAAGAAGAAGAAGAA	GAA(3*6)	9655690	18	CTACTGTGGAGAGAAGTGGGGACTGACCCATGTCTCTCCTATGAAACACTATAAGATTTTGTTGATT[GAAGAAGAAGAAGAAGAA]GACCACGAAGCCGAGCAGGAGGATGAGAGGTCGGAATTGCCAGTGGAGGAACCCAAAGGAGTTGAACTA	CTACTGTGGAGAGAAGTGGGGACT	62.248	TAGTTCAACTCCTTTGGGTTCCTC	61.973	154
Aradu.A01_2114	TATTATTATTATTATTATTATTATTATTATTATTATTAT	TAT(3*13)	9663183	39	TTGGCAACATACTACTACCTTAGCTTCTTAGTGGGTATGTAATGTAAATATTAATTAATCTGATTTAATTTCTTTTTTTTTTGG[TATTATTATTATTATTATTATTATTATTATTATTATTAT]TTTTTTTTTATTTTGAACTCGCAACTTCTTAATTGA	TTGGCAACATACTACTACCTTAGCTTC	60.442	TCAATTAAGAAGTTGCGAGTTCAA	60.282	159
Aradu.A01_2115	TATATATATATATATA	TA(2*8)	9665242	16	AAGAGCGGTAGGAGGTCTAAGATGGCTGCTACAGACTTATTAGATGCTGTAAGCTAATCATTCTTACTCAATCTCGACTTCAATTCC[TATATATATATATATA]TTAACACTTATTTGATCATAGTGTATTTTTATTTTGTATCTAATTATACCTTAATAAAAAATAAAAATTTATTTTTTGATATACTTAAACATACTTAAATACATTTATATGTCGACACGTTTGACTTTATC	AAGAGCGGTAGGAGGTCTAAGATG	61.409	GATAAAGTCAAACGTGTCGACATATAAA	60.815	234
Aradu.A01_2118	ATATATATATAT	AT(2*6)	9684514	12	TAAACTTTGCATCTGGCAATCAGAAATATCATAAAAACCCATGATAGCATTTAACTTCAAGGATAATTGTAATAAAGTTGACACACACAC[ATATATATATAT]TAACACCTTTTAGTAATTGTAACATCAAAATCTCTCAGTGACCCTCTACCACCTTT	TAAACTTTGCATCTGGCAATCAGA	63.059	AAAGGTGGTAGAGGGTCACTGAGA	62.574	158
Aradu.A01_2121	CTCTCTCTCTCTCT	CT(2*7)	9690474	14	GAGTCAGAGAAACCCAAGGATGAAGCACACAGAATCACATTCTCATCAAAATCTACTTAGACAGTTACACTTACACACA[CTCTCTCTCTCTCT]CCGAGTCACATTGTCAACGAAAATC	GAGTCAGAGAAACCCAAGGATGAA	62.987	GATTTTCGTTGACAATGTGACTCG	62.948	118
Aradu.A01_2122	CTCTCTCTCTCTCTCTCTCT	CT(2*10)	9690617	20	TTGAAAATTCTCCACCTTCCCTCTACTTTCTCATCTTTCTCTCTCTATATACAAATATAAAACACCACGCGCCTTCATTTCCAGATCTTACATACTTCTCAG[CTCTCTCTCTCTCTCTCTCT]TTCAATAATAATAATGGCGAAGCCAAGGTACTC	TTGAAAATTCTCCACCTTCCCTCT	63.465	GAGTACCTTGGCTTCGCCATTATT	63.704	155
Aradu.A01_2123	TCTCTCTCTCTCTCTCTCTC	TC(2*10)	9697655	20	GAAGTTTACACGTTGCCACACAAAGCATGGAAAGTTGCACCTAATTAATTTATTTTTGATAACACTCATTGCTTTGCTTTTCTTTTCTTATTCTCTAGTCTTTCT[TCTCTCTCTCTCTCTCTCTC]GGTCATTTCCATCAGGAAACATGGAAGCATTAGC	GAAGTTTACACGTTGCCACACAAA	63.298	GCTAATGCTTCCATGTTTCCTGAT	62.733	159
Aradu.A01_2124	TCTCTCTCTCTCTCTC	TC(2*8)	9705070	16	AAGTCTACACGTTGCCACACAAAGCATGGAAAGTTGCACCTAATTAATTTATTTTTGATAACACTCATTGCTTTGCTTTTCTTTTCTTATTCTATAGTCTTTCT[TCTCTCTCTCTCTCTC]GGTCATTTCCATCAGGTAACATGGAAGCATTAGCA	AAGTCTACACGTTGCCACACAAAG	62.662	TGCTAATGCTTCCATGTTACCTGA	62.959	155
Aradu.A01_2133	ATATATATATAT	AT(2*6)	9720776	12	TTCCCTTACTCCTTAAGCTTCACCTTCTAAATCTCTCTATATCTATAAATACATATAATACATTATATCATATCATATAAGC[ATATATATATAT]AAATAAAGGTATAAGAATAGCAACAATAATTAATCTATCAAATAGAAAAACAGTGGTGTCACT	TTCCCTTACTCCTTAAGCTTCACC	61.242	AGTGACACCACTGTTTTTCTATTTGA	60.347	157
Aradu.A01_2134	ACTACTACTACTACTACTACT	ACT(3*7)	9720848	21	TCTATCAAATAGAAAAACAGTGGTGTC[ACTACTACTACTACTACTACT]AGCTAGCATTATTTTGCTTAATAACCAAGCTTGTGAGATCATAATATCATATCCTTCTTCATCAATGGAGTTTGTG	TCTATCAAATAGAAAAACAGTGGTGTCA	61.369	CACAAACTCCATTGATGAAGAAGG	62.057	124
Aradu.A01_2135	TATATATATATATATATA	TA(2*9)	9722650	18	TGTTAAGTGCTGTCCAAAGTCAGGTAATTTACTTGGTCCTAATTTCATAAGCAATTTACAATGATGTTGACACACAAATTTTTGTTAATG[TATATATATATATATATA]TCAAGGACAAAAGTGTATAAATGGACACCA	TGTTAAGTGCTGTCCAAAGTCAGG	62.737	TGGTGTCCATTTATACACTTTTGTCC	62.261	138
Aradu.A01_2137	AAATAAATAAATAAATAAATAAATAAATAAAT	AAAT(4*8)	9727186	32	ATTATGCCATCAATTTTGTGAGGCTCAAACATTTGTTGCTTTCGTCAATACATTATTACTTATAATTACTCATATTGTGTCATAGCTTTTTTTTATATAGTTAGAATTATGTAATGGGAAAATATAGTATCTAC[AAATAAATAAATAAATAAATAAATAAATAAAT]AAAGAAGTGATGAGTTTGGTATAGTACTAGGCGTGGAAATCATGAAGCATTATCCAAAACATGCGAAT	ATTATGCCATCAATTTTGTGAGGC	63.242	ATTCGCATGTTTTGGATAATGCTT	62.857	234
Aradu.A01_2138	TATTTTATTTTATTTTATTTTATTT	TATTT(5*5)	9727691	25	TTGTGGATCAAAATTTCGTTTAAAAATTTGTCATTGATCAATGAATTATTGCATACACAATATAAAATTTAAATCTCTAACACTTACTTAAACAGACTAATAAACTAATTACTCGACCAACTCAACTTAATTGTATTATACTCTACTC[TATTTTATTTTATTTTATTTTATTT]GGACATTGTACTCTACTCTATTTGAGTAACCATCACGCTCAAAAG	TTGTGGATCAAAATTTCGTTTAAAAAT	61.986	CTTTTGAGCGTGATGGTTACTCAA	62.642	218
Aradu.A01_2139	TAACTAACTAACTAACTAAC	TAAC(4*5)	9729438	20	CCGTTCATGTCTACAGAGCTTCCTCCGGTGAGATCATATATTGGTAGGTGATTTACTAATTTCAGATCATAACAG[TAACTAACTAACTAACTAAC]TAAATAACTAACTATTCTTTGATTCGCTTTCCTTTTATTCA	CCGTTCATGTCTACAGAGCTTCCT	63.137	TGAATAAAAGGAAAGCGAATCAAAGA	63.295	136
Aradu.A01_2142	CATCATCATCATCATCAT	CAT(3*6)	9735306	18	TCTAGAAGGTTATCCGGCATGTCTATTAATCTTGTGACAAAATTAATTTATTAACCTTCCTAGATTACTCTCTGGCTCTATTTAAACATAG[CATCATCATCATCATCAT]CTCCATCACATAAAGTTGTACATTGTCA	TCTAGAAGGTTATCCGGCATGTCT	62.411	TGACAATGTACAACTTTATGTGATGGA	61.673	137
Aradu.A01_2143	TATATATATATA	TA(2*6)	9735626	12	TAGATTAGTCTTTGGTCTGCCGGACTGGATGATACTCGAAACAAAACATACATTAC[TATATATATATA]GTTGCACTAATATATAGTAAGGGGAATCCTTTTGGCTT	TAGATTAGTCTTTGGTCTGCCGGA	63.324	AAGCCAAAAGGATTCCCCTTACTA	62.423	106
Aradu.A01_2144	GTTAGTTAGTTAGTTAGTTAGTTA	GTTA(4*6)	9736600	24	CTCCTTGCAACTGTAAAGCACAGAAATCTTATTGGTCTAGTGGGGTATTGTGAAGAACCAG[GTTAGTTAGTTAGTTAGTTAGTTA]CATGAAAGTTGAGCTCTCATTTTTACTTGTTCATGTTCTTGAATTGATGAATTTGTTGCCAAAGAATG	CTCCTTGCAACTGTAAAGCACAGA	62.969	CATTCTTTGGCAACAAATTCATCA	63.146	153
Aradu.A01_2146	ACAACAACAACAACAACAACA	ACA(3*7)	9741050	21	TCAGGTCACAACTTCTTCCCTTTCCTAAAAAAAAATGCATCATCATTTCTTTTCTCTGATAGGAAAAAAGTTATAACAGCTCCAT[ACAACAACAACAACAACAACA]GTCTTATCCCACTAGATGGGATCAACTACATGGATCAA	TCAGGTCACAACTTCTTCCCTTTC	62.997	TTGATCCATGTAGTTGATCCCATC	62.141	144
Aradu.A01_2147	ACACACACACAC	AC(2*6)	9744695	12	GTGACCACTGACAGAAAACCCTCTTCTGTAGCTTGGTACGCCTTCCGAATGACCTCCACAGACATAGACTTATGCTCAGATGCAAATCCTTAACAAAATAATA[ACACACACACAC]ATACACACGCAATATCAATACAATGTTCAGAACCAACATCAAACC	GTGACCACTGACAGAAAACCCTCT	63.015	GGTTTGATGTTGGTTCTGAACATTG	63.754	160
Aradu.A01_2148	GAGAGAGAGAGAGAGAGA	GA(2*9)	9745747	18	AGTTGTTATGAGTTTGTCTCGGG[GAGAGAGAGAGAGAGAGA]GTGATCGGTGATCGGCGGAGAAAGGAGGGAAGAGAAGGGAGTGAGATGACCTGAAAGAAGCTGAGAGC	AGTTGTTATGAGTTTGTCTCGGGG	62.71	GCTCTCAGCTTCTTTCAGGTCATC	63.031	109
Aradu.A01_2151	GAAGAAGAAGAAGAA	GAA(3*5)	9759425	15	TCCTCTTACTTTGCGTTTCTCCTCTTTCTTCTTTTGATTTTGCAACATTATGTATTTTTTCTTCTTTATTTGATTTTTTTCTTCCAAAAAGAATTATAAAAATATGAAATAAGAAGAT[GAAGAAGAAGAAGAA]GTAGAAGATGAGGCGGAGGAAGAG	TCCTCTTACTTTGCGTTTCTCCTC	62.313	CTCTTCCTCCGCCTCATCTTCTA	63.303	157
Aradu.A01_2152	AAATAAATAAATAAATAAATAAAT	AAAT(4*6)	9761747	24	TCAGCTTATATTATTGCCAATTTTCACTTATTATTTAAATAGCCACAAATATTTTTAAGAAATTACATGATATACAATAAATATATTAAAATTAAAATTAAATTCTAGTAAACTTAATTATCTATTAG[AAATAAATAAATAAATAAATAAAT]AGTAACATAGAATTTTCACTTTTTTTAATTTATCTATAATTATATTTGAAATGTATTACGAACAAATGTTCTAACTTTGTTATTTTCTGAGTTATATGGCATACGTGA	TCAGCTTATATTATTGCCAATTTTCAC	60.842	TCACGTATGCCATATAACTCAGAAAA	61.041	260
Aradu.A01_2153	TTATTATTATTATTATTATTATTATTATTATTATTATTATTATTATTATTATTATTATTATTATTATTATTA	TTA(3*24)	9762870	72	TCACATGGCCTCTCTTACACTCTGTCGTTCATTGTCAAT[TTATTATTATTATTATTATTATTATTATTATTATTATTATTATTATTATTATTATTATTATTATTATTATTA]AGTTAATAACAATTTAAGAGTGTCACTGTTGAGCTGAGTTGAGGTGAGA	TCACATGGCCTCTCTTACACTCTG	62.933	TCTCACCTCAACTCAGCTCAACAG	63.272	160
Aradu.A01_2154	AGAAAAGAAAAGAAAAGAAAAGAAA	AGAAA(5*5)	9763147	25	GGATCTTCCAAGATAGGGTTTCGTTTTGCTTCTCTTCTCTTCTTCAATTCACATACAC[AGAAAAGAAAAGAAAAGAAAAGAAA]ATGCTCACTTTCTTCTGCAGATTCGCATTCTTCATCCTTCT	GGATCTTCCAAGATAGGGTTTCGT	62.878	AGAAGGATGAAGAATGCGAATCTG	63.013	124
Aradu.A01_2157	TCTCTCTCTCTCTCTCTCTCTCTCTCTC	TC(2*14)	9774808	28	CACCGTTCTTTCTCATCACCTTCTTCTTCCTCCTCCTCCTCTCAT[TCTCTCTCTCTCTCTCTCTCTCTCTCTC]GTTCGTCTGAAAACAATTTCTGTGTTTCAACGAACGTCA	CACCGTTCTTTCTCATCACCTTCT	63.01	TGACGTTCGTTGAAACACAGAAAT	62.958	112
Aradu.A01_2158	ACACACACACACAC	AC(2*7)	9774965	14	ACTAAACCGCCCTTCTTTGACTCTCTGACTCAACCTTTCATACTTCAATTA[ACACACACACACAC]TCTTCAATTCTCACACCCCGCAAAGCAAAATCATATCTTCATT	ACTAAACCGCCCTTCTTTGACTCT	62.817	AATGAAGATATGATTTTGCTTTGCG	62.581	108
Aradu.A01_2159	CTTCTTCTTCTTCTTCTTCTTCTTCTTCTT	CTT(3*10)	9782065	30	TCCTCATCTGCATCTGTATCCGTATCCGTATCGGCATCAGACTCCGATTCACTCCCCTCTTCCGACTCAGCCGATTCCGACTCAGTCCCTCCTC[CTTCTTCTTCTTCTTCTTCTTCTTCTTCTT]TATAGTAGTGTCTCAGAGAAGCGTGAGTGGAAGGT	TCCTCATCTGCATCTGTATCCGTA	63.042	ACCTTCCACTCACGCTTCTCTG	63.141	159
Aradu.A01_2160	ACCCTACCCTACCCTACCCT	ACCCT(5*4)	9786587	20	GAGAGATTTCCAACCCACGAATAAAGTATGATAGATTTTTAATGAAATTTTCAACCCGCGGGTAGGGTTAGGGTAGGCTCCAA[ACCCTACCCTACCCTACCCT]ACTCTACCCATTGCCAGCCCTAGTTTTTAAGTGT	GAGAGATTTCCAACCCACGAATAA	62.593	ACACTTAAAAACTAGGGCTGGCAA	62.37	137
Aradu.A01_2162	GAGAGAGAGAGA	GA(2*6)	9792619	12	CTTCTTCCACCCTCTTCTGCTTCTCACTTCCGCGATCACACAGC[GAGAGAGAGAGA]AAGAGAAAGAGAGAGAAAGAGATCGGAATAATCAAACCGAGCAACGAACCCTAACTAAT	CTTCTTCCACCCTCTTCTGCTTCT	63.598	ATTAGTTAGGGTTCGTTGCTCGGT	63.319	115
Aradu.A01_2163	CGCCGCCGCCGCCGCCGC	CGC(3*6)	9792878	18	TCCAATCATTCACCGAATCTCACCGTCGTTGGAACTGGAGGCGTTGGTTCCTCTGCGTGGAGCCACGTCGT[CGCCGCCGCCGCCGCCGC]TCCTCCTACGCAGCCGCTCGTTGAGGCTCCAGCTGTTTCTGTGAATTCTG	TCCAATCATTCACCGAATCTCAC	63.345	CAGAATTCACAGAAACAGCTGGAG	62.502	139
Aradu.A01_2165	TATTATATTATATTATATTA	TATTA(5*4)	9806242	20	CACCTTCAAAGCTCTCTCACATACTAATAACTATTATGCGTTTGGGACTTTAAAGTTAGTCAAGATGACAGAATCAAATTGTCTGTAAAAAAATTGATACTAAAGATATCTTCTGACAGAAAGAGCTATTATATTATATTCCTAGGGAGT[TATTATATTATATTATATTA]TTAAGAATGATTCAAAGAAATTTCGATTG	CACCTTCAAAGCTCTCTCACATACTAA	61.424	CAATCGAAATTTCTTTGAATCATTCTT	61.934	199
Aradu.A01_2166	TAATAATAATAATAATAATAA	TAA(3*7)	9809772	21	AAAACACTAAAAATGAAAACGTACCCTTAAGTTTTCAATGTATTTATTAAAAGAAAGAATTTAAAACCTTCTACTAATACTAAATTTATCATATACTCTAAGGGCACATATTAGCTAAATTTT[TAATAATAATAATAATAATAA]CTATTTTAGATATATGATAGTGGTACATTTATCTTATGAATGCCTTGTTATTGTGATACTGTCC	AAAACACTAAAAATGAAAACGTACCCT	60.698	GGACAGTATCACAATAACAAGGCA	60.296	208
Aradu.A01_2168	AATAATAATAATAAT	AAT(3*5)	9827761	15	CCCATGTGATACTCCATCTTCTTTTCAATATGAAAAATAAAAAAGTGGAAGAATGTAAGCCATATTTATAACACAAAAA[AATAATAATAATAAT]CATTGTCCTTATCAATGCAAATACTTAGTCTAATGAATATAATTCTTTTTCATATATTTCTAACGAATATAAAAATAAAGTGAAAATTTCATAAAACAAATAAAATAAAATAAAAAACCATATGATGAAACATGTAAAAA	CCCATGTGATACTCCATCTTCTTT	60.589	TTTTTACATGTTTCATCATATGGTTTTT	60.155	234
Aradu.A01_2169	ATATATATATATAT	AT(2*7)	9834181	14	TTTTTCTACCCTCGGTAGTTCAGCTGAATTTTATGATTTTTTAAGAGATTTAATCATGAAAATGAAGTAACAATGTAAC[ATATATATATATAT]ACAAAAATAACGGTATATTATATTAATTACTTTGCTAATTTCCTAAACTTTCTGAATTG	TTTTTCTACCCTCGGTAGTTCAGC	62.042	CAATTCAGAAAGTTTAGGAAATTAGCAA	61.328	152
Aradu.A01_2170	AAGAAAGAAAGAAAGAAAGA	AAGA(4*5)	9836732	20	GGCAAGACAGTGGTCTGACTTCTAAGAGAGAGAAGAAGAAGAAAAAAAAAGAAG[AAGAAAGAAAGAAAGAAAGA]AAAAAGGAAGAAAGGAAGGAAGAAGATCCG	GGCAAGACAGTGGTCTGACTTCTA	62.063	CGGATCTTCTTCCTTCCTTTCTTC	62.863	104
Aradu.A01_2171	TATATATATATA	TA(2*6)	9843447	12	CAAAAATATTTCAGATCCAAGAAGGAAAAAAAAAGTTTAATAATTTTCAAGACAATGTTTTTTTTAGAAATTTCAGGAAATTCAAATATCAAATTTAGTAGTTAGTATCTACTTGCATTTTTAAAGTTATATCATAAATAAAAATTAAG[TATATATATATA]TGTATCAAATATGATTTTCCCTTTTTATAGTAATCATGTGTGATCTGTTGATAACTTCT	CAAAAATATTTCAGATCCAAGAAGGA	60.94	AGAAGTTATCAACAGATCACACATGATT	60.544	220
Aradu.A01_2174	ATATATATATATATATATAT	AT(2*10)	9854576	20	TCCAATAAACAATAATCGTTCCTTAAAAGAATAATCTTTAACTTAAAGTTTTCAAGTGATATTGGAATTTAGAAATCATCTATAATATGTATATACTAAAAATTAGTTATTATATTAGTTGTTAGCATAGTATATATCATGAAATATA[ATATATATATATATATATAT]TTTGAAAGTATATAAAACAATATATATACATAAATATATAAAAATTAATTTAATAATTAATTAATTTTTAATATATACCTATAGTATTTTTTCAAAATATATAGAGAGATTTCTGACACTTGGAAATT	TCCAATAAACAATAATCGTTCCTTAAAA	61.265	AATTTCCAAGTGTCAGAAATCTCTCTAT	60.283	296
Aradu.A01_2176	AGAGAGAGAGAGAGAGAG	AG(2*9)	9874662	18	CGTCCATCCGAACTTGATAGAGATTATTA[AGAGAGAGAGAGAGAGAG]TAATGAAACCGGATTAGTGCTGATTGTTTTCCTTGATAGGAGGTAGGAGGTGTGATCTTTCTCCA	CGTCCATCCGAACTTGATAGAGAT	62.8	TGGAGAAAGATCACACCTCCTACC	62.884	112
Aradu.A01_2180	TTCTTCTTCTTCTTCTTCTTCTTCTTCTTCTTCTTCTTCTTCTTCTTC	TTC(3*16)	9900948	48	CTTTTCCAACACCGCCGTAGCCGTTCCACG[TTCTTCTTCTTCTTCTTCTTCTTCTTCTTCTTCTTCTTCTTCTTCTTC]TGTAAATTCTGTGAATTGGATTTTTTGTGAAATTTTTGGATTTTTTGTAAAATTTATTGTGGAACATTAGTTGTTGCTGAAA	CTTTTCCAACACCGCCGTAG	62.805	TTTCAGCAACAACTAATGTTCCACA	62.868	160
Aradu.A01_2186	ATAATAATAATAATAATA	ATA(3*6)	9911115	18	CATGAACCAGCTTCGAGATTTCTTCAATTCCCCATCCCATGGCCACCAAG[ATAATAATAATAATAATA]AGGCGTGGAATGTTCAGGTATTCAGATCTATTGATGACAAAGCTGTTCTCGACTTCCCAAAGGCTCATCATAGA	CATGAACCAGCTTCGAGATTTCTT	63.022	TCTATGATGAGCCTTTGGGAAGTC	62.9	142
Aradu.A01_2190	AGAGAGAGAGAGAG	AG(2*7)	9931497	14	ACGATACTGAACGACGTAGTGACGGACTTGATGAGAGGTAGAGAAAGTGAGTT[AGAGAGAGAGAGAG]GATCAAGGCTGAGAATGAGCCAGGAAGAAAAA	ACGATACTGAACGACGTAGTGACG	62.663	TTTTTCTTCCTGGCTCATTCTCAG	63.104	99
Aradu.A01_2195	CTTCTTCTTCTTCTT	CTT(3*5)	9962186	15	ATACTTTTTCAACTTCACCGCCCTCACCACCATAACCCTCCACCTCCTCACCTCTTCTCA[CTTCTTCTTCTTCTT]CCTCCTCTTCAATTTGATCAATGGAAGAGTATGTTAACGGGTTGAATTTCTAGAGGGTCT	ATACTTTTTCAACTTCACCGCCCT	63.308	AGACCCTCTAGAAATTCAACCCGT	62.589	135
Aradu.A01_2196	TCATCATCATCATCA	TCA(3*5)	9964883	15	CTATCATCTTGTTCTCCCCGCTAACAAGCCCGTGTTCAAAAGCTTCTTTAGCGGTTTCTGGAAAACCAAGAGTAGTTGTATCATCAATGGATCTGAACAGCTGAACATTCCACGTG[TCATCATCATCATCA]GGGTTCGTTGCTTGAGATGGTGTAATG	CTATCATCTTGTTCTCCCCGCTAA	62.813	CATTACACCATCTCAAGCAACGAA	63.379	158
Aradu.A01_2197	AATAATAATAATAAT	AAT(3*5)	9975629	15	AAAAATTAGCTGATATTGACGAAAAGAATTAATTCTCTAGTATTACTCTAATAAAAATAAC[AATAATAATAATAAT]AAAGTAACTAATTTACTTTATGATGATAATATATACCTTGCATCCCTTATGCTG	AAAAATTAGCTGATATTGACGAAAAGAA	60.924	CAGCATAAGGGATGCAAGGTAT	60.352	130
Aradu.A01_2199	GAGTGGGAGTGGGAGTGGGAGTGG	GAGTGG(6*4)	9983149	24	TTTAGTTTGAGAGAGGAGATGCCGAGAGGGGTGA[GAGTGGGAGTGGGAGTGGGAGTGG]GTTGGGGGTCTTGGATAGCCATTTAGGAT	TTTAGTTTGAGAGAGGAGATGCCG	63.117	ATCCTAAATGGCTATCCAAGACCC	62.693	87
Aradu.A01_2202	TCATCATCATCATCA	TCA(3*5)	10013189	15	CTCACTGTTCCAATCCTTCTTGCTCCCAATCGATATAGTTCCTTTTATTCATTCAAT[TCATCATCATCATCA]TATAATATTTGTTTGCATCTAACAATTCAACTTTTTCA	CTCACTGTTCCAATCCTTCTTGCT	63.124	TGAAAAAGTTGAATTGTTAGATGCAAA	62.141	110
Aradu.A01_2207	GAGAGAGAGAGAGA	GA(2*7)	10026533	14	ACAGACGGTGATTAATTGAAGCGTGAGGAAGTTTCAGCAAGTGGAG[GAGAGAGAGAGAGA]CAGAGAGAAGAAAAAGGGGTGGTGTT	ACAGACGGTGATTAATTGAAGCGT	63.158	AACACCACCCCTTTTTCTTCTCTC	63.08	86
Aradu.A01_2208	GAAGAAGAAGAAGAA	GAA(3*5)	10026655	15	GAGAGAAGAAAAAGGGGTGGTGTTGTTTGTGTGTTGTAGAGTGATTCAGAAAAAAGGGGTCCTCAGGTGAAAGATCTGAGGCTTTTAGGTTTTTGAGGGTGTAATC[GAAGAAGAAGAAGAA]GATGAGCGCTTCAAAGTTCATCAAGTGCGTTACTGTTGG	GAGAGAAGAAAAAGGGGTGGTGTT	63.08	CCAACAGTAACGCACTTGATGAAC	62.972	160
Aradu.A01_2209	TTAGTTAGTTAGTTAGTTAG	TTAG(4*5)	10030735	20	CACCATGAGCAGCAGAGTCTCTTAGTTAATCCTAAACCGCGAACTCACAATCCTTGATCGAGTTTGTTAGTTCGTTCCTTAGTTAGTTATTGTTCAATCAATCAA[TTAGTTAGTTAGTTAGTTAG]TTGTAGGGTTTTTACTTCCTTCAGCAGCT	CACCATGAGCAGCAGAGTCTCTTA	63.173	AGCTGCTGAAGGAAGTAAAAACCC	63.215	154
Aradu.A01_2210	CATCATCATCATCAT	CAT(3*5)	10036763	15	GCATTGCTAGTGAACAATGTTGAAGGACTAAACTTAGAAACTAGAAACAAATAAATACATAAAGATGAAAAAATTGGTGCACATTGTATG[CATCATCATCATCAT]CTTAATAATAATTACCTTGTAAAGATCCAAGAGGATGTTATCAAGGGAT	GCATTGCTAGTGAACAATGTTGAAG	62.17	ATCCCTTGATAACATCCTCTTGGA	62.154	154
Aradu.A01_2216	CTCCTCCTCCTCCTC	CTC(3*5)	10057660	15	TTTGTTATCGTCGTCATCAACACCACCTCTTT[CTCCTCCTCCTCCTC]TTCTTCCTTTTTTTTCATTGGAATTTCTTCTCCTTCTTTTATTGTTTTGAATCCAATCAAATGGCTGAGGTGTGGTTCAATTCCGAAGAAAAA	TTTGTTATCGTCGTCATCAACACC	63.168	TTTTTCTTCGGAATTGAACCACAC	63.421	140
Aradu.A01_2221	AAAAAAAAAAAA	A(1*12)	10092381	12	CGTTTTACGGGAGAAACTTGTCTTATCTTTGTTCAGTATTTAAAAAAAAAA[AATAATAATAATAATAATAATAATAATAATAAT]AAATAAATAAATAAATGCCATAGTCTCTATCGTATCATGTCACATTCAAGTCAGAA	CGTTTTACGGGAGAAACTTGTCTT	61.948	TTCTGACTTGAATGTGACATGATACG	62.44	140
Aradu.A01_2222	AATAATAATAATAATAATAATAATAATAATAAT	AAT(3*11)	10092391	33	CGTTTTACGGGAGAAACTTGTCTTATCTTTGTTCAGTATTTAAAAAAAAAA[AATAATAATAATAATAATAATAATAATAATAAT]AAATAAATAAATAAATGCCATAGTCTCTATCGTATCATGTCACATTCAAGTCAGAA	CGTTTTACGGGAGAAACTTGTCTT	61.948	TTCTGACTTGAATGTGACATGATACG	62.44	140
Aradu.A01_2225	ATATATATATAT	AT(2*6)	10105518	12	CAGGATCCTCATGTGGGTTATGTTATTTTGAATCTTGAACTCTTTAGGTAGTGATTATGATTTAGTTATGTAAGACTTATGGTTTTAACTATATACTCTAGTTATCAACTTG[ATATATATATAT]AACATGGAGTTAATATTTATGTTGATAAGGTCTTAGAAACAGAGAATATTCTGTCCGTTTTTTTCTAAAAATTTGATCGTTTAGTTTGCTGAGGGACTTGT	CAGGATCCTCATGTGGGTTATGTT	63.318	ACAAGTCCCTCAGCAAACTAAACG	62.943	225
Aradu.A01_2229	TAATATAATATAATATAATA	TAATA(5*4)	10163467	20	TAAATAATCTAGCTCTCCGCGCATTGCGCGGGTCTCACTC[TAATATAATATAATATAATA]TCGAGGAATAACAGTGTCTGAAAAACTC	TAAATAATCTAGCTCTCCGCGCAT	62.489	GAGTTTTTCAGACACTGTTATTCCTCG	62.659	88
Aradu.A01_2232	TTATTTTATTTTATTTTATT	TTATT(5*4)	10173816	20	TTTAATGATTTCTTCGAGAGCTTTTTAAATTGCATTTTTATGTATTTATCATTTGTAACCTTTTTTAATTATTTTTTTTAAAACACTTTAATCAGAGTGTATATAGATAGAAACTCCTTAAGTTCTAAATATTAGCAATTCGTTCTCAA[TTATTTTATTTTATTTTATT]ATTATTTCTTTTCTTCAGTTCAGAAACAGAAGCTTAGTTACCATGGCG	TTTAATGATTTCTTCGAGAGCTTTTT	60.14	CGCCATGGTAACTAAGCTTCTG	61.135	217
Aradu.A01_2238	TAATAATAATAATAA	TAA(3*5)	10201294	15	TCACTCAAAGGATTGGGTTTATCCATCATAAGCACTTTATTAAAAATAG[TAATAATAATAATAA]TTTAACCTAGCTGGCTCATTTACGCATATATATAATACTACTACCAAATTGCATTACCTTATTCGTATGCTGCGTTCACAATAGGAAAGTA	TCACTCAAAGGATTGGGTTTATCC	62.481	TACTTTCCTATTGTGAACGCAGCA	63.081	155
Aradu.A01_2242	AATAATAATAATAAT	AAT(3*5)	10222615	15	TGATGAATTGAAAAATATCCTGAAAATTAA[AATAATAATAATAAT]ATGATGCAGTTAGATATACTTTGTTCGTTATTAAAAATTTGATTATTTTTGTCATGCCTATAAAA	TGATGAATTGAAAAATATCCTGAAAA	60.077	TTTTATAGGCATGACAAAAATAATCAAA	60.325	110
Aradu.A01_2245	ATAATAATAATAATA	ATA(3*5)	10227444	15	GCATCACCATGTTTCGTAGCAAAAATATTATTATTCATATTTATGCATGCATTATGCAATAATGCTTTTCAATTTGTTTTCTAATATTTTGCTTTAATTTGATCATTTAGTTAATATCATAAAATTATTTATTCTAGAAAATTAAATTG[ATAATAATAATAATA]CATGAGTTATTATGTATTTAATTAATACATATTTTCACATACAATGGCTCTTTTTAAATTTGAAGAATG	GCATCACCATGTTTCGTAGCAA	63.196	CATTCTTCAAATTTAAAAAGAGCCATTG	63.196	233
Aradu.A01_2246	TATATATATATATA	TA(2*7)	10238394	14	TTTATGAGACGATGAATTCCAAACTAATATTTGTG[TATATATATATATA]TNACATTCTATATAATTTGTTGATAGACAATGAAAAATCTTACATCATGATC	TTTATGAGACGATGAATTCCAAACT	60.239	GATCATGATGTAAGATTTTTCATTGTCT	60.042	101
Aradu.A01_2247	ATAATAATAATAATA	ATA(3*5)	10238868	15	AAGATAACATGGTTGCGGTTCTTCATATACATACGTTACTTTCTCGTTTTAGT[ATAATAATAATAATA]TACATTGTTTAACCTATAAATATTTCGGTGGTTGATTTTACAATTTGA	AAGATAACATGGTTGCGGTTCTTC	62.634	TCAAATTGTAAAATCAACCACCGA	62.524	116
Aradu.A01_2249	GATGATGATGATGAT	GAT(3*5)	10277416	15	TCTATTCAACTAGAATGCGGGAAAAAATATCGGTACTATAGTTAAAAGGGAAATAGAAACATCAAATAAGAATTTGATGGGTTTAAAACTAAAACTAGCA[GATGATGATGATGAT]AAATAAAAAAAAAAAAAAGAAGAAATACGAAAAAGGAAAAGGAA	TCTATTCAACTAGAATGCGGGAAAA	62.264	TTCCTTTTCCTTTTTCGTATTTCTTC	61.313	159
Aradu.A01_2250	AAAAAAAAAAAAAA	A(1*14)	10277435	14	TGGGTTTAAAACTAAAACTAGCA[GATGATGATGATGAT]AAATAAAAAAAAAAAAAAGAAGAAATACGAAAAAGGAAAAGGAAAAAGAAAGTGAGGAAAATGATATAATTTCATGTGGCACGTGTCA	TGGGTTTAAAACTAAAACTAGCAGATGA	61.663	TGACACGTGCCACATGAAATTAT	62.412	126
Aradu.A01_2251	TGCTGCTGCTGCTGCTGCTGC	TGC(3*7)	10278815	21	TTCTGATTCACATCATTCCCTTGATTCACTTGCTGCTGGGACGGCTGCTGT[TGCTGCTGCTGCTGCTGCTGC]TTGGAAGCAGCATGCATAGCCATAGTACTAGTAACCACTCTATGCATCTGGTTTGTAGAACGATCACCCAAAG	TTCTGATTCACATCATTCCCTTGA	62.896	CTTTGGGTGATCGTTCTACAAACC	63.019	145
Aradu.A01_2253	ATAAATAAATAAATAAATAA	ATAA(4*5)	10286628	20	TGCAAATCAATAATATCACTATCACAAACAATTAATAATGAGAAAAAAAATTAAAAACAATACAAGGATAACATTATAATTACATGATTCAAAAACCTAAATTATTATTACAATATTATAAACTAG[ATAAATAAATAAATAAATAA]ATATATGATAATAGAAGACCAAACACTACTTGCTTTCTTCTAAGTTGTAATGATAATGAAAATATGGAGTGATGTTTTGTTTTCTAATGG	TGCAAATCAATAATATCACTATCACAAA	60.055	CCATTAGAAAACAAAACATCACTCC	60.151	236
Aradu.A01_2258	TATATATATATA	TA(2*6)	10344825	12	GTTCTTAAAAATTCGAATGGGCCTACATCCGGTCGGATGGTCCGATTTGGGTGTGG[TATATATATATA]GATGCACCCACTGAATTTAAGCAGCTCAT	GTTCTTAAAAATTCGAATGGGCCT	62.721	ATGAGCTGCTTAAATTCAGTGGGT	62.439	97
Aradu.A01_2260	AGAGAGAGAGAGAGAGAG	AG(2*9)	10351587	18	AACCAGAGCTTAGCAGAGAAGAA[AGAGAGAGAGAGAGAGAG]ATTCATTGCATCCCTGTTCACATTCACATTCCACTTCAA	AACCAGAGCTTAGCAGAGAAGAAA	60.197	TTGAAGTGGAATGTGAATGTGAAC	61.162	80
Aradu.A01_2261	TCTCTCTCTCTCTCTCTCTCTC	TC(2*11)	10351686	22	TGCATTTGCATTGCAGTTTTTAT[TCTCTCTCTCTCTCTCTCTCTC]TGCTCAGAGATTCTCCATTTTTTCTCACTGCTCAGCTGAAGAAGCCACAACCCCCTAAACCGAAAAACCGCTAAAGGT	TGCATTTGCATTGCAGTTTTTATT	62.697	ACCTTTAGCGGTTTTTCGGTTTAG	62.841	123
Aradu.A01_2263	CACACACACACACA	CA(2*7)	10362118	14	GAAAAAGGTGACTTTTGTTTGTCCAAAAAATGCATC[CACACACACACACA]ATTTATATTAATCTCAAATAAGAGTGTTATACTAACCTGCCTCCAGACCCTTCTTCCCCATGGCTGATGAATTTGTTAATGAAATATCTGCTGCAGGAGCAT	GAAAAAGGTGACTTTTGTTTGTCCA	62.631	ATGCTCCTGCAGCAGATATTTCAT	63.364	152
Aradu.A01_2264	TATATATATATA	TA(2*6)	10376873	12	GGCGTATTGAAAATTAGTCGCTCATCTACATAAAATACATATTAAAATATAAAATATACATTAAAAATATATATAATAATACTG[TATATATATATA]AATGATACATAATAATTGATTTGATGGTTAAATTCTTAGTGTATACATACTATTTTTTTTATTATTTTAACTCTTAAATGGTTGTTGATTAGAAGTGAAATTAATTCTCTTATTGAAATAATTTTTTTGTTGCAAGGGATCACG	GGCGTATTGAAAATTAGTCGCTCA	63.55	CGTGATCCCTTGCAACAAAAA	63.148	240
Aradu.A01_2265	CATCATCATCATCATCAT	CAT(3*6)	10395616	18	TCTCATGGAAATGGGAATGAGAATTGTCCCAAGATTTTGAGTTTTGATCTTAATGAGGTTCCAACTATGGATGAAGAAGAAGGTGTTACTTTTCAATCAGAGTTATTTATGG[CATCATCATCATCATCAT]CCAGTTATGCTTCTTCCCAAAGTTCA	TCTCATGGAAATGGGAATGAGAAT	62.977	TGAACTTTGGGAAGAAGCATAACTG	62.835	156
Aradu.A01_2266	AATAATAATAATAAT	AAT(3*5)	10399771	15	ACTTTCATCTGCACCATCATCTTGCAGAAGTAGTTCATCACTGAAATTAAGTTAAAGTTGTTCAGTTGATGTTATAATATCTTGTGTTACTGTTAAAA[AATAATAATAATAAT]AACACAAATTTTTATAAAAAAAATTACATTTCAATTTTAATTCTTTTAGAAAAACCAAATCAAAATATCTGTCAGGGAGC	ACTTTCATCTGCACCATCATCTTG	62.609	GCTCCCTGACAGATATTTTGATTTG	62.232	193
Aradu.A01_2267	TGATGATGATGATGATGATGATGATGA	TGA(3*9)	10407380	27	TTTTTGTGGTTTTTGGTGTAAGGGTGGTTTTGGTGAATGCTTGGAAAGAAGAGAGTAAATGGTATAAAAGGGT[TGATGATGATGATGATGATGATGATGA]CGATGATGCAAATTGGATGTTTTGTTTCGTTGG	TTTTTGTGGTTTTTGGTGTAAGGG	63.114	CCAACGAAACAAAACATCCAATTT	63.122	133
Aradu.A01_2268	GAGAGAGAGAGA	GA(2*6)	10407452	12	GATGATGATGACGATGATGCAAATTGGATGTTTTGTTTCGTTGGTGTCTCTGTGCG[GAGAGAGAGAGA]ACAACGCCGTCTTGCTTCGATCATATGAA	GATGATGATGACGATGATGCAAAT	63.159	TTCATATGATCGAAGCAAGACGG	63.465	97
Aradu.A01_2269	GAGAGAGAGAGAGA	GA(2*7)	10412065	14	AGCTGAAGGAGAAAGCCAGAAGAAGCCAGCCAAAAAATCGCAAGCAGGTGTGCAATAATTTTTATAAATGATTTTAAGCTCTTGAAATGTGCG[GAGAGAGAGAGAGA]GTGAGAGAACAACGCTCTCTTGCTTCGATCATAT	AGCTGAAGGAGAAAGCCAGAAGA	63.113	ATATGATCGAAGCAAGAGAGCGTT	62.649	141
Aradu.A01_2271	AATAATAATAATAAT	AAT(3*5)	10426517	15	CAACAACAATAATGGCAACGATGATAATAATAATAATTGATAATATTAGGTAAAAAAAAGTCAGAACTTATTTTATAATAATGAATAAATATTAAATAAAAATTTTTAACAATTCTTAACTAATATTTTTTTGTTATTAAACATATTTG[AATAATAATAATAAT]AGGCTGAATATAAGAATGTTAAATTTTGTTGCATGAGGTTTGATGGACTA	CAACAACAATAATGGCAACGATGA	63.904	TAGTCCATCAAACCTCATGCAACA	63.811	214
Aradu.A01_2272	ATATATATATATATATATATATAT	AT(2*12)	10427239	24	ACGAGTACTTGCCTCCACTGAAATTATAAAAGA[ATATATATATATATATATATATAT]GTCCTTTTGTTATTTTGTTTGTCTCCA	ACGAGTACTTGCCTCCACTGAAAT	62.526	TGGAGACAAACAAAATAACAAAAGGA	62.081	84
Aradu.A01_2274	TAATAATAATAATAATAATAATAATAATAATAATAATAATAATAATAATAATAATAATAA	TAA(3*20)	10428926	60	CCATGAATTTGTTCCTTTGCTGATTTAGTCTTTTTCCTAAAATTTGGTATCATATAAAAGAATCTAGTGAATAAATTTATTATTATTTTTGTCTAAAAAATACAAAAAATATAGTACAGTATTATTGTACAAT[TAATAATAATAATAATAATAATAATAATAATAATAATAATAATAATAATAATAATAATAA]TTGTATTTTATTTTATTTTTGGAAGGAAGACTGTTATGTTTAACAGA	CCATGAATTTGTTCCTTTGCTGAT	63.426	TCTGTTAAACATAACAGTCTTCCTTCCA	62.486	240
Aradu.A01_2275	ATTATTATTATTATT	ATT(3*5)	10433486	15	GCTAAGTTCCTGAAAGATAACACAGC[ATTATTATTATTATT]ATCATGATTACTAAGGTTATTACAAAATATTAATGTGTTCATTTCTGAATATAAGTACTCACAATTCATTGATGTTTGTAAGGTTATTGAGATTTGTAGGAACCTCTCCTGTCAAGGA	GCTAAGTTCCTGAAAGATAACACAGCA	63.159	TCCTTGACAGGAGAGGTTCCTACA	63.527	159
Aradu.A01_2278	TTTTATTTTATTTTATTTTA	TTTTA(5*4)	10435759	20	CCAATTCCAACTCAGTATGAAGTTACCTTCTAATATAACATTTAGCATAATTAGCAT[TTTTATTTTATTTTATTTTA]TTTCATTCAAATCATATAGAAAATTACAAGAAACCACAGCATATTTTCAAG	CCAATTCCAACTCAGTATGAAGTTACC	62.28	CTTGAAAATATGCTGTGGTTTCTTGT	61.813	128
Aradu.A01_2279	ACTACTACTACTACTACT	ACT(3*6)	10436364	18	AACGGTTGCCACTACCTCTAACAACATCATAGTCATTTTCTC[ACTACTACTACTACTACT]TTTTTTTCCCTTTGTTGTTGTTGTAATAATCATAATCATTAACAAATTGACACTTATTCCGTTACCTTCACTCTTCATTCACCAGTAGTCAGCCTCCAAA	AACGGTTGCCACTACCTCTAACAA	63.15	TTTGGAGGCTGACTACTGGTGAAT	63.338	160
Aradu.A01_2281	AATAATAATAATAATAATAAT	AAT(3*7)	10438176	21	GCATGGAGTGAATATTAGCGATTTTTTTAGTGTAATTTTTTTTCTCACACTTATGTCAATATCAATTCAATATGCAAAATAAGAATTAGTATA[AATAATAATAATAATAATAAT]ACAAATTTTTTCTTTCTTTTTCAAGTTCAACTAATTATTTTTATAGCAAATGATATGAAAGTTACTCCTATAGTAGTGTAGTTGTTCAAGAACAACCCCAATATAACACA	GCATGGAGTGAATATTAGCGATTTT	61.725	TGTGTTATATTGGGGTTGTTCTTGA	61.626	224
Aradu.A01_2282	CTCTCTCTCTCTCTCTCTCT	CT(2*10)	10440822	20	GCATCCAATGTAACCTTATACCCATGTGTTATATTTGTTTTATTATATCTAATTATGCAAAAACAATAACTACAAGTACAAAATATA[CTCTCTCTCTCTCTCTCTCT]CATGCATATATTAATGTAGCAGTATCAAACAAAGATGCTGC	GCATCCAATGTAACCTTATACCCA	61.128	GCAGCATCTTTGTTTGATACTGCT	61.951	148
Aradu.A01_2284	TTCTTCTTCTTCTTC	TTC(3*5)	10441988	15	ACGAGCTGTTACCCTTTAGCCTCTATTTTCCTTTTTTCCTCGTCTTTTTCTT[TTCTTCTTCTTCTTC]TTTTTTTTTTAATAATCTTTGACATTCTTATTTCATGTTCGAATCTCACTCCTGAGGATGCGTCGTATTTCTGTAGGTGGTTGCAAGCTC	ACGAGCTGTTACCCTTTAGCCTCT	62.935	GAGCTTGCAACCACCTACAGAAAT	62.949	157
Aradu.A01_2285	TTCTTCTTCTTCTTC	TTC(3*5)	10446331	15	TTCCTCCATTCTTTGAGCAAGTTCTATTTCATATTCCTTGGCCACTACAATTGCTTTGTTATTTTCCTGCTCTAG[TTCTTCTTCTTCTTC]TGCTAGTTCAATATAGTAGAACCCTCCATCGTTTTCTGTGACTA	TTCCTCCATTCTTTGAGCAAGTTC	63.009	TAGTCACAGAAAACGATGGAGGGT	63.225	134
Aradu.A01_2289	ATTATTATTATTATTATT	ATT(3*6)	10475084	18	ACTTTGAATGTTTGATCCTCGGAAAATATCAA[ATTATTATTATTATTATT]TCAGCTCAAAATCTTTGATAATTTATTTTTTAATTGAAGTTGCAGTTTTACTGAAGAATCATATGC	ACTTTGAATGTTTGATCCTCGGAA	63.108	GCATATGATTCTTCAGTAAAACTGCAAC	62.447	116
Aradu.A01_2292	AGAGAGAGAGAG	AG(2*6)	10505155	12	ATTAACCCCGTTAAGAACACACCGGCCACGCTGCGAGCTGAGCAGAACCGCGAAAGGAAGGCGCGA[AGAGAGAGAGAG]AATGAAGATAGTGACGTACAACGTGAACGGCCTTCGGCAGCGCGTAGCGCAGTTCGGTTCTCTTCGGAATCTTC	ATTAACCCCGTTAAGAACACACCG	64.178	GAAGATTCCGAAGAGAACCGAACT	63.29	152
Aradu.A01_2293	ATATATATATATAT	AT(2*7)	10515079	14	TCTCTTCTACTTCTAAGCCATTCCGTAGA[ATATATATATATAT]AACATATGCACTTCATTTGACAAAAACCCATTGAGACAGTTGTGTACCAGCGAAGCATTGCAGCATTGGTATCTTTCGAGTTTTTGGCAT	TCTCTTCTACTTCTAAGCCATTCCGT	62.084	ATGCCAAAAACTCGAAAGATACCA	63.03	133
Aradu.A01_2294	AGAAGAAGAAGAAGA	AGA(3*5)	10516394	15	CAAGGAGGTTAAGAAAAGAGGGGAAATTGGATATCTGGAAACCCTAACGCGAAGGG[AGAAGAAGAAGAAGA]TGACGATAGACGAAGGAAGATCGACGAA	CAAGGAGGTTAAGAAAAGAGGGGA	63.058	TTCGTCGATCTTCCTTCGTCTATC	63.013	99
Aradu.A01_2295	TATATATATATATATATA	TA(2*9)	10517191	18	TTTTACAAACAACCAACTACCAAATCAAT[TATATATATATATATATA]GTATTTCAACATTTGTATTTTTTATACAAAAAAAAATTTTAAATTTTCTGTAAAAATTGATTGCGCTAATGA	TTTTACAAACAACCAACTACCAAATCAA	62.789	TCATTAGCGCAATCAATTTTTACAGA	62.978	119
Aradu.A01_2296	GAAGAAGAAGAAGAAGAAGAAGAAGAAGAA	GAA(3*10)	10519934	30	AGAAACACGACGATGAAAATGAAACACTTCAAAAAC[GAAGAAGAAGAAGAAGAAGAAGAAGAAGAA]GAGAAGGCACGGAAAAAAAAGAAGGAAGAGAAAAAAAGAAGAGGCATGAAAAAAGAAAAAGAAATAAATGACTTATATGAAAAAACGCTTATATGTGGAGAATTCTTC	AGAAACACGACGATGAAAATGAAA	62.009	GAAGAATTCTCCACATATAAGCGTTTT	61.26	174
Aradu.A01_2297	TGTGTGTGTGTG	TG(2*6)	10521892	12	GACAGGTTCTGATACACATAAGGTTGGTTATTTGTAGACAT[TGTGTGTGTGTG]CCTGTTTTACACACTAACATAGATAACTCACCACATTGTCAGGAAGTGAGGTTGTTG	GACAGGTTCTGATACACATAAGGTTGG	63.132	CAACAACCTCACTTCCTGACAATG	63.036	110
Aradu.A01_2298	GAGAGAGAGAGAGAGAGA	GA(2*9)	10524437	18	GCATCAAAGCTCAGAGAGTGAGTGAGTATCTAAAACCCTAATTGGAAAAAGAAAAATATGGTC[GAGAGAGAGAGAGAGAGA]CATGTTGGCGGAGGGGAGGGCGTCAAGGTAAGCCTGCTCGAACT	GCATCAAAGCTCAGAGAGTGAGTG	62.844	AGTTCGAGCAGGCTTACCTTGAC	63.253	125
Aradu.A01_2299	GAAGAAGAAGAAGAAGAA	GAA(3*6)	10526740	18	GAAACGGAAGAGATCAAGAAGAC[GAAGAAGAAGAAGAAGAA]ACGAAGACGAAGAAGAAGTTGACAACTCGTCAATGCAATGCGATTGTTGTAACCACAAACGACGTCGTTTCGAATCATGCATCGAACAGAAACACCAAAGCGAAAAACAAG	GAAACGGAAGAGATCAAGAAGACG	62.698	CTTGTTTTTCGCTTTGGTGTTTCT	62.847	152
Aradu.A01_2301	ATATATATATATATAT	AT(2*8)	10532777	16	CCATTTGTAACACTCTCCATTTCCATCTGTTAAGTGAACATTGTTCATCAATAATTATAACATAAAAGTTTTCA[ATATATATATATATAT]GTAAAAACAGAAAAAGTCATTATCTAAATAGGGGAAGAGTAGGTTGATGATTCA	CCATTTGTAACACTCTCCATTTCCA	63.321	TGAATCATCAACCTACTCTTCCCC	62.672	144
Aradu.A01_2302	TTGTTGTTGTTGTTGTTG	TTG(3*6)	10543899	18	CCACCTTCTTTGCAATTCCATTTATT[TTGTTGTTGTTGTTGTTG]TTTATCATCATTACAATTTTCAGGTTCACAGGTTTGACTTTAAGGAGCTTGGG	CCACCTTCTTTGCAATTCCATTTA	63.311	CCCAAGCTCCTTAAAGTCAAACCT	63.094	97
Aradu.A01_2303	CACCACCACCACCACCACCAC	CAC(3*7)	10548116	21	ACACAATTACCTCCTCTTCCACCACCATCACCAGCACCAACACCAGCACCAACACCACCACCAGAACCACCACCATCACCACTAACACCAA[CACCACCACCACCACCACCAC]CAAAACCACAACCAAAATTCAACAGCAAAA	ACACAATTACCTCCTCTTCCACCA	63.111	TTTTGCTGTTGAATTTTGGTTGTG	63.162	142
Aradu.A01_2310	TGTTGTTGTTGTTGTTGT	TGT(3*6)	10602912	18	CTTGAATTGCATTAGATTGGGGTCGTTCAG[TGTTGTTGTTGTTGTTGT]GGTTGCGGTCGTCGACGTAATTATGGTTGTTAGAGAGGTTGCAAGAGATAGTGGCGGGGACAAAACGACGCGTCGTTGAAGGTGAAAGCGAGAAGAAGGATAAACG	CTTGAATTGCATTAGATTGGGGTC	62.912	CGTTTATCCTTCTTCTCGCTTTCA	63.027	154
Aradu.A01_2314	ATTATTATTATTATT	ATT(3*5)	10623765	15	TCATCCAAGTCCTGGTCAACAATAAAAAAAAAAATATTGAATAAAAATAGTGGTTAACTAGACATAACTTTGTCTTAGAC[ATTATTATTATTATT]TATGAAGATACATATAATGTTTTGTTGAGGACAAAGTTCTTGT	TCATCCAAGTCCTGGTCAACAATA	62.803	ACAAGAACTTTGTCCTCAACAAAACA	62.356	138
Aradu.A01_2315	TGTGTGTGTGTG	TG(2*6)	10627519	12	CCATCAGAGAGCAGAGGGAAATTACTGTTCAGTTGATCAATTATACTAAGAGTGGTTAGCATTTGATCAAATTGTTGAGTATTTTCACTTT[TGTGTGTGTGTG]CATAAGTAACTGAAAACAAAAAGTTGCATTTTTGAGGATGCCTAA	CCATCAGAGAGCAGAGGGAAATTA	62.996	TTAGGCATCCTCAAAAATGCAACT	63.138	148
Aradu.A01_2316	ATTTATTTATTTATTTATTTATTT	ATTT(4*6)	10628385	24	TTTTCTGCCTGAATTCTACGGTTCCTTAGCAGATTGTTTTTTCATTTGA[ATTTATTTATTTATTTATTTATTT]TTGAGACTGACATTTTATGGGTGTTTATATTGAAGAGACCAGAAGATTTATGGGCAATTCATTCTCAACCT	TTTTCTGCCTGAATTCTACGGTTC	62.826	AGGTTGAGAATGAATTGCCCATAA	62.912	144
Aradu.A01_2322	AAAATAAAATAAAATAAAAT	AAAAT(5*4)	10649612	20	AGCTGTGGAACCTGAACAGTCTTTCCCAAATAGTCTCCTCTTCTCTCCTTTTCAATTACAGACTGCAAAAAATAAATAAACAAATAAAAATTA[AAAATAAAATAAAATAAAAT]AAAACATTCAGCTCAGCTGAGCTTTTTTTTTTTAAAAAAAAAGGAGAAACCATAAAAACAGATATTTTCTATTTCTATTTTCACGCTTAGATAGAACATCAGTCG	AGCTGTGGAACCTGAACAGTCTTT	62.719	CGACTGATGTTCTATCTAAGCGTGAA	62.969	218
Aradu.A01_2324	ATATATATATAT	AT(2*6)	10652817	12	GAAGAAACTCAATTAACCAGATTTCAATAAC[ATATATATATAT]AGATTAATCTAGATAGATCTTATAACTACAATATATAAGATCTTACAAGAGTACAACTACCTAATTTAATGATATCTGAATTCTATTCTGGTAAATAATAAATCTCACGTGTTAGAAACTATAAAGCA	GAAGAAACTCAATTAACCAGATTTCAA	60.257	TGCTTTATAGTTTCTAACACGTGAGATT	60.039	171
Aradu.A01_2325	TTATTATTATTATTATTATTATTATTATTATTA	TTA(3*11)	10662839	33	TTGTAGCAAATAAAATAAAACCGTCACAAGTTTTTATTAATTATTTTTTATGGGGTATAAGAAATATTACATCCATGTATAACACTATTATTAAAAAGTAGTTTATCACCTTGTTACATTCATGTATACTTT[TTATTATTATTATTATTATTATTATTATTATTA]TNAATTAATGAGAGAATAACCAACAAAAATATAGCA	TTGTAGCAAATAAAATAAAACCGTCAC	60.784	TGCTATATTTTTGTTGGTTATTCTCTCA	60.573	201
Aradu.A01_2327	TATATATATATA	TA(2*6)	10665895	12	TGCTTTAAACAAACCAAAGGACACAAATGTAACC[TATATATATATA]TTATAATATGTTACCGAATAACAAAAATCTCCAAGAA	TGCTTTAAACAAACCAAAGGACAC	61.545	TTCTTGGAGATTTTTGTTATTCGG	60.65	83
Aradu.A01_2328	AATAATAATAATAATAATAATAATAATAATAATAATAATAATAATAAT	AAT(3*16)	10666411	48	CAATTTTCACAATAACAATACACATCA[AATAATAATAATAATAATAATAATAATAATAATAATAATAATAATAAT]AGGTGGAAACTCAAGTACAATTAATTTTATATAAAATTGATAACTGAGAATCGTTAGATAAAAATTTAATCAAATTAATTAAATTATTTAATTATTTTTAAATATCAACTTCACATGAAATTGACTGCACCTAAATTTTC	CAATTTTCACAATAACAATACACATCAA	60.298	GAAAATTTAGGTGCAGTCAATTTCAT	60.888	215
Aradu.A01_2330	TATATATATATATA	TA(2*7)	10675499	14	TCATATTGATTAACACATGAGAAGTGGTGTTACTCTCT[TATATATATATATA]CTTCCACACAAATACATTTGGTCTTATC	TCATATTGATTAACACATGAGAAGTGG	60.502	GATAAGACCAAATGTATTTGTGTGGA	60.38	80
Aradu.A01_2334	TATTATTATTATTATTAT	TAT(3*6)	10693045	18	ATAAAATGTGATTGGATCATTGCGCGAAGTTAGTGTATCAAAAC[TATTATTATTATTATTAT]TAGGGTATCAAAATGGCACATAACAA	ATAAAATGTGATTGGATCATTGCG	62.03	TTGTTATGTGCCATTTTGATACCC	61.934	88
Aradu.A01_2337	TTATCTTATCTTATCTTATC	TTATC(5*4)	10720340	20	AAAAGCTCACCAAAATAAACCCTTAGTCTTTA[TTATCTTATCTTATCTTATC]TTTGTACTTGTTTGGGTACCATTATTTTG	AAAAGCTCACCAAAATAAACCCTT	60.567	CAAAATAATGGTACCCAAACAAGTACA	61.322	81
Aradu.A01_2339	TCTCTCTCTCTCTC	TC(2*7)	10728992	14	TCCCATTCTTTCCAATTCTCACTCTTCAAGAAACGAATCATCCTTT[TCTCTCTCTCTCTC]TTTCTCGATCTAACCTAACCCAATTCACTGCCACTCTCAACCCATAATCAACCAGAGCAGAGACCAGAAGCTGAGAG	TCCCATTCTTTCCAATTCTCACTC	62.773	CTCTCAGCTTCTGGTCTCTGCTCT	63.028	137
Aradu.A01_2340	CTCTCTCTCTCTCTCTCTCTCTCTCTCTCTCTCTCTCTCT	CT(2*20)	10729174	40	TTCAAACCTTATTGAATCGCCTTCAGAAGTATGTTCCCAAACC[CTCTCTCTCTCTCTCTCTCTCTCTCTCTCTCTCTCTCTCT]TACATTTCATTCAATTCACGAATTTAGG	TTCAAACCTTATTGAATCGCCTTC	62.628	CCTAAATTCGTGAATTGAATGAAATG	61.903	111
Aradu.A01_2342	ATAATGATAATGATAATGATAATG	ATAATG(6*4)	10733521	24	GGAGTGAGGAGTACTGCATAAGTGTGAGACTAAATAGTGGAAAGGATAGAGACACAGAAAGAAAAAATA[ATAATGATAATGATAATGATAATG]GTAGTAGTAGTAGAAGAAAGGAGTTCCAAGGGAATTTG	GGAGTGAGGAGTACTGCATAAGTGTG	62.553	CAAATTCCCTTGGAACTCCTTTCT	62.968	131
Aradu.A01_2344	AATAATAATAATAATAATAATAATAATAATAATAATAATAATAAT	AAT(3*15)	10735710	45	TTCTCACCATTGCAAATAAACTAAGAATAC[AATAATAATAATAATAATAATAATAATAATAATAATAATAATAAT]AAAATAAGGGTCCTTGATATTCTGCTACTGTAAACAAACAGGGAACAATTCACGGTGTACCATCTC	TTCTCACCATTGCAAATAAACTAAGAA	61.407	GAGATGGTACACCGTGAATTGTTC	61.858	141
Aradu.A01_2346	ATATATATATAT	AT(2*6)	10740263	12	ATGCATCATCCAAAAACCCTAAAAGTGTTGAGCAACTTGAGCTCAATCACATTATAAACAAACTATTGCCTTAC[ATATATATATAT]ACTGAACAAAGTTGGAGTCACAAGTTAGAGATTTTCTTAGTCCTTTTTGAGTTTGTCTTGGCCAAAGAGT	ATGCATCATCCAAAAACCCTAAAA	62.722	ACTCTTTGGCCAAGACAAACTCAA	63.444	156
Aradu.A01_2347	ATATATATATAT	AT(2*6)	10741393	12	ATGGATCAAATCGGCATATTGTCTCAGCAGTATGATTTAAGCACCTTTGAGTTTAATGCTGAACAAGGATCATGAATTCA[ATATATATATAT]AATCGGAATGATAGGACATGAAAATACAGATTCAGTAACAAATTTTCAGTTCAATTTCATGCCAATG	ATGGATCAAATCGGCATATTGTCT	62.82	CATTGGCATGAAATTGAACTGAAA	63.146	159
Aradu.A01_2350	AAGAAGAAGAAGAAGAAGAAGAAG	AAG(3*8)	10746103	24	TGATCTCCGAGTCTCTACTCAGCAAC[AAGAAGAAGAAGAAGAAGAAGAAG]AGGAGGAGGAGGATGAACCAACACCTGAGGACCTTCAATA	TGATCTCCGAGTCTCTACTCAGCA	62.815	TATTGAAGGTCCTCAGGTGTTGGT	63.111	90
Aradu.A01_2352	ATCATCATCATCATC	ATC(3*5)	10752600	15	GGAGTAATTGGCCAACATGTCATTATT[ATCATCATCATCATC]ATTTCAGAATCAATTAATTTATATTAGAGATAGAACATGGTCAGCACGATCAA	GGAGTAATTGGCCAACATGTCATT	63.236	TTGATCGTGCTGACCATGTTCTAT	62.951	95
Aradu.A01_2353	ATAATAATAATAATAATAATAATAATAATAATAATAATAATAATAATAATAATAATA	ATA(3*19)	10754875	57	GACCTCTCAAATAATCGAGCTTGAAAATATTCATGATATATATACATATATCATTATTTATTTTTTAGAGAAC[ATAATAATAATAATAATAATAATAATAATAATAATAATAATAATAATAATAATAATA]GAACTGCAATGAGTTATAACTCAAATGACATAGTTTTTCTGATCTCCATACTAAACTAGGAGTCGCAGGTTCGAGTCTATCTCTC	GACCTCTCAAATAATCGAGCTTGAAA	63.119	GAGAGATAGACTCGAACCTGCGAC	62.928	215
Aradu.A01_2354	AGAGAGAGAGAGAG	AG(2*7)	10755108	14	GAACCATGAATATTACCCATACATTCAAAACTCAAAAAGAGCTAGAAAAACT[AGAGAGAGAGAGAG]TGATAGACAAATTAAAAAAAAAACCCAAAGTGCACAACATTA	GAACCATGAATATTACCCATACATTCAA	62.135	TAATGTTGTGCACTTTGGGTTTTT	61.758	108
Aradu.A01_2355	ATAATAATAATAATAATA	ATA(3*6)	10755727	18	CCACTAGAAGCAAAAGGAGGACAAAAATGGTGGAAAGCAAAGGAAGAGAGCGAGCCATT[ATAATAATAATAATAATA]ATGGAATATTTATAGAAACTAATTAAGGGGAGAGTGTAGTAGTTGTGAGTGCAATATGTGTATGGAATTGGTTTGCCTT	CCACTAGAAGCAAAAGGAGGACAA	63.015	AAGGCAAACCAATTCCATACACAT	62.731	156
Aradu.A01_2361	TATATATATATATA	TA(2*7)	10818473	14	AATCACATATTGCCACAATGTCCAATCATAATCATATTTGTGTTTATACCATC[TATATATATATATA]AATCTCTCTATAAAAGAAAATGAAGATCCATCTTAAACCCAGCATTTTCAA	AATCACATATTGCCACAATGTCCA	63.378	TTGAAAATGCTGGGTTTAAGATGG	63.311	118
Aradu.A01_2363	ATATATATATAT	AT(2*6)	10839706	12	TGCATTCAAACAAGAATCTGAAC[ATATATATATAT]TACTGAATTTAAACCTTGAATAACTCCTGGGAAAATCATAACTGCAT	TGCATTCAAACAAGAATCTGAACA	61.868	ATGCAGTTATGATTTTCCCAGGAG	62.607	82
Aradu.A01_2364	ACCACCACCACCACCACC	ACC(3*6)	10840876	18	AGATGCAACATGCCTAACTTCCTCACCAATTGAAGAAGACGAAAACTTTCT[ACCACCACCACCACCACC]GCGACGATCACCATCGACGGTTCTGATTTCATTTCCATTTC	AGATGCAACATGCCTAACTTCCTC	62.94	GAAATGGAAATGAAATCAGAACCG	62.899	110
Aradu.A01_2366	AAGAAGAAGAAGAAG	AAG(3*5)	10841094	15	ATAACGGTCTTTACGTTGGTGACGTCATCTA[AAGAAGAAGAAGAAG]ATGCTGATGAAGAACGTTGAAGGAGCCTTGCAGAAGCGTCATCGGTTTCAATTCCTTTCAC	ATAACGGTCTTTACGTTGGTGACG	63.354	GTGAAAGGAATTGAAACCGATGAC	63.013	107
Aradu.A01_2367	GAAGAAGAAGAAGAAGAA	GAA(3*6)	10841198	18	GTCATCGGTTTCAATTCCTTTCACCACCATTATTGTCGTTGCATTAACAGAT[GAAGAAGAAGAAGAAGAA]TAAGGAGAAGAATGAGTGCGACTTGGAATT	GTCATCGGTTTCAATTCCTTTCAC	63.013	AATTCCAAGTCGCACTCATTCTTC	62.926	100
Aradu.A01_2368	AATAATAATAATAATAATAAT	AAT(3*7)	10841409	21	GAAATTTTGTTTGGTTCGATTTGGG[AATAATAATAATAATAATAAT]TAAAAAAGAAGGGTTTTTACTTTTTTAGTCACCAAACAAAAGAGAAGATGGAATTTTGGGGATAAGAGGAGGTTGGGACAACT	GAAATTTTGTTTGGTTCGATTTGG	62.72	AGTTGTCCCAACCTCCTCTTATCC	62.974	129
Aradu.A01_2369	TCTCTCTCTCTCTCTCTCTCTCTCTCTC	TC(2*14)	10844773	28	TTTGGAAGCTAGGTTTCCCTAACCAGCTACTCTTAATACCTGGTGCTTTG[TCTCTCTCTCTCTCTCTCTCTCTCTCTC]TGCTACAGTTTTGTTTGTGTGATCAAAACGGAGT	TTTGGAAGCTAGGTTTCCCTAACC	62.897	ACTCCGTTTTGATCACACAAACAA	62.842	112
Aradu.A01_2370	TATATATATATA	TA(2*6)	10854918	12	GCAACTTGTTCATTTTCACCACAATATATATATTTTCATCAAAAGTTATTCATAGAGTGATGATGAATATATTTCTAAAAAAAATTTATTTTTTTAGCCTTATTGTAT[TATATATATATA]TTTGAAAAAAATACATTTGATTTGGCCTTTTTATTTGGA	GCAACTTGTTCATTTTCACCACAA	63.278	TCCAAATAAAAAGGCCAAATCAAA	62.725	159
Aradu.A01_2371	ATATATATATATAT	AT(2*7)	10855088	14	GCTTTAATTGCACCTTGTTGCTTTATTACATAAGAGATATTTAATTATCACTTTTTCTATATTTTTTATTTTTATTTTTTTACCACCTTGTGCTTTAAATAATTTATGGTTTCAAA[ATATATATATATAT]AATTATTTATTCTACCTTTACANNNNNNNNNNNNATTCAACATGGCAAAAATTAAATCG	GCTTTAATTGCACCTTGTTGCTTT	62.784	CGATTTAATTTTTGCCATGTTGAA	62.072	189
Aradu.A01_2378	TTATTATTATTATTA	TTA(3*5)	10865934	15	TGTGTTTGTGTCTGAAAGAGCAGAAGATAGATTTTGAAATGATCATTTTTTAT[TTATTATTATTATTA]TTTTTTTTATATGCTATGTCTCAATCCCATCAAATCATATAATTTTCACAAGTTGGCAATGGAGTAGTGGGATTTGAAC	TGTGTTTGTGTCTGAAAGAGCAGA	62.287	GTTCAAATCCCACTACTCCATTGC	63.026	147
Aradu.A01_2379	ATTATTATTATTATTATTATTATTATTATTATTATTATT	ATT(3*13)	10866104	39	GCAATGGAGTAGTGGGATTTGAACTAAGGAATAGAACATGGAATACTGCCACTATATTGTTATATTAATATATGCTACTAGTTTAATTAATATACACACC[ATTATTATTATTATTATTATTATTATTATTATTATTATT]CTACATGCAAGAATTAATTCTATATATGTGAAATCGTATCAAAGTTGGTTGGG	GCAATGGAGTAGTGGGATTTGAAC	63.026	CCCAACCAACTTTGATACGATTTC	62.813	192
Aradu.A01_2380	AATAATAATAATAATAATAATAATAATAATAATAAT	AAT(3*12)	10867503	36	TTTCACGAAACTATAGGAATCAACAGAGTAATTAAACCC[AATAATAATAATAATAATAATAATAATAATAATAAT]AACAATAAAATCAAATAAATACAAATAACACATCACTTTTTAGTTAATAGTTATCATCAGTTAGTGGAAATCAGGTTGGGCTAA	TTTCACGAAACTATAGGAATCAACAGAG	62.133	TTAGCCCAACCTGATTTCCACTAA	63.014	159
Aradu.A01_2381	AGTAGTAGTAGTAGTAGTAGT	AGT(3*7)	10868090	21	GGAAAAGACAAACCGCCACTAATTA[AGTAGTAGTAGTAGTAGTAGT]AGGCTTTATATATGTAGTGGAGAAAAGCATAGGATCTAAGTATATTATAGAATGTGCTTCAAAAGCATAAGTTCTAGCATATCAATCAGATTCATATTCCTTGTCCAACA	GGAAAAGACAAACCGCCACTAAT	62.62	TGTTGGACAAGGAATATGAATCTGA	61.875	156
Aradu.A01_2382	CAACAACAACAACAA	CAA(3*5)	10868277	15	TGTCATCTTGGTGTTCCATTGATTACTCACCAAGAAG[CAACAACAACAACAA]TACAGATTGTTGTTCCTTTGAGTTCATAGAAGAAGAACAACAACAAAGAAGAAGAGAAGAGAAGATGGTGAAATTCTCTAAGCAATTTGAAGGCCAAC	TGTCATCTTGGTGTTCCATTGATT	62.7	GTTGGCCTTCAAATTGCTTAGAGA	62.935	150
Aradu.A01_2383	TAATAATAATAATAATAA	TAA(3*6)	10870006	18	GAAAATGTAGCCAAGAAGGTGGTGC[TAATAATAATAATAATAA]GCTTCATCTTAACAAAACAAAGTTGCACCATGCTGAAAAGATGATCAAAAGAGGC	GAAAATGTAGCCAAGAAGGTGGTG	63.129	GCCTCTTTTGATCATCTTTTCAGC	62.622	98
Aradu.A01_2385	CATCATCATCATCATCATCAT	CAT(3*7)	10876277	21	TTCAGTGGTGCATATTAGTTATCCTCATTCAAGTTGATATATGATTTGATCAACTTGATCAGAATTTTTTTTTTAATGTGGATTGTAGGGA[CATCATCATCATCATCATCAT]CAATTGTATACACAATTTTTCATTAACAAGAAATAGAAATTAAATGAAAAGAAAAAGGTGCAATTGC	TTCAGTGGTGCATATTAGTTATCCTCA	62.106	GCAATTGCACCTTTTTCTTTTCAT	62.654	179
Aradu.A01_2386	TGTGTGTGTGTG	TG(2*6)	10879100	12	AGTTGCACTTGGCAATTTAGAAGGTGCACCATTTAAATATGTGTTTGTAATTGGTGAATTATTAGAAGGTCCATTTGGA[TGTGTGTGTGTG]TTTGTAATTGGTGATTTCGGAGTTGAAGTTGAAGTTGGT	AGTTGCACTTGGCAATTTAGAAGG	62.849	ACCAACTTCAACTTCAACTCCGAA	63.332	130
Aradu.A01_2397	ACACACACACAC	AC(2*6)	10909567	12	TAACAAGCTCCTAATTCAGCCTGCGAAGTCAAGGCTGGCCGGAGAAT[ACACACACACAC]ATACATATCCAAAACTCAAATGTACATAAACAAAATCCTGTCTCTCCATAAACCTC	TAACAAGCTCCTAATTCAGCCTGC	63.055	GAGGTTTATGGAGAGACAGGATTTTG	62.517	115
Aradu.A01_2399	AGAGAGAGAGAG	AG(2*6)	10935162	12	TGTTTGGTGTTTATTGGATAACGAGAAAAT[AGAGAGAGAGAG]ACTTGAGTCATCGCCATTGACTAAAGCTTCCCCATTTCTTACTCTTTGAGCTTCCTGGCAAAATTTCTATGCTTCCATT	TGTTTGGTGTTTATTGGATAACGAGA	62.757	AATGGAAGCATAGAAATTTTGCCA	62.935	121
Aradu.A01_2400	TAATTAATTAATTAATTAATTAAT	TAAT(4*6)	10947916	24	GCTGCATTGTCAATATGTGTTTC[TAATTAATTAATTAATTAATTAAT]ATATATAAATAAAACTTTGTGTTATAATTAAGAGCTTTGGTGAA	GCTGCATTGTCAATATGTGTTTCT	60.429	TTCACCAAAGCTCTTAATTATAACACAA	60.598	91
Aradu.A01_2402	TCTTTCTTTCTTTCTTTCTTTCTT	TCTT(4*6)	10949191	24	TCACAACAACAGACAACAAAAGCAGCTTTTCAGAGAATCTGTTTTGTTCTAC[TCTTTCTTTCTTTCTTTCTTTCTT]CCATATGAAGTAGTTGAAGAACAACATGCAATTATATATTTCTTTCTACTACTAATGTAGTTGTTGATTCATTTGATGAGGAGG	TCACAACAACAGACAACAAAAGCA	62.875	CCTCCTCATCAAATGAATCAACAA	62.367	160
Aradu.A01_2403	CAACAACAACAACAACAA	CAA(3*6)	10949785	18	GGAGTTGTTTCATCATCATGGCTACTACAACATGGTAC[CAACAACAACAACAACAA]CATCAAGAAGTGATTTTTTGTTTGGATTAGGGGAAAATAACAACAACAACAATAATAATAATGACATTATTGTTGAATTAGAAAATGGTGGTTATGGGAGAGA	GGAGTTGTTTCATCATCATGGCTA	62.397	TCTCTCCCATAACCACCATTTTCT	62.17	159
Aradu.A01_2404	AATAATAATAATAATAATAATAATAATAATAATAAT	AAT(3*12)	10955810	36	TCATTCCTTAAAAATAAGAGGTAGGG[AATAATAATAATAATAATAATAATAATAATAATAAT]AAAGAATAATAACTTACTGCTCCCAAGTTGCACCATAAAACGGAACAGCAGATAAAAACC	TCATTCCTTAAAAATAAGAGGTAGGGA	60.803	GGTTTTTATCTGCTGTTCCGTTTT	61.781	122
Aradu.A01_2405	TCTCTCTCTCTCTCTC	TC(2*8)	10958258	16	TGAATTCGCTGCTATGTTTGGTAGT[TCTCTCTCTCTCTCTC]ATATGGAGAAAGATTTTTTATTTTTCTTTTAATTTTATTTATTTATTGAAGGTAGATTTTTTATTTTAAGACACATTTACTTGTTTGGTGTTTTTTTGGGTCAAAACTCAGGTGAAATA	TGAATTCGCTGCTATGTTTGGTAG	62.566	TATTTCACCTGAGTTTTGACCCAA	61.88	160
Aradu.A01_2410	CTACTACTACTACTA	CTA(3*5)	10965118	15	TTCCCAAATTTCCTCTTTCCAACTAACTTGAGAAGAGAACACATGGAATGATTATATAACATATGAATTTAATTCATTCATGTGTATAAAATGATGCAATTTCAGT[CTACTACTACTACTA]CCACAGATACTTAAAAATTAAGGGCAAAGTGTGGC	TTCCCAAATTTCCTCTTTCCAACT	63.261	GCCACACTTTGCCCTTAATTTTTA	62.475	156
Aradu.A01_2411	GAAGAAGAAGAAGAAGAA	GAA(3*6)	10965573	18	AGTGAAACTCGATTGGGAACTGAGGATATTCTATAGATCCAAC[GAAGAAGAAGAAGAAGAA]TAAGAAAAATCTAAGGTACTAATGGCAGAGACGAGAGACGGAGACGAGAGAAGAGATTTG	AGTGAAACTCGATTGGGAACTGAG	63.01	CAAATCTCTTCTCTCGTCTCCGTC	62.898	121
Aradu.A01_2412	TATTATTATTATTATTAT	TAT(3*6)	10977249	18	AAGCGTTGCAAAATGTTGTACATAGTAGTAGTTGTTGTTATTGATATTAGTAGGGTTATTCTTATTATTTTTATTATTAA[TATTATTATTATTATTAT]TAATGTGAATCTTCAAGATCTTGAATGTGTCTGAAACAGCTAAGAGAAGGAAAGAGTTGTCC	AAGCGTTGCAAAATGTTGTACATAG	61.546	GGACAACTCTTTCCTTCTCTTAGCTG	62.251	160
Aradu.A01_2413	TATTATTATTATTATTATTATTATTATTATTATTATTATTATTAT	TAT(3*15)	10978045	45	TGAAACCAACATAGAAATGGAATGAGAAAACTATACAATTAAAATGCTAGATAATGAAAAGATATTTATCATATTTACCAACTTTACATG[TATTATTATTATTATTATTATTATTATTATTATTATTATTATTAT]AAAAATATGTTTATTGATACTCTAGTTAATTAATAATAAAAAGGAATAAAACAATATTATGTTAGGCAATGAAAGATATAATCATATATTTAGGATAATATAATTACCTTCTTTGATATATACTGCTGCTATCTGTGAAGTACACTTC	TGAAACCAACATAGAAATGGAATGA	61.706	GAAGTGTACTTCACAGATAGCAGCAG	60.855	283
Aradu.A01_2416	TGTGTGTGTGTG	TG(2*6)	10981621	12	TGCTGTTACGTAATTAATTGCAGATGTAAAATTATTTTTCACTAAAAATGCATCAATAATATATATA[TGTGTGTGTGTG]AATTATCTTCCATAATGGGAATTAAGGATTGGAAACAGA	TGCTGTTACGTAATTAATTGCAGATGT	62.09	TCTGTTTCCAATCCTTAATTCCCA	62.884	118
Aradu.A01_2417	ATATATATATATATAT	AT(2*8)	10985995	16	GCTTGTTCTCATCTCCTCAATCTCTAACATTAGTTAGAAATTTTAAAACTATTCCCAACGTTTTATTTATCTCAAATTTGTAATATTTTTAAAAAATAATATTACCTATATAAATATTTTATTTTAATCAAATAAATCCA[ATATATATATATATAT]CGCTCTTTCTTTTTTCTAGCATCTGTTTCTTTTTTCCGGCATCTTTTTAATATAAAA	GCTTGTTCTCATCTCCTCAATCTCT	61.561	TTTTATATTAAAAAGATGCCGGAAAAA	61.301	213
Aradu.A01_2418	AGAAGAAGAAGAAGA	AGA(3*5)	10987689	15	TCAGAAGAACCATCAACCATCAGAAAATCAGAACTCAAAAAATCAGAACAATCAAAACTCAGAACCATCAACAAAATTCAAAACTAAAAATCCAGTTCAT[AGAAGAAGAAGAAGA]AGCAGCGGGCGGTGAGGGTCGTGAAGTAGCAGTAAA	TCAGAAGAACCATCAACCATCAGA	63.123	TTTACTGCTACTTCACGACCCTCA	62.324	151
Aradu.A01_2423	CTCTCTCTCTCT	CT(2*6)	11057470	12	CTCCTTTCTGAGTGTTTCGCTCTCATTCTCACCAACCACATTCTCATTA[CTCTCTCTCTCT]TTTCTCTCTTTTCGCTGGGTTTTTCTCTCTCTTTTTTCTCTTTCCGTTGACCACAACCCTCCACTACCCCTCTCTTCTTTCTTTCGC	CTCCTTTCTGAGTGTTTCGCTCTC	63.023	GCGAAAGAAAGAAGAGAGGGGTAG	62.992	148
Aradu.A01_2425	CTCTCTCTCTCTCTCTCT	CT(2*9)	11076203	18	CGTAAAAAGTTTTCAGATTCCCCCTTTTTCGCTACTGTTATGTG[CTCTCTCTCTCTCTCTCT]TTAATTTGTTTTACTTATTTCTTCTCTTATTCTCCTATGCCACCATATTCACTATTCAAATTGACAATAATATTCCGCGATTTCTAAGTGAGTATCA	CGTAAAAAGTTTTCAGATTCCCCC	63.08	TGATACTCACTTAGAAATCGCGGA	62.225	159
Aradu.A01_2426	ATATATATATAT	AT(2*6)	11077805	12	GAAATTTCATTGTCAAAATGGGTTGTATTATAGTTTATAGTA[ATATATATATAT]TTATACAAAAATATTTAACATTTTGGGTCTTTGATGTTGACGAAATTGGCCTTTGGTTTCAGTTA	GAAATTTCATTGTCAAAATGGGTTG	62.627	TAACTGAAACCAAAGGCCAATTTC	62.532	119
Aradu.A01_2428	ATATATATATATAT	AT(2*7)	11086943	14	TCTGATAGGATGAAGTACAAATACTGGGTAAAAGAAAAATAAATAAATAAATAATAGATAATAGATAAAAAAAA[ATATATATATATAT]AAATATCACAAGTACAATTAAAGAACATTCCCCACAAACCAAAATTAAA	TCTGATAGGATGAAGTACAAATACTGGG	61.926	TTTAATTTTGGTTTGTGGGGAATG	62.905	137
Aradu.A01_2430	ATATATATATATAT	AT(2*7)	11102953	14	TTGCATAGCACGTCAACTTCAACTCAAAACTCCAAAACAATAATAATGTCACCATTATTTTCC[ATATATATATATAT]AATGCTTCTCTATTTTTTTTCTTCTTCATTTCTTTCCCTTCTCCTCCT	TTGCATAGCACGTCAACTTCAACT	63.202	AGGAGGAGAAGGGAAAGAAATGAA	62.755	125
Aradu.A01_2440	GAGAGAGAGAGAGAGAGAGAGAGAGAGAGAGAGAGAGAGAGAGAGAGAGA	GA(2*25)	11136204	50	GAACGTAGCCAGCATTCTGAAAAG[GAGAGAGAGAGAGAGAGAGAGAGAGAGAGAGAGAGAGAGAGAGAGAGAGA]GGAGAAGAAGAAGAAGGTGGTGATGATGC	GAACGTAGCCAGCATTCTGAAAAG	63.456	GCATCATCACCACCTTCTTCTTCT	63.017	103
Aradu.A01_2444	AATAATAATAATAATAATAATAATAATAATAATAATAATAATAATAATAATAATAATAATAATAATAATAATAATAAT	AAT(3*26)	11160931	78	AAAAATGATTGGTTGGAGAGTGGATAACAAGAAAAATATGTTTAAATAAATTTTCTATTTTTTGA[AATAATAATAATAATAATAATAATAATAATAATAATAATAATAATAATAATAATAATAATAATAATAATAATAATAAT]AAAAAGAAGTGTCTTATGTGATTGTTATTATTGTAATTGGACAGTGGAAGTAGCAAGAATTGAAGCAAGGG	AAAAATGATTGGTTGGAGAGTGGA	62.996	CCCTTGCTTCAATTCTTGCTACTT	62.152	214
Aradu.A01_2445	AATAAATAAATAAATAAATA	AATA(4*5)	11161334	20	GCCTTGTTTTTGTTCTTGTTCTCCTAACTGGTGATCATCTACTAGCTGGTTAACAGCACTAGTATTGTATGCTCTTTGATATCTTTT[AATAAATAAATAAATAAATA]ATATTTACGGATAATTTTTTTAGCAATGGAGACCTAGTATGTGTTATGCACAA	GCCTTGTTTTTGTTCTTGTTCTCC	62.425	TTGTGCATAACACATACTAGGTCTCCA	62.98	160
Aradu.A01_2446	ATATATATATATATATATATATAT	AT(2*12)	11164817	24	AAGGAAAATAGGATTTCATTCTCTTG[ATATATATATATATATATATATAT]TAAAAGGTGCAAATAAAATTTGAACTTTTCTAAATGTTCAAAATAGACTCTTCTACTATTTTTTTTATCAATTAATTGATAAAGAAAATTACACACATCCAAAAAGGG	AAGGAAAATAGGATTTCATTCTCTTGA	60.92	CCCTTTTTGGATGTGTGTAATTTTC	61.862	158
Aradu.A01_2454	CTCTCTCTCTCTCTCTCT	CT(2*9)	11180785	18	CATTGGTTTGTTAGCTGCAACATTTACTTCTGTTTGGTTTTACCCTTTCTCTCTCTTACCCTCCTTTTTTC[CTCTCTCTCTCTCTCTCT]AAAAATCACAGCTTTTTTATTGTATGTGTTGCTGCCATAGACAGTGAATGAATGGCAG	CATTGGTTTGTTAGCTGCAACATT	62.369	CTGCCATTCATTCACTGTCTATGG	62.934	147
Aradu.A01_2456	GAGAGAGAGAGAGAGAGAGAGAGAGAGAGAGA	GA(2*16)	11194129	32	CCATAACATGTGAGGCTATTGCATAAATATAGTAG[GAGAGAGAGAGAGAGAGAGAGAGAGAGAGAGA]AAGAGAGAAGCTTCTTCAATCATTCATTGATTATTCATTCATCAATAACCATGACACTGCAAAACAACAC	CCATAACATGTGAGGCTATTGCATAAA	64.072	GTGTTGTTTTGCAGTGTCATGGTT	63.304	137
Aradu.A01_2457	GAGAGAGAGAGA	GA(2*6)	11197325	12	TGTTAATTGCCCCTTGAATAAATGAATACTTTTAGTGTCAATATTACTGATTACAATTAAAAGTGTAATCACTATAATGATTAATGGATAATGATAAGAGAGTATCAAAT[GAGAGAGAGAGA]AGAAGAGCTAAAAAAGCATCATTATATGATTATACATCAAATTAAAATAGTTTTATTATTCTGTTAATTTTTATAATTTTACCAAATTTTTAATTAGGTTTTTATATTTTTTTTTCTTTTCAATTTGATTCCTAAACTG	TGTTAATTGCCCCTTGAATAAATG	61.184	CAGTTTAGGAATCAAATTGAAAAGAAA	60.246	261
Aradu.A01_2459	AAATAAATAAATAAATAAAT	AAAT(4*5)	11202321	20	GATGGCAAAAACAAGTATGCTCCTTTGTCATACCTACAAAATATTGCAACATTTTCGCCAA[AAATAAATAAATAAATAAAT]TAGCAATCAAAACAGTTCAACCTAATTGGCTGAACAAGTTCAAGCTTTGTGCCATTATGATC	GATGGCAAAAACAAGTATGCTCCT	62.744	GATCATAATGGCACAAAGCTTGAA	62.44	143
Aradu.A01_2466	AATAATAATAATAATAATAATAATAATAATAATAATAATAATAATAATAATAAT	AAT(3*18)	11230839	54	TTTGAACAACTTTAATTTGCTACCC[AATAATAATAATAATAATAATAATAATAATAATAATAATAATAATAATAATAAT]TAAAGATGACATTGTTTTACGTACTATATGTACTATTGGCTCGGCAATTGAAATAAAAGCACAGCT	TTTGAACAACTTTAATTTGCTACCCA	62.039	AGCTGTGCTTTTATTTCAATTGCC	62.773	145
Aradu.A01_2467	ATTATTATTATTATTATTATTATTATTATTATTATT	ATT(3*12)	11233048	36	GCAGCTCCATCTATTTTCATTGGAAGTAATTTTGAACCACATAAGCTATCTCCTTGACTTGA[ATTATTATTATTATTATTATTATTATTATTATTATT]GTTATTATTGTTATTATTATGCATGAGATTCATCTGAGACATTAGATGAATGTATGGGGA	GCAGCTCCATCTATTTTCATTGGA	63.639	TCCCCATACATTCATCTAATGTCTCA	62.815	158
Aradu.A01_2469	TAATAATAATAATAATAA	TAA(3*6)	11236610	18	CAGGCCAAAGGTATGTCTCAGAATTAAAGGCACAATAC[TAATAATAATAATAATAA]TATAATATTTTAATTTTAAGAGTAAGAATTAAGAATGTAATGCCATGGCGGACCCCTTTACCACCTTGCATTGAGAAAAACACTG	CAGGCCAAAGGTATGTCTCAGAA	62.697	CAGTGTTTTTCTCAATGCAAGGTG	63.057	141
Aradu.A01_2472	TCTTCTTCTTCTTCTTCT	TCT(3*6)	11239296	18	TTTGAATCCCACAATCAACACAACACAATTTAACA[TCTTCTTCTTCTTCTTCT]TCATCATCTTCTTCTTCTTTCTATGATGTCTAAATCAAATAGTGTAAGAAAACATGTTCTTGAGAAGAGCAAGAGTGTGAAAGAAACACG	TTTGAATCCCACAATCAACACAAC	63.038	CGTGTTTCTTTCACACTCTTGCTC	62.531	143
Aradu.A01_2473	ATAATAATAATAATA	ATA(3*5)	11239421	15	GAGCAAGAGTGTGAAAGAAACACGTTATAATAATCATAATT[ATAATAATAATAATA]AAAATAATAATCATAAAGCATTATTGAGCCAAAGTTTCTTCCCAAAATT	GAGCAAGAGTGTGAAAGAAACACG	62.531	AATTTTGGGAAGAAACTTTGGCTC	62.9	105
Aradu.A01_2474	TATTATTATTATTATTATTAT	TAT(3*7)	11241768	21	GAACTGCTAGCATTGTGTGGATTGCTCATTGATTACAATTGGACAGAAATTCTAAAAAGAAAGGAAACACTTAGG[TATTATTATTATTATTATTAT]TGTTGAATAATTGTGTATCTAAGTTTTAATTATTTTTTCTAAGTAATTATATTAAAAATACATATGGGTATATATAGTAATTAGATTATTATATGTGTTTGGCACAGAGAAGTTTTTGCT	GAACTGCTAGCATTGTGTGGATTG	63.078	AGCAAAAACTTCTCTGTGCCAAAC	63.057	216
Aradu.A01_2477	TATATATATATA	TA(2*6)	11247370	12	GCATAAAACCATGAGACTTCTAACCGTTATAAGGGTTAATTACATTTTAACATGATAAAATTATGT[TATATATATATA]TTAGTCTCTAAACTAAAATTTAAATATGCAAATTACTCTCTGAAAATTAAACTTGAGAATGTCATAACTAAAAAAAAAAAAAAACCTTTGATTTGAAAGGTTAATTAAGGGGACAAGAAGACAAGTTTCA	GCATAAAACCATGAGACTTCTAACCG	63.228	TGAAACTTGTCTTCTTGTCCCCTT	62.483	208
Aradu.A01_2478	AAAAAAAAAAAAAAA	A(1*15)	11247451	15	GCATAAAACCATGAGACTTCTAACCGTTATAAGGGTTAATTACATTTTAACATGATAAAATTATGT[TATATATATATA]TTAGTCTCTAAACTAAAATTTAAATATGCAAATTACTCTCTGAAAATTAAACTTGAGAATGTCATAACTAAAAAAAAAAAAAAACCTTTGATTTGAAAGGTTAATTAAGGGGACAAGAAGACAAGTTTCA	GCATAAAACCATGAGACTTCTAACCG	63.228	TGAAACTTGTCTTCTTGTCCCCTT	62.483	208
Aradu.A01_2481	ATTATTATTATTATTATTATTATTATTATTATTATTATT	ATT(3*13)	11277159	39	CTTGCCTAGGATTGATGGATACAC[ATTATTATTATTATTATTATTATTATTATTATTATTATT]ATCAAAGATTCAATTTGTTATGTTTTAATTATACAATATTAGTTTCTATATTCATCTTATTGAAATTAGACAAAATTTTACGTTGAA	CTTGCCTAGGATTGATGGATACAC	61.058	TTCAACGTAAAATTTTGTCTAATTTCAA	60.468	150
Aradu.A01_2485	TCTTCTTCTTCTTCT	TCT(3*5)	11287274	15	CTTCCGAAATCAGTTTCTCCTTCAATCCATCAGCAGCCATTCTC[TCTTCTTCTTCTTCT]TCATCGTTTAGCAACTTCTTTTTCTAGGTGCATGA	CTTCCGAAATCAGTTTCTCCTTCA	62.993	TCATGCACCTAGAAAAAGAAGTTGC	62.958	94
Aradu.A01_2490	GAAGAAGAAGAAGAAGAAGAAGAA	GAA(3*8)	11308495	24	CGGAGGTTGTAGCAACAAGAAGAGTCACCATTGCTGAGTGGTGGTGGTGCTTCACTTGAATTGAATTTGATGATGAT[GAAGAAGAAGAAGAAGAAGAAGAA]GTAGAAGAAGAAGGTGAAGGGAATAATAATGGTTTGGAATTTGAAAGCGGTATTGAAG	CGGAGGTTGTAGCAACAAGAAGAG	63.548	CTTCAATACCGCTTTCAAATTCCA	63.416	159
Aradu.A01_2493	AAGAAGAAGAAGAAGAAG	AAG(3*6)	11311499	18	AGAGGAAGAAGAATGTGCAGCAAGAAGAAGAAGACGGTGCAGTGAAATTGTGCAGTAACGTTTGAAGAAGGAGAAAGAGAAAGCAAGAAACGAAAGAA[AAGAAGAAGAAGAAGAAG]AGGAAGAAGAATGTGCAATAACGTTCAAGCGCGTTAAT	AGAGGAAGAAGAATGTGCAGCAAG	63.35	ATTAACGCGCTTGAACGTTATTG	62.397	154
Aradu.A01_2494	TCTCTCTCTCTCTCTCTCTCTCTCTCTCTCTCTCTCTCTCTCTCTCTC	TC(2*24)	11315489	48	ATGTTGCATTCATTCACCGCTA[TCTCTCTCTCTCTCTCTCTCTCTCTCTCTCTCTCTCTCTCTCTCTCTC]ATTGAGTCACTAACATTGAAAAAATGAAAAGTTACGCTTTTTTTGGGGGATTTCGGTTGTGGCAGTTGCAGGTGGTAACGTTCAAG	ATGTTGCATTCATTCACCGCTAT	62.749	CTTGAACGTTACCACCTGCAACT	62.634	156
Aradu.A01_2495	TTATTATTATTATTATTA	TTA(3*6)	11319408	18	CAGAGTTGAAACTTTCCTGCACCTAAGTTTTCTTG[TTATTATTATTATTATTA]GAAAAAAAATTATTTGGCCCTTGTAATATCTTTTTCAA	CAGAGTTGAAACTTTCCTGCACCT	63.133	TTGAAAAAGATATTACAAGGGCCAAA	62.93	91
Aradu.A01_2497	TATATATATATATA	TA(2*7)	11322260	14	GCGAAACGGTTTTAAATTGTTGTTAGTGTTTGTG[TATATATATATATA]TTAGCAGAAAATCTATGGTTTGATTTTTCTAAGACTTGCTAAAACAATAAGAATGAAAATTTATAAGGATAAGGTCGCAAGAAGTAGTTG	GCGAAACGGTTTTAAATTGTTGTT	62.397	CAACTACTTCTTGCGACCTTATCCTT	62.294	138
Aradu.A01_2498	TATTATTATTATTATTATTAT	TAT(3*7)	11323624	21	GTCAATGGGTTGCTGTATGAACAAGGCGAGATTCGAACCCCCGACACTTGCTTAAGCGGACTAGTGAGCTAAGCACTAGACCAACTCAACTTGGTTTATTATTATTA[TATTATTATTATTATTATTAT]AGTGGACACTTTTGCTTGTGAGTTTT	GTCAATGGGTTGCTGTATGAACAA	63.168	AAAACTCACAAGCAAAAGTGTCCA	62.222	154
Aradu.A01_2503	TTCTTCTTCTTCTTC	TTC(3*5)	11373682	15	CTTCCATCACCCACTTCTTTCAGTTTCAG[TTCTTCTTCTTCTTC]ATTTTTCATCATTCTGTTAATTGCAAATGATAGGACTAGCTTATGGTTAATTGATTATAAGAAATCTGTCTATATTTTTTATAGAGATTTTGTGTATTAAACCCCTGTGGC	CTTCCATCACCCACTTCTTTCAGT	62.895	GCCACAGGGGTTTAATACACAAAA	63.134	155
Aradu.A01_2506	AATAATAATAATAATAATAATAAT	AAT(3*8)	11378780	24	AAAGAGTGAATTCAAATTCCTGATGCTTATAGATAATAAAATCATAGACAGCGTAGATATTTAGTTATTTACTCACAAGAAGAGAAAAACATGTACACATGTACGACGTATATAGGTATCATCATAAAAAAGCCG[AATAATAATAATAATAATAATAAT]ATATAGAAGTGAAATTTACTTTATTATAGGACACATACTGATCAGAGGTTACAGCATGCACATG	AAAGAGTGAATTCAAATTCCTGATGC	62.927	CATGTGCATGCTGTAACCTCTGAT	63.519	223
Aradu.A01_2507	TATATATATATATATA	TA(2*8)	11382908	16	TCCATTTGGAGAAGTGAGATGTGATCTTAATTTATTTATTTGAATTAAAATGCAATTCATGAAATGATGAAGTGAAT[TATATATATATATATA]AATATATTATTGTTTTCGATAACTACTCGACTGTGGATTTGATTGAATTAA	TCCATTTGGAGAAGTGAGATGTGA	63.123	TTAATTCAATCAAATCCACAGTCGAG	62.545	144
Aradu.A01_2508	ATATATATATATAT	AT(2*7)	11383087	14	GACCACCACACCAATCTGATTTAGTGTAAAATTTGGTTGTTAGCGATCCCGTCAAAAACTAATAAAATTAAACCGATTAGAATAGAATAAAATAAATAATGTG[ATATATATATATAT]AACGAGATTAACAAAAATAAATGAAAAATGTGCTGAAA	GACCACCACACCAATCTGATTTAG	61.845	TTTCAGCACATTTTTCATTTATTTTTG	61.547	155
Aradu.A01_2510	ATTTCATTTCATTTCATTTC	ATTTC(5*4)	11395331	20	TGCTCAAAACTCAACTTCTTTGATGATGATCTTTTTTTTATCAACTTTTAATGTGATATT[ATTTCATTTCATTTCATTTC]TTAAATTTTGCTTTTACATTTTTATATTGAATTAAATGTTAAAGAAAACAAACTAGAGAGGTGGAGAATGGA	TGCTCAAAACTCAACTTCTTTGATG	61.927	TCCATTCTCCACCTCTCTAGTTTG	60.981	152
Aradu.A01_2512	TCAATTCAATTCAATTCAAT	TCAAT(5*4)	11399429	20	TTCTTCTTTTCTTCTTCTCCTCCCTCTCTTAGAGATTA[TCAATTCAATTCAATTCAAT]TCAAAACACATGCATCCATTCACTT	TTCTTCTTTTCTTCTTCTCCTCCCTC	62.866	AAGTGAATGGATGCATGTGTTTTG	63.168	83
Aradu.A01_2513	AGAAGAAGAAGAAGAAGA	AGA(3*6)	11399893	18	AGAACACCTGCATCCATTCAATTCAATTCAATTTAGCAATTAGTATTGTTGGTGATGACAATAACGAAAGAGGAGG[AGAAGAAGAAGAAGAAGA]GAAGAAGGAGAAGCAGAAGAAAAATCTACGTGTGCGAAGAAGGAG	AGAACACCTGCATCCATTCAATTC	63.55	CTCCTTCTTCGCACACGTAGATTT	63.044	139
Aradu.A01_2514	AGGAGGAGGAGGAGG	AGG(3*5)	11399951	15	CAGAAGAAAAATCTACGTGTGCGAAGA[AGGAGGAGGAGGAGG]AAGAGGTATGCGTGAATTTGAAAGAAGAGGACGCGTATG	CAGAAGAAAAATCTACGTGTGCGA	62.756	CATACGCGTCCTCTTCTTTCAAAT	62.839	81
Aradu.A01_2515	AAGAAGAAGAAGAAGAAGAAG	AAG(3*7)	11400016	21	ATTTGAAAGAAGAGGACGCGTATGCGTGTATTTGA[AAGAAGAAGAAGAAGAAGAAG]CACAGGAGAGAAGAAGAAGAGTGGTGGGGAAGGAGAAGAAGAAAAAGCAC	ATTTGAAAGAAGAGGACGCGTATG	62.839	GTGCTTTTTCTTCTTCTCCTTCCC	62.888	106
Aradu.A01_2516	ATTATTATTATTATTATTATTATTATTATTATTATT	ATT(3*12)	11400195	36	CGCTCTTTTAATGAGAGTGGTTTTTGTTAATGTTAGACATACTTAGATAAATTTAGATGAAAAAAATATCTAGACGTGTCCTATTATTATATAGTGTAA[ATTATTATTATTATTATTATTATTATTATTATTATT]AAATGTCTTTAGTTTAATAGAGTTAATATTTAGTTTGGTCTCTAAAATTTAAGATCAGACTCAATTTGATTCTCGAAATTTCAATGGACTTGTTAGATTTCAAAATTTGTAATGGTAACTCGCATGAATTTTTGCTC	CGCTCTTTTAATGAGAGTGGTTTTTG	63.408	GAGCAAAAATTCATGCGAGTTACC	63.154	272
Aradu.A01_2518	ATATATATATATATATATAT	AT(2*10)	11414689	20	GTCGCATAAAAGTTGGTGTATTGATCATCAAATTTGAATG[ATATATATATATATATATAT]ACATAGCATGCACCAAATAGCTATATATATTCATTTCTTGAGCCTGATTTCTCT	GTCGCATAAAAGTTGGTGTATTGA	60.289	AGAGAAATCAGGCTCAAGAAATGA	60.712	114
Aradu.A01_2519	TATATATATATATA	TA(2*7)	11423518	14	GATGGCCTTAAGATAAGTTGGAACGCATAGAACTGTACAATGCTTAGTATCTTTAACATTTATGATGTAAGTTGGT[TATATATATATATA]TTAAGTGTATATGAAATTGTTGAGGTGTGAAATTGTGCCATGTTGTTGTATGTTGGAT	GATGGCCTTAAGATAAGTTGGAACG	63.208	ATCCAACATACAACAACATGGCAC	62.965	148
Aradu.A01_2525	TTATTATTATTATTATTATTA	TTA(3*7)	11443653	21	TCAATCGTGAAAACAGCTTAACCATTGGTTCCCAATTTGGGTTAATATATATAGCTGTTTTTTTTAAT[TTATTATTATTATTATTATTA]TTGACCAATGATCATGGATTCTGGTTTCTTCTAATTCTAATTGGGTG	TCAATCGTGAAAACAGCTTAACCA	62.956	CACCCAATTAGAATTAGAAGAAACCAGA	62.92	136
Aradu.A01_2526	TTATTATTATTATTATTA	TTA(3*6)	11445459	18	TCAACAAATTCGATACGAAACATGATTAAAAACATTTGTCTTATGAAGGTTTTGAAGATTGAAATAAG[TTATTATTATTATTATTA]TTTATTAAGATATTTTCTTTTGAGTCCGATGAACAAA	TCAACAAATTCGATACGAAACATGA	62.651	TTTGTTCATCGGACTCAAAAGAAA	62.097	123
Aradu.A01_2527	AGAGAGAGAGAGAGAG	AG(2*8)	11452622	16	GAGGAGTTTTCATCGTTCCAGAGATTCATCGTCGGCGTCGACCGGTAATCCGTCATGAAATGGAAATGAAACTGATTTTTGTTTTTTTC[AGAGAGAGAGAGAGAG]ATTGGTCAGGGAGTAGGTTGTTGAGT	GAGGAGTTTTCATCGTTCCAGAGA	63.102	ACTCAACAACCTACTCCCTGACCA	63.334	131
Aradu.A01_2528	GAGAGAGAGAGAGAGAGAGA	GA(2*10)	11452742	20	CAGGGAGTAGGTTGTTGAGTTTGGGGGGTTTATTTGGGATTCATTTCATCTAGGTTTCATTCTAGGTTTTATTGCGGAGTGCGTGAAAAACTGAAAAT[GAGAGAGAGAGAGAGAGAGA]GTAGTGTGTATTTCAGTATTTGTGTGCGAGGTTACTTTTTGA	CAGGGAGTAGGTTGTTGAGTTTGG	63.216	TCAAAAAGTAACCTCGCACACAAA	62.966	160
Aradu.A01_2536	TAATAATAATAATAATAATAA	TAA(3*7)	11481449	21	TTACTCATGCAGTCGAACTAAAAATAAATTATTTTTACTTACGTATTATTATTACTTAATTTGATAAAATTATTATACGTTTATACAATATTAAAGTTAAATT[TAATAATAATAATAATAATAA]TATCAACAAATTATAGTTCAAATGACAAACAACTTTTCATGGACAACTTAAGAGAGAGACAAGTTGATATAATGATTCAGTAGCAGTGAATAGATGGTGAGTGGT	TTACTCATGCAGTCGAACTAAAAATAAA	60.701	ACCACTCACCATCTATTCACTGCT	61.31	229
Aradu.A01_2544	ATTCAATTCAATTCAATTCA	ATTCA(5*4)	11504480	20	TCAATTCAATTCAGAACACTTGCCTCT[ATTCAATTCAATTCAATTCA]TAATTAACTGAATATGTTATTAAGATGAAATAATTGTATAGTACTAAATGAACGGAACATTATCTATTATATAAAATCAAATTCAAAACAGCCTTTTGCATAATAAACCAAA	TCAATTCAATTCAGAACACTTGCC	62.514	TTTGGTTTATTATGCAAAAGGCTGT	62.036	159
Aradu.A01_2545	ATTCAATTCAATTCAATTCA	ATTCA(5*4)	11504994	20	TCAATTCAATTCAGAATACCTGCGTCT[ATTCAATTCAATTCAATTCA]ATTTAGCAATTGTATTCCATTCAAATCGATTAAAAAATAATCTATTAGCAAAATGTTGGTGTTGCTGGTAATGA	TCAATTCAATTCAGAATACCTGCG	62.425	TCATTACCAGCAACACCAACATTT	62.643	121
Aradu.A01_2548	TATATATATATATATA	TA(2*8)	11518008	16	CCAGCGACAAACCCTTAAGTAGAGC[TATATATATATATATA]TGTTGGGTATATTACTGTTGACTCAAAATAATTGTTTTAATTAGGTTAGATATAGAATCACATATATGTGTAACACTATCTAGAATCACATGTATGTGTAACACTATCTTCGTTTGGT	CCAGCGACAAACCCTTAAGTAGA	61.796	ACCAAACGAAGATAGTGTTACACATACA	61.215	159
Aradu.A01_2550	TATATATATATA	TA(2*6)	11523243	12	TTTTAGAGGTTATTTTGGAGAAACAGGTTCTGTAACTCTATATTTTGAGTTTTTTTTGTTCTCT[TATATATATATA]TGTATATACACTTATGTGTTCTGGCCGGTTTAGCCTTCATGAGTTGAGTCTTGAG	TTTTAGAGGTTATTTTGGAGAAACAGG	61.248	CTCAAGACTCAACTCATGAAGGCT	61.298	131
Aradu.A01_2551	TCCTCCTCCTCCTCCTCCTCCTCC	TCC(3*8)	11523617	24	TGGCATACAAGTCATACAAGCCACTTACATAACGCGCGCGCGT[TCCTCCTCCTCCTCCTCCTCCTCC]TCATTCTTCTTTGCGTTTTTCTTCCTTTTTCTTTGCGTGTTTC	TGGCATACAAGTCATACAAGCCAC	63.296	GAAACACGCAAAGAAAAAGGAAGA	62.932	110
Aradu.A01_2553	AAGAAGAAGAAGAAG	AAG(3*5)	11524618	15	TTTTGCAGCATTATGTGTTTCTTTTTTTTCTTTATTTGATTTTTTTGTTTTTATTCTTGTTAAAAGAGTAAAACAAGAAAAAAATATGAATAAGAAAAAAAAGATGATGATGAAA[AAGAAGAAGAAGAAG]CAGCAAAAGATGAGGAAGAGGGAGCAGA	TTTTGCAGCATTATGTGTTTCTTTTT	62.154	TCTGCTCCCTCTTCCTCATCTTT	62.872	158
Aradu.A01_2554	ATATATATATATAT	AT(2*7)	11525133	14	TGATGACGATGACGATAGAGAAAAATAACG[ATATATATATATAT]AAATATGATGGTAATTTTTTTTAGTATATATTCATTTTAGTCTTTAAAGAATTTCAGACTAGATACTTTAGTTTTCAACTAAAATTAATTATTCAATTGGTTCTTAATAATTAATTTCGTTAGTTACTTGAGTCTTTTACTCCA	TGATGACGATGACGATAGAGAAAA	60.976	TGGAGTAAAAGACTCAAGTAACTAACGA	60.152	188
Aradu.A01_2555	ATATATATATAT	AT(2*6)	11526471	12	CGGAATTAATTGTTAAAGACCAATCGAATAATTAATTTTAATTGAAAACTAAAGTGTTTGATCCGAAATTCTTTAAATATCAAAATGG[ATATATATATAT]TTTTTTTTTCTCCTTTGTCCAACTAGGGTAGTGG	CGGAATTAATTGTTAAAGACCAATCG	62.844	CCACTACCCTAGTTGGACAAAGGA	62.695	134
Aradu.A01_2558	ATATATATATATATATAT	AT(2*9)	11529080	18	CCATTAATTTCATAAGTGGGACCAAGAATAAATATGAAAGAAAAATTATTCAAGGGTAGAAGATCACATATTCTCTAAAGTAAAATTCAAACTTTAGAAAATCCAAATCC[ATATATATATATATATAT]GTCCTTCACACCATTACATCCATTTTGC	CCATTAATTTCATAAGTGGGACCAA	62.144	GCAAAATGGATGTAATGGTGTGAA	62.949	156
Aradu.A01_2559	GGAGGAGGAGGAGGA	GGA(3*5)	11536246	15	GGAGGTTCATAACTCACAATCGGAATAGGCGGTAGCAACGATGATGATGACCACCACAACGAT[GGAGGAGGAGGAGGA]AGACATGGAAATAGAGAATGACGTTAATGTGGCTTACGAAATCGACCT	GGAGGTTCATAACTCACAATCGGA	63.532	AGGTCGATTTCGTAAGCCACATTA	63.043	126
Aradu.A01_2560	TTATTTATTTATTTATTTAT	TTAT(4*5)	11538689	20	CATATATAAAGCATCCTCACCCCCTAAATTTTGGCTAATTTTATTTTAATATTGAAAATACTTTGGCTAATTTTACCATTG[TTATTTATTTATTTATTTAT]TATATTATTATGGTTAGAGTCTTAGAGGATAATGACAAAGCACT	CATATATAAAGCATCCTCACCCCC	61.826	AGTGCTTTGTCATTATCCTCTAAGACTC	60.843	145
Aradu.A01_2561	CCACCACCACCACCA	CCA(3*5)	11543809	15	AGGATTCAAGGGTGGTATAATCCGCCACCACCGCCG[CCACCACCACCACCA]TATACTCTATTTCCCCCCTTCTTCCATGTACTAACTCTTGCAAACTCTACTGCACTATCTCCTCCGTTTCCACCATC	AGGATTCAAGGGTGGTATAATCCG	63.371	GATGGTGGAAACGGAGGAGATAGT	63.807	128
Aradu.A01_2563	TCTTCTTCTTCTTCTTCTTCTTCT	TCT(3*8)	11568804	24	TAACAATCGGTTGCCATTTTGACATGTTAGATTGAGACTGAAGTGTCAAAATATCAGTGTTAGAGGGACTAAAAACCTCCTCTTTAACATCCTCC[TCTTCTTCTTCTTCTTCTTCTTCT]TGATCCTCCTCCTCTTCTCCTCCTTCTTC	TAACAATCGGTTGCCATTTTGAC	63.048	GAAGAAGGAGGAGAAGAGGAGGAG	62.425	148
Aradu.A01_2564	CTTCTTCTTCTTCTTCTTCTTCTT	CTT(3*8)	11568850	24	TCTTGATCCTCCTCCTCTTCTCCTC[CTTCTTCTTCTTCTTCTTCTTCTT]CATTCTCTTTACATCTCCATCACCATCACCATC	TCTTGATCCTCCTCCTCTTCTCCT	63.152	GATGGTGATGGTGATGGAGATGTA	63.132	82
Aradu.A01_2569	ACAACAACAACAACA	ACA(3*5)	11589836	15	GAAACAGAACCAAAAGCAACAACAATAATTAATCAAACAAAAGCAGCAGCAAG[ACAACAACAACAACA]ATAAATCACCATTGAATTAACAATGGAATCAAGTAGAAATTGAAGAAGCAGGAGCAA	GAAACAGAACCAAAAGCAACAACA	62.541	TTGCTCCTGCTTCTTCAATTTCTA	61.624	125
Aradu.A01_2570	AACAACAACAACAAC	AAC(3*5)	11589920	15	AGAAGCAGGAGCAAAAACAGAAATAT[AACAACAACAACAAC]AATAACAATGAAACAATATAATCAATCAGAATCAGAATCAACCAGA	AGAAGCAGGAGCAAAAACAGAAAT	61.847	TCTGGTTGATTCTGATTCTGATTGAT	62.298	87
Aradu.A01_2571	AAGAAGAAGAAGAAG	AAG(3*5)	11590026	15	TCAATCAGAATCAGAATCAACCAGAAATAACAATAATAAAAAATCAACAAATATAATAGAAGCAGAATAA[AAGAAGAAGAAGAAG]AATGATGGAAGCAGAAGCAGAATGTGGCAAGACACTCGAAC	TCAATCAGAATCAGAATCAACCAGA	62.159	GTTCGAGTGTCTTGCCACATTCT	62.831	126
Aradu.A01_2577	GTGTGTGTGTGT	GT(2*6)	11604516	12	AGGGATGGTGCATGCTTTTACTTATTGAAAAGCTTCTAAGGGAATTCAAGAATTAGAACGAGAGAGAGAAAGAGAGTGAACCTTAGAGAGCCACAAGACTGAGTA[GTGTGTGTGTGT]TTGGGGTTAGGACAAAAGAAAGAGAGAAGCAAGTGGCTCAAA	AGGGATGGTGCATGCTTTTACTTA	63.043	TTTGAGCCACTTGCTTCTCTCTTT	62.933	159
Aradu.A01_2578	AATAATAATAATAAT	AAT(3*5)	11608973	15	CCTGCATGTGGATTGTGTAAGAATTCGTTTATAGTTTTAGATATTTTTTTGGTGTCATCTTTTTTTTGGTCTATATAGATTAATAATAA[AATAATAATAATAAT]AAATATAATTTATGATAGACTACTATTAACATTGTTCATCTATGAGGATGCTATTATTTATAATAAATTTCATTTGTCTATTTCATAACAAACATATATAACTCTTCGTCTTTCAGCATGCCTAT	CCTGCATGTGGATTGTGTAAGAA	62.165	ATAGGCATGCTGAAAGACGAAGAG	63.146	229
Aradu.A01_2579	ATATATATATATATATATAT	AT(2*10)	11611108	20	CTATGGGTAAAGTACCGTGGCTTGCCACCACGTGTA[ATATATATATATATATATAT]GAGAAAAAGCTATGCATAGACTCATGGGATGCGCGTCGGGGGACAGTCCAAAGGTTTAGCAAACCGGACTT	CTATGGGTAAAGTACCGTGGCTTG	62.941	AAGTCCGGTTTGCTAAACCTTTG	62.727	127
Aradu.A01_2580	TATATATATATA	TA(2*6)	11611731	12	GCATCTCGTTAGGTGTCTGGACTTTTGAAGCGAAGTGGTTATCGGGTTACTTTTTGATTGTATAGTCGTG[TATATATATATA]CACTTAGTTTTCTCTCCACATGACTTGTTCCTTTTGACCCTCTTAGAGGCTTATGGAGAGGCAAGATT	GCATCTCGTTAGGTGTCTGGACTT	63.04	AATCTTGCCTCTCCATAAGCCTCT	62.904	150
Aradu.A01_2583	TCTCTCTCTCTCTCTCTCTCTCTCTCTCTCTCTCTCTC	TC(2*19)	11613895	38	CAAGAAACACGTTGACCGTGAATATTCCGTTTATTAGCCTTAAAAATATTTTTCTTCAT[TCTCTCTCTCTCTCTCTCTCTCTCTCTCTCTCTCTCTC]TGTTTTCTGGTTGAAAGTGAAGAAGCAGGGTTTATGGCCTCCACTCACAAAAC	CAAGAAACACGTTGACCGTGAATA	63.273	GTTTTGTGAGTGGAGGCCATAAAC	63.035	150
Aradu.A01_2584	CTTCTTCTTCTTCTTCTT	CTT(3*6)	11614086	18	CATATTTACCCTTTTTGCCACTGCTTCAAACCACAC[CTTCTTCTTCTTCTTCTT]CCACAGTGGCAGCTACAAGGTTATAGCTTGAGTTGAGAGTGGTTTGTTGTTGAAGTAGCTGTTGTTATGGCTATGGGG	CATATTTACCCTTTTTGCCACTGC	62.852	CCCCATAGCCATAACAACAGCTAC	62.947	132
Aradu.A01_2586	CCACCACCACCACCA	CCA(3*5)	11626007	15	ACAGATCCTCGGACAAATCTTCTGGAACGCCGGCACCAGCACC[CCACCACCACCACCA]CCGCCGGCGGCAGATTCCACCATCTTCGCCAAACAAGCCGCGGCACCAGCCTGAACTCCCTTGTTCTGCTCT	ACAGATCCTCGGACAAATCTTCTG	63	AGAGCAGAACAAGGGAGTTCAGG	63.324	130
Aradu.A01_2587	TTGTTGTTGTTGTTG	TTG(3*5)	11626493	15	TCTGTTTGAGTTCCACCATAGCAAGGTGGGTAGATAGAGAGGAAGCAT[TTGTTGTTGTTGTTG]AAGGCGTTGAAGAAGAAGAGTGTGAGTGTGGTGTTTTTGATGCAGAGTGTTGTTGTTGAGA	TCTGTTTGAGTTCCACCATAGCAA	63.048	TCTCAACAACAACACTCTGCATCA	63.086	124
Aradu.A01_2588	TCTTCTTCTTCTTCTTCTTCTTCTTCT	TCT(3*9)	11627563	27	CACTTTTTGTCATTAAACCCGACCCGGCCCAATAAACAAGAATTCCCATCGATTAAGAGAAGGAGGAAAGAATAAGAACCCTTTCTAAACCCTG[TCTTCTTCTTCTTCTTCTTCTTCTTCT]TCGTAGCGGCAAAAGGAACGAAAGTACCGAACCCATAAA	CACTTTTTGTCATTAAACCCGACC	62.823	TTTATGGGTTCGGTACTTTCGTTC	62.437	160
Aradu.A01_2591	ATAAATAAATAAATAAATAA	ATAA(4*5)	11635958	20	AATGAACCCGACAGGATTCAAAATGAAAATAATGACAAAACTTTTGTCCAAAGTTGGAGGATTAGATATGATTTTGTCTGTTTAGTTGAATTTTAAACTTTAAGTAAATTAAT[ATAAATAAATAAATAAATAA]TATTTTTGTTTGGAGCCTATGTGGTC	AATGAACCCGACAGGATTCAAAAT	63.885	GACCACATAGGCTCCAAACAAAAA	63.432	159
Aradu.A01_2594	ACAACAACAACAACA	ACA(3*5)	11636890	15	GTTGATTTAATGCTGCAACAATGGCAATTTTTTTAGCCCTTTTTCCCCCTAAACCACTAGTAATATGAT[ACAACAACAACAACA]AAGCCTTGTTCTATTAGGTGGGGTC	GTTGATTTAATGCTGCAACAATGG	62.665	GACCCCACCTAATAGAACAAGGCT	62.901	109
Aradu.A01_2601	GAAAAGAAAAGAAAAGAAAA	GAAAA(5*4)	11690799	20	ACTTTGGGAGAGCCCATTATTGATTTCTGAAATATGTTTTTTTGCTAATGTAAATAGTAGCATAGAGGAAAACAACAACAACATCAAGT[GAAAAGAAAAGAAAAGAAAA]AACATGATTCGCCAACACTCTCACCTTACATA	ACTTTGGGAGAGCCCATTATTGAT	63.188	TATGTAAGGTGAGAGTGTTGGCGA	63.061	141
Aradu.A01_2605	AAGAAGAAGAAGAAG	AAG(3*5)	11716050	15	AATGAGCAACTCCACTTAACCGAGCAAAATATTAGTGTTGTTGGTGATGATTATAACGA[AAGAAGAAGAAGAAG]CAGAAGAAGCAAAAGAAGAACCTACGTGCGCGAATTTTAAAGAAGATGGGGGAG	AATGAGCAACTCCACTTAACCGAG	62.933	CTCCCCCATCTTCTTTAAAATTCG	63.159	128
Aradu.A01_2609	GAGAGAGAGAGA	GA(2*6)	11753965	12	TTTTTCTGCCAATTTGAAAGGGTATGAATATCAATTATTCCTTAATAAATCTAGGTTTTGGTTTCTTCGATTCCAAATAGAACTATGCACTTGGAACTCCACT[GAGAGAGAGAGA]AAAAAATCTTTCTTTGTCTCTTCAACAAGCACA	TTTTTCTGCCAATTTGAAAGGGTA	62.918	TGTGCTTGTTGAAGAGACAAAGAAA	62.44	148
Aradu.A01_2610	AAACAAACAAACAAACAAAC	AAAC(4*5)	11761211	20	CATCAATCAAAAAGCACATAGAGCAAACAAAAACAAAGCTATCAATTCATTTTTCTAAACAAACA[AAACAAACAAACAAACAAAC]AAAGAAAATGAAATCAAAAACATCTTACAGGTAACAAAGTCTTCCAAAACTCAAGATCAGTCTTAGGGGCTTCA	CATCAATCAAAAAGCACATAGAGCA	62.566	TGAAGCCCCTAAGACTGATCTTGA	63.525	159
Aradu.A01_2611	TATATATATATATATA	TA(2*8)	11763826	16	TGTTCTTCTCCCCCATTTCTGTAAACAACACAATAATAGCATATAGTTTAAGGAGTTGTTACATATTTTAAGGTGTATATAGTTTAGGAAAACTTTTAAATATACTGGTACATCAATATTTCAGTAAATTTTAACTGTTAATCTTAAT[TATATATATATATATA]TTATATATTTTTTATAATTAAAATTAACGATTAAAATTCACTAAAATATCAGTGTATTAATATACTTAAATTTTTTTTCATAGTTTAATAAAGTACGGATAAAAGGGCTACAATACCCGATTGAAGT	TGTTCTTCTCCCCCATTTCTGTAA	63.091	ACTTCAATCGGGTATTGTAGCCCT	63.208	291
Aradu.A01_2618	TATATATATATATA	TA(2*7)	11792304	14	ATTATGTTTGCCGGCTTATTTGAATTTTGAACAACTTAGTGTGCTTTCTAATTTTAGAGAATAGTGTTT[TATATATATATATA]ATGGAAATGAGTCGAACTATTGTAGAAGGAATCTAGGATGTATAGAATTGAGCCCCATAGGTTTTAAAA	ATTATGTTTGCCGGCTTATTTGAA	62.764	TTTTAAAACCTATGGGGCTCAATTC	62.548	152
Aradu.A01_2619	GATGATGATGATGAT	GAT(3*5)	11799452	15	TTCTAGGTTTACGGCACCGAGTAAGA[GATGATGATGATGAT]GAAGACGACGAAGGTGCAAACTCAACACCGACACTTCCAACCGCAACCATCAAGCATGAATGATTTGAGTCCAGAGAACCTGAATCGGCTGCGAAGGAGGAGTAGTTGTTA	TTCTAGGTTTACGGCACCGAGTAA	63.142	TAACAACTACTCCTCCTTCGCAGC	63.154	152
Aradu.A01_2620	ATTATTATTATTATTATTATTATTATTATTATTATTATTATT	ATT(3*14)	11801036	42	CCTTCTTGGCGAGCTTTTAGTTTTATGGCTCCATCATGCACAAGTGCACTTGGATTTAGCTGAATTGTCTCACCTCTTCCTTTTTTTA[ATTATTATTATTATTATTATTATTATTATTATTATTATTATT]AATTGGATAGGGCAAATGTAGTCATCA	CCTTCTTGGCGAGCTTTTAGTTTT	63.213	TGATGACTACATTTGCCCTATCCA	62.719	157
Aradu.A01_2621	CTCTCTCTCTCTCTCTCTCTCTCTCTCT	CT(2*14)	11803197	28	TTCCACACTCTTCTCTTCTCACCCAAGC[CTCTCTCTCTCTCTCTCTCTCTCTCTCT]CATCATTTTTTTGCTTGCACTTCACAAAATTCGATAATAATGTCTGCCACCACCTTCA	TTCCACACTCTTCTCTTCTCACCC	63.21	TGAAGGTGGTGGCAGACATTATTA	62.731	114
Aradu.A01_2623	GAGAGAGAGAGA	GA(2*6)	11812703	12	ATGCTGCACCAATCATTTGTAGACCAATAGGAAGCCCGGCAGTCCCACCCTCAACAAATCCACATGGCAAAACCAAGGCGGGTAGTCCAGCTAGGTTAACATTTACCTGTT[GAGAGAGAGAGA]GGGCCAAAGATTATGGTTAGTGACTGG	ATGCTGCACCAATCATTTGTAGAC	62.441	CCAGTCACTAACCATAATCTTTGGC	62.151	150
Aradu.A01_2624	AAATAAATAAATAAATAAAT	AAAT(4*5)	11813240	20	TCCAAAGATTCTAAACCCGCCTATGTAGATGAAATTTAGACATGAATGCAAAAGGGA[AAATAAATAAATAAATAAAT]AAAAATCCATGAGCGTATCTATCATACCATGTATCCCAATTTCATTGTTTTAGACTTTATAATACACAATGGGAAATGGACCA	TCCAAAGATTCTAAACCCGCCTAT	63.187	TGGTCCATTTCCCATTGTGTATTA	62.296	160
Aradu.A01_2625	GAGGAGGAGGAGGAGGAG	GAG(3*6)	11822201	18	AAGCAGAGGTTACCATAATTGGGCGAGAGGAGGTCCCCCAATCAT[GAGGAGGAGGAGGAGGAG]CGCCAGTAGCCTTCGCAGCATCAGCTCGGGCTCGAGCCTTCCTCTTGGCCTCTTGGGCCTTCTAATAGGTA	AAGCAGAGGTTACCATAATTGGGC	63.602	TACCTATTAGAAGGCCCAAGAGGC	63.004	134
Aradu.A01_2626	ACACACACACAC	AC(2*6)	11824293	12	GCAGGTATCACTTCCATCTCTTGGA[ACACACACACAC]AAAACTCGGACGGCGGCTCCCATACACCAAGCAAGTCGGAGACCACCTTCCATCTGTATTTGGGCCAATCCTTCAAACTCAATCCGCCTAT	GCAGGTATCACTTCCATCTCTTGG	63.331	ATAGGCGGATTGAGTTTGAAGGAT	63.294	128
Aradu.A01_2628	AGAAGAAGAAGAAGAAGAAGA	AGA(3*7)	11832428	21	CGAAAAATGAGGAGAAGGAGGAACGCGAAGAAGAAGACGCTCCGTGCGTAAACGAGCGTG[AGAAGAAGAAGAAGAAGAAGA]AGCGTGGGGGAGAAAAAGCATTGGGCAATTTC	CGAAAAATGAGGAGAAGGAGGAAC	63.571	GAAATTGCCCAATGCTTTTTCTC	63.119	113
Aradu.A01_2631	AGAGAGAGAGAGAGAGAGAG	AG(2*10)	11851473	20	AGAAAATGGCGGAGAAGAGAAAAGGGATCCGCGTGGGGTATTTTAGCTTTGGAATTGCATTTCATTTTGTAATGAAAAATAAAAAGGAAAAAAGAATTT[AGAGAGAGAGAGAGAGAGAG]GGCTTACACATAAACAGAGTGAAGGGATTGATTGTGAGGAG	AGAAAATGGCGGAGAAGAGAAAAG	63.285	CTCCTCACAATCAATCCCTTCACT	62.884	160
Aradu.A01_2634	AATAATAATAATAATAAT	AAT(3*6)	11867210	18	TCATTGCTGTTTACTGGACCAAAACAATAAACTTTCCAACAGTAACTTATATTTAGAAA[AATAATAATAATAATAAT]AAATCCCTTTAACATAAGGTTCTTACTTCTTAGGAGGAAGATAAATAACAGAATAAAGAAATGCTAAAAGGCACCCTT	TCATTGCTGTTTACTGGACCAAAA	62.843	AAGGGTGCCTTTTAGCATTTCTTT	62.552	155
Aradu.A01_2635	GAGAGAGAGAGAGAGA	GA(2*8)	11867574	16	AAAAGAGGACCTGGTTATGGCTTCAATTGCAGCACACGTGAAGAAGAAAG[GAGAGAGAGAGAGAGA]GTCAGTGAAAGTGTTTTATAGTTACCGGCGTGTGGGTTGGGTTCAGAGCAGTCGGAAAAGGAAATCTGAGAGG	AAAAGAGGACCTGGTTATGGCTTC	62.995	CCTCTCAGATTTCCTTTTCCGACT	63.273	139
Aradu.A01_2636	GAGAGAGAGAGAGA	GA(2*7)	11867682	14	AGTCGGAAAAGGAAATCTGAGAGGAAAGAGAACACTGACCAAC[GAGAGAGAGAGAGA]CTCTGTTCCACACTGTCCACCCTAATAATCATCACGGTTTTCATGGC	AGTCGGAAAAGGAAATCTGAGAGG	63.273	GCCATGAAAACCGTGATGATTATT	63.134	104
Aradu.A01_2639	TATATATATATA	TA(2*6)	11878388	12	TGTGATGAAGAGAGTGAAGAAAGACAGAAAGAAACAGCTAAAGAGATCATATCATCAATAGTTGAGATGAATAGGGAATAAAGGAACAGTGAACTCAAACTAACTC[TATATATATATA]GCTTTTCACCATTTTGGGAGATGAAT	TGTGATGAAGAGAGTGAAGAAAGACAG	62.425	ATTCATCTCCCAAAATGGTGAAAA	62.789	144
Aradu.A01_2640	TATTATTATTATTATTATTATTATTATTATTATTATTATTATTATTATTAT	TAT(3*17)	11879144	51	GATCTCTTTTGTGTTTTGTTTATCTTGATAGAA[TATTATTATTATTATTATTATTATTATTATTATTATTATTATTATTATTAT]AGTACAATGACTGAAGTTACTAACACCATTGAATTTTTTAATGCTGTTCCAAAAAAAGAATCTAAGGGCAGAAACG	GATCTCTTTTGTGTTTTGTTTATCTTGA	60.296	CGTTTCTGCCCTTAGATTCTTTTT	61.209	160
Aradu.A01_2643	ATTATTATTATTATT	ATT(3*5)	11886610	15	TCCTTTGATTTTCCAAAGCAATTTTTTATGTGAATACATTGCATGCAAAACTCAATTAAATTAATGCTAAA[ATTATTATTATTATT]CAAGAGAATCCATATTCCACCACTAAAACACACTGCCTCTTCCATCA	TCCTTTGATTTTCCAAAGCAATTT	62.143	TGATGGAAGAGGCAGTGTGTTTTA	63.048	133
Aradu.A01_2644	TTTCTTTCTTTCTTTCTTTC	TTTC(4*5)	11889119	20	TGACTAGCTTCTTGGTTGTAGCCCTTCCTTCTTGCTTCATTTTGGCAACAGGTTTTTTATCTTTCAAAACTCCATAGCCTCTACACTTTCTT[TTTCTTTCTTTCTTTCTTTC]TTATTAAGTGAGTGATATAACCGAAGTGAAGAGAGAAGAAAGAGAA	TGACTAGCTTCTTGGTTGTAGCCC	63.044	TTCTCTTTCTTCTCTCTTCACTTCGG	62.802	158
Aradu.A01_2645	TAATAATAATAATAATAATAATAATAATAATAATAA	TAA(3*12)	11890770	36	TTTGGTGACCTGTATGAGTTATCAATAACTATTTAGTATAGATAATTCTCAATGGTAGTTCAAAATAACATTTCTAAAACATTAAAGTTTAAAATATTTTAGAAAATAAATTAT[TAATAATAATAATAATAATAATAATAATAATAATAA]TGTATATTACTATATTGAGTTAAAAATATTTTTGTTTTAATAACTCAAATAGGCAAATTAAAGTATGAGACAGTTGA	TTTGGTGACCTGTATGAGTTATCAAT	60.064	TCAACTGTCTCATACTTTAATTTGCCT	60.731	227
Aradu.A01_2646	TTATTATTATTATTATTATTATTATTATTATTATTATTATTATTA	TTA(3*15)	11891338	45	TTTTCTTAGGTATGTCTGTGGGTCTGTTATAAATATTTCAAATAAC[TTATTATTATTATTATTATTATTATTATTATTATTATTATTATTA]ATAAACTAGAAGGTAGCACAAAATATTTTATATTAAATATTTCATAAAAACCATGAATAACTAATGGGA	TTTTCTTAGGTATGTCTGTGGGTCTG	61.853	TCCCATTAGTTATTCATGGTTTTTATGA	61.887	160
Aradu.A01_2647	GAGAGAGAGAGAGAGAGAGA	GA(2*10)	11903961	20	AGGCCTCATATGCTATTCAATATTTTTTTTACATTGAAAAAATTGAAAAGAATTTGAATTAGTAAAAAAAAAAAGATATGACTGTATGACATATGACACTTTAACCTTTT[GAGAGAGAGAGAGAGAGAGA]ATGGGGTCATTATCATAGTTGGCAGAG	AGGCCTCATATGCTATTCAATATTTTT	60.706	CTCTGCCAACTATGATAATGACCC	61.058	157
Aradu.A01_2648	ATATATATATAT	AT(2*6)	11904070	12	GGATGCTTGTCGTTTTCTATGACCACAATGCA[ATATATATATAT]AGTAGAAATACAAAAAATAATAGGACAATTTACATAAATAAATTGTTACACCTTTAAAATTACGTAAATGCATTATTTCCAAAATGAAGACGC	GGATGCTTGTCGTTTTCTATGACC	63.137	GCGTCTTCATTTTGGAAATAATGC	62.951	137
Aradu.A01_2649	TATATATATATATATATA	TA(2*9)	11906959	18	TGCAATATCATGTTAGAGAATTGAAAAATCTTAATTCAATCTTAAATTCTTAATAAAACCATCGAAAAAAATAAGAAATTTCTCGAACTTT[TATATATATATATATATA]AACTAAATTTAATTATTCTGTTAGTCTCTATAATTTCATTAAATTTTTAAGTAAGTTCCTCTATATATAATTAAATTCTTATATCATATCAGATTTTATAACTAGGTCTCTATCCTAACAAAAACGACAGA	TGCAATATCATGTTAGAGAATTGAAAAA	61.261	TCTGTCGTTTTTGTTAGGATAGAGACC	62.189	240
Aradu.A01_2654	TATTATTATTATTATTATTATTAT	TAT(3*8)	11918963	24	GCCCCTAGACTTTTTCATAAGGGAATAAGAATAGTTCAGTTTAACATATATATCAATTTTTTTCTGAAAAATAATCATCATATAGTTGTTGTTGTTAATATTTATTCTTTTACATAAAATTCAAAAGAAAATCA[TATTATTATTATTATTATTATTAT]TGTTGTTATTATTATTATTCATTTTTTATATTATAAATATTTCAATAACATATATAACTATTACTTAATTAAGGATAGCTTTTTTTTTCTAGGAAGTAAAATAATGAACATGTAAAGATTGAAGAAAAAGTCTAGGGGCCA	GCCCCTAGACTTTTTCATAAGGGA	62.888	TGGCCCCTAGACTTTTTCTTCAAT	63.378	299
Aradu.A01_2656	TATATATATATATATA	TA(2*8)	11924854	16	GAACAAAACAAAACCTAAGCATTGAC[TATATATATATATATA]TGGAAAATTTCATATATATGTATATGCTCTCTATCATAAATAAACCATACATATATGGCTTTGTCTATAATAATTTTCTTTTATAATAATCTTCCTTTACCATATTAATTTATTGGGC	GAACAAAACAAAACCTAAGCATTGA	60.723	GCCCAATAAATTAATATGGTAAAGGAA	60.753	160
Aradu.A01_2659	ATAAATAAATAAATAAATAA	ATAA(4*5)	11943502	20	CTTTTTCACGAAGGACCAGATGATAAT[ATAAATAAATAAATAAATAA]AAAGATAAAAGAAGAAGGAAAAAAAAAAAAAAGAAGAAGAAAGATAAAAGTTGGGTTTTCGA	CTTTTTCACGAAGGACCAGATGAT	62.798	TCGAAAACCCAACTTTTATCTTTCTTC	63.006	109
Aradu.A01_2660	AAAAAAAAAAAAAA	A(1*14)	11943540	14	CTTTTTCACGAAGGACCAGATGATAAT[ATAAATAAATAAATAAATAA]AAAGATAAAAGAAGAAGGAAAAAAAAAAAAAAGAAGAAGAAAGATAAAAGTTGGGTTTTCGA	CTTTTTCACGAAGGACCAGATGAT	62.798	TCGAAAACCCAACTTTTATCTTTCTTC	63.006	109
Aradu.A01_2663	AATAATAATAATAATAATAATAATAATAATAATAATAATAATAAT	AAT(3*15)	11951483	45	TTGAACCAGTTATCTCACCGATTTACTC[AATAATAATAATAATAATAATAATAATAATAATAATAATAATAAT]AAGTGTTCATATTTTGATCTAAAAAATATAGCTAGGTCCAAATGAATAGAAGTCCACTC	TTGAACCAGTTATCTCACCGATTT	61.065	GAGTGGACTTCTATTCATTTGGACC	61.384	132
Aradu.A01_2664	TCTCTCTCTCTCTCTC	TC(2*8)	11954652	16	TCCCCATACTTGAACCAAATGAACGGTTCTTAGGCTTCAGAAGTGAATCTTAATTAAAT[TCTCTCTCTCTCTCTC]ATTATAATTATAAAACTACACATTTTGTATTTAGTAAAAAAATTTATTACTCTATTATGATATGCATGGTTTTAAGAATTTCGAA	TCCCCATACTTGAACCAAATGAAC	63.206	TTCGAAATTCTTAAAACCATGCATATC	62.507	160
Aradu.A01_2665	TCTCTCTCTCTCTC	TC(2*7)	11959982	14	CCCTTTGCACACAAAATAACACAATATTTCTCTTCACTGTGTGTCTTTATCTCAATATTTCATCCCTATAAACAAATATAAAGTAATTTTT[TCTCTCTCTCTCTC]CAAAGACGGGAAGTTAATTTTGAAGTGTAGCAGTTTTGGGTCCAT	CCCTTTGCACACAAAATAACACAA	63.064	ATGGACCCAAAACTGCTACACTTC	62.725	150
Aradu.A01_2666	ATTATTATTATTATT	ATT(3*5)	11960213	15	AGAGGAAGTTTCAGGATTTCGCTTAACTCCAAATACCTATATATCAGGTACAAACAAATTAATTAAAATTAGAATTATTTTTTGTGCTTTTATGTCTTG[ATTATTATTATTATT]ATAACATCTTAGCTTGAAGCATGGAGC	AGAGGAAGTTTCAGGATTTCGCTT	62.901	GCTCCATGCTTCAAGCTAAGATGT	63.162	141
Aradu.A01_2668	AATTAATTAATTAATTAATTAATTAATT	AATT(4*7)	11964511	28	GAGATTCAGCTTCAGCTAGTGTATGTTTTAAGAAAATAATTTGACAACTTTACCCTTTATTAAATGATCAAATAAGGA[AATTAATTAATTAATTAATTAATTAATT]AGTTAAACAAACAGAAAGTACAAAGTTCTGAGCTGCATTGAGTT	GAGATTCAGCTTCAGCTAGTGTATGTTT	61.696	AACTCAATGCAGCTCAGAACTTTG	62.119	150
Aradu.A01_2669	TAATAATAATAATAATAATAATAATAATAATAATAA	TAA(3*12)	11965096	36	CATATTCTACTTCCACAAGCGCAGAATCTGTGTCTGAAGCTAACACGCAGGTAAATCTATTCAAATAAT[TAATAATAATAATAATAATAATAATAATAATAATAA]GATTAAACATTACATAAATTCTTTTATGGAAGAGTTCATTAAATTATGCGTAA	CATATTCTACTTCCACAAGCGCAG	62.255	TTACGCATAATTTAATGAACTCTTCCA	61.264	158
Aradu.A01_2670	TATTATTATTATTATTATTATTATTATTATTATTATTAT	TAT(3*13)	11967190	39	GAATTCATGCAAAAACGGGTACTTATATATCATTACTTTAATTTGGTCA[TATTATTATTATTATTATTATTATTATTATTATTATTAT]TAATTTACTTTATTTATTTATTTTTGTATTATAACACTATTAGAAAATAATATTAAATTAAAATGTAAGTATTTAAAAAATGTGTATACTTACAATGTATGTGCAGGAAATTGAGCTGCAAAACCACAACAATTTTCTG	GAATTCATGCAAAAACGGGTACTT	62.451	CAGAAAATTGTTGTGGTTTTGCAG	62.853	227
Aradu.A01_2672	CAACAACAACAACAA	CAA(3*5)	11968255	15	TGGTGCAGATAGGTGAATTTGAGAGAGCT[CAACAACAACAACAA]CATCAACAGGAACAAAATTTTTTAATGGCACCTGGTGGAGGAACTATATGTGACACAATTGCATCTTCACAACAACCACCACCACCATTTGATCGCAACTTCTTTTAGGATCTGCT	TGGTGCAGATAGGTGAATTTGAGA	63.038	AGCAGATCCTAAAAGAAGTTGCGA	62.742	160
Aradu.A01_2675	ATATATATATAT	AT(2*6)	11991662	12	GAATTTTGGTTAGCGCCTAATTATTCTAACTCATTTGGTTAGATGAACA[ATATATATATAT]CTGATTGTTGTAACAGTGTAAAGTGCAGTTCATCATTCAGTATACTGAGAAACCAAGAACTCTCATTTCTTCTCTCTG	GAATTTTGGTTAGCGCCTAATTATTCT	62.118	CAGAGAGAAGAAATGAGAGTTCTTGG	61.201	139
Aradu.A01_2678	ATTATTATTATTATT	ATT(3*5)	11994077	15	AATGTATGTATGTGGTCCTTGCTCTATAGTGTCAAATATATGAGAAATAATTTTTATGTATTTTATTTTACAATAAATAGACTCTTTTTTGTAACTATTAAATCAAATATAATGTAACAATTA[ATTATTATTATTATT]ACAAGTCCTATATCTCGTTACAAAAAAATAAAATTAAAAGTAAAGAAGAAAAAAATTACAAATATCATGAGTGATTGAAAAAGCAATTCAA	AATGTATGTATGTGGTCCTTGCTCT	60.198	TTGAATTGCTTTTTCAATCACTCA	60.956	229
Aradu.A01_2679	AGAAGAAGAAGAAGAAGA	AGA(3*6)	11997412	18	TTGTTTTGGTCTCCATTTTTGTTGT[AGAAGAAGAAGAAGAAGA]AATGTGGTGTGTGGAGAAAGGGAACAAAAGCATGGAATAAATATAAAATGGTTTGAAGGTAATAAGAGAGAAGGGAAGTTAATAGTAGCAGGTGGGGTTTTATGTGGTTAGTTG	TTGTTTTGGTCTCCATTTTTGTTG	62.213	CAACTAACCACATAAAACCCCACC	62.618	157
Aradu.A01_2680	AATAATAATAATAATAATAATAAT	AAT(3*8)	11997616	24	TATTGGTGTACGCTGCATTTACTCCTTACTATTTAAATTATTTACTACTTACTCCAACAGTAAATAAATAA[AATAATAATAATAATAATAATAAT]GATTTATTATTTTAATGTCTTGTCAGTGTAAATTAGTTTATATGTATAATTAATTATGAAATATTATATCAATAAAAATAATTATTTTTTATATTAACTATATCGTCTACATAAATAGTCATACAAAAACGGATGTAATTAAATG	TATTGGTGTACGCTGCATTTACTC	60.43	CATTTAATTACATCCGTTTTTGTATGAC	60.172	240
Aradu.A01_2682	ATATATATATATAT	AT(2*7)	12006606	14	ATTTAAGGGAAATGGGAATTTTGGGGAATCAATTTATTACTTTCTTAGCCTACTAAATCCTTTATTTGGTGTTTGAGGG[ATATATATATATAT]AATATTACTTATATCATCAAAAGAGGATCATATTCGATTT	ATTTAAGGGAAATGGGAATTTTGG	62.32	AAATCGAATATGATCCTCTTTTGATGA	62.268	133
Aradu.A01_2685	ATATATATATAT	AT(2*6)	12016880	12	CACATCAACAAAATAAATGCTCCATTTTTCGATAATATGAGTGGATGAATTAGGTTCC[ATATATATATAT]CTAGCAATTTCTAGCTCATAGTACAAGTTTCATTATCCACGGGA	CACATCAACAAAATAAATGCTCCA	61.077	TCCCGTGGATAATGAAACTTGTACT	62.041	114
Aradu.A01_2686	ATAATAATAATAATAATA	ATA(3*6)	12017031	18	CATAGTACAAGTTTCATTATCCACGGGATATACATAACTTTATTATTTATGATGTTACCTTTTTTCTATACCATAACGTGCATAATATAACTAGTTTGATAAATTCATAATTGGCCATTTGCC[ATAATAATAATAATAATA]ATGATATGTATACTTTAACCTACCTTTACAATTACGATGCTTGCACAAGAA	CATAGTACAAGTTTCATTATCCACGGG	62.854	TTCTTGTGCAAGCATCGTAATTGT	62.985	192
Aradu.A01_2690	AGAGAGAGAGAG	AG(2*6)	12108411	12	ATGGGAGTAGAGGAGCTAGGGAGAGTCAGAGTCCCTGTGGATGTCGCCGTGCCTCCCAC[AGAGAGAGAGAG]GATGGGGGCTGAACAATAAGTTGGGCGCAGCAGTTTCTGCATAACTCTTTCCGAGCATTT	ATGGGAGTAGAGGAGCTAGGGAGA	62.974	AAATGCTCGGAAAGAGTTATGCAG	62.947	131
Aradu.A01_2695	CGGTTCGGTTCGGTTCGGTT	CGGTT(5*4)	12117703	20	TCGAAATAATGGGTGGAGATTGTTTTAAC[CGGTTCGGTTCGGTTCGGTT]AGGGTTTTCAGATTCAAAACCGAAAACCGAACCGAACCGCACAAAAAACAGCAAAATAGATTTTTTTCGGTTTTTTTGGTTTTCGGTTATTTCGGTTCTCGGTTATT	TCGAAATAATGGGTGGAGATTGTT	62.802	AATAACCGAGAACCGAAATAACCG	63.386	156
Aradu.A01_2696	ATAATAATAATAATAATAATAATAATAATAATAATAATAATAATAATAATAATAATA	ATA(3*19)	12133238	57	AAAAACCTTTCCAGCAAAAAGATAGAACTATGCTAGTCACC[ATAATAATAATAATAATAATAATAATAATAATAATAATAATAATAATAATAATAATA]AATAGACAAACAAACAAATAAACTTGAGATAAAGCATGTAAAACGGGATGCATAC	AAAAACCTTTCCAGCAAAAAGATAGAA	62.671	GTATGCATCCCGTTTTACATGCTT	63.261	153
Aradu.A01_2702	TTCTTCTTCTTCTTC	TTC(3*5)	12142136	15	TACTGCATGCATATCTACCCTCCAAAATGAGTTTCATCTCCATCTCACCCGGCAACTATTCTCCCTTCTCCTGCATCTAA[TTCTTCTTCTTCTTC]CCACGACCCCACCAGTCTTTGAAAAA	TACTGCATGCATATCTACCCTCCA	62.848	TTTTTCAAAGACTGGTGGGGTC	62.442	121
Aradu.A01_2706	AATAATAATAATAAT	AAT(3*5)	12165649	15	CCGACACCACACATATAACCATGTTAGTGATACAAGAACAGAAACACAGAAGCTAACATAAATTTGCCTTCCTGATTGTAGATC[AATAATAATAATAAT]AAATCAGAAGGAGATAAATAAGAATGAAACGAGATCCAGTAGTTGTTGTCTTCA	CCGACACCACACATATAACCATGT	62.844	TGAAGACAACAACTACTGGATCTCG	61.882	153
Aradu.A01_2707	GAGAGAGAGAGAGAGA	GA(2*8)	12166199	16	CGCAATACGTGGTTCTACAGTGTCCTTTTTCTGGCGGAATTCAGTGCACATGAAAAAACAGTTGGAAGTGAAAGGAAAGTGTACCGGATCG[GAGAGAGAGAGAGAGA]GTCGTACCTCTGGGATGAAACTTGTGAGGAAGGGAGACAA	CGCAATACGTGGTTCTACAGTGTC	62.985	TTGTCTCCCTTCCTCACAAGTTTC	62.997	147
Aradu.A01_2715	ATATATATATAT	AT(2*6)	12257848	12	CGGGCTTCTTACTAATCGGACTGTCCGATTTTCTTGATCAAAAAATTTTGAAAGAGGATGCAAGCGGTCAGATGGTCCGATTTGAATGTG[ATATATATATAT]GTTCTTTCTCAGGCTAAGCAGCTGAG	CGGGCTTCTTACTAATCGGACTGT	63.901	CTCAGCTGCTTAGCCTGAGAAAGA	63.664	128
Aradu.A01_2716	TCATCCTCATCCTCATCCTCATCC	TCATCC(6*4)	12263479	24	ATCATCTTCATCCTCACCATCCTCCTCATCTTCATCGTCGTCCTCATCA[TCATCCTCATCCTCATCCTCATCC]CCATCTGGATGGTCAACCAGATAGTCATCATTGTCCTCATCAACTGGTTGGTAGCTCTCTAGAATGAGATTCATCGGAACACG	ATCATCTTCATCCTCACCATCCTC	62.76	CGTGTTCCGATGAATCTCATTCTA	62.5	156
Aradu.A01_2717	CTTCTTCTTCTTCTT	CTT(3*5)	12268401	15	TTTTGTTGGGAATAGTGACTTGAG[CTTCTTCTTCTTCTT]GGTCTTTGTATCTGGGGCAGGGGCTGGAGCTTCTGGAGCTTCTGGGGCAGAGGCAGGGGCGGTGCCTGGCGCTGATTCAGTTAGGACTGGGGCATCGTTACACTTGGAGCTTGACAAA	TTTTGTTGGGAATAGTGACTTGAGC	62.741	TTTGTCAAGCTCCAAGTGTAACGA	63.172	157
Aradu.A01_2720	ATATATATATATATAT	AT(2*8)	12280506	16	TTTGAATTTTAACCCATGCAAACGGACCATGCATTTTGTGCAC[ATATATATATATATAT]AAATTCGAAAATGAAATCGCACAGTCTGAGTTCTTTTTTTCTAATATTAATTTGAATCAGCCAACTTTAATCGGAGGGTTTGATTTAGGGT	TTTGAATTTTAACCCATGCAAACG	63.905	ACCCTAAATCAAACCCTCCGATTA	62.98	150
Aradu.A01_2723	ATAATAATAATAATAATAATAATAATAATAATAATAATAATA	ATA(3*14)	12287797	42	CCAGCTCCCAATACTAATAAAATTAAAAATAATAATAATAACTACCATTATCATAATAATAATAAAAATAATAATAGTAATAATGATACTACTACTAGAAACTC[ATAATAATAATAATAATAATAATAATAATAATAATAATAATA]ACTAACATCTTCATCGATATATCCAGCC	CCAGCTCCCAATACTAATAAAATTAAAA	60.326	GGCTGGATATATCGATGAAGATGT	60.543	174
Aradu.A01_2725	TCAGGTTCAGGTTCAGGTTCAGGT	TCAGGT(6*4)	12321832	24	TCCACCATAGTGATGAGGATGAGAATTCGCTTCCACCCTTGTCGTCACTACTTCATTCTCCATCA[TCAGGTTCAGGTTCAGGTTCAGGT]TCTTGACAAAAGCAAAACAAGATCAGAAAGGGAAAGGC	TCCACCATAGTGATGAGGATGAGA	63.005	GCCTTTCCCTTTCTGATCTTGTTT	63.09	127
Aradu.A01_2726	TATATATATATATA	TA(2*7)	12322489	14	TCTTCCCGGTCTTCACTATTTGTCTATTTTCCCTTTATTTTAATATGATGCATTATACATTTGTTTTGT[TATATATATATATA]TTGATAAAAATTTAGATCCAGTTAATTTTACGTAAAGTTGATAGTTGAGACATATTAAATGAAAATTAGTCAAATTAATTAAATCATTTAACAATTTTCAACTATCAATTTTACGTAAAATGAACTGTACCTGAATTTTCA	TCTTCCCGGTCTTCACTATTTGTC	62.798	TGAAAATTCAGGTACAGTTCATTTTACG	62.607	224
Aradu.A01_2727	TCTCTCTCTCTCTCTCTC	TC(2*9)	12324932	18	GCCTTCTTAAGGTCTGTCTCCCTCAAATCTAA[TCTCTCTCTCTCTCTCTC]CTCTTCCCCATTCCATGCAAATTGCCTTTTAC	GCCTTCTTAAGGTCTGTCTCCCTC	62.986	GTAAAAGGCAATTTGCATGGAATG	63.632	82
Aradu.A01_2735	TTTATTTTATTTTATTTTAT	TTTAT(5*4)	12370960	20	TTCTTTTCTCAAACTTTCTTTCGTCCTTTTTTTTA[TTTATTTTATTTTATTTTAT]TTTCGTTTTCCTTCTTTATTTATTCATTTATTTATTTTTATTTTTTCTATTTTATTAGTCTTATTTAAATTTTAGCTTTCACTCTTAAAATTTTGCCC	TTCTTTTCTCAAACTTTCTTTCGTCC	62.358	GGGCAAAATTTTAAGAGTGAAAGC	61.515	153
Aradu.A01_2738	TTCTTCTTCTTCTTC	TTC(3*5)	12380917	15	ACCAATTTACCCCCTCATTAAAATAATTTTAAAATAAAATAAATATAAAATAAAAAAAGAAAGAAAGCGATACAGAGNNNNNNNGTTTCTTCTTCT[TTCTTCTTCTTCTTC]GCCGCCCTGTCACCTACCGCACTGCACCGCACCACCACCAGCTTCTTCT	ACCAATTTACCCCCTCATTAAAATA	60.083	AGAAGAAGCTGGTGGTGGTG	60.298	160
Aradu.A01_2741	TTCTTCTTCTTCTTCTTC	TTC(3*6)	12381266	18	AATTTTCTGATGATGATGCCCTGCCGCCCTGCCGCCCTGCACCACCGCACCACCACCAT[TTCTTCTTCTTCTTCTTC]TGAACTGGATTTTTTGTGAAATTTCTGGTTGTTGATTATTGTTTAAAGTGCATTTTGCTTGATTTTTCTGA	AATTTTCTGATGATGATGCCCTG	62.367	TCAGAAAAATCAAGCAAAATGCAC	62.553	148
Aradu.A01_2746	TTAATTTAATTTAATTTAAT	TTAAT(5*4)	12392567	20	TTTCAAATTATGGTTCAGTGTCTCGTACGTTTATTTACCGATTGTTTAGGATAAAACCAGTTAATTAATAGAGAAGAAATGCTTGTTATTATTAACTAGTTGAGTAG[TTAATTTAATTTAATTTAAT]AATACTGTGCTAACCTATTTAAATTCTTTGGTT	TTTCAAATTATGGTTCAGTGTCTCG	61.527	AACCAAAGAATTTAAATAGGTTAGCACA	60.763	160
Aradu.A01_2749	GAGAGAGAGAGAGAGAGAGAGAGAGAGAGAGAGAGAGAGAGA	GA(2*21)	12408473	42	CAGACCCATATTCGGAACAGTGTAAGAATTTCTACAATGCTGAAAAAGAAACCAAAATATTGAAAATGAAAAAAAAATATATAGATG[GAGAGAGAGAGAGAGAGAGAGAGAGAGAGAGAGAGAGAGAGA]TGAGGGAGAGGAGATGATAGTGGTAGTG	CAGACCCATATTCGGAACAGTGTA	62.294	CACTACCACTATCATCTCCTCTCCC	61.549	157
Aradu.A01_2759	CACACACACACACACA	CA(2*8)	12548624	16	TCCACTTATAAAAATTTTCGTCCTCGAAAATTGATATAAGATGAAAGAAGTTTAAACTAGCTTTACTTTTAAACACATTAGAAAAAAATTATTTTAATATATATAAGACGTAACATATAAGGAAGAAGCTTTAAGGTCTCCC[CACACACACACACACA]GGCTCGATGCAGAAAGGTTACAAGGCAGGCTGGTAT	TCCACTTATAAAAATTTTCGTCCTCG	62.659	ATACCAGCCTGCCTTGTAACCTTT	63.319	194
Aradu.A01_2760	AGAGAGAGAGAGAGAGAGAGAGAGAGAG	AG(2*14)	12560736	28	GCGGGAGAGGAGAGAGTTAAAAACAGAGTGGAAAAAGAGAGGTT[AGAGAGAGAGAGAGAGAGAGAGAGAGAG]GAGATTTCGAAATGAAGGAAGAGAAGATTCGCACTTCGAAATTTAGAGCTTGTTACCGTCGGATTCACTGACGGATAAATC	GCGGGAGAGGAGAGAGTTAAAAAC	62.901	GATTTATCCGTCAGTGAATCCGAC	63.016	153
Aradu.A01_2761	CTCTCTCTCTCTCT	CT(2*7)	12583739	14	CAGACTTTTTCAACCAGTATAACGCATGAACTTTTCTTATATATATATTTAATATTATAAATATTGAC[CTCTCTCTCTCTCT]CATTTTTTTTTTATGTTCATAGTTTTATATTAATAATTATACATAATCTTATAGCTTGTCTTAAATAATTTTAGTGTGGATTGTCTTTGTGTCA	CAGACTTTTTCAACCAGTATAACGCA	62.688	TGACACAAAGACAATCCACACTAAAA	61.944	176
Aradu.A01_2762	ATATATATATAT	AT(2*6)	12584970	12	GGTACGATCAAAACAAAACCGAAGATACAACGCTTACGAGAAACAGAAAGATAGAAAGCTTATGCAGAAAACCAAGAGATAG[ATATATATATAT]AAGTAGAGTTCCAAAAGATAGTTATATAATCAAGATCTAGACTCAACCTACAATGCAAAGACTGG	GGTACGATCAAAACAAAACCGAAG	62.932	CCAGTCTTTGCATTGTAGGTTGAG	62.207	159
Aradu.A01_2763	TCATCATCATCATCA	TCA(3*5)	12586468	15	CTCAACTTATATCCGGAGCAGGTGGACAACACCACTGCCTCTTACCCGATCACATATATCTCATTCATAAT[TCATCATCATCATCA]TCTCAATCATCACTTTCAATATCTCATTGAATTAATCATTCACTTCTCAAATCTCCACACCCTT	CTCAACTTATATCCGGAGCAGGTG	63.227	AAGGGTGTGGAGATTTGAGAAGTG	62.895	150
Aradu.A01_2764	GGAGGAGGAGGAGGA	GGA(3*5)	12594055	15	GAGTAGCATTGACGGTGAGGAAACAGTGCCGCGGGAGGCGGCGGC[GGAGGAGGAGGAGGA]ACGGTCCTCCGACGAATCTCCAGCGTCATGTTGTTCGAGCAATAACGGATCCTCCACCTGGCTCCACGAAGAGAGCATCAAATTCTT	GAGTAGCATTGACGGTGAGGAAAC	63.356	AAGAATTTGATGCTCTCTTCGTGG	63.022	147
Aradu.A01_2768	TGGTGGTGGTGGTGG	TGG(3*5)	12605953	15	ATCTGAATTTACCCAAAGTGGCAATGGTGGATTTGTGAT[TGGTGGTGGTGGTGG]CAGACTCGCAGTGGATAATGAGGATT	ATCTGAATTTACCCAAAGTGGCAA	62.922	AATCCTCATTATCCACTGCGAGTC	62.816	80
Aradu.A01_2771	TCTCTCTCTCTCTCTCTCTCTCTCTCTCTCTCTCTCTCTC	TC(2*20)	12621910	40	GTGCAAATGGTGTTAACTGGAATGAGAATAAAGATGTGAATTTCCAAGAGTCAGAAGCTATTCTTGTCATCAAGAGACTTGAAGAACAGG[TCTCTCTCTCTCTCTCTCTCTCTCTCTCTCTCTCTCTCTC]CAACATATCCTCACCACACCATCACA	GTGCAAATGGTGTTAACTGGAATG	62.643	TGTGATGGTGTGGTGAGGATATGT	63.61	156
Aradu.A01_2772	GAGAGAGAGAGAGAGAGAGAGAGAGAGAGAGAGAGAGAGAGAGAGA	GA(2*23)	12622473	46	GGTAAGGGGTTCAAGTGGAAAGACATAAGGGNNNNNNNNNNNNNNNNNNNNNNNNNNNNNNNNNNNNGTGGTG[GAGAGAGAGAGAGAGAGAGAGAGAGAGAGAGAGAGAGAGAGAGAGA]TGCGTAGTGAGGGTGATATTGATGA	GGTAAGGGGTTCAAGTGGAAAGAC	63.285	TCATCAATATCACCCTCACTACGC	62.412	144
Aradu.A01_2773	AAGAAGAAGAAGAAG	AAG(3*5)	12625466	15	CATCGTTTCTTATGAACCCATTGAGATAAATTACCACAAAGAAAAACTAATTACTAGCCAAATCTATGAAA[AAGAAGAAGAAGAAG]GAGAAGGAGAATTGAGAGTAGTGGTATGAA	CATCGTTTCTTATGAACCCATTGA	62.196	TTCATACCACTACTCTCAATTCTCCTTC	61.442	116
Aradu.A01_2775	TATATATATATA	TA(2*6)	12626280	12	AGAGTCACTTGACTATTTTTCTTTTTGGTAACAAATTTTTTTTAGATTGTATATTTTAATTTTATCCCTAATTAAAATTTAACTTAACATTAGTTCGT[TATATATATATA]TTTTTTAAAAATATTATAAATAATAAAAAATTACTTTAATTCTAATTACATATTTTAAAACACCAAAATCACTATAATTACTGGACTCAATTTTATGTGAAAATTTCAAAAAGTGCAGCATAGCTT	AGAGTCACTTGACTATTTTTCTTTTTGG	60.719	AAGCTATGCTGCACTTTTTGAAAT	60.629	236
Aradu.A01_2778	AGAGAGAGAGAGAGAGAGAG	AG(2*10)	12634612	20	GCATAGCGAAGGTGACTAAGTGATGAGTCTGTAGAAGAAGAAGAGAAGAACTTAACAGACTCACAATGAGAGAGAA[AGAGAGAGAGAGAGAGAGAG]ACAGAGGGAAATTTACTTAGAAAAAAGAAACTTGGCAGGAGAATGGT	GCATAGCGAAGGTGACTAAGTGATG	63.374	ACCATTCTCCTGCCAAGTTTCTTT	63.499	143
Aradu.A01_2779	TAATAATAATAATAA	TAA(3*5)	12636047	15	CCCGTAGAAAATACGGAAACATACACTAG[TAATAATAATAATAA]CAACAACATCATTGATGTTGGTGATTTCATTCGAGAAGA	CCCGTAGAAAATACGGAAACATACA	62.278	TCTTCTCGAATGAAATCACCAACA	63.025	83
Aradu.A01_2787	TATATATATATATATA	TA(2*8)	12692574	16	GTAATACCTGCCCCTACCCGTCTCGC[TATATATATATATATA]ATTTTAATATATAATATGTATAATATATATAAAATAATTAGTAAATGATTAATAATATACCCATAGGGACGGGTTAGGGTTCAACGTTTTAC	GTAATACCTGCCCCTACCCGTCT	63.597	GTAAAACGTTGAACCCTAACCCGT	63.406	134
Aradu.A01_2788	CTCTCTCTCTCTCTCTCTCTCTCTCTCT	CT(2*14)	12697952	28	TGCACGTTATGGTTAATGGACAAAACGATAACACCTTTGCATTTCTCTTTTGATCAAAACGAATCAGGGCCCTGTTGGTCC[CTCTCTCTCTCTCTCTCTCTCTCTCTCT]CAATCCTTTTTTGCATTGCGGTTTCTGTTTCTTGCATTGGAAAACA	TGCACGTTATGGTTAATGGACAAA	63.376	TGTTTTCCAATGCAAGAAACAGAA	62.943	155
Aradu.A01_2789	TTTTATTTTTATTTTTATTTTTAT	TTTTAT(6*4)	12703209	24	CAGTGTGAGGTGGCTCTTTAGGATTGTTTTCTAATCA[TTTTATTTTTATTTTTATTTTTAT]TTATTTATTTATTTTTTTACCATAAATAAGAAAACTCGAATTCACGATGAGTATGA	CAGTGTGAGGTGGCTCTTTAGGAT	63.023	TCATACTCATCGTGAATTCGAGTTTT	62.261	117
Aradu.A01_2794	TATATATATATATA	TA(2*7)	12760982	14	AGGAACAGTGGGAACTTAGGTTGATAGGAAAGTATTGAATTCTATTGATAAAATATTAGAAATTTGGGTATCTGCTCATGTGAGACCAGAAAAAAATTAAAAATCCATGTG[TATATATATATATA]AATAAGGGGACAAAAATTACTCCAATG	AGGAACAGTGGGAACTTAGGTTGA	62.382	CATTGGAGTAATTTTTGTCCCCTT	61.531	152
Aradu.A01_2795	TTATTATTATTATTATTA	TTA(3*6)	12773545	18	GCGTTGAGGTGGTTGAAAGTTACCTTTATTATTATTGTTG[TTATTATTATTATTATTA]GAATCTAATTCTCACTTAAAAACTATGATGCACAACACTGGACAAGAT	GCGTTGAGGTGGTTGAAAGTTAC	62.103	ATCTTGTCCAGTGTTGTGCATCAT	62.954	106
Aradu.A01_2798	TAATAATAATAATAATAATAATAATAATAATAATAA	TAA(3*12)	12779027	36	TCCATCACTTGTATGTTGGACTTTGTAACAC[TAATAATAATAATAATAATAATAATAATAATAATAA]TAGTTGAAAGAAATTTTAACTAGAAGCCTGTGAAGAAAAGTTAAGCAACACGTTAAATAGAAAATTGCATCACTCGCGTAA	TCCATCACTTGTATGTTGGACTTTG	62.309	TTACGCGAGTGATGCAATTTTCTA	62.982	148
Aradu.A01_2800	TATATATATATA	TA(2*6)	12793451	12	ACTTGGTTCATTGGCTTTGAGTTCGCTTGAT[TATATATATATA]CTTGATCATTTTAACTTATAAAATTAATAAATCAAATTGTGACCCGAGCCCAATTTTCGTGAGCTGAATATC	ACTTGGTTCATTGGCTTTGAGTTC	62.824	GATATTCAGCTCACGAAAATTGGG	63.021	115
Aradu.A01_2802	CACACACACACACA	CA(2*7)	12796925	14	GGCCCCAAATAACTAAAAGAAAGACTTGTCAAAGAAAACAACAAAGATTTCAAAAATGACTTATGATGATTAACCTTGTAAGCTAGACACCNNNNNNNNNNNNNNNNNNNNNNNNNNNNNNNNNNNNNNNNNNNAAAAAAAAAAAA[CACACACACACACA]CTTCTAAGCTGAAGATATAGCTTCCTACAAATATTGTAATAGTAATGATTGCAAGAGACATTTGCC	GGCCCCAAATAACTAAAAGAAAGAC	61.552	GGCAAATGTCTCTTGCAATCATTA	62.44	226
Aradu.A01_2805	ATAATAATAATAATAATAATAATAATAATAATAATAATAATAATAATAATAATAATAATAATAATAATA	ATA(3*23)	12823312	69	CCGACTTTATAACTCATTCCAACGATG[ATAATAATAATAATAATAATAATAATAATAATAATAATAATAATAATAATAATAATAATAATAATAATA]ACAACATTACTAGTAAATAATTGTCCTAATAATAACCATCATGAACAAA	CCGACTTTATAACTCATTCCAACG	61.043	TTTGTTCATGATGGTTATTATTAGGACA	60.963	145
Aradu.A01_2810	TCTCTCTCTCTCTC	TC(2*7)	12915887	14	GGAACAAACACAAGGACAAGGAAGATCATTCATAGCTTTGGTCTACTTCTTCAGCTTCTTTGT[TCTCTCTCTCTCTC]CCCCTCTCTCTCCAGTTAGACATTAGAGTAGGGCTTCTTCTTCTTCTCCTTTCTCCTAACCACCG	GGAACAAACACAAGGACAAGGAAG	63.22	CGGTGGTTAGGAGAAAGGAGAAGA	64.081	142
Aradu.A01_2811	CTCTCTCTCTCTCTCT	CT(2*8)	12922106	16	ATTTGTGCTCCCTCTTCTTCTTCCTCTCTTG[CTCTCTCTCTCTCTCT]CCTACTTTTTCTTTTAGCATTCTGTGGGTGATGCTTGGGATCAAATGGGATATTCTATTTATAAAAGATCGAAGAAATGCTTATTCTCTGTTCAATCCCTTCGTTGAGAATT	ATTTGTGCTCCCTCTTCTTCTTCC	63.29	AATTCTCAACGAAGGGATTGAACA	63.108	159
Aradu.A01_2812	TTATTATTATTATTATTATTATTATTATTATTATTATTATTATTATTATTA	TTA(3*17)	12924560	51	TGAAAATCATTCGGTTATTCCATGTCTTAATTTAACTGTATAAGCAGTAGTTGTTATTATTATTG[TTATTATTATTATTATTATTATTATTATTATTATTATTATTATTATTATTA]TAGCTAAATGATTGATCACATTTATGGCAGCCCTCTACT	TGAAAATCATTCGGTTATTCCATGT	62.628	AGTAGAGGGCTGCCATAAATGTGA	63.244	155
Aradu.A01_2817	TATATATATATA	TA(2*6)	12944604	12	GATTGGATAAATATTTTGATGCAGAAAGTTTTATTAAGAAGAAATTTTTTGATGTTGTAGTGTT[TATATATATATA]AATTATTATTTATCATAGAAATAATTTTTATAATAATAAATAAAAGAAAATTTTAATATTAGAGAGATTATAATGATTTAAGACAGTCACTAAACATAGGAAAAAGTAGTCATAAAAATTAGTAATTTCGTGACGTTTTAAACCG	GATTGGATAAATATTTTGATGCAGAAAG	61.384	CGGTTTAAAACGTCACGAAATTACT	61.662	221
Aradu.A01_2831	CTTCTTCTTCTTCTTCTT	CTT(3*6)	13096972	18	CTCCAATAACCATGCCTACTCAC[CTTCTTCTTCTTCTTCTT]CTATGGTTCCGATTCGGCAGGGTTTGGTTGTGAGGAACTTGGTTGTTGGTTCACCGTTCTCCACCGGTGTGCTTGCACCGCTTGCTGTTTCTGTTCACCATTA	CTCCAATAACCATGCCTACTCACC	63.022	TAATGGTGAACAGAAACAGCAAGC	62.657	144
Aradu.A01_2832	TGTGTGTGTGTGTGTGTGTG	TG(2*10)	13103062	20	GAACTCATTGGCATCCTCTGTTT[TGTGTGTGTGTGTGTGTGTG]ATATATAAAGCTTGGTAAGTTTGAGAGACAAAACGTTGCTAGTGTTATTCTGCTAGTGTTAATGGGATTTATTGTTGGTTTATGATGGTGATTAACAATGGATGGA	GAACTCATTGGCATCCTCTGTTTT	62.813	TCCATCCATTGTTAATCACCATCA	63.34	149
Aradu.A01_2834	TAATAATAATAATAATAATAATAATAATAATAATAATAA	TAA(3*13)	13133553	39	AAAATTTTGCACACATAATGCATAGATTTTAAAATATTATAAAAAAATTTTATACATAATATAAAAATTTATCCATATACCAAAATTTTTTTTGTATCATGTATTAAAATTTTTATACTCAATATTTT[TAATAATAATAATAATAATAATAATAATAATAATAATAA]TGACAAAAGATGAAAAAAAAATTAAACAAAAACAAGAAAAAAAAAGAATTGTAAAGCTTACACCGTT	AAAATTTTGCACACATAATGCATAGA	60.913	AACGGTGTAAGCTTTACAATTCTTTTT	60.9	234
Aradu.A01_2838	TAATAATAATAATAATAATAATAATAATAA	TAA(3*10)	13153454	30	ATCTGCACGAAAACACACAAAGACGAATCATATATATCATAGAATTAACC[TAATAATAATAATAATAATAATAATAATAA]TAGGCTTTTTAGACTTTTAGTTAACTCTAAGAGACAAAAAATATTACTTTTAAAAATATTATTTTATTCTAAAATATTCATTTATTTCATAGTTTCACTTTAAAAAATTGAAATACCCATTGAATTGATTTGT	ATCTGCACGAAAACACACAAAGAC	62.651	ACAAATCAATTCAATGGGTATTTCAA	61.701	213
Aradu.A01_2840	GAAGAAGAAGAAGAA	GAA(3*5)	13190949	15	TTTTTCCCTTTTCCTCCTCTTTCTAGTGTTATTGCAGTATTTTTTATTTTTATTCTTCTTAAGAAAGTGAAATAAGAATAATCAAGAGAAG[GAAGAAGAAGAAGAA]AAACGGAAAAGGAAGAGTTTTAAATTG	TTTTTCCCTTTTCCTCCTCTTTCT	61.908	CAATTTAAAACTCTTCCTTTTCCGTT	61.245	133
Aradu.A01_2844	TCCTCCTCCTCCTCC	TCC(3*5)	13192789	15	CGAACAACGTACATGTGGTGAATAAATGGTGATCAACCTTCAATCAACAAGAATAGTATTTCTCCTCCTCT[TCCTCCTCCTCCTCC]TTCTTCTTCTACCTAATAAAATTCGCTGTTTTTTCTGGTCGCGTTTTTCTTCTCTGCTCACATT	CGAACAACGTACATGTGGTGAATAA	62.98	AATGTGAGCAGAGAAGAAAAACGC	63.158	150
Aradu.A01_2846	AGAAGAAGAAGAAGAAGAAGAAGAAGAAGAAGAAGAAGAAGAAGAAGA	AGA(3*16)	13193696	48	GAAAGAAAACGCGAACAGAGAAAAACGGTGAAGCCTATAACACGAACAG[AGAAGAAGAAGAAGAAGAAGAAGAAGAAGAAGAAGAAGAAGAAGAAGA]AGTAACGTTTTTTCATAATGACCGAGTGCATG	GAAAGAAAACGCGAACAGAGAAAA	63.039	CATGCACTCGGTCATTATGAAAAA	63.158	129
Aradu.A01_2847	TATTATTATTATTATTATTATTATTATTATTATTATTATTATTATTATTATTATTAT	TAT(3*19)	13203016	57	TGGATATGGCTAATCTTTTTAATTTTGTATGATATAATTTTGTTCTAAG[TATTATTATTATTATTATTATTATTATTATTATTATTATTATTATTATTATTATTAT]ATTTTTTTAATTTATCTTTTATGATTAGCCACAGAAAAACCGTGGCTAAATAA	TGGATATGGCTAATCTTTTTAATTTTGT	60.604	TTATTTAGCCACGGTTTTTCTGTG	61.487	159
Aradu.A01_2849	AAGATAAGATAAGATAAGAT	AAGAT(5*4)	13204839	20	AAACCGGCCTTCTAGAACTCCTAACTGACTTTCGAATTCAAACATCTCCCTTATCTTAGCCAAATA[AAGATAAGATAAGATAAGAT]ACTCACGGACGCCTATAAATTGAGGACCCAAGTCCTTTCAGGTATTCA	AAACCGGCCTTCTAGAACTCCTAA	62.714	TGAATACCTGAAAGGACTTGGGTC	62.684	134
Aradu.A01_2850	AAGATAAGATAAGATAAGAT	AAGAT(5*4)	13213641	20	GGCCTTCTAGAACTCCTAACCGACTTTCGAATTCAAACATCTCCCTTATCTTAGCCAAATA[AAGATAAGATAAGATAAGAT]ACTCACGGACGCCTATAAATTGAGGACTCA	GGCCTTCTAGAACTCCTAACCGAC	62.806	TGAGTCCTCAATTTATAGGCGTCC	62.718	111
Aradu.A01_2853	AAGAAGAAGAAGAAG	AAG(3*5)	13226244	15	TCATCATCTTCCAAGTAATTTTGTAGCAATATGTGTTTCTTCTTCTTCTTTGTTTGATTTTTTTGTTTTTATTCTTGTTAACAGAATAAAACAAAAATAAACTTGAGAAGATAAAAAAGAAGAAAAAAATGCATAAGAAA[AAGAAGAAGAAGAAG]ATGGTGATGATGATCAAAGAAAAAAGAAGAAGCAGCAGAAGATTAGGAGGAGG	TCATCATCTTCCAAGTAATTTTGTAGCA	63.142	CCTCCTCCTAATCTTCTGCTGCTT	63.499	208
Aradu.A01_2855	TCTCTCTCTCTCTCTC	TC(2*8)	13238651	16	TTTTCTACCAGTAAATTCGGCAGCTGTGGTAAATTTGGGATAAAATTTAAACACATAACTCTTCTTCCTCACTTCTATAAACCCCCCTCTCTTCTCT[TCTCTCTCTCTCTCTC]ATCTCTCTCCCTTTTGTCTATTGAAAAAGGTTGCACCG	TTTTCTACCAGTAAATTCGGCAGC	62.759	CGGTGCAACCTTTTTCAATAGAC	62.01	151
Aradu.A01_2856	CACCACCACCACCAC	CAC(3*5)	13242397	15	TACCACCATCACTCAATTCAAAGGCACCACCACCTCATTTTCTTCATCACTACTAT[CACCACCACCACCAC]TATACCTCCATTATCATCTTCTTCACATAAAGTAACAACAAGAACAACAACAATAATAATAGAAAAAGCAAATTATCTGAGACCACCG	TACCACCATCACTCAATTCAAAGG	62.279	CGGTGGTCTCAGATAATTTGCTTT	62.729	159
Aradu.A01_2857	AGAGAGAGAGAG	AG(2*6)	13242982	12	CTGTTCTTCTCCAGGCTATCAACCTAGAGACCACTAAACCTACATCACACAACCATTCAAAGAATTAGAAGAGAGAGAAGCAAAATATAGAAGGAAAGAGAGAGAGAA[AGAGAGAGAGAG]GAAGGAGTTGGCAGAGTTGACAAAC	CTGTTCTTCTCCAGGCTATCAACC	62.598	GTTTGTCAACTCTGCCAACTCCTT	63.036	145
Aradu.A01_2858	TCTCTCTCTCTCTC	TC(2*7)	13245913	14	TATCCTCTGCACTTTTCTGCACACTCAGTCCCATTCTTTTGTATTCATTCATTCTTTTCATATCTTTTTCTTTTTTCTCCT[TCTCTCTCTCTCTC]ATACCATCTTCAATTCAATTCCAAATCTCTTTTATTTCCATCCCTCCCT	TATCCTCTGCACTTTTCTGCACAC	62.858	AGGGAGGGATGGAAATAAAAGAGA	62.464	144
Aradu.A01_2864	TATATATATATA	TA(2*6)	13261951	12	GCTCATTAGTTCGTGAGTTAGTTCGAT[TATATATATATA]TTAATAAGATATATAAAATTATAGATTATGTTCATATTATTTAAGTCAGCTCGTGAGCTCG	GCTCATTAGTTCGTGAGTTAGTTCGAT	62.319	CGAGCTCACGAGCTGACTTAAATA	62.156	100
Aradu.A01_2865	AAGAAGAAGAAGAAG	AAG(3*5)	13263348	15	AAAGATGTTGTTGTTGCTTCTATGAAATTA[AAGAAGAAGAAGAAG]AACATCAATGAAAAAGAGAATTGGTGAAGATAAGGATTAGTTTTTTTTATAAATATAAAATGACGTCGTATTGGGG	AAAGATGTTGTTGTTGCTTCTATGAAA	61.474	CCCCAATACGACGTCATTTTATATT	61.261	121
Aradu.A01_2866	ATATATATATATATATATATATAT	AT(2*12)	13265204	24	TCAACACGAGAGATGTTGTATTACCATCATCTATAAATATAAATGCATGCATTGAG[ATATATATATATATATATATATAT]AAGAAAAGTAATTTTATGCACGTATATATTACATTACACTATATATTATTTTGATGATTACAAAACACAAAAATTATTAATTTCCTAGACTTTTTCAAATATATATATCATCCTAAAACAAAAAATGTTGGAAACAAACTTACGAGAGA	TCAACACGAGAGATGTTGTATTACCAT	62.084	TCTCTCGTAAGTTTGTTTCCAACATT	61.501	229
Aradu.A01_2869	AAAGAAAGAAAGAAAGAAAG	AAAG(4*5)	13305770	20	AGTGCAACAAATTTTGAGGTGATGAAAAAAGGTTTATCATTGAACTAATAAAAAATTAAATCCTCAAAAAA[AAAGAAAGAAAGAAAGAAAG]AATAAGAAATAAGAAGGTAACAAGTAATACCATTTTCACAAATATTCTTCAACGGGAGACAATGTTAGA	AGTGCAACAAATTTTGAGGTGATG	62.426	TCTAACATTGTCTCCCGTTGAAGA	62.176	160
Aradu.A01_2870	ATGATGATGATGATG	ATG(3*5)	13327865	15	AAAAACCTCATCACAGAGTCCAAACTAAA[ATGATGATGATGATG]AAGTACTATTTACAAAAGCAAACGCATTAACAAATTGGCATCGCGGTAATAAAATAA	AAAAACCTCATCACAGAGTCCAAAC	61.902	TTATTTTATTACCGCGATGCCAAT	62.589	101
Aradu.A01_2872	GAGAGAGAGAGA	GA(2*6)	13332402	12	TGAATAGTTGAAGTGGCTGAGGTGAGTTAGGGTT[GAGAGAGAGAGA]GGTCTCATTTGCAAGAAGAACACCAAACACTAGAGAGAAGAGAAGAGAGAAAGTCATTTGAGCACATATACAAAGCTGTCTTCATAAGTTGGTCGC	TGAATAGTTGAAGTGGCTGAGGTG	62.724	GCGACCAACTTATGAAGACAGCTT	63.06	142
Aradu.A01_2878	AAGAAGAAGAAGAAG	AAG(3*5)	13414739	15	AAAATGTTGGTGTTGTTGCTGATGATTATAACGA[AAGAAGAAGAAGAAG]GAGAAGGAAAGGAGAAGGAGAAGGAAAAGGAGAAGAAGAAATACTATTATTGTTAATTGAAAGTTGATCACCATTTATTCACCACATGAACATTGTTTGG	AAAATGTTGGTGTTGTTGCTGATG	63.176	CCAAACAATGTTCATGTGGTGAAT	62.934	149
Aradu.A01_2879	TATATATATATA	TA(2*6)	13423814	12	TAAGACGCTAGCCACAACTTAGGGAGTTTAAGCC[TATATATATATA]TGATAAATCAAAAGACTCCAAAAGATAATCCAGATCCTCCGCTC	TAAGACGCTAGCCACAACTTAGGG	62.954	GAGCGGAGGATCTGGATTATCTTT	63.085	90
Aradu.A01_2880	GGAGGAGGAGGAGGAGGA	GGA(3*6)	13427158	18	TACTACAATGGGACGAGAGGAGGTCCCCAAGTTGTGAGGAGGAGGAGGG[GGAGGAGGAGGAGGAGGA]AGAGTGCCAGCAGCCCTGGCGGCATCAACTCGGGCTCGAGACCTCTTCTTGGCATCTTGGACCTTTTGGTAAGAG	TACTACAATGGGACGAGAGGAGGT	62.382	CTCTTACCAAAAGGTCCAAGATGC	62.411	142
Aradu.A01_2882	TTATTATTATTATTATTA	TTA(3*6)	13443661	18	CTTTTATGCACGCCTTGGATGTAGACGCTATAGAATTTCCTGAGTATGTCAATTCAAGTAAGTAGTCTT[TTATTATTATTATTATTA]TTGAATCTTAAAGCAATAGTTAGAATTATTTCTTGTTGTTATTGTTGTAGATCCTGTTGTTGTTTCGG	CTTTTATGCACGCCTTGGATGTA	63.268	CCGAAACAACAACAGGATCTACAA	62.411	155
Aradu.A01_2885	CTCTCTCTCTCTCTCTCTCT	CT(2*10)	13455556	20	TCGTTACTAGAGCCCAACCATCATTTC[CTCTCTCTCTCTCTCTCTCT]CATTACCACCCCTGTGCTTCCCAGGTCTTCTTTCTCTCT	TCGTTACTAGAGCCCAACCATCAT	63.133	AGAGAGAAAGAAGACCTGGGAAGC	62.778	86
Aradu.A01_2887	AAAGAAAGAAAGAAAGAAAGAAAG	AAAG(4*6)	13474322	24	AAATATATCGTCGGAGCAGGTTGATAATGTAGTCTTATTCTAATTAGAGTATCAAGTGTTGA[AAAGAAAGAAAGAAAGAAAGAAAG]TGATCAAACAAGTGACACAGAAAAATGTG	AAATATATCGTCGGAGCAGGTTGA	63.034	CACATTTTTCTGTGTCACTTGTTTGA	62.454	115
Aradu.A01_2891	TATATATATATATA	TA(2*7)	13498365	14	TCAATGTTGAATACACATTAAAACACAATATATATATTAAAAATAAATTAAAT[TATATATATATATA]TTTATATACAAATACATTATAACTGATTTTAATGACCCATTTAGTATGTCAATAGCA	TCAATGTTGAATACACATTAAAACACAA	60.742	TGCTATTGACATACTAAATGGGTCAT	60.052	124
Aradu.A01_2892	TATTATTATTATTATTATTATTATTATTATTATTATTATTATTATTAT	TAT(3*16)	13498841	48	CCTGCTGCACTCACATAACATCTAATTATTGGAATTTCTATGTGGA[TATTATTATTATTATTATTATTATTATTATTATTATTATTATTATTAT]TGAGCTTAATTACTACTATTGACGAGCATCTTTGATAGTGAATG	CCTGCTGCACTCACATAACATCTAA	62.67	CATTCACTATCAAAGATGCTCGTCA	62.644	138
Aradu.A01_2895	AGAAGAGAAGAGAAGAGAAG	AGAAG(5*4)	13508936	20	GCATTCTGTTAGAGGCGAAAACTCACTTCATTATAATCAATTTATAACAAAAGAATATTACTATATTAGGGCACAAATATA[AGAAGAGAAGAGAAGAGAAG]AGAGTAAATAAATACCTATGAGCACCTTCAGCACAA	GCATTCTGTTAGAGGCGAAAACTC	62.647	TTGTGCTGAAGGTGCTCATAGGTA	63.176	137
Aradu.A01_2896	GAGGAGGAGGAGGAGGAG	GAG(3*6)	13510753	18	GCGAAGAAAAACAAGAAGGAACAACAAAGAAGAAAGAAAAGAAGGAA[GAGGAGGAGGAGGAGGAG]GAAGGAGGATGCTGGCGACGAATGTTACTTAGTGAGGGTGATGATGGGTGGAAAATCTATGGGTGAAAAACTCTCGGTGAAGGGCTTTAAGT	GCGAAGAAAAACAAGAAGGAACAA	62.932	ACTTAAAGCCCTTCACCGAGAGTT	62.817	157
Aradu.A01_2899	AAAATAAAATAAAATAAAAT	AAAAT(5*4)	13511838	20	TGCTCATAAATGAGGGAAAAGGAATTCAGATTCAAAATCATTCAAGAAA[AAAATAAAATAAAATAAAAT]AAAAGAGAAGCATAGAATAGTTTCTGTGACCTTGTATGGAGTAGGATTAAGCCTCCTCATGTGATCAGG	TGCTCATAAATGAGGGAAAAGGAA	63.101	CCTGATCACATGAGGAGGCTTAAT	62.8	138
Aradu.A01_2900	ATAATAATAATAATAATAATAATA	ATA(3*8)	13520330	24	CATTGGGAACACGGATTAGTGAACTATGAATCTATGATTACATCACCTTGGATCTTTTAAGAGTACATAATATAAAATATTCT[ATAATAATAATAATAATAATAATA]TTTGTGGAACATTTCCAGAGCAGAAGAGTATATTGCCCGTG	CATTGGGAACACGGATTAGTGAAC	63.747	CACGGGCAATATACTCTTCTGCTC	63.353	148
Aradu.A01_2901	AAAAGAAAAGAAAAGAAAAG	AAAAG(5*4)	13523395	20	AGCTAACTCAGCAACCAAAACACCAAGCAACAGAAGAAAATGCAAATTTAA[AAAAGAAAAGAAAAGAAAAG]GTAAGAACACTTACACAGCACGTTCTTGATGCTT	AGCTAACTCAGCAACCAAAACACC	62.959	AAGCATCAAGAACGTGCTGTGTAA	63.202	105
Aradu.A01_2902	TCTCTCTCTCTCTCTCTCTCTC	TC(2*11)	13552033	22	CACTACCATTGCCTAGCTTTGCT[TCTCTCTCTCTCTCTCTCTCTC]TTCACATCTCTGTTCGACTTTGCTTCTTGCTCACGTGTCATCACGTCTCCCTCCACCTCTCTTCTGTCTCTGTGGGT	CACTACCATTGCCTAGCTTTGCTT	62.969	ACCCACAGAGACAGAAGAGAGGTG	63.336	122
Aradu.A01_2904	TTCTTCTTCTTCTTCTTC	TTC(3*6)	13576614	18	CCCAAACATAATAACCCCAAACCTTCAGAAAATCAGAGTTCAGAGTGAGAA[TTCTTCTTCTTCTTCTTC]GTCTTCTCCAACTTGAGAGTAGAGACCAGAGACGGAGTCACCGTCATGGAAAGAGGCAGAAAGCAGGTCAGTAGA	CCCAAACATAATAACCCCAAACCT	63.08	TCTACTGACCTGCTTTCTGCCTCT	63.036	144
Aradu.A01_2905	AGAGAGAGAGAGAGAGAGAGAGAGAGAGAGAGAG	AG(2*17)	13582033	34	CGGTTGAAATCAAATAAACCAAGCTAAACTTCTTCTTCTTCATACAATCCGGTTCGGCC[AGAGAGAGAGAGAGAGAGAGAGAGAGAGAGAGAG]GAGAGATAACCGAATGCTTAAACCAACATGAAATTACCTCTGTGTCTTCTTTTTGCACAA	CGGTTGAAATCAAATAAACCAAGC	62.839	TTGTGCAAAAAGAAGACACAGAGG	62.839	153
Aradu.A01_2907	TTGTTGTTGTTGTTG	TTG(3*5)	13610144	15	TTGGTTATGGTTGTGTGTATGACCGA[TTGTTGTTGTTGTTG]ATGGAGTTATTTGTGAATTGTGAATAATGTGTGACTAATTGTGTTGTTGATGGA	TTGGTTATGGTTGTGTGTATGACC	60.788	TCCATCAACAACACAATTAGTCACA	61.55	95
Aradu.A01_2909	CTCTCTCTCTCT	CT(2*6)	13625643	12	TGTTTGTGCCATTCCTGTGTAACTCTATGTCAATTATTGTTTTTCACACGTACATGATTGACGCGTTTGCGTCAGTGACGCTTGCACGTCGTGTG[CTCTCTCTCTCT]TTTTTTATTAGCTTGAGGTGTTCAGTTCCTG	TGTTTGTGCCATTCCTGTGTAACT	62.856	CAGGAACTGAACACCTCAAGCTAA	61.987	138
Aradu.A01_2911	ATATATATATATATAT	AT(2*8)	13632426	16	TCCTTTGCTTTATATTCTGATCCTTCATTTCTCTGTATTATTTATTTGAAAAG[ATATATATATATATAT]TAATTTTTTTATTTGAAATTTTGACTTGACTTACTAGAAACAACTAAATTTTAAAAATTTTTGACCAAGTTAACTCAAAATTTCGAA	TCCTTTGCTTTATATTCTGATCCTTCA	62.472	TTCGAAATTTTGAGTTAACTTGGTCA	62.187	156
Aradu.A01_2918	ATATATATATAT	AT(2*6)	13672227	12	GGGGGATGTTAGAGTATATTTCGGATCATTTAAGATCAGTTAGTATTATTTATATTTATA[ATATATATATAT]CCTTGTACATTGTACCTTTCAACACACTAAATAATATACAAAACAATTTCTTCAAATTACTCTCTTGTTTCTAACATTAGTGATGACTTAGTAGTAGATAAAACCCTTGTGTGAGTGTAGTGCGTGTTAGTGTGGCTT	GGGGGATGTTAGAGTATATTTCGGA	62.515	AAGCCACACTAACACGCACTACAC	62.692	210
Aradu.A01_2923	TTTATTTTATTTTATTTTATTTTAT	TTTAT(5*5)	13697743	25	TTTTGAAAATCCTCACCCAAAATCTTTCA[TTTATTTTATTTTATTTTATTTTAT]CTTCTTTTATTTTCGGTTTTCTAAAACAAAGAAGAAAAAAATTTAATAATAAATATAAAATTTCTATCTCCAATCCACATTATCTCCCTTTC	TTTTGAAAATCCTCACCCAAAATC	62.397	GAAAGGGAGATAATGTGGATTGGA	62.468	146
Aradu.A01_2924	TTTATTTTTATTTTTATTTTTATT	TTTATT(6*4)	13705169	24	CATCTCCCAAGATAAAGGTTGTTGAGTCCTAATCTTAAACCTATGATAACTTTTCTTATTAGAAACCTATCTTAAGAATTACATGAGGATTAGTAACTAGGGTC[TTTATTTTTATTTTTATTTTTATT]ATCTCCAGGTAAGCTATAATTTATTCCTCTCA	CATCTCCCAAGATAAAGGTTGTTG	61.055	TGAGAGGAATAAATTATAGCTTACCTGG	60.541	160
Aradu.A01_2925	TATATATATATATA	TA(2*7)	13709098	14	CCTTTTGCTTTGACATTTTGTCGTCTTCTTCACAGGTTGGCCTCTTTCTTCGTATTTATTCTTTCCATGC[TATATATATATATA]TTTTTTATGCTTGGATTTAAGAGATTTTGATCTTGCTTGTCTTCGTGTTGGAGAGTTT	CCTTTTGCTTTGACATTTTGTCGT	63.546	AAACTCTCCAACACGAAGACAAGC	63.15	142
Aradu.A01_2928	AAGAAGAAGAAGAAG	AAG(3*5)	13735989	15	GTAAGAAGAAGCAAAGCAAAGGCA[AAGAAGAAGAAGAAG]CTATAGCATTAGTGGCCAAAGTTAGCCCACTAACGCTATGGTCAATGTTGCA	GTAAGAAGAAGCAAAGCAAAGGCA	63.158	TGCAACATTGACCATAGCGTTAGT	62.885	91
Aradu.A01_2930	TATGTATGTATGTATGTATGTATGTATG	TATG(4*7)	13761344	28	CATATTCATGCATCCAATTTTGAGTGCAATACATATGCATTGCTATTACCATTTCTTACTATATATA[TATGTATGTATGTATGTATGTATGTATG]GTAGATGATATATATTCAAAAGAGATTACTGCATATGATTAAAGTATTGAATGCATGAATATGCG	CATATTCATGCATCCAATTTTGAGT	61.24	CGCATATTCATGCATTCAATACTTT	61.334	160
Aradu.A01_2932	ATATATATATATAT	AT(2*7)	13791549	14	TGGAGAAGTCAAGAATGAAGATGAAGATCCATC[ATATATATATATAT]AATGTTTAATTTATTAAAAAATAAATAGTTAATTTAAAAATATATAAGCTAATAAATTTTAAATATTTAATATTTATTTTAAAAAATAAGTTTGACAAGTTCGGTACACAAA	TGGAGAAGTCAAGAATGAAGATGAA	61.431	TTTGTGTACCGAACTTGTCAAACTT	61.151	159
Aradu.A01_2933	TTATTATTATTATTATTATTATTATTATTATTATTATTATTATTATTA	TTA(3*16)	13794046	48	TATACCTAGCCGATGATTGGGTC[TTATTATTATTATTATTATTATTATTATTATTATTATTATTATTATTA]TTGAAATAATGCAAGAGGGAACATTCATGA	TATACCTAGCCGATGATTGGGTCT	62.121	TCATGAATGTTCCCTCTTGCATTA	62.821	101
Aradu.A01_2934	AACAACAACAACAACAACAACAACAAC	AAC(3*9)	13810161	27	ACGAACTTGCACTATTCGTAAGGCATACATCTTCATTATATATCCTTGTCATTTTCTTCACAGATAAATAATAATAAAATGAGTAGTAATACATGCACAGTCAAATTAATTTTTTTATTAGAATTATTTTTCTAAGAAACACTAT[AACAACAACAACAACAACAACAACAAC]AAAGCCTTGTCCCACTAAGTGGGGTCGGCTACATGAATCAAACGACGCCATTGTGCTCTGTCATATA	ACGAACTTGCACTATTCGTAAGGC	62.877	TATATGACAGAGCACAATGGCGTC	63.403	239
Aradu.A01_2938	CTTCTTCTTCTTCTT	CTT(3*5)	13822127	15	TACTTGCATAAGAGAGGCCCAACTCTCTAGAAATTATGTGGGCTGCATCCATTCATGGGCGCGTGCGCGTACAGCGTCCGCACGCGCCATACCAC[CTTCTTCTTCTTCTT]TTTTTGTTTGCTAAAAAGTAGAAAAAATTCCCAAGAGCTTCCTATAATGC	TACTTGCATAAGAGAGGCCCAACT	62.536	GCATTATAGGAAGCTCTTGGGAATTT	63.013	160
Aradu.A01_2943	ACCACCACCACCACCACC	ACC(3*6)	13845318	18	AGCAGAGGACTCACCACTACCACT[ACCACCACCACCACCACC]ACACCTCCGAGCTCACAGACGCATCAGGATCAGGATGATCCTTTTACCTCCCTACCTGGCTGGGTGGATCTGGGTGTATCAACGAGTGGTCATGAG	AGCAGAGGACTCACCACTACCACT	62.819	CTCATGACCACTCGTTGATACACC	62.937	138
Aradu.A01_2944	ATATATATATATATATATAT	AT(2*10)	13847345	20	ATGACTGCCTCTCTGCTTCTGAATCTGTGACTAACCCATATGAAAACG[ATATATATATATATATATAT]GATTCAAAAGGAGATACATGACAAATACTAGTTTCAATCTGCGAAGACAAGGTC	ATGACTGCCTCTCTGCTTCTGAAT	62.928	GACCTTGTCTTCGCAGATTGAAAC	63.456	122
Aradu.A01_2945	AGAGAGAGAGAG	AG(2*6)	13872639	12	TCTCATCCTTCCCTTCATTTTGACTGAAGCCTAGAAAGGA[AGAGAGAGAGAG]CATGAGAAACTCCATGGAAGCCACGAACCTTCGGCACTCGATTTCTTGTGATCCGTAACTC	TCTCATCCTTCCCTTCATTTTGAC	62.773	GAGTTACGGATCACAAGAAATCGAG	62.425	113
Aradu.A01_2946	TGTGTGTGTGTGTGTGTGTG	TG(2*10)	13873885	20	ACTTGTTTGTGCATACTTCTCTGTGATATGTGTTTTTATGAT[TGTGTGTGTGTGTGTGTGTG]CTTCTTGACGTGTGATTTTCTCTGTATTTCTAGTTTATTAAGGTTGTTTGTATCATGAGGTTTGTTGCTATTGGCCATCTATTG	ACTTGTTTGTGCATACTTCTCTGTGA	61.436	CAATAGATGGCCAATAGCAACAAA	62.258	146
Aradu.A01_2947	CAGCAGCAGCAGCAG	CAG(3*5)	13879824	15	ACTCAACCAGTAACATTGCAACAATAAACAAAATATTAATAAACCCTGAAATGTCAGAC[CAGCAGCAGCAGCAG]CACATATTCAAAGACAAAATTCAATAACATATTCAGAATCATGTATACTCTAACACCTTTATAGACAAATTCAGCAATACA	ACTCAACCAGTAACATTGCAACAA	60.835	TGTATTGCTGAATTTGTCTATAAAGGTG	60.912	155
Aradu.A01_2954	ATATATATATATATATAT	AT(2*9)	13930717	18	GGACACTTATACCTTTCCGGATGAGCTCTCCTCGATGG[ATATATATATATATATAT]TGAATGATTATGATTTTGTGTTTAGGGATGCGCGCTCGCAGGGACTGTCCAAGGGTTAGCTAC	GGACACTTATACCTTTCCGGATGA	62.495	GTAGCTAACCCTTGGACAGTCCCT	63.105	119
Aradu.A01_2956	TTCTTCTTCTTCTTCTTC	TTC(3*6)	13949437	18	CCTCTCCACTTATTTGCACCATTATTATTCGAATTAATTCAATACTTCAGCTGATATTATATATCAATTATTCTCCACATACAAATTATTTTTTATACAAGTCTATACAAGTTATTTATATTCATGCATGCATATTTTTTTCGTGCTGT[TTCTTCTTCTTCTTCTTC]GTTATTTTTCTCTTTCATCATTGTTGTTACCAACACCACGTGCTCCGCCTCATCTTCTTTTCTCCTCCCCCTT	CCTCTCCACTTATTTGCACCATTATT	62.654	AAGGGGGAGGAGAAAAGAAGATG	63.142	240
Aradu.A01_2959	CTTCTTCTTCTTCTT	CTT(3*5)	13950334	15	TTCGAGTGTATTGTTTAAGAATTTTCGATATATGTATGCTGATAAGTTCTACATAATTCAAAACTCTTCCTCTTCCTCCTCCTCATCTTCTGCTA[CTTCTTCTTCTTCTT]TTCATCATCATTACCGTCTTCTTCTTC	TTCGAGTGTATTGTTTAAGAATTTTCG	60.989	GAAGAAGAAGACGGTAATGATGATG	60.365	137
Aradu.A01_2964	ATGATGATGATGATG	ATG(3*5)	14019552	15	AAGGGGAAGACGAAAAAGAAGATGAAAATA[ATGATGATGATGATG]ATAATGATAGTGATGGTGATGATGATATGGGATTTCTAGATGGCATTGAAATTAAATTTGGAGGTATTTAATTACATAATCACCCACCTTGGGCTATAATT	AAGGGGAAGACGAAAAAGAAGATG	63.074	AATTATAGCCCAAGGTGGGTGATT	62.903	146
Aradu.A01_2966	TTTTATTTTATTTTATTTTA	TTTTA(5*4)	14030231	20	AACCCAAATTGCGAATTTCTTTCTCTTTGTTTGTCT[TTTTATTTTATTTTATTTTA]TTTTTGCATTGTTATTATTAAATTTATGAATTATGATTAAAGAATTGGCAAAAAAAATGGACTATAGAAGAAGGCACAAATCTTGCACAACAATA	AACCCAAATTGCGAATTTCTTTCT	63.198	TATTGTTGTGCAAGATTTGTGCCT	62.872	151
Aradu.A01_2967	TTCTTCTTCTTCTTCTTC	TTC(3*6)	14030880	18	CCTTCTCCTTCTCCTTCTCCATTTCCTTCTCCTTTTCCTTCTCCTTTTCCTCCTCCTTGTCT[TTCTTCTTCTTCTTCTTC]CAAATTTGCACATCTAGATTCTTCTTCAATGTTATGTCTTCTTTTTTTTCTTTTTCGTTATCATCATCACCAA	CCTTCTCCTTCTCCTTCTCCATTT	62.452	TTGGTGATGATGATAACGAAAAAGAA	62.839	153
Aradu.A01_2968	AGAAGAAGAAGAAGA	AGA(3*5)	14031539	15	TGTTGATGTTGTTGGTGATTACGATAACGAAAG[AGAAGAAGAAGAAGA]AGCAAGAAGAAAAAATTTCTCAAAACTTCTCATCATGTTCTTCTTTTCTTGTCTTGTTCATCTAATCAAATAAAGAAGAAGAAATACATAATGCTGCAAAAGCACTTGA	TGTTGATGTTGTTGGTGATTACGAT	62.543	TCAAGTGCTTTTGCAGCATTATGT	63.097	157
Aradu.A01_2970	AGAAGAAGAAGAAGA	AGA(3*5)	14032018	15	GCTCTATGCGTAAACGAGTGTGAAAAGAAGAAGAAACTCCATGCATAAATGCATGAGTGTG[AGAAGAAGAAGAAGA]CGTGCGTGTAATCACGCTCTTTTAATGAAACTATTTTTGTTGGTATTAGCCTACTTGAATGA	GCTCTATGCGTAAACGAGTGTGAA	62.785	TCATTCAAGTAGGCTAATACCAACAAAA	62.263	138
Aradu.A01_2972	TTATTATTATTATTATTATTATTATTA	TTA(3*9)	14041019	27	CGTTTGCTGCATCAACCTTAACTGCAAGTTATGCACACTAATCAATTTGTTTTTGGATTTTCTTTTTGTTAAT[TTATTATTATTATTATTATTATTATTA]TTCGTTTTGGGTTTAGTTTAGTGGTGAGTTCACTGAGTTGCAC	CGTTTGCTGCATCAACCTTAACT	62.657	GTGCAACTCAGTGAACTCACCACT	62.964	143
Aradu.A01_2973	TTATTATTATTATTATTATTATTATTATTATTATTATTATTATTA	TTA(3*15)	14047665	45	TTTCTGCAAAACACAAACACCACTCCAACCTCTGGTGTAATCAGATCCCTCGTTTATGATTAT[TTATTATTATTATTATTATTATTATTATTATTATTATTATTATTA]TGGTACTTTCTGTACTGAGAGTTTGAATGCGTCC	TTTCTGCAAAACACAAACACCACT	62.969	GGACGCATTCAAACTCTCAGTACA	62.741	142
Aradu.A01_2974	TTTTATTTTATTTTATTTTA	TTTTA(5*4)	14062479	20	TCTCCTCACTTTTTCAAATTTCTTCATAAAATATTTTCAAATCCTTTTTGTTTTTTCTTTTTATTTTAGT[TTTTATTTTATTTTATTTTA]ATATTTCAAAACCTCCTCTATAATAATAAAATAAATAAAATAAATTCACATCATCTCGCTTTT	TCTCCTCACTTTTTCAAATTTCTTCAT	61.807	AAAAGCGAGATGATGTGAATTTATTTT	61.537	153
Aradu.A01_2975	TCTCTCTCTCTCTCTCTCTCTCTCTCTCTCTCTC	TC(2*17)	14072677	34	CACCAGTGCCTTTCTTTCTGTCTTTCTTTCTCTCTTTCTTTCCCCTTTTCTCTT[TCTCTCTCTCTCTCTCTCTCTCTCTCTCTCTCTC]CTTGTCCTCTTTCTCCCCCTTCATTCTCTC	CACCAGTGCCTTTCTTTCTGTCTT	63.133	GAGAGAATGAAGGGGGAGAAAGAG	62.948	118
Aradu.A01_2979	GAGAGAGAGAGAGA	GA(2*7)	14086068	14	CAGAGGAGAGCGGAGAAGAAGACCGCGCTGGCGCGCTGGCGCGCTGGGCCTCATCGCCACCGTCGCGTCGTTGTTGAACCGTG[GAGAGAGAGAGAGA]GCGTTCGCGGAGGGAGGCATGGGAGAGAGTTTGAG	CAGAGGAGAGCGGAGAAGAAGAC	63.212	CTCAAACTCTCTCCCATGCCTC	62.539	132
Aradu.A01_2980	ATTAATTAATTAATTAATTA	ATTA(4*5)	14099015	20	TGTGTTGTGTGCAGTAGAAATTCTTTTTCTCTCCATTTTTAACATTGATAAATTCCTATCTATAAATTCTTTAGATATATCTTATCAAACTTCATAATTCTAATTAATTG[ATTAATTAATTAATTAATTA]TTACTTTTTCACTTCTCAATGTTCAGGAA	TGTGTTGTGTGCAGTAGAAATTCTTT	61.28	TTCCTGAACATTGAGAAGTGAAAAA	61.295	159
Aradu.A01_2992	ACACACACACAC	AC(2*6)	14226696	12	TTAGAGCCACCAATCCCCTATCTTCA[ACACACACACAC]TAATGGAAAGAGAGAAAAGTACAGAGAAAGAGAGAAAGAGATCCCAAAGTGGG	TTAGAGCCACCAATCCCCTATCTT	63.278	CCCACTTTGGGATCTCTTTCTCTC	63.679	91
Aradu.A01_2993	TATATATATATA	TA(2*6)	14240574	12	CATGTGGTCCTGTTGTTGCTTAACGTGAGACGAAAGGAATAAATAAGGTTTCCAAATTAGCTTTTATAAGCCGAGACAGC[TATATATATATA]TTTACTATCGACCTAACAAAATTTAATTGTGCACCAATTTCTTTTAATGCCTCAACTTTAGCTTTGCC	CATGTGGTCCTGTTGTTGCTTAAC	62.856	GGCAAAGCTAAAGTTGAGGCATTA	62.864	160
Aradu.A01_2995	ATATATATATATATATAT	AT(2*9)	14251803	18	TAGTGTTCTGCAGCGAAGTGGATATTTTGGGACTTTACTTTTGATCTTTTGTTACATATGTATAGACTC[ATATATATATATATATAT]TCTCTGGCCAGCCTTAGCTTCGCAGGATGGGTTAGGAGCTTGTTATTTTGTACTCTTGGCCCTCTGTTC	TAGTGTTCTGCAGCGAAGTGGATA	63.29	GAACAGAGGGCCAAGAGTACAAAA	62.921	156
Aradu.A01_2996	TCTCTCTCTCTCTCTCTCTCTCTCTCTCTCTCTCTCTCTCTC	TC(2*21)	14259140	42	CTAGCACCTTCTGTCCATCATCAATGGTAGCACCATCACCT[TCTCTCTCTCTCTCTCTCTCTCTCTCTCTCTCTCTCTCTCTC]NNNNNNNNNNNNNNNNNNNNNNNNNNNNNNNNNAGTGATGATGGTGATGGGTAAGGGTGAGGTGTAG	CTAGCACCTTCTGTCCATCATCAA	62.712	CTACACCTCACCCTTACCCATCAC	63.01	150
Aradu.A01_2997	ATATATATATATATAT	AT(2*8)	14260713	16	CAGAACCTGATACATCCGGTAGG[ATATATATATATATAT]AATATAGCCTCGCAGGGTGAGTGTCCTGTACACTTCGCAAGGTGAGTGCCATGTACACCTCGCAAGGTGAGTGCCATGTACACCTTGCAACCAGAAAGAGACGTGGGAAAAATTTCC	CAGAACCTGATACATCCGGTAGGA	63.525	GGAAATTTTTCCCACGTCTCTTTC	63.278	156
Aradu.A01_2998	TCTCTCTCTCTCTCTCTCTCTCTCTCTCTCTCTCTCTC	TC(2*19)	14266604	38	CTTACACCCTTATCTGCAGCACCTAAACCACCACTACCATAACATCATTTCCCTTCCTACTG[TCTCTCTCTCTCTCTCTCTCTCTCTCTCTCTCTCTCTC]ACTCACTCACTCACTTTTCCTCTCTCACCTCTTGAACATCAACATAGCCCAGCCACTAT	CTTACACCCTTATCTGCAGCACCT	62.946	ATAGTGGCTGGGCTATGTTGATGT	63.051	159
Aradu.A01_2999	GAAGAAGAAGAAGAAGAAGAAGAAGAAGAAGAAGAAGAAGAAGAA	GAA(3*15)	14267052	45	TGGTTGCAGAAAATAGAGGACTCAAAATTGTTACTTTCTGAAGCCAAAAACCTCCC[GAAGAAGAAGAAGAAGAAGAAGAAGAAGAAGAAGAAGAAGAAGAA]GGGAGGAGAAGATAGAACTCGCGACGGCAAAAGGAAGAACCACCATTAATGCA	TGGTTGCAGAAAATAGAGGACTCA	62.294	TGCATTAATGGTGGTTCTTCCTTT	62.922	154
Aradu.A01_3000	AGAGAGAGAGAGAGAG	AG(2*8)	14267274	16	AGGAGAAAAGTGCAAAGAGGGAAGAGAGAAAGAGAGAAGGACGATTGAAGAAGATAGAGGAGAAGGA[AGAGAGAGAGAGAGAG]TATGGAAATGGGAGGGTGCTGCAAATAGTCAGTGAGGGT	AGGAGAAAAGTGCAAAGAGGGAAG	63.387	ACCCTCACTGACTATTTGCAGCAC	63.91	122
Aradu.A01_3002	TTCTTCTTCTTCTTCTTC	TTC(3*6)	14298091	18	TCTTCTTTCTCCTTCTTTCCTTTTCCTTTCTTACT[TTCTTCTTCTTCTTCTTC]ATTTCTTTAACTTCTCATCCTTATTCTCTTTCATTCTCATTTACTTATTGCATTTGCATACTTCCATTCATTGC	TCTTCTTTCTCCTTCTTTCCTTTTCC	62.689	GCAATGAATGGAAGTATGCAAATG	62.653	127
Aradu.A01_3004	TATATATATATA	TA(2*6)	14324305	12	TAACGCTGAAAAGCAATAAATCGGAAT[TATATATATATA]AGATCGGAAAATTTTAGAATATATAAAATATAATATATATCTAGTTAAAGATTTTCGTCCGTTTGTTAGTTGACTGA	TAACGCTGAAAAGCAATAAATCGG	63.434	TCAGTCAACTAACAAACGGACGAA	63.057	116
Aradu.A01_3007	TATTATTATTATTATTAT	TAT(3*6)	14327008	18	AGCATTACCTGTGGGTTCTACTGCCCAATAATA[TATTATTATTATTATTAT]TACATGTTAATGAAAATAATAAAAATTAGAGTAAATAAATACCTAATACTATCTCTGACCATTTATTTTTTTGTATAACTAGATCCACATTCTCTCATGTGAACATG	AGCATTACCTGTGGGTTCTACTGC	62.851	CATGTTCACATGAGAGAATGTGGAT	62.382	158
Aradu.A01_3009	TTGTTGTTGTTGTTG	TTG(3*5)	14329016	15	TACTCTTCTTCATGTCGGCTGTTGCTCTTCATATGTAAATTATATCTAATTTTATTATGATTATTA[TTGTTGTTGTTGTTG]TTATCGTCGTCTCCGTCTATGGAGTTCTTGAGAGAAGAGCAACCTTCTTCGGAT	TACTCTTCTTCATGTCGGCTGTTG	62.842	ATCCGAAGAAGGTTGCTCTTCTCT	63.096	135
Aradu.A01_3010	CTCTCTCTCTCTCT	CT(2*7)	14329300	14	ATTTCCCACTCTCACATCAGGAATAATAATTAAAAAAATAAACG[CTCTCTCTCTCTCT]TGGTTAATATTTTTTTTTTTTGAAAATAAAAAGTTAATTTGGGTTGGCCTGCAGTGCTGCAGAGGAAGGTTAAACTCTGTGTGAGTGTGTCTCGG	ATTTCCCACTCTCACATCAGGAAT	62.25	CCGAGACACACTCACACAGAGTTT	62.947	153
Aradu.A01_3011	TTTTTTTTTTTT	T(1*12)	14329323	12	ATTTCCCACTCTCACATCAGGAATAATAATTAAAAAAATAAACG[CTCTCTCTCTCTCT]TGGTTAATATTTTTTTTTTTTGAAAATAAAAAGTTAATTTGGGTTGGCCTGCAGTGCTGCAGAGGAAGGTTAAACTCTGTGTGAGTGTGTCTCGG	ATTTCCCACTCTCACATCAGGAAT	62.25	CCGAGACACACTCACACAGAGTTT	62.947	153
Aradu.A01_3012	AGAGAGAGAGAGAGAG	AG(2*8)	14329573	16	GGACGGAAAGGTTTGAGTGTGTAGTAGGAAAAATTCACAGAAGAAAATCAAAACCTAGGACGAGTT[AGAGAGAGAGAGAGAG]GAGGGGTAGGTGTTGCAAAAATGTAG	GGACGGAAAGGTTTGAGTGTGTAG	63.233	CTACATTTTTGCAACACCTACCCC	62.836	108
Aradu.A01_3013	TCTCTCTCTCTCTCTCTC	TC(2*9)	14330594	18	AACAACTTTCCCACGTTAACCAAATCGAAAAGCATCTGAGGGGGAGTGCG[TCTCTCTCTCTCTCTCTC]CCCAAAGCAAATTGCCCAGTAATGGAAATAGACAGCGCAAGC	AACAACTTTCCCACGTTAACCAAA	62.834	GCTTGCGCTGTCTATTTCCATTAC	63.273	110
Aradu.A01_3014	TCTCTCTCTCTCTCTCTC	TC(2*9)	14331195	18	TTACCTCACTCTCACCACCCTGCGCGTGTTTCCCAAAACTA[TCTCTCTCTCTCTCTCTC]TTTGATTTAACTAATTTATATCTTAAGAACATATATAATAATGAATTAATAATTAAAATTATCTCTAAAAAATTATTAGATCTTCATTTTGACCTCCAAAA	TTACCTCACTCTCACCACCCTG	61.485	TTTTGGAGGTCAAAATGAAGATCTAA	61.397	160
Aradu.A01_3015	TGTGTGTGTGTGTGTGTGTGTGTGTGTGTGTGTGTGTGTG	TG(2*20)	14350333	40	GGGTTTTATTTTGGAGAATCAGGATGTTATTTTGTACACTTTTGGTTTTATCT[TGTGTGTGTGTGTGTGTGTGTGTGTGTGTGTGTGTGTGTG]TATTGCTTCTATATCCAACCCTTCTTAGCTTTAACATCTCGAGTGTAATGACGGTTATCGTTTT	GGGTTTTATTTTGGAGAATCAGGA	61.607	AAAACGATAACCGTCATTACACTCG	62.477	157
Aradu.A01_3017	TGTGTGTGTGTGTGTGTGTGTGTGTGTGTGTG	TG(2*16)	14358630	32	TCTTTTCTCCCGATTCTCTCTTCCCCTTTCTAT[TGTGTGTGTGTGTGTGTGTGTGTGTGTGTGTG]TTTCTGATTTGTGTTGTGTGTGTGTAGTTTAGGGAAATGAGGGGTGTGGCGATGGGTGAGGCGGTAAGGCGGTTAGGTTAGGGTTA	TCTTTTCTCCCGATTCTCTCTTCC	63.362	TAACCCTAACCTAACCGCCTTACC	62.641	151
Aradu.A01_3018	ATTTATTTATTTATTTATTT	ATTT(4*5)	14377129	20	CCACATCTCAAAACTGAACCACCAAATTACAAAATGTGATATATTTAATTTGCTACATATTTTATTTATTGATGTATTATTATTTTTAGTAAGTATTTTGTGAATATAAAATAAG[ATTTATTTATTTATTTATTT]GTCTTAACCACTTAAAGTTATTTTTATTTTTCAATAATAAAATTTTAAAATCTTTGTTTTTTAAAAATCAAATAAATTGAAGCAATCCAAACCAAAATAAA	CCACATCTCAAAACTGAACCACC	62.907	TTTATTTTGGTTTGGATTGCTTCAA	62.748	236
Aradu.A01_3024	TATATATATATATA	TA(2*7)	14405806	14	TAAGTGCCGATATTGGTGACGTAGAGCGAAAAAATGTGGGTAAAAATGGGTTTTTCTTCTTTCAAATTTTGTATCTTGATAAAACTATAAAAGAAT[TATATATATATATA]GAACATTGTCTACGAAAGATAAAAGTAAAGATAAGATAAGAAGGTAATATAAAGATAAGATAAGATAATAAAAACTAAAATTGTAACTGAATTTATGTATTCTGTTGGGTTGAATTTGTGG	TAAGTGCCGATATTGGTGACGTAG	62.354	CCACAAATTCAACCCAACAGAATA	62.097	231
Aradu.A01_3032	CTTCTTCTTCTTCTT	CTT(3*5)	14455128	15	AGAGCTTCTTCTTCTCCGACGATTGAGAAAACCCGCTGTCCTCCATCGGAGAGCAGAG[CTTCTTCTTCTTCTT]CTCCTCCTCCGCCGAGCCCGCCGCCGCGCCATCCTGTTCATGTAAGTTCCT	AGAGCTTCTTCTTCTCCGACGATT	63.205	AGGAACTTACATGAACAGGATGGC	62.713	124
Aradu.A01_3036	ACACACACACACAC	AC(2*7)	14470612	14	AACTCCTAAATCTCCGAGTCCACCTCTAGGAGGGATAGATACAAGTTTTAATACAACAATGACACACACAT[ACACACACACACAC]AAGCTAAGTATATAATCGGAAATTTCCAAAAGTAGATATTTGCTTGCACAAGAGTCTCCAACACGCTCAGT	AACTCCTAAATCTCCGAGTCCACC	63.084	ACTGAGCGTGTTGGAGACTCTTGT	63.819	156
Aradu.A01_3037	TATATATATATATA	TA(2*7)	14471832	14	AAAACAAAGCATAAATCTCGTCGCACTTGAAACTTTGAGAATAAAAAGCATAGATAATAGAAAGCAAAAGAGACGG[TATATATATATATA]CCCGCGAAGCAAAAGCCGGCTAGAAATAT	AAAACAAAGCATAAATCTCGTCGC	62.773	ATATTTCTAGCCGGCTTTTGCTTC	63.038	119
Aradu.A01_3038	ATATATATATATATAT	AT(2*8)	14473287	16	AACAAAGAACAAATCTCCTCGCACATTGAGAATAGAAAGCATAGATAACAAAAAGCAGAAGGGACA[ATATATATATATATAT]AATTCCAACAAGTTATATAAAAAATTCTAGTCTCAACCTGCGAAGTAAAGGCCGGCTAAAAATA	AACAAAGAACAAATCTCCTCGCAC	62.936	TATTTTTAGCCGGCCTTTACTTCG	63.571	146
Aradu.A01_3039	AATAATAATAATAATAATAATAATAATAATAATAATAATAATAATAATAATAATAATAATAAT	AAT(3*21)	14475677	63	CCGATGATAAAGCCGTACGTTAAATTTGAACACCATAGGGGGTTGCACGACAATAAC[AATAATAATAATAATAATAATAATAATAATAATAATAATAATAATAATAATAATAATAATAAT]AACGATAAACAATACTGCCGCGCAAG	CCGATGATAAAGCCGTACGTTAAA	63.241	CTTGCGCGGCAGTATTGTTTAT	63.393	146
Aradu.A01_3042	AATAATAATAATAATAATAATAATAATAAT	AAT(3*10)	14481039	30	TTTCTTTTGGACGGATGTTTATAGAGTATCAAGAAATAAAATTAAAATTTTGTG[AATAATAATAATAATAATAATAATAATAAT]ATTGCCAAAATTAAGTCGAACATAACA	TTTCTTTTGGACGGATGTTTATAGAG	60.979	TGTTATGTTCGACTTAATTTTGGCA	61.803	111
Aradu.A01_3043	TATTATTATTATTAT	TAT(3*5)	14481993	15	TTTCCTTCATCTGGCTTTTACCGACA[TATTATTATTATTAT]TCACAAAATTTTAATTTTATTTTTTGGTACTCTATAAACATCAATCCAAAAAGAAAAAAGAAACATTACAATTGAAAGAACTTTTGTTTTTAACCTCCAATAATATCCAGCCAGTCCA	TTTCCTTCATCTGGCTTTTACCG	63.61	TGGACTGGCTGGATATTATTGGAG	63.414	159
Aradu.A01_3045	TTATTATTATTATTATTATTATTATTATTATTATTATTATTA	TTA(3*14)	14500164	42	CACATGCACGTAACAACAATCAGTTTTGCACATTTAGGTAAAGGATTCTGCCATTTTATTTATTTAAGTAAATTGCCCACAAAATTTATAATTGTGCTTGTTATTTATTTTAC[TTATTATTATTATTATTATTATTATTATTATTATTATTATTA]TATGAAGTATTATATTCACTATTATTAAATTTTTATAATTGCGGTTGTTATTTATTATATTTTTCTATTATTTTATATTTACTGTTATATTATAATTTTATAATATGAAGTTTTAATTTGATTTGACGACTGAC	CACATGCACGTAACAACAATCAGT	62.121	GTCAGTCGTCAAATCAAATTAAAACTTC	61.611	289
Aradu.A01_3046	TAAATAAATAAATAAATAAATAAATAAA	TAAA(4*7)	14501583	28	GTTAACGGATGAACTGGATGAACCAATCCAGTTTTTTAAAATACTAGTTTACTCCCCTCACATCGCCGTTTTGATCCCC[TAAATAAATAAATAAATAAATAAATAAA]AGACACATTTGTGAAATCCTATCAGAGCAAACAAGAAGCC	GTTAACGGATGAACTGGATGAACC	62.913	GGCTTCTTGTTTGCTCTGATAGGA	63.133	147
Aradu.A01_3047	AACAACAACAACAAC	AAC(3*5)	14532146	15	TAATCAACACACGGCGCTAGTAAACCAACT[AACAACAACAACAAC]TACTACTACAATCAGTGCAAACCCTAGCCTTCCACACAGCTTTGCACGATCCACATTAAACCCTACACCCGTTA	TAATCAACACACGGCGCTAGTAAA	62.895	TAACGGGTGTAGGGTTTAATGTGG	63.023	119
Aradu.A01_3052	GATGAGGATGAGGATGAGGATGAGGATGAG	GATGAG(6*5)	14567186	30	GCATTCCGATGAGTCTAATTCAGGAGAGTAATATGGGAGTTGATGATGACACTGATGACTATCTAGTAGACCATCCGGAGAGTGATGGAAACCATGAT[GATGAGGATGAGGATGAGGATGAGGATGAG]GACGAGGATGACGATAAGGATGATTC	GCATTCCGATGAGTCTAATTCAGG	63.223	GAATCATCCTTATCGTCATCCTCG	63.103	154
Aradu.A01_3055	GAAGAAGAAGAAGAAGAA	GAA(3*6)	14570688	18	GAAAGAAGAGGAAGAACATCACCGGGTTGCAGACACTCACGGACT[GAAGAAGAAGAAGAAGAA]TTGGGGTTCTGGGTACAATCTTCGTTTATGTACTCATGAGTCGCTTAATTGAACGGACCGACCGGTTCATTCACAAATTTCCACGCACTAGAA	GAAAGAAGAGGAAGAACATCACCG	62.584	TTCTAGTGCGTGGAAATTTGTGAA	62.956	156
Aradu.A01_3058	ATATATATATATAT	AT(2*7)	14616005	14	GCAGACAATGAGAATTGTGTGAA[ATATATATATATAT]AGAGTAGTTAAGGTTTTAAAGATGTTTATTCTTTTGGATTAAGTTTTCTTACCAACTAATTTAATCATGCAAGATTCATTTCATGACAAACTG	GCAGACAATGAGAATTGTGTGAAA	61.417	CAGTTTGTCATGAAATGAATCTTGC	62.023	130
Aradu.A01_3062	AGAGAGAGAGAGAGAGAG	AG(2*9)	14643705	18	ATAGTAGTGCACTTGTGCTTCGGAACTTGCCACGGGAAGAAGAAAAAAAAAAAAAATAAAAGTATAAAATAAACAAGGAAT[AGAGAGAGAGAGAGAGAG]CATCGGCATAGGCAATAGCGCATAGCTATTAGTTTTAGTCACTGCCATACAAGAAGCAAGA	ATAGTAGTGCACTTGTGCTTCGGA	62.353	TCTTGCTTCTTGTATGGCAGTGAC	62.858	160
Aradu.A01_3064	TTATTATTATTATTATTATTATTATTATTATTATTATTATTATTATTATTATTATTATTATTATTATTA	TTA(3*23)	14644664	69	CGTAAGTCATAACATACTTTCCTGTTGCTTTTTTTCT[TTATTATTATTATTATTATTATTATTATTATTATTATTATTATTATTATTATTATTATTATTATTATTA]TTTATTTATTTTTTCTATCCAAAAATTTTCAAATGCTAAACTACTCCCACTCA	CGTAAGTCATAACATACTTTCCTGTTGC	62.359	TGAGTGGGAGTAGTTTAGCATTTGAA	62.37	159
Aradu.A01_3065	ATATATATATATAT	AT(2*7)	14657974	14	AGCTTTCCTTCTTCCCACATCTCTCTATATTTACCTTTTAGAAATATTTGATAATAAAAAAAAATTAACCAAAAATAACTATAACTCATTTTATTTGTCTTAATTTCTGCACTCC[ATATATATATATAT]CGGAAGGCATGCTATTTAAGCTAACTG	AGCTTTCCTTCTTCCCACATCTCT	62.986	CAGTTAGCTTAAATAGCATGCCTTCC	62.609	156
Aradu.A01_3066	TGTAATGTAATGTAATGTAA	TGTAA(5*4)	14659485	20	GGAGCAAGTGTGAGTGGAGGTAATGCATCGTTTAGT[TGTAATGTAATGTAATGTAA]TGTGTGTGCGTGTGACTGTATGAGAGAGATTTGATTCTAGTGTCAGTGGGTTGGGTGGTGGTTTGTTTTGGATTGTTTGGT	GGAGCAAGTGTGAGTGGAGGTAAT	62.925	ACCAAACAATCCAAAACAAACCAC	63.129	137
Aradu.A01_3070	TTGTTGTTGTTGTTGTTG	TTG(3*6)	14693889	18	AGAATACTGATGAAGAATTTGGCGGAATAATGTTGTTA[TTGTTGTTGTTGTTGTTG]CTACTACTACTATTATAGGGTAGAGTTCTTAATCAATATATAACAAATACATTAAAAATTTAAAATTTATATATTTTGCCATAAAATACTCTTGATTAATGA	AGAATACTGATGAAGAATTTGGCG	60.811	TCATTAATCAAGAGTATTTTATGGCAAA	60.434	158
Aradu.A01_3071	ATCATCATCATCATCATC	ATC(3*6)	14694326	18	CATCCTTCATTTTTCTCCTCCTCCTTCGTTATTATCACTACTATCATCATCTTTCATA[ATCATCATCATCATCATC]ATTGTTTTCTTTTTCTTAGTTCAATATCACACAATTTCTGTATTACAATTAATTTTTTTTTGTCAAAATTAAGAATTTTTTTCTATGTCGCGCTTTTATCATCGTTGTCATCATCGTCGTTGTTTTCTT	CATCCTTCATTTTTCTCCTCCTCC	63.459	AAGAAAACAACGACGATGATGACA	62.948	205
Aradu.A01_3073	TGTGTGTGTGTG	TG(2*6)	14740250	12	CAATTTCAGTTGTGACAATCTAGGGATTTTTAATAAAGAGATGAAAAATTAAAAGAATAAAAGAACATTCAAAATTACAATTAATGAACTAATAAAGGAATTAAAGAACTATCTATGTAATATGAAGAAGTAAGATGTAAAAGAGATTGA[TGTGTGTGTGTG]TAACTCAAAGCATAAATGGCTTCTTGGCTTGGAAT	CAATTTCAGTTGTGACAATCTAGGGA	62.631	ATTCCAAGCCAAGAAGCCATTTAT	63.202	197
Aradu.A01_3079	TCTCTCTCTCTCTC	TC(2*7)	14826221	14	AATCACCTCCTTCTTTTTCAAAATCTTTTTATTTAACTAATTGTTTTAAATTTTAATTCTATTCCTTTTTATAAATTCAAATTTTAACTTCAATTTAAAATAAAAACAAAAACATTTTTCTTTTATTTTAGTTAATTTTTGAAAAT[TCTCTCTCTCTCTC]ATCTCCTTCTATTTATTTATTCATTTACTAACACTTCTCTTCATCTTAAAATTTAAACCATCTCTTTCTCTCTGTGTTCG	AATCACCTCCTTCTTTTTCAAAATC	60.215	CGAACACAGAGAGAAAGAGATGGT	61.173	240
Aradu.A01_3083	AAGAAGAAGAAGAAG	AAG(3*5)	14876116	15	GCATGCAGCAATCATTTTCTAACTGTCTCAACGTAATAACTTCATTCAACTGATTTGAAGTTGAATTATTCATTGTTTCCATTCAGAAGTGTAGATTGAAGAAGAAAACA[AAGAAGAAGAAGAAG]AACGACGGAGTTTATTATGTTGAATTCA	GCATGCAGCAATCATTTTCTAACT	61.763	TGAATTCAACATAATAAACTCCGTCG	62.384	153
Aradu.A01_3084	AACAACAACAACAACAAC	AAC(3*6)	14876793	18	ACCCTTCCTTCTCTTCTTCCTCAAATCTTCATTCAACACCATGAAGAACACA[AACAACAACAACAACAAC]ACAAAACTCATCCTCCTCCACCCTTACATCCAGAAACAAGGAAGCTCCAATCGTCTATG	ACCCTTCCTTCTCTTCTTCCTCAA	62.958	CATAGACGATTGGAGCTTCCTTGT	62.923	129
Aradu.A01_3085	AGAGAGAGAGAG	AG(2*6)	14886245	12	AACAAACCAATTGAACTAAAAATTGA[AGAGAGAGAGAG]TATAAAAGAAATGAAGACTTAAAAGAAGTCTAACTCCAAAAATATCTCTACGATAAGAAAAGAGATTTTTACTGGAGTGTCCTCCA	AACAAACCAATTGAACTAAAAATTGAA	60.368	TGGAGGACACTCCAGTAAAAATCT	60.391	124
Aradu.A01_3086	TATATATATATA	TA(2*6)	14895708	12	AAAAATTGATTTTCATCCGGAGTTAATATTAACATTCCTATAAAAAATAGCATTCATAAATTTATAATTACGAAATACCAAACGAAAGTATTAAGTTTAAAATAATAGCATAAAATTGTCCTAAGAAAAAAAAGTGTGTG[TATATATATATA]ATCCTAACGTTGCATTTCTAAACAAAA	AAAAATTGATTTTCATCCGGAGTT	61.165	TTTTGTTTAGAAATGCAACGTTAGG	60.714	179
Aradu.A01_3087	TTGTTGTTGTTGTTG	TTG(3*5)	14895922	15	CGTTGGGTTGTGTTTAAAACTTTGAATATAAATTAGGTACACTATGATACAAAACGTAATAATAAGAATAACAACATTATTA[TTGTTGTTGTTGTTG]TTAAAATCTTAGAAAATCCTAGAAATATTATTATAACGAGAAAAACACTTATGGTTTGTAGAA	CGTTGGGTTGTGTTTAAAACTTTG	61.765	TTCTACAAACCATAAGTGTTTTTCTCG	61.036	160
Aradu.A01_3090	TCTCTCTCTCTCTCTCTCTC	TC(2*10)	14919610	20	TAGGTCCAGTCCTGATGAAACACACCATATTCGATGATGAAACTTCATTCAACGCAAAATCATCATTCATCTTCTCCGATCCTTCGTTTAAACTTTCTCTCCTCT[TCTCTCTCTCTCTCTCTCTC]TGATTCGAGTTGAAAATAGGGCAAAATTG	TAGGTCCAGTCCTGATGAAACACA	63.026	CAATTTTGCCCTATTTTCAACTCG	62.93	154
Aradu.A01_3091	TGTGTGTGTGTG	TG(2*6)	14920643	12	CCTAGCTTCATCCCTGGTGTTTTGGATGTCAATTTACTTGATGAAGTTATCCAAGTAAGGCATCTATTTTTTAATTTAAATTTAAATAATGTGTGTTTAGTT[TGTGTGTGTGTG]TTTGTGTTTTTATGTGTAATAATCTAATGCAACTTTTCCTTGGGAA	CCTAGCTTCATCCCTGGTGTTTT	62.797	TTCCCAAGGAAAAGTTGCATTAGA	63.109	160
Aradu.A01_3095	TTGTTGTTGTTGTTG	TTG(3*5)	14945230	15	CCCTCTCCCTCTGTTTCAATTTTTTATTCTTTTTTCTTTAATTTTTCATATTTAAAGGATTTA[TTGTTGTTGTTGTTG]ATAATGCTTCTAGTAGCTTCTGTTTATTCCTTTTATTCTATTGTTGTTGTTGATGCTTTGGTTGCTTTTA	CCCTCTCCCTCTGTTTCAATTTTT	62.968	TAAAAGCAACCAAAGCATCAACAA	62.869	148
Aradu.A01_3096	TTGTTGTTGTTGTTG	TTG(3*5)	14945390	15	CTTCTGGTTTTGTTTTTGTTGTCGCTCTAATTCAATTATCCATTATTA[TTGTTGTTGTTGTTG]TTCTGCTGATTGTTATCTATTGTTGCCTGCTTTTGTTTCTGTGTTTGTGCATCTGCTTCTGCTTCTGGTTAATATTGAGGAAGAAGAGGGGTGTTG	CTTCTGGTTTTGTTTTTGTTGTCG	62.03	CAACACCCCTCTTCTTCCTCAATA	62.782	159
Aradu.A01_3098	TCTCTCTCTCTC	TC(2*6)	14953238	12	TTCCCCACCAAACCTTTATCCTACAATTCCAAAACGAGTCCAACCAAAATTTTCATATCAAACCTTA[TCTCTCTCTCTC]ACACATTATGATCATTATTTAATTTTAATATTTTTATCTAATTTTGAAATACATTCAATATGTAACTATATTCCTTTGCTTTTGAATTTAAAATTCAAATCCTATTTTCAGAACTCAATTATTCCAACCAACCAACTTGAAAATT	TTCCCCACCAAACCTTTATCCTAC	63.366	AATTTTCAAGTTGGTTGGTTGGAA	62.811	224
Aradu.A01_3099	TCTCTCTCTCTCTC	TC(2*7)	14953640	14	ATCCAAAAGGAGTCCAACCAAAATTTAGCATTAAAAAACA[TCTCTCTCTCTCTC]GTTTAGCCGTCCCAACTAGTAACTGCCAACTATTTCTCTCTCTTATTTAGTCAACCGTCCTATACACGACGTGTCCTTCCCATTCTCCTCCAATTCTTT	ATCCAAAAGGAGTCCAACCAAAAT	63.078	AAAGAATTGGAGGAGAATGGGAAG	62.958	153
Aradu.A01_3100	TTTTCTTTTCTTTTCTTTTC	TTTTC(5*4)	14977854	20	AGCAATCTCAGGCTATCAGTTTGGCGGGCACTTTCGCATTAGCAATTTGGCACAAGCCCATTCAGTAAACATTTCTCAACTTTTGTTTCATTCATTATTTCACA[TTTTCTTTTCTTTTCTTTTC]TTTATGCCTCCACATCACCACTTAC	AGCAATCTCAGGCTATCAGTTTGG	63.035	GTAAGTGGTGATGTGGAGGCATAA	62.309	149
Aradu.A01_3103	TTGTTGTTGTTGTTGTTGTTGTTG	TTG(3*8)	14987190	24	GACCTTGCTGTCTCTACTTCGCTCTGTACCTTGTTTGTCTTTTTCTGTAATTGATGAAGTTTTTCATTCTTTCTTAAAAAAAATTAGAATGAT[TTGTTGTTGTTGTTGTTGTTGTTG]TTATTGTTGTGGTTGTTTGTTAGATTTGAAGGA	GACCTTGCTGTCTCTACTTCGCTC	63.053	TCCTTCAAATCTAACAAACAACCACA	62.941	150
Aradu.A01_3109	GAGGGAGGGAGGGAGGGAGG	GAGG(4*5)	15005914	20	TCACTCCCACCACATCTACTACCACCTACATTATCATAGCTCCATCTGCTGCTGCCATTGGTTTATCAGAGAGA[GAGGGAGGGAGGGAGGGAGG]GAGAGGCGATGCGAACAAAGGAAAGAATTGTGGCTG	TCACTCCCACCACATCTACTACCA	62.919	CAGCCACAATTCTTTCCTTTGTTC	63.227	130
Aradu.A01_3110	AGAGAGAGAGAGAGAGAGAGAGAGAGAGAGAGAGAGAGAGAGAG	AG(2*22)	15006065	44	GCCGTTGGTTGAGAAAAAGATAACCAATGCAAGCAAAGGGAGGGAGGGATTACT[AGAGAGAGAGAGAGAGAGAGAGAGAGAGAGAGAGAGAGAGAGAG]ATTGTTGTTGCTAGGTCACTGCTG	GCCGTTGGTTGAGAAAAAGATAAC	62.247	CAGCAGTGACCTAGCAACAACAA	62.646	122
Aradu.A01_3111	TTTTATTTTATTTTATTTTA	TTTTA(5*4)	15021011	20	ATAAGCTCGTCAAGATTCTTCCCCC[TTTTATTTTATTTTATTTTA]TTGTATAGTTTTTGGTGAAATTCTTCCTCTTTTATTTTAGCTTATCTATTTGAATGATCAGAGAGCACCTCATGTG	ATAAGCTCGTCAAGATTCTTCCCC	63.093	CACATGAGGTGCTCTCTGATCATT	62.817	121
Aradu.A01_3116	TCTCTCTCTCTCTCTC	TC(2*8)	15057433	16	CTTAAAGAATTGGGTTTTGGTGGGGTGTGGCTGAGGGT[TCTCTCTCTCTCTCTC]TGTAATGTGCACTCTGTTTCACTTCCTAGGCCTCTCTTCGGGTCCCGTTCTATAAC	CTTAAAGAATTGGGTTTTGGTGGG	63.743	GTTATAGAACGGGACCCGAAGAGA	63.783	110
Aradu.A01_3117	ATATATATATAT	AT(2*6)	15066298	12	AAGTTTGTTTGGAATGTTCGGAATAAATTATTTATCATATCGAGACTCGACAATGATATTTAAAAAAAAAATATATTTATAAATGAAGAATATATATTGAAGACTTACATGTAAAATATTTTTAACTTGAGAA[ATATATATATAT]TTTGAAGATGGATTAATATTTTAATTTTTCAGTATTATATGTTATAATTATTGTTAGGATTATTTTGTTTGGCTGGAGATAATAACTTCCAA	AAGTTTGTTTGGAATGTTCGGAAT	62.026	TTGGAAGTTATTATCTCCAGCCAAA	62.158	237
Aradu.A01_3119	TGGCCTGGCCTGGCCTGGCC	TGGCC(5*4)	15099764	20	AGCATGATGACTAGGGGTGAAAAAAGGCCAGGCGGCCTGCCAGGGGCCTGCAGCCTGGCCTGTGTT[TGGCCTGGCCTGGCCTGGCC]TGTTATAAAATAGGTACAAGCCCATGCTCTTTTAA	AGCATGATGACTAGGGGTGAAAAA	63.121	TTAAAAGAGCATGGGCTTGTACCT	62.356	121
Aradu.A01_3120	CTCTCTCTCTCT	CT(2*6)	15105356	12	TCACTTTTTCTCTCCCAATTTTCGAAAATCACTAACCACTTTTTCAAAAATCTTTTTAAATTTTCGAAAA[CTCTCTCTCTCT]TCTCTTTCTATTTAATCACTAACACTTAACCTCCTTTGATAATTCGAACCCCCTCCCTCTCTATAATTTGAA	TCACTTTTTCTCTCCCAATTTTCG	62.798	TTCAAATTATAGAGAGGGAGGGGG	62.758	154
Aradu.A01_3122	ACAACAACAACAACA	ACA(3*5)	15132010	15	ACGATGTTGCATCACTTCAAAAGAAATACAGTTGGTTCTCTCCTTCATAACATGTATAGGATTAT[ACAACAACAACAACA]TGACATGTATAGGATTATGTGGAACGTAATTTATTTCTCGGTCTTTGTTTTGGCATTGTATATGTGTGGGA	ACGATGTTGCATCACTTCAAAAGA	63.065	TCCCACACATATACAATGCCAAAA	63.258	151
Aradu.A01_3123	AGAAGAAGAAGAAGA	AGA(3*5)	15132589	15	AAAAACGGTCACGTTGAAAAAGAATTATGCAAAAATACAATGTTGGACCTTTTCCTTATTCTTTTGT[AGAAGAAGAAGAAGA]CGACATTCAAAATCAAGAAGAAGGAACAAAACAAACCGGGGTCAAACTGTTGTTGAACCGATTTT	AAAAACGGTCACGTTGAAAAAGAA	63.036	AAAATCGGTTCAACAACAGTTTGAC	62.549	147
Aradu.A01_3124	TCTCTCTCTCTC	TC(2*6)	15140007	12	CTCAAAGACTTCGGGATCAGAAAACCTCTTTGGCAGAGGAAAATTTGGCAGAGTCTACATTGCGAGAGAAGTCAAGG[TCTCTCTCTCTC]TGTTATTTTATTTATTATTATTTTTCTTAATTTTTCTGTTTGGTTGTTCAGAAAGTTCC	CTCAAAGACTTCGGGATCAGAAAA	62.993	GGAACTTTCTGAACAACCAAACAGA	62.821	148
Aradu.A01_3125	TGTGTGTGTGTG	TG(2*6)	15142367	12	CATGGGATTTTAATGTTAGGCACGTGCACTAAAATATGTATA[TGTGTGTGTGTG]AGACTCTGCTTAAAGTCCAAAACAGTGGACATCATTAATTTGCTCATTTGACATAGGACATGCTTGGTCCATGTAAAACGAAAAG	CATGGGATTTTAATGTTAGGCACG	63.521	CTTTTCGTTTTACATGGACCAAGC	63.039	139
Aradu.A01_3129	TAATAATAATAATAATAATAA	TAA(3*7)	15164725	21	TAATATACACGGTGCCAGTTCGCAGAGCTTGTCT[TAATAATAATAATAATAATAA]AATCATTTGTTCAATTTAAAGTGTGAAAGTTGCGGACGTAGAGGTAATGTGTAAGAACGGCCAAA	TAATATACACGGTGCCAGTTCGC	63.186	TTTGGCCGTTCTTACACATTACCT	62.944	120
Aradu.A01_3130	AATAATAATAATAATAATAAT	AAT(3*7)	15164810	21	AGGTAATGTGTAAGAACGGCCAA[AATAATAATAATAATAATAAT]CTGCGGATATCCATGGAAATTACCTGTAATTAGAAAGTTAACGGGATCTACAAAATTTTTATAGGAATGAGAATTCGTCCTTGTGAATAAATAAAGAGGGGTGGGAACCTTT	AGGTAATGTGTAAGAACGGCCAAA	62.944	AAAGGTTCCCACCCCTCTTTATTT	63.237	156
Aradu.A01_3135	CTCCTCCTCCTCCTC	CTC(3*5)	15233220	15	CATCACTTCCATCTCTTCCTCCTCTTTTTTTTCTCATTTAAATTTCTTCGATTTTCTCTTTCTTTTTT[CTCCTCCTCCTCCTC]CCTCACCATCATTATCGGAATTGTCATT	CATCACTTCCATCTCTTCCTCCTC	62.651	AATGACAATTCCGATAATGATGGTG	63.023	111
Aradu.A01_3140	AAAACAAAACAAAACAAAAC	AAAAC(5*4)	15264660	20	GCGTCCCTTCACAAGCTTACTAACCTCAATGTGCTGAAAA[AAAACAAAACAAAACAAAAC]CACAAAATCAATTAGAAATTTGAATTTATCAACCACATAAATAGCAGAGAATATTCATGAAATTCGAACCGACCTTGGTGATTTTGAGCTTGTTGAAA	GCGTCCCTTCACAAGCTTACTAAC	62.563	TTTCAACAAGCTCAAAATCACCAA	62.943	158
Aradu.A01_3143	TATATATATATATATATA	TA(2*9)	15268989	18	TCGGGTGTCACCTACCTCTACTTTTTTAATTTCATACTATATTTATTTAATATTGAGCCTTTGCAAAAATG[TATATATATATATATATA]TTCACATAGCATTAATACATAGACTTATTTCAAGATTCTCAAAAACAAATCATGCCC	TCGGGTGTCACCTACCTCTACTTT	62.397	GGGCATGATTTGTTTTTGAGAATC	62.915	146
Aradu.A01_3144	TTAGGATTAGGATTAGGATTAGGA	TTAGGA(6*4)	15270419	24	TGCAGAGACTCAGGACATCAATTCATATCAGATCATAATTCAATTTTAGGTTTTAGATGTAGTTTTTAGAGAGAGAGGTTCTCTCCTCTCTCTTAGGAT[TTAGGATTAGGATTAGGATTAGGA]TTTCATCTTTTTCAATCATAGGTTCAATGTTCC	TGCAGAGACTCAGGACATCAATTC	62.926	GGAACATTGAACCTATGATTGAAAAAG	62.194	156
Aradu.A01_3166	ATGATGATGATGATGATGATGATGATGATGATGATGATGATGATGATG	ATG(3*16)	15287090	48	GCCGGATTTAGAACCTCATTCTTTTCATTTCTTTTCTGTAAAAAAAAATTCATTTTTTCATATTGTTGATGAATAAC[ATGATGATGATGATGATGATGATGATGATGATGATGATGATGATGATG]AGGTTATGTGGTGAGAAGTTAGAGTGATGACA	GCCGGATTTAGAACCTCATTCTTT	62.903	TGTCATCACTCTAACTTCTCACCACA	62.307	157
Aradu.A01_3168	TATATATATATATATATATATATATATA	TA(2*14)	15309185	28	TTGTCCCTCCTAGAGGTTGACTTGTAGAAACAGGTGTTTATTTTGTAGTCTGAGTTATATTTTGGGT[TATATATATATATATATATATATATATA]TCATACTCTGGCCAGCCTTAACTTC	TTGTCCCTCCTAGAGGTTGACTTG	62.993	GAAGTTAAGGCTGGCCAGAGTATG	62.536	120
Aradu.A01_3171	AAGAAGAAGAAGAAGAAG	AAG(3*6)	15331127	18	GAAATAGGAAGGTTTATTCCGGGCGATAAAGCCAATAAAATGGCTTTTAAGATGGCTATTAGATCATTGATTGAGATTCATCTTGTGAAAACAGATGA[AAGAAGAAGAAGAAGAAG]TGACAAAAACAAAGAATGGGAGGTG	GAAATAGGAAGGTTTATTCCGGGC	63.993	CACCTCCCATTCTTTGTTTTTGTC	63.006	141
Aradu.A01_3173	AAGAAGAAGAAGAAG	AAG(3*5)	15345994	15	AGGAAGGTTTATTCTGGGCGATAAAGCCAATAAAATGACTTTTTAGAAGGCTATTAGATCATTGAGATTCATCTTGTGAAAACAGGTGA[AAGAAGAAGAAGAAG]TGACAAAAACGAAGAAGGGGAGGTGAAGGATTTAGAGTTTGCCC	AGGAAGGTTTATTCTGGGCGATAA	63.187	GGGCAAACTCTAAATCCTTCACCT	62.995	148
Aradu.A01_3175	TAATAATAATAATAATAATAA	TAA(3*7)	15350081	21	TTTTATTCACCATGTGATCTTTGATGTATATGTTTTTTTTTCTTTTTC[TAATAATAATAATAATAATAA]TCATAGTAATAAAATGTTTTGAATAGCAAAAAATAACGGGAACAAGAGAGATTTTGCTTGCTCCTGGAAAAATTAG	TTTTATTCACCATGTGATCTTTGATGT	61.889	CTAATTTTTCCAGGAGCAAGCAAA	62.837	145
Aradu.A01_3176	GAAGAAGAAGAAGAA	GAA(3*5)	15350350	15	TTTCTACAAATCCAGTGTGGCAAATGCTGGTTTAGTGGCTGTAAAAAAAT[GAAGAAGAAGAAGAA]GTTGATGACGATGGTATCTTTTCAAGAACTTGTAACACCTCTTTCATTGGTGGCCTTTTTTGCGGAACACTAGACACGCAACTGTA	TTTCTACAAATCCAGTGTGGCAAA	62.843	TACAGTTGCGTGTCTAGTGTTCCG	63.626	151
Aradu.A01_3177	GATGATGATGATGAT	GAT(3*5)	15353275	15	CCGTGAAGTGAGAGAAAGAGGAAGAGTTTTGTGGCGATGGTTGCTCATGGTTTTTTTACAGAGTGAAGAGGAA[GATGATGATGATGAT]TCTGCCACATTTCTTCTCCAAGTGAGAACGGAG	CCGTGAAGTGAGAGAAAGAGGAAG	62.892	CTCCGTTCTCACTTGGAGAAGAAA	63.208	121
Aradu.A01_3182	TTAGTTAGTTAGTTAGTTAG	TTAG(4*5)	15384413	20	TATCATTCACCACCCATCACACTCACCA[TTAGTTAGTTAGTTAGTTAG]TGTTTAATTAGTTAGTTAGTTATTGTGTTAGTTAGTTTAATTTTCTATTTTGGTGCTAAGTGTTAGATTATTGCTTTGATTTGCTGATTCTATTGAGACGTTGC	TATCATTCACCACCCATCACACTC	63.141	GCAACGTCTCAATAGAATCAGCAA	62.76	152
Aradu.A01_3184	ATATATATATAT	AT(2*6)	15392552	12	GAACTCACGAGCTGCCTCAATAATAGGAATATAATCTATAATTCTATACCAATAATTTACAACTTATATATTTTAAAAAAATATTTAAAAAGATCAATTTTATATTATTAAAAGTATAGATTAAATGCATATAGAATATGAGTATTA[ATATATATATAT]AATCGAGCCAGTTCACGAGCTAATGAGCTGAGCTTATCCAAACTCAAGCTCGACTCATT	GAACTCACGAGCTGCCTCAATAAT	63.051	AATGAGTCGAGCTTGAGTTTGGAT	62.613	218
Aradu.A01_3185	TATATATATATATA	TA(2*7)	15399162	14	CTTTTTCATGATACAAAACTGTAAATGGTAATTTTTATATATTATTGTCTTACTTTGATTGAGAT[TATATATATATATA]TTTATTTTTTAATTTTATCAATAGAAATAGTAATATAAAATATAACACCGCTCCCCC	CTTTTTCATGATACAAAACTGTAAATGG	60.389	GGGGGAGCGGTGTTATATTTTAT	61.368	136
Aradu.A01_3189	TCTCTCTCTCTCTCTC	TC(2*8)	15435537	16	TATCTTTTTGATGAGCAGGGGAACGATGGGGTGGA[TCTCTCTCTCTCTCTC]CCCTCCTTTTTTGGCAATAGTGATGATAGCTTCCCACACTGTCGCCGTCGCCACCTCCTTCCTCTCCTTTCTTTGCATCAC	TATCTTTTTGATGAGCAGGGGAAC	62.705	GTGATGCAAAGAAAGGAGAGGAAG	62.698	132
Aradu.A01_3192	AATAATAATAATAAT	AAT(3*5)	15458782	15	TTGAGCCTTTAGTTTGATATCGCATTTCAATCTTTATAAAATGCTAGAAAATTGTTTTTAGTAGTTAAAATCACATGTCAAAGATCTTCA[AATAATAATAATAAT]CACATAATTACTACTAATAATAAATGCCATACAAATAAATTTAATATAAAACTTGAATACAATTCCTATCCCTCTGTATAAAATAAAATCTTACATACAAAGGCGGGGGAATTCTATTAGAGCAACT	TTGAGCCTTTAGTTTGATATCGCAT	62.291	AGTTGCTCTAATAGAATTCCCCCG	62.9	232
Aradu.A01_3194	TAATAATAATAATAATAATAATAATAATAATAATAATAATAA	TAA(3*14)	15491828	42	TTTTTCCTTTTAAAGCTACCCCAATCTTTATT[TAATAATAATAATAATAATAATAATAATAATAATAATAATAA]TTAATGGTTCAAAATGTGAGAATAGACCA	TTTTTCCTTTTAAAGCTACCCCAA	61.351	TGGTCTATTCTCACATTTTGAACCA	61.894	103
Aradu.A01_3197	GTGTGTGTGTGT	GT(2*6)	15529737	12	TATTAAGCATCCCCAAACATGCACTTGCATTA[GTGTGTGTGTGT]ATGGAAAATAATTGCATTAAGAAATAAAATGATAAAAAAAGGCACAAATCTTTGTGATGTATACAGGATTAATTGGAATTCTAAATAAACTGTGTGCTTGGGATTCTGCAAATAT	TATTAAGCATCCCCAAACATGCAC	64.047	ATATTTGCAGAATCCCAAGCACAC	63.456	159
Aradu.A01_3198	GTGGTGGTGGTGGTGGTGGTGGTG	GTG(3*8)	15536387	24	TGTGGTCCCGTGAGGTTAGCGCTGTCGATGGCATGATGCGC[GTGGTGGTGGTGGTGGTGGTGGTG]ATGGTGATGGTCGTGCTCGTGCTCGTGCTCGTGGTGGTTATGATCGCTGTGGCTGTGAT	TGTGGTCCCGTGAGGTTAGC	63.388	ATCACAGCCACAGCGATCATAAC	63.516	124
Aradu.A01_3199	ACAACAACAACAACAACAACAACA	ACA(3*8)	15537602	24	AGGTACAAGCTTCTTGCATTATTGAACAGCTGAT[ACAACAACAACAACAACAACAACA]AAGCCTTATCCCACTAAATAGGGTCGG	AGGTACAAGCTTCTTGCATTATTGAAC	62.157	CCGACCCTATTTAGTGGGATAAGG	62.977	85
Aradu.A01_3201	AATAATAATAATAATAATAATAATAATAATAATAATAAT	AAT(3*13)	15575251	39	ACTATAATTCCACTCTACTAATGGCAGCTATTAATTATTGGTTTAATTTTTTGCTG[AATAATAATAATAATAATAATAATAATAATAATAATAAT]AAAATTTAGAAACAAACAGATATGCTAAAAAATTTAAAACAAAATGAAGAGTTAAGGTCAAGT	ACTATAATTCCACTCTACTAATGGCAGC	60.606	ACTTGACCTTAACTCTTCATTTTGTTTT	60.227	158
Aradu.A01_3203	AATAAAATAAAATAAAATAA	AATAA(5*4)	15578139	20	AAGGAAAAGAAAACGGAAATCGAGAAAAACGACAGCGTATTTGAAATTGGAAATTCACC[AATAAAATAAAATAAAATAA]AAGAGGATGAAATGAAAAGTTTGAAGTGCCTTGG	AAGGAAAAGAAAACGGAAATCGAG	62.989	CCAAGGCACTTCAAACTTTTCATT	62.728	113
Aradu.A01_3204	AGAGAGAGAGAGAGAGAGAGAG	AG(2*11)	15579174	22	GGACTTTGTCGTCGCTATCGTAGTTGGAGGCACAGAGAACGA[AGAGAGAGAGAGAGAGAGAGAG]AAAGAGCTCAGGTTAACTAGAGTGAAAGAGGAGGAGATACAATGAAGGAGGATCTGTTCCTCCACCACTGCACCTGCTATTACTGTCGATG	GGACTTTGTCGTCGCTATCGTAGT	62.962	CATCGACAGTAATAGCAGGTGCAG	63.189	155
Aradu.A01_3206	CACACACACACA	CA(2*6)	15583379	12	ATTTGGGATAGGTTCCAATCGAGACGGGTGGTTAAGCAGGAGGGGACATGGTCGAGGTAAACCCGCCCCTACCCGTC[CACACACACACA]TACACTTTTAAGATTTTAGGGTTTCCTAACAGCCTCATGCCTTTA	ATTTGGGATAGGTTCCAATCGAGA	63.969	TAAAGGCATGAGGCTGTTAGGAAA	63.228	134
Aradu.A01_3209	AGAGAGAGAGAGAG	AG(2*7)	15592060	14	ATGGGTGAAGTAGAAAAGAGTGCGCGA[AGAGAGAGAGAGAG]ACCGACAGGAGAGCGTGCGCGCGGGAAGGGAGAAGCCAGTTCTGCCACCGTCGCCGTGTCCAGCCGCCGCCAGGGAGCTCCATGCTACCTCTGCTGCTTGAAACCTTGCTAT	ATGGGTGAAGTAGAAAAGAGTGCG	62.933	ATAGCAAGGTTTCAAGCAGCAGAG	63.263	153
Aradu.A01_3219	ATATATATATATAT	AT(2*7)	15729048	14	TCATTCGGTGATGAATGAAAGAAATAAAAATGATTAAGGCTATTGAAAATGAAAGGAAATTTGGGGTTATCAAGATTTCATTAGGTGTCATTAGTG[ATATATATATATAT]GCCACGTTTCAATTTCTCTTCCTTT	TCATTCGGTGATGAATGAAAGAAA	62.807	AAAGGAAGAGAAATTGAAACGTGG	61.917	135
Aradu.A01_3224	ATATATATATAT	AT(2*6)	15775112	12	TCACAAAATAACTCAAGTAGTCTTTCCA[ATATATATATAT]TCATAATTTGTGACACATGTTTATAGTTACCTAATTGGATGCCTTCAAAAGGTGTTTTAT	TCACAAAATAACTCAAGTAGTCTTTCCA	60.743	ATAAAACACCTTTTGAAGGCATCC	61.653	100
Aradu.A01_3225	ATACATACATACATACATACATACATACATAC	ATAC(4*8)	15776219	32	AAAGGTTAATCAGAGGTCACGACAATTCTGAGACTT[ATACATACATACATACATACATACATACATAC]ATATATAGAAGGAGTAATAATTCTAGAAACCTGATGAAGATATAAGCTCAAAAATAGAGTTTCAAAAAGTGCAAAGCATTCACACGATA	AAAGGTTAATCAGAGGTCACGACAA	62.327	TATCGTGTGAATGCTTTGCACTTT	62.985	157
Aradu.A01_3227	ATATATATATAT	AT(2*6)	15797608	12	AGAATCGTCCTTAACGTTACATTTCATTTTAAAATCGTTCATTCTAATAAAAAAAAATTTATAAATGACAAAACTACCATTTTTTATAAATAGTTCTTTTAAATAAAA[ATATATATATAT]AAAAAAAGAAAAGACACGAGGAGGG	AGAATCGTCCTTAACGTTACATTTCA	61.349	CCCTCCTCGTGTCTTTTCTTTTT	62.073	145
Aradu.A01_3228	CCATTCCCATTCCCATTCCCATTC	CCATTC(6*4)	15798954	24	TGCCTATGTTGACTGAAAAACTAGCACTTCTAATACTAGTATTAGTCTATCAGACTG[CCATTCCCATTCCCATTCCCATTC]CATTCCCATTTCCATTCCCATTCCCATACCCATACCGATATCC	TGCCTATGTTGACTGAAAAACTAGCA	63.271	GGATATCGGTATGGGTATGGGAAT	62.977	124
Aradu.A01_3229	TATATATATATA	TA(2*6)	15799927	12	GAGAAAGCAAATCAGACCATTCGTATTGTATATATCTTTAATTTTTTTATAATGCAAAAATCAAATCAGACAGTCTGAGTTGGTTAT[TATATATATATA]TTTTGAACAAGTTGAAACTAATCACTGGGTCCGAT	GAGAAAGCAAATCAGACCATTCGT	62.926	ATCGGACCCAGTGATTAGTTTCAA	63.009	134
Aradu.A01_3230	ATATATATATATATAT	AT(2*8)	15799972	16	AGTTGAAACTAATCACTGGGTCCG[ATATATATATATATAT]AAGTGTGTAACTCGTAAACAAGTTAGCAGATACCGTCTTCTTCTTCGTCTTGTGAAAATCCGT	AGTTGAAACTAATCACTGGGTCCG	62.71	ACGGATTTTCACAAGACGAAGAAG	62.921	103
Aradu.A01_3232	GATGATGATGATGATGAT	GAT(3*6)	15811712	18	CCAGATCTCGACCTTTCCCTTATTAGCCTGGACAATGTTGTTAAGGATGGTAAGATTCTCCCTGACGATCCC[GATGATGATGATGATGAT]CGTCCTTCAATGCCTGCTACCAAGACTT	CCAGATCTCGACCTTTCCCTTATT	62.971	AAGTCTTGGTAGCAGGCATTGAAG	63.044	118
Aradu.A01_3235	TTATCTTATCTTATCTTATC	TTATC(5*4)	15827980	20	CAAGGGTATTAAGCAGGCATTGAGTAGAATCAGAGTATGAGTTATACCTGGGTGCTCTAGTGTATTTATAATGGTGAGAAGTGACCTTTATAGATAAGATAAGTTAG[TTATCTTATCTTATCTTATC]TTTAGGTGAGGTCAGCTTATCTTCAACGGGACC	CAAGGGTATTAAGCAGGCATTGAG	63.134	GGTCCCGTTGAAGATAAGCTGAC	63.333	160
Aradu.A01_3236	GTGTGTGTGTGTGTGTGTGTGTGTGTGTGT	GT(2*15)	15851130	30	GGCTTTCCATCCATTCTTTCTTTTCTTTTTGGTAGCC[GTGTGTGTGTGTGTGTGTGTGTGTGTGTGT]TTAGCGTGCTTCTGATTGAGGGAGAGTGAGGAAAG	GGCTTTCCATCCATTCTTTCTTTT	62.89	CTTTCCTCACTCTCCCTCAATCAG	62.765	102
Aradu.A01_3239	GAAGAAGAAGAAGAA	GAA(3*5)	15881898	15	TCTTTAGATTTTTATTTCTTTGGCATTTTATTTTTTTTCAAAGAGTTGTGG[GAAGAAGAAGAAGAA]AGAATGGTTGCTGAGTAGAATGAAGATAAAACTGATTTCGGAGGGTGGGTATGCATGCAGTAAAGGGGTATGTTGGGTTTAAGTGT	TCTTTAGATTTTTATTTCTTTGGCATTT	60.136	ACACTTAAACCCAACATACCCCTT	61.048	152
Aradu.A01_3240	TCTTCTTCTTCTTCT	TCT(3*5)	15901130	15	TGCGTTTGGACAGAACACATACTTACTCTACCACTGAC[TCTTCTTCTTCTTCT]TGTGAAACACGAAACGATAAAAAAAATCCACAAACCCTACCGATC	TGCGTTTGGACAGAACACATACTT	62.972	GATCGGTAGGGTTTGTGGATTTTT	63.383	98
Aradu.A01_3241	TTATTATTATTATTATTA	TTA(3*6)	15905956	18	ACATCGGACACGACGTTAACTATTACACTCCCAAATAATACAAATTTTATAGCATCATATTG[TTATTATTATTATTATTA]CTAGCTATATGATAAAATTATACAAATTTACTACACATCCAAGTTTTACTGTCATTTAAG	ACATCGGACACGACGTTAACTATT	61.015	CTTAAATGACAGTAAAACTTGGATGTGT	60.141	140
Aradu.A01_3244	GAGAGAGAGAGA	GA(2*6)	15931453	12	AAGAATAAGGGAGAATAAGGATTGG[GAGAGAGAGAGA]AAACTGGGCGACGCAAGCGATGCAGCCGCGTAGGGCACGCGTTTGCATGATTGCGCTTTAATTTAGTTGATGCGGTCGC	AAGAATAAGGGAGAATAAGGATTGGG	62.076	GCGACCGCATCAACTAAATTAAAG	63.062	116
Aradu.A01_3246	ATATATATATATAT	AT(2*7)	15938910	14	CATAAAACATGAGAAAATTGGGAAAATGATAAAAACTATGAACTATAAATGATCAAAATCA[ATATATATATATAT]CAACAAAAGAAAGTAAAATATATGAAAGTGTAGAACAAATAGTGCAATAAAAGGAAAATGAAGGA	CATAAAACATGAGAAAATTGGGAAA	60.421	TCCTTCATTTTCCTTTTATTGCAC	60.658	140
Aradu.A01_3249	ATATATATATATAT	AT(2*7)	15966241	14	GACAACGAATACTAAGCGAGGCATAAGATATACGTACAAATATCACGAC[ATATATATATATAT]AGATGTATCAAAGTATAATAGTAATAAGAAATCTAGCCGCCGC	GACAACGAATACTAAGCGAGGCAT	62.867	GCGGCGGCTAGATTTCTTATTACT	63.05	106
Aradu.A01_3250	GTGTGTGTGTGT	GT(2*6)	15979366	12	AGTGAATTGGGTTCAGGGACTTATATATATATTATG[GTGTGTGTGTGT]ACTTAACTCTCTGAGCAACTTGTTTTATTTTGTTCTTCTTAGAGGATTCTTGAGAACTAGGGTTTTATATATGTATTTTGGGTATCGGGTTATGT	AGTGAATTGGGTTCAGGGACTTAT	61.271	ACATAACCCGATACCCAAAATACA	60.56	143
Aradu.A01_3252	GAAGAAGAAGAAGAA	GAA(3*5)	15989528	15	GTGAGAGGAGAAAGACAATGCAGATAGTAGAAG[GAAGAAGAAGAAGAA]TACAATCAAAGAAGGTCACTAGTTTGTTTATAGACAAGAATGATGATGCGCTTCAG	GTGAGAGGAGAAAGACAATGCAGA	62.152	CTGAAGCGCATCATCATTCTTG	63.06	104
Aradu.A01_3253	GAAGAAGAAGAAGAA	GAA(3*5)	15989663	15	TGATGATGCGCTTCAGATAAGATTTTTTGCTTTTTTAATAAATTTGAGAGTGGGGAGATTCTAGATTCTGCTAGATTGAG[GAAGAAGAAGAAGAA]GTCAGAATTTTAAGAATCAAATAGGATCTAAAATTAAATGTTGCCATATTACCTAATTGTTGGA	TGATGATGCGCTTCAGATAAGATT	62.223	TCCAACAATTAGGTAATATGGCAACA	62.58	159
Aradu.A01_3256	TCCTCCTCCTCCTCC	TCC(3*5)	15998689	15	GGACGATTTTGATTTTGACCCTAAATATTAGGGACGAAAAAAGTACTTACCCCTTTCGTTACTGTCATCACTAACAACACCTCT[TCCTCCTCCTCCTCC]TTCTATTGGAATTTCGGCTTCTCCTT	GGACGATTTTGATTTTGACCCTAA	62.41	AAGGAGAAGCCGAAATTCCAATAG	62.992	125
Aradu.A01_3257	TCATCATCATCATCATCATCATCATCATCATCATCATCATCATCATCATCATCATCA	TCA(3*19)	15998735	57	GAATTTCGGCTTCTCCTTTCTTT[TCATCATCATCATCATCATCATCATCATCATCATCATCATCATCATCATCATCATCA]TTGGCTTCTTCTAATACGTATCGTTGTTATCGTTATCATCG	GAATTTCGGCTTCTCCTTTCTTTT	62.331	CGATGATAACGATAACAACGATACG	61.704	121
Aradu.A01_3264	GAGAGAGAGAGAGAGAGA	GA(2*9)	16100640	18	GGAGAGGTGTTGACGGAGAGAATAGATGAGAGAGTTAGAGAGAGAGACTAGGAGTTGAGATATTAGAGAGG[GAGAGAGAGAGAGAGAGA]ATTTCGAAATGAATGGAAAAAGGATTCGCGGTTCGTATTTAGGGCACAATTA	GGAGAGGTGTTGACGGAGAGAATA	63	TAATTGTGCCCTAAATACGAACCG	63.138	141
Aradu.A01_3266	AAATAAAATAAAATAAAATAAAATA	AAATA(5*5)	16125695	25	ATGACGACAAGGTAACCCTAGCAAATAATAAATTTGAGTAACTAAGTGTGTTGATAAGTATGCTACCATGCAATTACAC[AAATAAAATAAAATAAAATAAAATA]TTACTTACCCGATAACTGCCAAGACCTGCATCTACA	ATGACGACAAGGTAACCCTAGCAA	63.142	TGTAGATGCAGGTCTTGGCAGTTA	63.176	140
Aradu.A01_3268	CTCCTCCTCCTCCTC	CTC(3*5)	16172929	15	AGCACTGCTTATCAGAAGGTCCAGGAGGCCAAGAAGAAGGCTCGGATCCGAGCTGACGCTGCTAAAGTCGGGACTATTGGCG[CTCCTCCTCCTCCTC]ATGACTCGGGGACCTCCTCTCGTCCAATCTTGGTAACCTCTTC	AGCACTGCTTATCAGAAGGTCCAG	63.25	GAAGAGGTTACCAAGATTGGACGA	62.798	140
Aradu.A01_3269	ATAATAATAATAATAATAATAATAATAATAATAATAATAATAATAATAATAATA	ATA(3*18)	16190823	54	TGATACCTAATCTTACTTGAAGCACTGAAATACTATTTTCATGATTGTTTCACCTGAAACGTTTCCTATAAGATATAACATATAGTATATATTTTACATAATAATCATTAACGTATGTATATTGTATATACTATATAATTAATAACGTAT[ATAATAATAATAATAATAATAATAATAATAATAATAATAATAATAATAATAATA]CACTACAATAAATATGACAGATAGCGGCAGAAA	TGATACCTAATCTTACTTGAAGCACTGA	60.843	TTTCTGCCGCTATCTGTCATATTT	61.26	237
Aradu.A01_3272	AGAAGAAGAAGAAGAAGAAGAAGAAGAAGAAGAAGAAGAAGAAGAAGAAGAAGAAGAAGA	AGA(3*20)	16221502	60	CTCGTCCTCGAGCAATAGAAGAAAGAAG[AGAAGAAGAAGAAGAAGAAGAAGAAGAAGAAGAAGAAGAAGAAGAAGAAGAAGAAGAAGA]AAATATGGTAGAGGGGAAGAGATGTACGTTCG	CTCGTCCTCGAGCAATAGAAGAAA	63.227	CGAACGTACATCTCTTCCCCTCTA	62.907	120
Aradu.A01_3273	AAAAAAAAAAAA	A(1*12)	16228138	12	GTAAATAAGTAAAGATAAACTAATGTTATCTAATAATATATACTGTCTAGATCTAGAATGTAAGATAACTAAAAAGAATTAAAAAAAAAAAACTTGAGAGTCTGCTAGTTAATTTATACTTCTTTTATTTAATCTCTATTTAACAAACCA[AAATAAATAAATAAATAAAT]CCCTCCCCGAAA	GACCGAAAATACTGACCTTTTCTTTC	61.715	TTTCGGGGAGGGATTTATTTATTT	61.968	247
Aradu.A01_3275	ATATATATATAT	AT(2*6)	16228347	12	TAAATAAATCCCTCCCCGAAAACAGAAAACTAAAAGATAAATTTTAAATTTTTAAAATAAAACCAACTTAGTTGATTGAGCAGTTAATTTAATTTTTTGATTAATTAAATATTAGAATTCAAAATTTA[ATATATATATAT]AATAATTTATTGATTAATAATAAATTTTTGAATGAAATTTAATTTTATGATAAATTAATTTTTAATTTATTGAATTAGGAGATATTATAAAAAAAATAACATATAGAAACTTGCATGTTAGTGATGACTGCGT	TAAATAAATCCCTCCCCGAAAACA	63.633	ACGCAGTCATCACTAACATGCAA	62.882	273
Aradu.A01_3276	AATAATAATAATAAT	AAT(3*5)	16229438	15	CCAAAACTCTAAGCTCCACCCTTTTATCAGGGTGTAAGAGCCTTAGCTTGAAAATACACATAAAATAAAACTATTATTCTCCCAAATCAAGTTAG[AATAATAATAATAAT]GAGGACCAAAGTGTTACTTCTAATGGTCCTCATGGTTCTTGTGGTAAG	CCAAAACTCTAAGCTCCACCCTTT	63.094	CTTACCACAAGAACCATGAGGACC	63.111	158
Aradu.A01_3280	TATATATATATATATA	TA(2*8)	16245751	16	TTTATTATGTATGCGCGACTGTTCATGACTTTGAG[TATATATATATATATA]AAACTTTAGTATTGTTTTGGCATACATGTTATTGTGGC	TTTATTATGTATGCGCGACTGTTCA	62.709	GCCACAATAACATGTATGCCAAAA	62.875	89
Aradu.A01_3281	TATATATATATATATATA	TA(2*9)	16245819	18	TTTTGGCATACATGTTATTGTGGCCATTGAGATTATTT[TATATATATATATATATA]CTTTCGGCTGCTTTTATATATATAAATTTTACCATATTCATTTTTTTTAATTTATGAATTCAGTTACTGATTTGTTTTGAGACATTAGTACAAAGTATTATTATGATTGTCTCGGATGTAATTCTGTAGGCCATT	TTTTGGCATACATGTTATTGTGGC	62.875	AATGGCCTACAGAATTACATCCGA	62.925	191
Aradu.A01_3282	AGAGAGAGAGAG	AG(2*6)	16264174	12	ATCGAGTCACGACATTGATGAAGAGTGAAGAGAACCATGGTGGTGAC[AGAGAGAGAGAG]GTTTCGGATTCGAAAGAAAGACCAGCAACTGACTGTTGGAGAGGGGTTGGACTGATGGTGAATGAAGAGA	ATCGAGTCACGACATTGATGAAGA	63.155	TCTCTTCATTCACCATCAGTCCAA	63.123	129
Aradu.A01_3289	ATATATATATATATATAT	AT(2*9)	16318787	18	CAAGATATGACCGGGCACTTTAACTCCCCAGATTCCCCTATGGGCATGC[ATATATATATATATATAT]GAATTTGAGCTTGGGGCTTTGTCTCTCCCCATGGATGAGCTTAGGATTTTTTTCATGGATATTATTAAGCTTGGGGGTGC	CAAGATATGACCGGGCACTTTAAC	62.935	GCACCCCCAAGCTTAATAATATCC	62.916	147
Aradu.A01_3290	TTATTTATTTATTTATTTAT	TTAT(4*5)	16321536	20	TGGCATAAGATAAGCTTTGACCAGTTCAACGTTATTTTGTTAC[TTATTTATTTATTTATTTAT]TCATTCTATATAAGACTTAAAGACAACATATTCAATTTAAGGACTACATCTTAGTCTAAATTGTTTGCTTCGTACAATACATTTGTCC	TGGCATAAGATAAGCTTTGACCAG	61.739	GGACAAATGTATTGTACGAAGCAAA	61.398	151
Aradu.A01_3292	ATTATTATTATTATTATTATTATT	ATT(3*8)	16326574	24	GCTGCCAAGCCTAATTCTTAACTTCACATGCATCTAATCAAGGTTTATTC[ATTATTATTATTATTATTATTATT]TTCTTTTTCTTTGAATATTATATTTTTATTTATTGGTTTTTTTTGTTTTGATTTCACTACAATAATAAGGTCGA	GCTGCCAAGCCTAATTCTTAACTT	61.344	TCGACCTTATTATTGTAGTGAAATCAAA	60.469	148
Aradu.A01_3293	AGAGAGAGAGAGAGAG	AG(2*8)	16328097	16	GCCGCTAGTATCCGCTTTTCTTATAGTGTATTTTAATTTTTAACAACAAAAATTAACCTTAACAACACACGATATGTATTTTTTTGTAGTTGGCTACGATACATGTAACACCT[AGAGAGAGAGAGAGAG]AAATAGTAATTCCAGAAGCCCGATGAA	GCCGCTAGTATCCGCTTTTCTTAT	63.05	TTCATCGGGCTTCTGGAATTACTA	63.113	156
Aradu.A01_3294	TCTCTCTCTCTCTC	TC(2*7)	16328350	14	GCAGACATACAGAGTTCTGAAGGTTAAAACAACATATACAACA[TCTCTCTCTCTCTC]AAGGTTAGCCTCTAAGGCAAATAAAATACAAAAGTGAGAATATTAAAACAAAAGTAATCAAAGGACTCCAAAAGATAATCAAGATCCTCCACTATGTCACCA	GCAGACATACAGAGTTCTGAAGGTTAAA	62.32	TGGTGACATAGTGGAGGATCTTGA	63.016	159
Aradu.A01_3299	CTCTCTCTCTCTCTCT	CT(2*8)	16365945	16	CTTCAAACCTTTCTTCATCGTCAAGTTAACTCCTTCTCTAAGTTTAG[CTCTCTCTCTCTCTCT]ATAATTTAAGAACAAAATTTGGGACTTTATGAGGTAATTGTAGAGGTTTGGAAGCTAGAAAATAGGTCGAAATCACAAAAATCCACTT	CTTCAAACCTTTCTTCATCGTCAA	61.778	AAGTGGATTTTTGTGATTTCGACC	62.509	151
Aradu.A01_3307	GAAGAAGAAGAAGAA	GAA(3*5)	16417793	15	AGATGGTGACGATGGTTGGTAGTTGGAAG[GAAGAAGAAGAAGAA]TGAGAAGAAGGAGGGGCGCACTGAGGGCGGCGGCGGCCAGAAGTTGATGGCAGTAGGTTC	AGATGGTGACGATGGTTGGTAGTT	63.027	GAACCTACTGCCATCAACTTCTGG	63.338	104
Aradu.A01_3314	TAGTTATAGTTATAGTTATAGTTATAGTTATAGTTATAGTTA	TAGTTA(6*7)	16468014	42	TTGAAAGTGTGCTACTTTATTCGTAGTTAATTGTAATTATCGTTCTTAGATAGTTAATTATTATTGTTATTAGAATATATTTTAAGAAGGAAATGACAGAATTTATTAATATTTTTGGAAATT[TAGTTATAGTTATAGTTATAGTTATAGTTATAGTTATAGTTA]ATAAATAATTGATATTACAAATGATAATAATGTTAAGATTTGATTAGGAAATTCTTTTCCATATCGCAAATAGA	TTGAAAGTGTGCTACTTTATTCGTAGTT	60.067	TCTATTTGCGATATGGAAAAGAATTT	60.507	239
Aradu.A01_3317	TATATATATATATATA	TA(2*8)	16493271	16	TGGTGGCTGTAAGATAGAAACCCTAAAAACTTAAATGG[TATATATATATATATA]TGTACTCCGGGGCGGGTAGGGGCGGGGTTACNNNNNNNNNNNNNNNNNNNNNNNNNTGCTCTTCAGGCACCAACTGCGCTTGCAGTGCTCGCTATATGGCCTGAA	TGGTGGCTGTAAGATAGAAACCCT	62.313	TTCAGGCCATATAGCGAGCACT	63.275	159
Aradu.A01_3321	TTGTTTTGTTTTGTTTTGTTTTGTT	TTGTT(5*5)	16514299	25	TTCCCAAGTCAAACATTGAGACATATGG[TTGTTTTGTTTTGTTTTGTTTTGTT]TGTTATAGTTTTGTTTTTCTTCTTCTGGAGAATTATGGTGTGCGGAAACTGGAAGCTGTTTTTGCTGTTCT	TTCCCAAGTCAAACATTGAGACAT	61.95	AGAACAGCAAAAACAGCTTCCAGT	62.75	124
Aradu.A01_3322	TATATATATATATA	TA(2*7)	16515526	14	GGATGCTTGTGCATAGGACTACCTGT[TATATATATATATA]TTCTATTGATCCATTAAATTAAACCTTAGTTGAATTAGGATGGACTGATGGAGGTAATTCA	GGATGCTTGTGCATAGGACTACCT	62.84	TGAATTACCTCCATCAGTCCATCC	63.413	101
Aradu.A01_3323	TTATTTATTTATTTATTTAT	TTAT(4*5)	16515828	20	CCAGTTTCACTACTCTAAAATGCCAAAGTCAATATTATTTATACTTG[TTATTTATTTATTTATTTAT]TTTCATCATGGTGTGTTCAATATCTTATATTATGCAATTCAGTTTATTGGATAATCCCGCAG	CCAGTTTCACTACTCTAAAATGCCAAA	62.863	CTGCGGGATTATCCAATAAACTGA	63.316	129
Aradu.A01_3327	TTGTTGTTGTTGTTG	TTG(3*5)	16580439	15	TTTTCCAATGAAGAAGTAATATCGTTGTTA[TTGTTGTTGTTGTTG]TTATTGTTATTGTTGTTGTTGTTTGATGGTTTAATAGGAAAAATGAAAATAGAGGACTTCTTATCATGTTGTACAAGTACAACACTCGCTAAAGACATGACTT	TTTTCCAATGAAGAAGTAATATCGTTG	60.862	AAGTCATGTCTTTAGCGAGTGTTGT	60.611	148
Aradu.A01_3328	TATATATATATA	TA(2*6)	16586281	12	TTATTGTTGAGAAATGATGATGACAATTTTTTATACATTAAAAAGAGATACTTTTTTTAAGTTAAATAAAATAATTTTTATATTGTATGTTATTTATTTTAAAGG[TATATATATATA]TTTTGTTGTTTTACTTATTTGGCTTACAA	TTATTGTTGAGAAATGATGATGACAAT	60.028	TTGTAAGCCAAATAAGTAAAACAACAAA	60.508	146
Aradu.A01_3329	ATAATAATAATAATAATAATAATAATAATAATAATAATAATAATAATA	ATA(3*16)	16612270	48	GCCACAAGAATTTTAATGTGCTCCATGGCAGGTAAACTAAAATTATCACTAAAGTTTGT[ATAATAATAATAATAATAATAATAATAATAATAATAATAATAATAATA]AATACTAAATTTTTCTGCCCCAAATTCA	GCCACAAGAATTTTAATGTGCTCC	63.046	TGAATTTGGGGCAGAAAAATTTAG	62.436	135
Aradu.A01_3330	TATATATATATA	TA(2*6)	16627262	12	CAACCAAGTAAAACAGCCAAATAACATAACAAACCAAAT[TATATATATATA]TGCAAACATAACATATATAATGAGATTGTCATAACATCATCCAAAATAAAGTAAGAATGGTTAACTTGAAGAAAATAAGCATAAAGCACTAAACCAACTTAAATGC	CAACCAAGTAAAACAGCCAAATAACA	62.41	GCATTTAAGTTGGTTTAGTGCTTTATGC	63.251	157
Aradu.A01_3335	AATAATAATAATAATAAT	AAT(3*6)	16661640	18	TGTAAATCGTAGACGTGTTGTTGGCGCTA[AATAATAATAATAATAAT]TACTTAAGGTGTTCCAGTAATAATTAAAATAATATATTATGATGTGAGCATAACGGATATATTATTT	TGTAAATCGTAGACGTGTTGTTGG	61.177	AAATAATATATCCGTTATGCTCACATCA	60.239	114
Aradu.A01_3336	ACACACACACACACAC	AC(2*8)	16664125	16	CCGAGTATCTGCTTCCTAGATCCCTCATTATATGCAATACCCTTTCTGAAATTCAGTGCAA[ACACACACACACACAC]AAACCACAACAAATGCAGGAGGTTCACAGAT	CCGAGTATCTGCTTCCTAGATCCC	63.589	ATCTGTGAACCTCCTGCATTTGTT	63.242	108
Aradu.A01_3337	GAGAGAGAGAGAGA	GA(2*7)	16669381	14	GAAACGAGTCGAAGATCCGAGTTATGGTTATGCGNNNNNNNNNNNNNNNNNNNNNNNNNNNNNNNNNNNNNNNNNNNNNNNNNNNNNNNNNNNNNNNNN[GAGAGAGAGAGAGA]GGGGGGGGGCGAAGGCGGGTAGAGAGTATCTTT	GAAACGAGTCGAAGATCCGAGTTA	63.022	AAAGATACTCTCTACCCGCCTTCG	63.203	146
Aradu.A01_3338	AGAGAGAGAGAG	AG(2*6)	16673139	12	GAGTGACTGAGTGAGTGAATGAGAGCT[AGAGAGAGAGAG]ATGTTGGAAGGTAAGTGATGAACTTGATACTACAGCAACACTGCTTAATATATTTTGAATTGTGCATCATTGGG	GAGTGACTGAGTGAGTGAATGAGAGC	63.059	CCCAATGATGCACAATTCAAAATA	62.835	113
Aradu.A01_3340	ATATATATATATATAT	AT(2*8)	16683185	16	AAAGGGGTTCCTAACCCTAACTGACTAACTGAGTGACAGTGAGAACTGAGGTTTCTCCAAACTAACCCTAATCTAAAAAG[ATATATATATATATAT]TCCGGGGCGGATAGGGACGGATTTAGCCTAA	AAAGGGGTTCCTAACCCTAACTGA	62.397	TTAGGCTAAATCCGTCCCTATCC	61.717	127
Aradu.A01_3346	CTTCTTCTTCTTCTTCTTCTT	CTT(3*7)	16726056	21	AATTCAAAGCCTTTTCATCCCTTCTGCCTTTTTTTCCCACTGCCATCTTGCAAAATATGTTGCTA[CTTCTTCTTCTTCTTCTTCTT]CTACTATAGCAGTTGTTGGTGTTGTTGCAATCTTCTTCTTCCTCC	AATTCAAAGCCTTTTCATCCCTTC	62.89	GGAGGAAGAAGAAGATTGCAACAA	63.009	131
Aradu.A01_3350	CTCTCTCTCTCT	CT(2*6)	16727760	12	ATCTCCACTGCCACCTCTATCATCATCATGGCTATCTTCTACCCTCTCTCTCTCC[CTCTCTCTCTCT]AATGCAAATATATACACACACACTCAAATGTTGGCGGCGGTGGTGGTTGCAGTTGAAACGGTGATGTCAAAGATGACAA	ATCTCCACTGCCACCTCTATCATC	62.904	TTGTCATCTTTGACATCACCGTTT	62.831	146
Aradu.A01_3352	ATATATATATATATATAT	AT(2*9)	16736671	18	GCACTTCAATTCTTTCGGTTATGATAGATAGAGTGTGTGTATATATATGGAGAAGCAAAGGAGGCCTTCTCACCACTCACCCCTACCCTCCATTC[ATATATATATATATATAT]TCCTCCTTCAATTCTCTCTCTATAGTCTCTTTTCGTCTGGATGCAA	GCACTTCAATTCTTTCGGTTATGA	61.62	TTGCATCCAGACGAAAAGAGACTA	62.411	159
Aradu.A01_3355	TGATGATGATGATGA	TGA(3*5)	16787771	15	ATGGCAGTGGAAGGTATTTTCTAAATTGACTATGAGTTTTTTCAGAATAGATAAGAATGAATATGATCATAATTGG[TGATGATGATGATGA]GCATGTTTGTTTCATATTTGGTACTACCCATTGC	ATGGCAGTGGAAGGTATTTTCTAA	60.245	GCAATGGGTAGTACCAAATATGAAA	60.349	125
Aradu.A01_3356	TGTATGTATGTATGTATGTATGTATGTATGTATGTA	TGTA(4*9)	16789160	36	TCCCTTCATTGTTAAGATCCCCT[TGTATGTATGTATGTATGTATGTATGTATGTATGTA]TGCATCTCTTCATAGTAGAAAGTATTGTTAAGATCATGAGTTTGCTGCCACAAACAATAACATAAGTTGCAATACAGTGCACATGACCCTTCT	TCCCTTCATTGTTAAGATCCCCTT	63.16	AGAAGGGTCATGTGCACTGTATTG	62.517	152
[truncated: 3,862 more rows]

## Sheet: 2A
SSR_ID	SSR	MOTIF(REPEATS)	position_in_sequence	SSR_length	PCR_PRODUCT	Primer_F	TM_F	Primer_R	TM_R	PCR_LENGTH
[truncated: 4,610 more rows]

[truncated: 9 more sheets: 3A, 4A, 5A, 6A, 7A, 8A, 9A, 10A, A-unclassfied]
