# Supplementary material for: Genome-Wide Discovery of Microsatellite Markers from Diploid Progenitor Species, Arachis duranensis and A. ipaensis, and Their Application in Cultivated Peanut (A. hypogaea)
Source: Front Plant Sci. 2017 Jul 18;8:1209. doi: 10.3389/fpls.2017.01209 (PMC5513918; doi:10.3389/fpls.2017.01209)
Supplement: Supplementary file 2 [file Table_2.XLS]

## Sheet: 1B
Supplementary Table S2. Information of the SSR markers in A. ipaensis.
SSR_ID	SSR	MOTIF(REPEATS)	position_in_sequence	SSR_length	PCR_PRODUCT	Primer_F	TM_F	Primer_R	TM_R	PCR_LENGTH
Araip.B01_1	ATAATAATAATAATA	ATA(3*5)	3023	15	TTTTTGGTCTGTGTAATGAGATGAGGTCTATTAGTGTCTAAAATAAATAAATATTTTTATTCTGTAAAAACAAAAATCTAG[ATAATAATAATAATA]AGCACATCCACACCTAATGTATAAT	TTTTTGGTCTGTGTAATGAGATGA	58.676	ATTATACATTAGGTGTGGATGTGC	57.082	121
Araip.B01_2	TTATTTATTTATTTATTTATTTAT	TTAT(4*6)	5837	24	TTGGATTCAAGTTTCAAAAATAAGAAAAATTTAAAGTATTTTTTATAGATTATAATTTTTTATGCAATAAGA[TTATTTATTTATTTATTTATTTAT]TTTCCTTATTTCACACAAATAGGACAATTTTGGTTTGGTAAGCATA	TTGGATTCAAGTTTCAAAAATAAGA	58.366	TATGCTTACCAAACCAAAATTGTC	59.355	142
Araip.B01_3	TTTCTTTTCTTTTCTTTTCT	TTTCT(5*4)	6627	20	GCTTGGATCATAAGTGATGCTTTACATCACATGTTAA[TTTCTTTTCTTTTCTTTTCT]TTCCTTTTTTGTTGTTAGATTTTTATGTGTGTGATTAGAATTATTCCATTAAGTTTTCTAAGTGTGACTTTTCTCTGATTGGTGTGACAC	GCTTGGATCATAAGTGATGCTTTA	59.67	GTGTCACACCAATCAGAGAAAAGT	59.592	147
Araip.B01_5	ATATATATATAT	AT(2*6)	10043	12	TGAGTTTCCACCTTACAGTAACCAACCAAACA[ATATATATATAT]ACACACATCCAAGTTTGTGTTAAGATTTTTTTTTTCTGCATCTGAGAAGAGAATCAGATGAAAGGTT	TGAGTTTCCACCTTACAGTAACCA	59.962	AACCTTTCATCTGATTCTCTTCTCA	59.79	111
Araip.B01_7	TATATATATATA	TA(2*6)	17487	12	TAGAGCTTAAGGCAGGACAAAGTTTAAG[TATATATATATA]ATGACTTCTTTAAATTTTTAATTATATTACCATGTCTGTGTCCTGCTT	TAGAGCTTAAGGCAGGACAAAGTT	59.977	AAGCAGGACACAGACATGGTAATA	59.954	88
Araip.B01_8	GCAGCAGCAGCAGCA	GCA(3*5)	22198	15	AGCTTATCTCAACAGGATTATGGGGCCGCGCCAAGAGCTTCATTTCGAACTGAGAGGACCGAGTATAACTTCATGAG[GCAGCAGCAGCAGCA]ACAAAATTTGGCGCCAGTGTCTCAATATGTAAATCCCGGATATTCTGACCCTTATCATTC	AGCTTATCTCAACAGGATTATGGG	59.893	GAATGATAAGGGTCAGAATATCCG	60.063	152
Araip.B01_9	CTGGTGCTGGTGCTGGTGCTGGTG	CTGGTG(6*4)	23772	24	ATACTGAAGCCCTAAAAGCATCTGTAGCAGTAAGCAAC[CTGGTGCTGGTGCTGGTGCTGGTG]GGTGCTAGGTGAATCAACTTTTCCCTTAGTGC	ATACTGAAGCCCTAAAAGCATCTG	60.164	GCACTAAGGGAAAAGTTGATTCAC	60.389	94
Araip.B01_10	TTATTATTATTATTA	TTA(3*5)	26652	15	CTAGTCTTTATTATGGGCCCCTTTTCTTTTTAGTTTCAT[TTATTATTATTATTA]TAAATAAATTCCTTACTCTTGTCATTTGGTGTGTCTTTAATACTATTTTCAGTGTCTTAGCCCTGCTGGTGAGTACAATCTCCGGCTAGGAATA	CTAGTCTTTATTATGGGCCCCTTT	60.107	TATTCCTAGCCGGAGATTGTACTC	60.013	148
Araip.B01_11	CTTCTTCTTCTTCTTCTT	CTT(3*6)	30844	18	ATCGAACTGTTGAGTGTCGAAGATTCTTCACAGTGC[CTTCTTCTTCTTCTTCTT]CCTCTGTTGACGACGACACCATAGCTGGCTTCTCAGTGACTTCT	ATCGAACTGTTGAGTGTCGAAGAT	61.417	AGAAGTCACTGAGAAGCCAGCTAT	60.102	98
Araip.B01_12	TTCTTCTTCTTCTTC	TTC(3*5)	36849	15	ATTGATTCTTTCAATTTCTGCCTCAACTCAAGGTACTCAAGCTCCTCCTTCGTCGGCTTCCGAGGCTT[TTCTTCTTCTTCTTC]CTCTTCATACTCTTCCGCACCCTCACCCTCGTCATAGTAATCATCATAATCCTGTAGTTCCTGCAATTAGG	ATTGATTCTTTCAATTTCTGCCTC	59.981	CCTAATTGCAGGAACTACAGGATT	59.926	154
Araip.B01_13	ATCATCATCATCATCATC	ATC(3*6)	37093	18	TTTTTAAAGAAGGGGAATCTTGAAACCCATAAATTATGGATCTTACATCTCT[ATCATCATCATCATCATC]ATAGCCCCGCATTGCCGCTTGAAGTACAAAATCAACCAATTAATCAACAATGCAACAGTAATTGATGGAAGAGTG	TTTTTAAAGAAGGGGAATCTTGAA	59.536	CACTCTTCCATCAATTACTGTTGC	60.062	145
Araip.B01_17	TTATTATTATTATTATTA	TTA(3*6)	47060	18	TCTCTTTGTTTCCATTCAATGCT[TTATTATTATTATTATTA]TTCGTATGAATCTTTTTATTTATTTATTTTTCAATTTTATTTTCTTGCTTGAAAGTTGAAACTATTAATGGATTGTGTATTGGCTCCTATT	TCTCTTTGTTTCCATTCAATGCT	60.122	AATAGGAGCCAATACACAATCCAT	60	132
Araip.B01_19	GAGGAGGAGGAGGAG	GAG(3*5)	52924	15	AATCATGCAGAAGCAATTAGGAATGCGCATCGTTTCAGAGCAGCCAGTGAAGCTGTACAACCCCTTCTGAACTCATCCGATGATGACGATGACGAA[GAGGAGGAGGAGGAG]GAAGATGAAGAAGAGAAGCTTCAGTGA	AATCATGCAGAAGCAATTAGGAAT	60.34	TCACTGAAGCTTCTCTTCTTCATC	59.304	138
Araip.B01_23	ATTATTATTATTATT	ATT(3*5)	63701	15	GCAAGCATCGTAATTGTAAAGGTAGGTTAAAGTATACATATC[ATTATTATTATTATT]ATGGCAAATGGCCAATTATGAATTTATCAAACTAGTTATATTATGCACGTTATGATATAGAAAAAGG	GCAAGCATCGTAATTGTAAAGGTA	59.616	CCTTTTTCTATATCATAACGTGCATAA	59.055	124
Araip.B01_27	GTGTGTGTGTGTGT	GT(2*7)	71634	14	AATCTTGGTTCTTCCAAAAACTTGGTGAGGTTGGTGTTTGTGGGATTTGGAGAAGAGTGAGCGA[GTGTGTGTGTGTGT]TTAATTGTTTATCAGTGATTCCATTTTTCTTCTATGTTTGGTG	AATCTTGGTTCTTCCAAAAACTTG	59.92	CACCAAACATAGAAGAAAAATGGA	59.432	121
Araip.B01_29	ATATATATATATATAT	AT(2*8)	73326	16	AATTATCCATATGTAGCCGTGCTTACTGATTTTGGGTGTTTTTGTGCTTATTTTATGAAAAAAGTACCTTTGA[ATATATATATATATAT]TGTCGTGTAAGTTTCTTAGCGATTTTGTTGATATTGATTCCAA	AATTATCCATATGTAGCCGTGCTT	60.138	TTGGAATCAATATCAACAAAATCG	60.076	132
Araip.B01_34	ATTATTATTATTATTATTATTATTATTATTATTATTATT	ATT(3*13)	89188	39	TTATTTTACACAGACAAGATATCAAAATAATAA[ATTATTATTATTATTATTATTATTATTATTATTATTATT]GGAGTAAGTAGTAAATAATTGAAATAGTAAGGAGTAAATGCAGCGTACACCAACATCAACTAACCACATAAA	TTATTTTACACAGACAAGATATCAAAA	55.737	TTTATGTGGTTAGTTGATGTTGGT	57.572	144
Araip.B01_35	CTTCTTCTTCTTCTTCTTCTTCTT	CTT(3*8)	89395	24	CATAAAACCCCACCTGCTACTATTAACTTCCCTTCTCTCTTATTACCTTCAAACCATTTTATATTTATTCCATCCTTTTGTTCCCTTTCTCCACACACCACA[CTTCTTCTTCTTCTTCTTCTTCTT]CTAGAACAAAAATGGAGACCAAAACAATTCAT	CATAAAACCCCACCTGCTACTATT	59.716	ATGAATTGTTTTGGTCTCCATTTT	59.994	158
Araip.B01_36	ATAATAATAATAATAATA	ATA(3*6)	91667	18	TGAATTGCTTTTTCAATCACTCATGATATTTGTAATTTTTTTTCTTTTTACTTTTAATTTTTTTTGTAACGAGAT[ATAATAATAATAATAATA]ATTAATTGTTACATTTGATTTAAGGTGAAAACTCAGGTG	TGAATTGCTTTTTCAATCACTCAT	60.01	CACCTGAGTTTTCACCTTAAATCA	59.577	132
Araip.B01_37	TCTCTCTCTCTC	TC(2*6)	96333	12	CACTTTTTCTTCCATTACAAATGCA[TCTCTCTCTCTC]TAACACACTGAACTGAACCACCGAAGACGTAAAAGTGACTCGGTGAGT	CACTTTTTCTTCCATTACAAATGC	59.131	ACTCACCGAGTCACTTTTACGTCT	60.614	85
Araip.B01_39	TGTTGTTGTTGTTGT	TGT(3*5)	103949	15	GTGTCACATATAGTTCCTCCACCAGGTGCCATTAAAAAATTTTGTTCATGTTGA[TGTTGTTGTTGTTGT]TGAGCTCTCTCAAATTCACCTATCTGTACCAACA	GTGTCACATATAGTTCCTCCACCA	60.172	TGTTGGTACAGATAGGTGAATTTGA	59.821	103
Araip.B01_40	ATATATATATATAT	AT(2*7)	103997	14	TTGTTGTTGAGCTCTCTCAAATTCACCTATCTGTACCAAC[ATATATATATATAT]TCACAAAATATAAAAATAAATTTAAAAGNNNNNNNNNNNNNNNNNNNNNNNNNNNNNNNNNNNNNNNNNNNNNNNNNNNNNNNNNNGTTATATATTTTAAATTGCTTTAGAATGTTATTTAAAAGTGATTATTTTGTTAAAGCGTTTTG	TTGTTGTTGAGCTCTCTCAAATTC	59.934	CAAAACGCTTTAACAAAATAATCAC	58.382	203
Araip.B01_42	TTATTATTATTATTATTATTATTATTATTATTATTATTATTATTA	TTA(3*15)	107426	45	TTATTTCATCAAGACCATTTTCCCCTTGTT[TTATTATTATTATTATTATTATTATTATTATTATTATTATTATTA]TGACACAGATTCTGCGCTTGTGGAAGTAGAATATGCTTTTTTATACCTTTCAATTGTTGCCCTAACACTTCAAATAA	TTATTTCATCAAGACCATTTTCCC	60.396	TTATTTGAAGTGTTAGGGCAACAA	59.937	152
Araip.B01_43	TCTTCTTCTTCTTCTTCTTCT	TCT(3*7)	110134	21	GCTAAGATCTATCTCTGCCTTCAAATCTTTGAAACCCTAATTAAAGCTGTTACTCA[TCTTCTTCTTCTTCTTCTTCT]GCTATATTTATATAGTAATTTATTATGGCTTATTATTACTATCTCCTAGTTGGCACAGATCTG	GCTAAGATCTATCTCTGCCTTCAAA	59.595	CAGATCTGTGCCAACTAGGAGATA	59.804	140
Araip.B01_44	ATAATAATAATAATA	ATA(3*5)	110986	15	CTCCATGCTTCAAGCTAAGATGTT[ATAATAATAATAATA]ATCAAGACATAAAAGCAGAAAAAGTAATTATAATTTTAATTAATTTGTTTGTACCTGTTATATATAGGTATTTGGAGTTAAGCGAAATCCTGAAAGTT	CTCCATGCTTCAAGCTAAGATGT	59.926	AACTTTCAGGATTTCGCTTAACTC	59.384	137
Araip.B01_45	GAGAGAGAGAGA	GA(2*6)	111225	12	CACTTCAAAATTAACTTCCCGTCTTTG[GAGAGAGAGAGA]AAAAATTTATGTATATTAAAATGCATTTGTTTATAGGGATGGAATACTGAGACAGAGAT	CACTTCAAAATTAACTTCCCGTCT	59.939	ATCTCTGTCTCAGTATTCCATCCC	59.865	98
Araip.B01_46	GAGAGAGAGAGAGAGA	GA(2*8)	122276	16	AATTCGATATTCTTAAAACCATGCATATCATAATAGAATAATCAATTTTTTTACTAAATACAAAATGTGTAGTTTTATAATTATAATAAT[GAGAGAGAGAGAGAGA]ATTTAATTAAGATTCAGCTCTGAAGGCTA	AATTCGATATTCTTAAAACCATGC	57.8	TAGCCTTCAGAGCTGAATCTTAAT	57.992	135
Araip.B01_51	ATTATTATTATTATTATTATTATT	ATT(3*8)	129703	24	TTTTTGGGCCAATGTATGAACA[ATTATTATTATTATTATTATTATT]CATATTCAAACCTTAAAAATTAATTTGATTATAATATATATTAATATTTTTTTTGTAATAAATATTTGAATAATTTAATAAGGCATGCCAGAAAATAGAC	TTTTTGGGCCAATGTATGAAC	59.69	GTCTATTTTCTGGCATGCCTTATT	59.904	146
Araip.B01_53	TTTTTTTTTTTTTTTTT	T(1*17)	133110	17	TCGAAAACCCAACTTTTATCTTTCTTCTTTTTTTTTTTTTTTTTCTCTTTTTCTTCTTTTATCTT[TTTATTTATTTATTTATTTA]TATTATCATCTGGTCCTTCGTGAAAAAGTAA	TCGAAAACCCAACTTTTATCTTTC	59.893	TTACTTTTTCACGAAGGACCAGAT	60.382	116
Araip.B01_54	TTTATTTATTTATTTATTTA	TTTA(4*5)	133148	20	TCGAAAACCCAACTTTTATCTTTCTTCTTTTTTTTTTTTTTTTTCTCTTTTTCTTCTTTTATCTT[TTTATTTATTTATTTATTTA]TATTATCATCTGGTCCTTCGTGAAAAAGTAA	TCGAAAACCCAACTTTTATCTTTC	59.893	TTACTTTTTCACGAAGGACCAGAT	60.382	116
Araip.B01_56	ATATATATATATATAT	AT(2*8)	143428	16	GGTCCGAGATTCATACAAAAATTC[ATATATATATATATAT]ACAAAACGCACCGTCCAATTTGCATGCTTTGAAATTCAAATTTCAGCCCCTGCCAAATCGGACCCTCCGATTTGTTAAGCAATTTTTGCCAATACAGAA	GGTCCGAGATTCATACAAAAATTC	60.083	TTCTGTATTGGCAAAAATTGCTTA	60.027	139
Araip.B01_57	ATATATATATATAT	AT(2*7)	146265	14	GCCCAATAAATTAATATGGTAAAGGAAGTGAAATTTTCC[ATATATATATATAT]AGTCAATACTAAGGTTTTGTTTTGTTCTTTTTTATTTAATTATTTGTATTGTTTAGCTTACAACGATAATCCTTTGCGATA	GCCCAATAAATTAATATGGTAAAGGA	59.788	TATCGCAAAGGATTATCGTTGTAA	59.897	134
Araip.B01_60	CTCCTCCTCCTCCTC	CTC(3*5)	155525	15	TTTTAGGCTTGAGATTCAGTCACCGTCGCCGCCTTGAAAACCCTACAAACGGGACAAACCATCTCCAATTT[CTCCTCCTCCTCCTC]CGGTGAAGACAACGAATCCTCCGACACGGAATTCGTTTTTCCTCCTTCCGATCTCAT	TTTTAGGCTTGAGATTCAGTCACC	60.963	ATGAGATCGGAAGGAGGAAAAAC	61.936	143
Araip.B01_63	TTATTATTATTATTA	TTA(3*5)	162920	15	GGAAAGTAGTATGCATATATTAGCCACAACATG[TTATTATTATTATTA]TTGTGACAAATAATTAAAGCCGATATTTCAAAGAATTATTC	GGAAAGTAGTATGCATATATTAGCCACA	60.089	GAATAATTCTTTGAAATATCGGCTTT	59.402	89
Araip.B01_64	TCTCTCTCTCTCTCTC	TC(2*8)	164241	16	CTATGAACATCTCTGCCCACTATGATAATGACCCCAT[TCTCTCTCTCTCTCTC]TAAAAAGGTTAAAGTGTCATATGTCATACAGTCA	CTATGAACATCTCTGCCCACTATG	60.042	TGACTGTATGACATATGACACTTTAACC	59.694	87
Araip.B01_70	TAATAATAATAATAATAA	TAA(3*6)	171936	18	CGAAATTATAGGACCAGCAGAGTAATTAAACC[TAATAATAATAATAATAA]TCTATCAAGATAAACAAAACACAAAAGAGATCGAGA	CGAAATTATAGGACCAGCAGAGTAA	60.053	TCTCGATCTCTTTTGTGTTTTGTT	59.347	86
Araip.B01_71	TATATATATATATATA	TA(2*8)	172673	16	TGCTTGTATATTCATCTCCCAAAATGGTGAAAAGC[TATATATATATATATA]TGTAACATTTCAAGTGCACCGGGGAGTATCGGTGCATCAGTTATTTTAACCGTTG	TGCTTGTATATTCATCTCCCAAAA	59.871	CAACGGTTAAAATAACTGATGCAC	59.842	106
Araip.B01_75	CTCTCTCTCTCTCTCTCTCTCTCT	CT(2*12)	195971	24	TTCACTCTGTTTATGTGTAAGCC[CTCTCTCTCTCTCTCTCTCTCTCT]AAATTCTTTTTCCTTTTTATTTTTCATTACAAAATGCAATGCAATTCCAAAGCTAAAATACCCCACGCGGATCCCTTTTCTCTTCTCCGCCATTTTCTTATGCTCTCACTCT	TTCACTCTGTTTATGTGTAAGCCC	59.602	AGAGTGAGAGCATAAGAAAATGGC	60.275	159
Araip.B01_78	GAGGAGGAGGAGGAG	GAG(3*5)	205850	15	ACACAATGAAAAAGAAGAAGGAGGAGGAAGAA[GAGGAGGAGGAGGAG]AAACGCGAAGAAAAAATGCCAGTTATGATTTTTATCGAGGAAGAAGAAGAAGAGTCGTTTTTAATGGTGAGG	ACACAATGAAAAAGAAGAAGGAGG	60.037	CCTCACCATTAAAAACGACTCTTC	60.382	119
Araip.B01_79	GTTCGGTTCGGTTCGGTTCG	GTTCG(5*4)	206363	20	TGCTCATTAGAAATTAAAAATCGAAAAAACCGACCGAACCAAACCGCTGTTA[GTTCGGTTCGGTTCGGTTCG]ATTGTTGTAAAAATAGTAAACCGAACGGTTGTGTGTCTATAGGAACCGAACATATCGG	TGCTCATTAGAAATTAAAAATCGAAA	59.607	CCGATATGTTCGGTTCCTATAGAC	60.114	130
Araip.B01_80	CTCTCTCTCTCTCTCT	CT(2*8)	209646	16	CTGTCACTAACCATAATCTTTGGCC[CTCTCTCTCTCTCTCT]CAACAGGTAAATGTTAACCTAGCTGGACTACCCGCCTTGGTTTTGCCATGTGGATTTGTTGAGGGTGGGACTGCCGGGCTTCCTATTGGTCTACAAATGA	CTGTCACTAACCATAATCTTTGGC	59.122	TCATTTGTAGACCAATAGGAAGCC	60.693	141
Araip.B01_81	TATATATATATA	TA(2*6)	214884	12	TGACATATGACACGCATAAATATCTC[TATATATATATA]CATCTATAGAATAGATATAGGGAACTACTTGAGGTACTTGTCTTGTGTCCAAAT	TGACATATGACACGCATAAATATC	56.731	ATTTGGACACAAGACAAGTACCTC	58.631	92
Araip.B01_82	GAGAGAGAGAGAGA	GA(2*7)	219075	14	AGTATCGAATTTTGTGAAGTGCAAGCAAAAAAATGAT[GAGAGAGAGAGAGA]GGATTGGGTGAGAAGAGAAGAGTGTGGAAGGAAGAA	AGTATCGAATTTTGTGAAGTGCAA	60.063	TTCTTCCTTCCACACTCTTCTCTT	59.93	87
Araip.B01_83	ATATATATATAT	AT(2*6)	222453	12	TGCATTGTCTCCATACTTGAAAATTCAAAGGAGTTGCTTTCCTGCTACTGC[ATATATATATAT]ACATACCCACAATAACAAATGCAATATAACTGCAACAACTGCTATTTACGAATCCCAGGCATGAACGACATTAACAACTA	TGCATTGTCTCCATACTTGAAAAT	59.904	TAGTTGTTAATGTCGTTCATGCCT	59.958	143
Araip.B01_87	TATATATATATA	TA(2*6)	230942	12	TTAAACCTATGGGGCTCAATTCTATACATCCTAGATTCCTTCTACAATAGTTCAACTCACTTCCAT[TATATATATATA]AAACACTATTCTCTAAAATTAGAAAGCACACTAAGTTGTTCAAAATTCAAATAAGCCGGCAAACATAATCTTGTTCAAACA	TTAAACCTATGGGGCTCAATTCTA	60.204	TGTTTGAACAAGATTATGTTTGCC	60.27	159
Araip.B01_92	CAACAACAACAACAA	CAA(3*5)	242381	15	AGTTGTGGGTGTGAATACTTGTCAAGGAAACAATATATTTCTTTTGAAAAGTTTAGGATAAAAATATTTTTTATTCCTGTATGCAACAGTATATTTACTTTTGTACACAT[CAACAACAACAACAA]AAACAATAATAATGGAGATGCAGGG	AGTTGTGGGTGTGAATACTTGTCA	60.73	CCCTGCATCTCCATTATTATTGTT	60.432	150
Araip.B01_95	ATATATATATAT	AT(2*6)	246268	12	TTTCTTGCATTATTACATTTTGTTG[ATATATATATAT]ACTCAAAATTGAAACATAAGTATTTGTTAACCTAAACAAAGTTATATGCTCAAAATCAAAATTTATATATGTTAACCAAAATGAAAGTAATACGG	TTTCTTGCATTATTACATTTTGTTGA	59.089	CCGTATTACTTTCATTTTGGTTAACAT	59.88	132
Araip.B01_96	AGAGAGAGAGAG	AG(2*6)	247338	12	ATGGGTATACATGGGCTGACTATTGATGAGGGGGCAATTGGGAATAAGGTGGTCATGGAAGCAGATGAAGGAAAGTCC[AGAGAGAGAGAG]GACGACAGAATTTTTAAGGAAGCAC	ATGGGTATACATGGGCTGACTATT	59.899	GTGCTTCCTTAAAAATTCTGTCGT	60.064	115
Araip.B01_99	GAAGAAGAAGAAGAAGAA	GAA(3*6)	262028	18	ATATAAGAGGAGGCTTTGGAACCTGAAGCT[GAAGAAGAAGAAGAAGAA]AAAGATGCAAACTTTGAAAAGTTTAAGGTGGAATGGGAAGTGGGTTGTGATTCTCTGGTAATGGGAAACAAC	ATATAAGAGGAGGCTTTGGAACCT	59.901	GTTGTTTCCCATTACCAGAGAATC	60.115	120
Araip.B01_100	AAGAAGAAGAAGAAG	AAG(3*5)	262911	15	CCAATGATGATTGAAAACAAGAAATACAACCGTCGGAAAAAAAATAAAAAATAAAAAAAA[AAGAAGAAGAAGAAG]ATGAAGAGATGGAAGAAAATAAATCACCAAACACCAATTGAAGCCACTCATCTCTCCTCTCTTCTTC	CCAATGATGATTGAAAACAAGAAA	60.213	GAAGAAGAGAGGAGAGATGAGTGG	60.02	142
Araip.B01_103	AAAATAAAATAAAATAAAAT	AAAAT(5*4)	269756	20	TAGATTTCAGGTATGCAGAAACCAAAGTGA[AAAATAAAATAAAATAAAAT]AAAAAATAAAAATGCATTACCTTATTTGCTTTGATATTAAGCCATCAGGTTGCTCCTTTTCAACTTGCCTAAGAAA	TAGATTTCAGGTATGCAGAAACCA	60.023	TTTCTTAGGCAAGTTGAAAAGGAG	60.268	126
Araip.B01_108	AGAAGAAGAAGAAGAAGA	AGA(3*6)	289506	18	GGAAGCCAAACAGGACTTAGACTT[AGAAGAAGAAGAAGAAGA]AGTGGTAATGGGTTGGTGGGTGATGCATGTGATAGAAGCCATTGCTGTGTTCAAAGTTTGTCTCAAGAACTAGTTTCACTTCTTCTGAGTGTGTTATCCATCCAC	GGAAGCCAAACAGGACTTAGACT	60.175	GTGGATGGATAACACACTCAGAAG	59.928	147
Araip.B01_111	TTATTTATTTATTTATTTAT	TTAT(4*5)	293268	20	GAATGTGAAACTTCCCTTTGTTTTAGGCAACTTTTTTTTGGACCACATAGGCTCCAAACAAAAATA[TTATTTATTTATTTATTTAT]TTAAGAAGAGTTTTAAGTGCATTTTTGTTTCAATTGTTTT	GAATGTGAAACTTCCCTTTGTTTT	59.806	AAAACAATTGAAACAAAAATGCAC	59.375	126
Araip.B01_114	GAAGAAGAAGAAGAAGAAGAA	GAA(3*7)	301767	21	TTTATGGTTCAAGTTTTACGGGTTCGGTACTTTCGTTCCTTTTGCCGCTAC[GAAGAAGAAGAAGAAGAAGAA]GACAGGGTTTAGAAAGGGTTCTTATTCTTTCCTCCTTCTCTTAATCGATGGGAATTCTTGT	TTTATGGTTCAAGTTTTACGGGTT	60.041	ACAAGAATTCCCATCGATTAAGAG	59.874	133
Araip.B01_115	CAACAACAACAACAA	CAA(3*5)	302777	15	CTCTTCATCAAAAACACCACAATCACACTCACACTCTTCTTCAACGCCTT[CAACAACAACAACAA]ATGCTTCGTCTCTATCTACCCACCTTGCTATGGT	CTCTTCATCAAAAACACCACAATC	59.913	ACCATAGCAAGGTGGGTAGATAGA	60.268	99
Araip.B01_116	TGGTGGTGGTGGTGG	TGG(3*5)	303342	15	AGAGCAGAACAAGGGAGTTCAGGCTGGTGCCGCGGCTTGTTTGGCGAAGATGGTGGAATCCGCCGGCGGCGA[TGGTGGTGGTGGTGG]GGCGCTGGTGCCGGCGTTCCAGAAGATTTGTCCAAGGATCTGTAAGC	AGAGCAGAACAAGGGAGTTCAG	60.053	GCTTACAGATCCTTGGACAAATCT	60.03	134
Araip.B01_117	CAAACAAACAAACAAACAAACAAACAAACAAACAAACAAA	CAAA(4*10)	314806	40	AATAGTGGGAAAAAGAAAACCAGGAATATTAAG[CAAACAAACAAACAAACAAACAAACAAACAAACAAACAAA]CAGAAAGAAAAACAGATGTGACTTTCCATTTTCTATCAAAATCCCAACATTACATTGAC	AATAGTGGGAAAAAGAAAACCAGG	60.877	GTCAATGTAATGTTGGGATTTTGA	59.99	132
Araip.B01_118	AGAGAGAGAGAGAGAGAGAGAGAGAG	AG(2*13)	315292	26	AAGAGAAACAGAGGGTTTTGTGAGTGGAGGCCATAAACCCTGCTTCTTCACTTTCAACCGGAAAAC[AGAGAGAGAGAGAGAGAGAGAGAGAG]AATGAAGAAAAAAAAATAAGGCTAATAAACGGAATATTCACG	AAGAGAAACAGAGGGTTTTGTGAG	60.194	CGTGAATATTCCGTTTATTAGCCT	59.809	134
Araip.B01_122	TCTCTCTCTCTCTC	TC(2*7)	327523	14	ATCTCTTTTGAGCCACTTGTTTCTCTCTTTCTTTTGTCCACTCTCTT[TCTCTCTCTCTCTC]GTTCTAATTCTTGAATTCCCTTAGAAGCTTTTCAATAAGTAAAAGCATGCACCATCCCTCATTGGATACATAACAA	ATCTCTTTTGAGCCACTTGTTTCT	59.837	TTGTTATGTATCCAATGAGGGATG	59.97	137
Araip.B01_124	ATAATAATAATAATA	ATA(3*5)	336698	15	TTTCTAAACCACAAACATGTGTCCTACTCC[ATAATAATAATAATA]ATCTCTCTCTTACATTGAATGATTGAGATTGGTTT	TTTCTAAACCACAAACATGTGTCC	60.182	AAACCAATCTCAATCATTCAATGTAA	60.016	80
Araip.B01_125	CTCTCTCTCTCTCTCTCTCTCTCTCTCTCTCTCT	CT(2*17)	339659	34	ATTTGATTTGACCCCTTTTTATCACATTTATAATTTGTTTATTTCCCATCGCTATCCACACACTCA[CTCTCTCTCTCTCTCTCTCTCTCTCTCTCTCTCT]GAGAGGAAGAAGCAATGGAAGAAGAAACAC	ATTTGATTTGACCCCTTTTTATCA	59.96	GTGTTTCTTCTTCCATTGCTTCTT	60.166	130
Araip.B01_129	GAAGAAGAAGAAGAA	GAA(3*5)	360563	15	TAGGTTGATTGATGCTTGCTATTCAGGTTGATTGATTTTTTCTTATTGATGCTGATTTGTTTGTGATATTTTGTATTGCTGGTTTTTATTTTTGTGATCTATT[GAAGAAGAAGAAGAA]TAGAGTTAAAGAATAAGGGATTATGGTTTTAAAAGGGGATT	TAGGTTGATTGATGCTTGCTATTC	59.67	AATCCCCTTTTAAAACCATAATCC	59.735	159
Araip.B01_131	ATTATTATTATTATTATTATTATTATTATTATTATTATTATTATTATTATTATTATTATTATTATT	ATT(3*22)	365519	66	ACCCTACCTAATCTACCCACACAATTATATGTATAAAATTAAAA[ATTATTATTATTATTATTATTATTATTATTATTATTATTATTATTATTATTATTATTATTATTATT]ATAAATTTTAATATGACTATACTATGGTGATTATGGTGATTATGCAA	ACCCTACCTAATCTACCCACACAA	60.057	TTGCATAATCACCATAATCACCAT	60.332	157
Araip.B01_132	TATATATATATATATATA	TA(2*9)	375502	18	TTTACTCTCCAGGTTTTTGAGGTCCCTGACAATCATATTGCTCAATGACTCACCCAGAATTTGCCT[TATATATATATATATATA]TCAAACCGTCCACAAATTCACATGATTAAA	TTTACTCTCCAGGTTTTTGAGGTC	60.037	TTTAATCATGTGAATTTGTGGACG	60.956	114
Araip.B01_134	AAAATAAAATAAAATAAAATAAAAT	AAAAT(5*5)	380573	25	ATAACTCAGCGAAATGTACCTGCTTCATAGGTTATAATGTAACATTTATATTGAGCAAGCCA[AAAATAAAATAAAATAAAATAAAAT]AAAAAATCTTTGTACTTCGGATATATTGCATTGG	ATAACTCAGCGAAATGTACCTGCT	60.545	CCAATGCAATATATCCGAAGTACA	60.114	121
Araip.B01_137	TCTTCTTCTTCTTCTTCT	TCT(3*6)	394701	18	CGCAAATTCTTCTTCTACTTCTCCTCCTCCTCCTTC[TCTTCTTCTTCTTCTTCT]CCTCTTTCGTTATCGCCATCACCAGCAATACCAATATTTTGCTAA	CGCAAATTCTTCTTCTACTTCTCC	59.926	TTAGCAAAATATTGGTATTGCTGG	59.475	99
Araip.B01_138	TGAATTGAATTGAATTGAAT	TGAAT(5*4)	395165	20	TTCATTATGCAGAAAGCTGTTTTAAATTTGATTTTATATAATGGATAATGTTTCGTTCATTTAGTACTATACAATTGTTTCACCTTAATAACATGTTCTGTTCATTA[TGAATTGAATTGAATTGAAT]TAAATGGACGCAGGTGTTATGAATTGAATT	TTCATTATGCAGAAAGCTGTTTTA	58.223	AATTCAATTCATAACACCTGCGT	59.791	157
Araip.B01_140	GAGAGAGAGAGAGA	GA(2*7)	397216	14	AGAGAAAAAGGTTGAAATGGTCTGGAGT[GAGAGAGAGAGAGA]GTGAAAACTGTTTAAACAGAAACTGGAGCGAGAGGGAATATAGATTCAC	AGAGAAAAAGGTTGAAATGGTCTG	60.037	GTGAATCTATATTCCCTCTCGCTC	59.64	91
Araip.B01_150	ATATATATATATAT	AT(2*7)	419478	14	AAAAGCACACTGCATACGGTAATATTCAAGGAGACAAGGCTTAGTACCTCTAAACCCAAGTGATATTACTCTCTCTTCTACAAACTCAATGAAGTTGGGTCGAA[ATATATATATATAT]TTTGAACAATGGAACTCAATACAAAACAGTGGAGCA	AAAAGCACACTGCATACGGTAATA	59.982	TGCTCCACTGTTTTGTATTGAGTT	60.095	154
Araip.B01_152	CTCTCTCTCTCTCT	CT(2*7)	425946	14	TCCTCTCAAAAAGTAACATCACACACAAATACTGAAAGGAATACACACTA[CTCTCTCTCTCTCT]CATTTTCAGTTTTTTCACGCACTCCGCAATAAAACCTAAAATGAAACCTAGATGAAATGAATCCCAA	TCCTCTCAAAAAGTAACATCACACA	60.082	TTGGGATTCATTTCATCTAGGTTT	60.076	131
Araip.B01_153	TCTCTCTCTCTC	TC(2*6)	426069	12	AACCTAGATGAAATGAATCCCAAATAAACCCCCCAAACTCAAATGCAACCTACTCCCTGACCCAA[TCTCTCTCTCTC]TGAAAAACAAAAATCAGTTTCATTTCCATTTCATGAC	AACCTAGATGAAATGAATCCCAAA	60.076	GTCATGAAATGGAAATGAAACTGA	60.224	114
Araip.B01_154	CACCACCACCACCAC	CAC(3*5)	426258	15	GAATCTCTGGAACGATGAAAACTCCTCCGTCATGGAAGCCTTCATGAGCTCCTCCGACCTCTCCTCTCTCTGGCTCCCTCCGCCACAATCCGCCGCCTCCACCTCCACCTCCGCAG[CACCACCACCACCAC]AGCAACAACAACCACCTCCTCCAC	GAATCTCTGGAACGATGAAAACTC	60.473	GTGGAGGAGGTGGTTGTTGT	59.859	155
Araip.B01_156	TATTATTATTATTATTATTATTATTATTATTATTATTAT	TAT(3*13)	430624	39	GCGTTAGGTTGACAAGATATTCCTNNNNNNNNNNNNNNNNNNNNNNNNNNNNNNNNNNAAGCAC[TATTATTATTATTATTATTATTATTATTATTATTATTAT]TAATTAGTAAATGTCGTAAATGGAGTTGCTAA	GCGTTAGGTTGACAAGATATTCCT	59.932	TTAGCAACTCCATTTACGACATTT	59.152	135
Araip.B01_158	AACAACAACAACAACAACAACAACAACAACAACAAC	AAC(3*12)	434324	36	CAATCATCCGATTCTAGGAAAGTCCTGGAACAAG[AACAACAACAACAACAACAACAACAACAACAACAAC]AAATTTCAATCTTCAAAACCTGCATAAGACAAATGT	CAATCATCCGATTCTAGGAAAGTC	60.321	ACATTTGTCTTATGCAGGTTTTGA	59.939	106
Araip.B01_160	TAATAATAATAATAATAATAATAATAATAATAATAA	TAA(3*12)	437274	36	TTTGCAAAACTATAGGGACCAATAGAGTAATTAAACC[TAATAATAATAATAATAATAATAATAATAATAATAA]ATTAAAAAAAAAAAACAGCTATATATATTAACCCAAATTGGGAACCAATGGTTAAGCTGTTTTCACGATTGAGA	TTTGCAAAACTATAGGGACCAA	58.674	TCTCAATCGTGAAAACAGCTTAAC	59.834	147
Araip.B01_161	AAAAAAAAAAAA	A(1*12)	437313	12	TTTGCAAAACTATAGGGACCAATAGAGTAATTAAACC[TAATAATAATAATAATAATAATAATAATAATAATAA]ATTAAAAAAAAAAAACAGCTATATATATTAACCCAAATTGGGAACCAATGGTTAAGCTGTTTTCACGATTGAGA	TTTGCAAAACTATAGGGACCAA	58.674	TCTCAATCGTGAAAACAGCTTAAC	59.834	147
Araip.B01_162	ATAAATAAATAAATAAATAA	ATAA(4*5)	438311	20	TGATCTCTTCATTCTTTTAATCTTCTATACATAGTTACTACAAAATGTATTGTAATTGTAATTATTGGTTTAATTTAGTTTTTT[ATAAATAAATAAATAAATAA]ATGAATAAAGAAATAAAGTAGTTTAAGTTCAAATTTTGTAGATGAAGAAA	TGATCTCTTCATTCTTTTAATCTTC	55.311	TTTCTTCATCTACAAAATTTGAACT	55.687	154
Araip.B01_164	ATTTTATTTTATTTTATTTT	ATTTT(5*4)	443134	20	TTGAATTCTTGAGATTCTAAGGGGTGA[ATTTTATTTTATTTTATTTT]ATTTGTTGATTAGTTTGTGAGATTTAGTGGTGGTTGTGATTTGATTTTGAAGTT	TTGAATTCTTGAGATTCTAAGGGG	59.969	AACTTCAAAATCAAATCACAACCA	59.793	101
Araip.B01_165	TGTGTGTGTGTGTGTG	TG(2*8)	443271	16	TGAGATTTAGTGGTGGTTGTGATTTGATTTTGAAGTTCTGTTCTGAGTATAATTGGATTGTTTTGCTATGGAAGGGGGATTGAAGCTGCGTGTGTGTGTC[TGTGTGTGTGTGTGTG]TTTTTTTTCATTGTTTGGAGCGAGTAAATTGGTGAATTTGAG	TGAGATTTAGTGGTGGTTGTGATT	59.804	CTCAAATTCACCAATTTACTCGCT	60.837	158
Araip.B01_168	TCTCTCTCTCTCTCTCTCTC	TC(2*10)	448653	20	CACTCTTATATCCAGAATCTTCTCTTCA[TCTCTCTCTCTCTCTCTCTC]TACTGGGATCTGATACCTTTCATGGTATCAGAGACAGATCCTCAATAATAGCCGACTCAAG	CACTCTTATATCCAGAATCTTCTCTTCA	59.749	CTTGAGTCGGCTATTATTGAGGAT	60.013	109
Araip.B01_169	TCTCTCTCTCTC	TC(2*6)	452952	12	CACACTCTTATATCCAGAACCTTCTCTTCA[TCTCTCTCTCTC]TGCTGGGATCTGATACCTTTCACCAACTAATGCATATTGTGAATTAAGCATTGGAACAGACAGAAAGACTACGGAT	CACACTCTTATATCCAGAACCTTCTCT	59.668	ATCCGTAGTCTTTCTGTCTGTTCC	60.062	118
Araip.B01_171	ATATATATATAT	AT(2*6)	455266	12	CCACCTCTTGTCTCCTAGTTTTTCACACAAATCACAATTTTGGTTGGAAATAAACCGGTC[ATATATATATAT]GTCTTTGTCTTTTGTATACGAAATATAACCGCATCCAAATAAAATCCAGAATGCAACGATTTAATAGA	CCACCTCTTGTCTCCTAGTTTTTC	59.708	TCTATTAAATCGTTGCATTCTGGA	59.993	140
Araip.B01_172	ATAATAATAATAATA	ATA(3*5)	455362	15	TCCAGAATGCAACGATTTAATAGATTTACAATAAGGTAAG[ATAATAATAATAATA]TAAGTCATAATCCAAAGTATCTCAAAATGCAGTTTGATTCCAGGAAGGGATTAAACCAATCTCCTAACATATTGATGATGAAGCGTCAGGAGAATCTGTTTTAAT	TCCAGAATGCAACGATTTAATAGA	59.993	ATTAAAACAGATTCTCCTGACGCT	59.71	160
Araip.B01_175	ATATATATATATATAT	AT(2*8)	464219	16	AGAAAACTGGCTCAAGAAATGAGTATATATAACTATTTGGTGCATGCTATGTATC[ATATATATATATATAT]CATTCAAATTTGATGATCAATACATCAAATTTTTATGCAACTAGTCTTTTAGAGTGTGTTTGTTACCATAGACC	AGAAAACTGGCTCAAGAAATGAGT	59.837	GGTCTATGGTAACAAACACACTCTAAA	59.061	145
Araip.B01_176	TATATATATATATA	TA(2*7)	465004	14	TTAACGTGAGAACTAACATAAGCCCCT[TATATATATATATA]TTAGAAAACATTATTTAGGTAAACTATTAAGAGGTTTGAATGCAATCTTTAAATATGGGTTGAATCATTTTAGAGTAATTATCCAAATCAGTCTCAAAGATTTTAAA	TTAACGTGAGAACTAACATAAGCCC	59.974	TTTAAAATCTTTGAGACTGATTTGGA	59.593	148
Araip.B01_179	AAGAGAAGAGAAGAGAAGAG	AAGAG(5*4)	473400	20	GGAAGATTGGTGAGAAGAGAAGATGATAAGCTTTTGTTGTTATAAGAGAAAGA[AAGAGAAGAGAAGAGAAGAG]AAAGAGAAGAGTGCGTAGTAAGTGGTTACTATATAACTCAGCGCAGTCACACACCCCTATTTTGCTGCCTTCATATTCT	GGAAGATTGGTGAGAAGAGAAGAT	59.278	AGAATATGAAGGCAGCAAAATAGG	60.016	152
Araip.B01_181	TAATAATAATAATAATAATAATAATAATAATAATAA	TAA(3*12)	474270	36	AAAAATTCATGCGAGTTACCATTACAAATTTTGAAATCTAACAACTAAGGACATT[TAATAATAATAATAATAATAATAATAATAATAATAA]AAATAATAATCTAACACTATATAATAACAGAATTGCTACACATTCAAGT	AAAAATTCATGCGAGTTACCATTA	59.021	ACTTGAATGTGTAGCAATTCTGTT	57.1	140
Araip.B01_182	TGAATTGAATTGAATTGAAT	TGAAT(5*4)	474944	20	GTGCAAAAATCTGTTTTGAATGATTTTATATAATGGATAATATTCCGTTCATTTAATATTATACAATTGTTTCACCTTAATAACATGTTCGATTTATTA[TGAATTGAATTGAATTGAAT]AAATGGACGCATGTGTTCTAAATT	GTGCAAAAATCTGTTTTGAATGAT	59.441	AATTTAGAACACATGCGTCCATT	59.791	143
Araip.B01_185	AAGAAGAAGAAGAAG	AAG(3*5)	475212	15	AGGAGAAGGAGAAGAAGGAAAGAAGAAAAAGCTGCGTGGACAAATTTGGA[AAGAAGAAGAAGAAG]AACCTGCGCAAATTTGGAAGAAGGAAAAGGGGAAGGAGAAGGAGGGCGTGATTTAAAAA	AGGAGAAGGAGAAGAAGGAAAGAA	60.341	TTTTTAAATCACGCCCTCCTT	59.957	124
Araip.B01_205	AGAGGAGAGGAGAGGAGAGGAGAGG	AGAGG(5*5)	492847	25	CATGGATAGATTGAGTGGTACAAAAATAGAGAGATAGTGA[AGAGGAGAGGAGAGGAGAGGAGAGG]AGGGAGAAGAAATTTTTTATTTTTGAAAAAAAAAATTTTAATTATAATAAAAACGTGTCATTTGTTATAATATTTGA	CATGGATAGATTGAGTGGTACAAA	58.077	TCAAATATTATAACAAATGACACGTTTT	58.501	142
Araip.B01_212	ATATATATATAT	AT(2*6)	516975	12	CAATCGTATGGGAAATGAATTTTTAAATGATTGTTTAATAAC[ATATATATATAT]AGAAAGAAAGACATTTGATTGTATTCACA	CAATCGTATGGGAAATGAATTTTT	60.29	TGTGAATACAATCAAATGTCTTTCTTT	59.431	83
Araip.B01_214	TAATAATAATAATAATAA	TAA(3*6)	526247	18	AAAGATATTACAAGGGCCAAACAATTTTTTTTTTC[TAATAATAATAATAATAA]CAAGAAAACTTAGGTGCAGGAAAGTTTCAACTCT	AAAGATATTACAAGGGCCAAACAA	60.125	AGAGTTGAAACTTTCCTGCACCTA	60.664	87
Araip.B01_217	CTTCTTCTTCTTCTT	CTT(3*5)	537139	15	CATTATTATTCCCTTCCCCTTCTTTTTCTC[CTTCTTCTTCTTCTT]CATTATCATCATCATCAAATTCAATTCAAGTGAAGCACCACCACCACTCAGCAATGGTGACTCTTCTTGTTGCTACA	CATTATTATTCCCTTCCCCTTCTT	59.947	TGTAGCAACAAGAAGAGTCACCAT	60.226	122
Araip.B01_222	TTATTATTATTATTATTA	TTA(3*6)	543507	18	TTTTGTTTGGAAAAAGAATAGGATAAAATACTTTATTAGTTTCTAATATTTAGGTTAATTTTTAATTTCGATTTTATAGTTTAAAATGTTATATTTTTATTTCGAATATTCTCTGATCAAAAATAAAT[TTATTATTATTATTATTA]TTTTCTTTCTCTTATTCTTTTATCATTTCCACCTTTAAA	TTTTGTTTGGAAAAAGAATAGGAT	57.478	TTTAAAGGTGGAAATGATAAAAGAA	57.565	185
Araip.B01_224	ATATATATATATAT	AT(2*7)	546765	14	TATTTTGCGAAAATTAAATCGGATGGTCCGAGTTGATTATTATATAATTTTTTGAATCAGTTAAAACTAATCGTTGGGTCTG[ATATATATATATAT]AAGTGTGTGTAACTCATAAATCACTTCTCAGATCTCCTTTTCTTGTTCTTCTTGTTCTGCTTG	TATTTTGCGAAAATTAAATCGGA	59.84	CAAGCAGAACAAGAAGAACAAGAA	60.089	159
Araip.B01_226	AGAGAGAGAGAGAG	AG(2*7)	556506	14	CGAATCCAATATGTCAGAAGAAAACATAAATAGTGCGTGTCTTTCATCACAGAAAAAAGAATGAGTA[AGAGAGAGAGAGAG]ACTGAGGGTTAATTTTAACCGTGGTTAGTTTTCGAGCCACGAGTCAATGATTCATGAACCCGTTTGAGTTAAAGAAC	CGAATCCAATATGTCAGAAGAAAA	59.52	GTTCTTTAACTCAAACGGGTTCAT	59.825	158
Araip.B01_227	TCTTCTTCTTCTTCTTCTTCTTCTTCTTCTTCTTCT	TCT(3*12)	556794	36	TGTGAATTTTAATCAAACCCTTCCTTCTCCTCCGAGTTAACTCGGAACGAGTCATTTCCCCCTAACACACACACAACTCGC[TCTTCTTCTTCTTCTTCTTCTTCTTCTTCTTCTTCT]TCCGATTCGATCCCCAAATGGCAACAACAATAATCATCATC	TGTGAATTTTAATCAAACCCTTCC	60.425	GATGATGATTATTGTTGTTGCCAT	59.982	158
Araip.B01_228	TAATAATAATAATAATAATAATAATAATAATAA	TAA(3*11)	560492	33	CATAAATGAACTCAGCCTGTTCTGTTAGATTTTT[TAATAATAATAATAATAATAATAATAATAATAA]TGTGTATCCATCAATCCTAGGCAAGTT	CATAAATGAACTCAGCCTGTTCTG	60.182	AACTTGCCTAGGATTGATGGATAC	59.777	94
Araip.B01_230	TATATATATATA	TA(2*6)	562895	12	TTTATCATGTTCTCAAAACCAAAAATAACTCTATATACATAGTTAGAATGATATATGAAATAACTACTCTAGTTGATACTACTAAATAGGATAAGATTT[TATATATATATA]GTCTTTATTAGTTATGTATATTGTAAAGCTGCTAGGATTAACATT	TTTATCATGTTCTCAAAACCAAAAA	59.027	AATGTTAATCCTAGCAGCTTTACAA	57.829	156
Araip.B01_232	TTATTTTATTTTATTTTATT	TTATT(5*4)	568529	20	GACCACTCCATCAACACAAGATAG[TTATTTTATTTTATTTTATT]TTTTTACTGAGAGGACTAGTTTTTTATATATTGGGTTTATATGATACACTTTACTTGGGATTAAAGCCCAATAAGGGCCCAAAATAAATCACAGTTTGAT	GACCACTCCATCAACACAAGATAG	59.928	ATCAAACTGTGATTTATTTTGGGC	60.45	144
Araip.B01_238	TATATATATATATATA	TA(2*8)	573211	16	CATTATGATGAGTGGTGATGAGAACTTCAACTTAATTATTAGGTAAT[TATATATATATATATA]TCAGATTATATTCAAAAATTCAAATAATTATTTTTGTTTAAAAGTTAACAATTGATGAGAGTAACAAAA	CATTATGATGAGTGGTGATGAGAAC	59.781	TTTTGTTACTCTCATCAATTGTTAACTT	58.085	132
Araip.B01_239	TATTATTATTATTAT	TAT(3*5)	574520	15	GAAACTTTGGCTCAATAATAATGCTTTATGATTATTATTATTTTTACTAC[TATTATTATTATTAT]GATTATTATTATAACGTGTTTNNNNNNNNNNNNNNNNNNNNNNNNNNNNNNNNNNNNNNNNNNNNNNNNNTGTTTCTTTCACACTCTTGCTCTT	GAAACTTTGGCTCAATAATAATGC	58.356	AAGAGCAAGAGTGTGAAAGAAACA	59.624	159
Araip.B01_246	ATATATATATATATAT	AT(2*8)	580704	16	TTGGTTAAAAAGTAAAATATGGCTAAAATTTTGTATATACAACATAAAAATTTTAATTCGATCTATTTAATTTTTAACATTTGACTATCATAATCATATAATAATGTATTCTTACAATTATTAGAACAAATAAATTCTAACTATTTAC[ATATATATATATATAT]GAGTGACTATTAATACATACATAATAACACTATAAGAGTATAAATAATAATAAAAAAAAAACTACATAAATATATGAATAAAAACAAGAGAGAAAGATTTAAATTAAAGAAACCTGAAGGGTGTAACC	TTGGTTAAAAAGTAAAATATGGCTAAAA	59.064	GGTTACACCCTTCAGGTTTCTTTA	59.82	292
Araip.B01_247	ATAATAATAATAATAATAATA	ATA(3*7)	581262	21	GTTTTCAAATCCCCATACATTCATCTAATGTCTCAGATGAATCTCATGC[ATAATAATAATAATAATAATA]ATGAAAATTGATGGAGCTACGAACCAATCCTTTGTAAGACTGGAC	GTTTTCAAATCCCCATACATTCAT	60.184	GTCCAGTCTTACAAAGGATTGGTT	59.817	115
Araip.B01_248	ATTATTATTATTATTATTATT	ATT(3*7)	584921	21	TAATTTATTTCCCAAAAGCTGTGCTTTTATTTCAATTGCCGAGCCAATAGTACATATAGTACGTAAAACAATGTCTTCTTTA[ATTATTATTATTATTATTATT]CAATTTCACACTGCGATTTCCCACATAGAAGAACATGAACAT	TAATTTATTTCCCAAAAGCTGTGC	60.658	ATGTTCATGTTCTTCTATGTGGGA	59.768	145
Araip.B01_249	ATATATATATAT	AT(2*6)	587109	12	TGAAAGTGAAAGTGTGAAACTGAAATTAATACATTGCAATTGTAACTCCTGTATTGAATAATAGAGTA[ATATATATATAT]GTATAGTGAAGTTACTAATAGAGACTAATTAATTCACTTACTAATTCACTTATATTCATTCACAGCAACGAAGAAT	TGAAAGTGAAAGTGTGAAACTGAA	58.972	ATTCTTCGTTGCTGTGAATGAATA	60.03	156
Araip.B01_251	ATTTATTTATTTATTTATTT	ATTT(4*5)	605472	20	ACGTTGAACTGTTTTGATTGCTA[ATTTATTTATTTATTTATTT]ACTTTTGGCGGAAATGTTGCAATATTTTGTAGGTATGACAAAGGAGCATACTTGTTTTTGCCATCATATGTTATGAGAATACATGGAGCAAAACAG	ACGTTGAACTGTTTTGATTGCTAA	60.095	CTGTTTTGCTCCATGTATTCTCAT	59.565	139
Araip.B01_252	CTCTCTCTCTCT	CT(2*6)	610564	12	TTAACGGGGAACTTATTTACTTATGAAAATCACAGTTATAATGACTAATGTTAATTTTCACATTAGTGATATTACTAATTACCTATTACTATTCTCTCATAGTTTA[CTCTCTCTCTCT]TCTCGATTTTTTTGTAGTAATATACTAATATGTAGTATTTAATTTTATCAAAATAATAAGATAATCAGAAATATTAAAATGGTTTAAAAATTAATCCAAGAATATAGAAAATAGAAAAGT	TTAACGGGGAACTTATTTACTTATG	57.134	ACTTTTCTATTTTCTATATTCTTGGATT	55.352	238
Araip.B01_255	TCTCTCTCTCTC	TC(2*6)	619862	12	TGAAAAGATAAAAGATATAAGAACCTAATTAAAAATTTGGTAAAATTATAAAGACTAATAGAATAATAAAACTATTTTAATTTATGATGTATAATCATATAATGATGTTTTTTTAGCTCT[TCTCTCTCTCTC]ATTTGATACTCTCTTATCATTATCCATT	TGAAAAGATAAAAGATATAAGAACCTAA	55.101	AATGGATAATGATAAGAGAGTATCAAA	56.016	160
Araip.B01_259	AGTAGTAGTAGTAGT	AGT(3*5)	636178	15	CGACCATACCTAATGGGATAAAACTTTTTTGTTGTTGC[AGTAGTAGTAGTAGT]AATAGAAGTACTGTAGTAGTATACATTTTGCCACACCATATGGAATTCAATGATACTACTCACATTGCAACAATGAAACACAGCTGATTTTTGGAGAATGTAGCAAA	CGACCATACCTAATGGGATAAAAC	59.88	TTTGCTACATTCTCCAAAAATCAG	59.68	160
Araip.B01_261	CTCTCTCTCTCTCTCTCT	CT(2*9)	642777	18	TTTCCACAACAGGTGCTACTCTAA[CTCTCTCTCTCTCTCTCT]TATATCTCCATTTCTTATTCTATCCATAGCATATGACCACTCATCTATCTCAACATCTTCATTTCTGCCACACTTA	TTTCCACAACAGGTGCTACTCTAA	60.214	TAAGTGTGGCAGAAATGAAGATGT	60.062	118
Araip.B01_262	TATTATTATTATTATTATTATTATTATTATTATTATTATTAT	TAT(3*14)	644383	42	ATTGCACCATCATCATTATTGTCTTCTATCTAATACTACTACTACTATTAC[TATTATTATTATTATTATTATTATTATTATTATTATTATTAT]TNNNNNNNNNNNNNNNNNNNNNNNAATATTTTCTGTTTTTAGAATGCTGTAAAAA	ATTGCACCATCATCATTATTGTCT	59.64	TTTTTACAGCATTCTAAAAACAGAAA	57.904	148
Araip.B01_263	AAAAAAAAAAAA	A(1*12)	644475	12	AATATTTTCTGTTTTTAGAATGCTGTAAAAAAAAAAAAGAATAAACAATAAAATTTTGTTTTTTATTTTTATTTCTTTTTTTTATAAAACTCTAAAAATAAAAATAC[TAAAAATAAAAATAAAAATAAAAA]ATAAAAAACCAAATTAAACGCATTCTTA	AATATTTTCTGTTTTTAGAATGCTGTA	56.357	TAAGAATGCGTTTAATTTGGTTTT	58.329	159
Araip.B01_264	TAAAAATAAAAATAAAAATAAAAA	TAAAAA(6*4)	644556	24	AATATTTTCTGTTTTTAGAATGCTGTAAAAAAAAAAAAGAATAAACAATAAAATTTTGTTTTTTATTTTTATTTCTTTTTTTTATAAAACTCTAAAAATAAAAATAC[TAAAAATAAAAATAAAAATAAAAA]ATAAAAAACCAAATTAAACGCATTCTTA	AATATTTTCTGTTTTTAGAATGCTGTA	56.357	TAAGAATGCGTTTAATTTGGTTTT	58.329	159
Araip.B01_265	ATATATATATAT	AT(2*6)	646796	12	AATCTGGTAGTATAATTCATGACAAGATAATATTATTAAATCACTTTTATAAATATTAGAGATACAAATAGAACAATTTAAATGTTTATTCTTAATNNNNNNNNNNNNNNNNNNNNNCAACATATATACTTATATATATACAC[ATATATATATAT]AATAAGCAGTGGAAATTGTACTTAATT	AATCTGGTAGTATAATTCATGACAAG	55.08	AATTAAGTACAATTTCCACTGCTT	55.591	182
Araip.B01_266	ACACACACACAC	AC(2*6)	646911	12	GAATAAATTAGTGGAAAAGCCTGCTTTGGTTTCTTGATTATATATTTAAAATAAAAAAACTTTGTATGATA[ACACACACACAC]AAATGAGTGCTTGGTATGAGAAAACA	GAATAAATTAGTGGAAAAGCCTGC	59.583	TGTTTTCTCATACCAAGCACTCAT	60.062	109
Araip.B01_267	TATATATATATATA	TA(2*7)	652475	14	TCAAAGTTTCACACTCAATTCGATAGTAATGAATAGGTTCGCTTGTTATACAATAGAAAGTAAATATAATATAATTATTATTTGTGTG[TATATATATATATA]AGAAATTTATCTTGAACTTCTTTCGATGC	TCAAAGTTTCACACTCAATTCGAT	60.042	GCATCGAAAGAAGTTCAAGATAAA	58.988	131
Araip.B01_270	TTTTATTTTATTTTATTTTA	TTTTA(5*4)	661606	20	TTCCATATTCCCTTTCTTCCTTCCGCCCTTTCTCTTTCTTCCCTCAACCCCCCTTCTCTTTATCCGTGTTCCCTTTCTTTC[TTTTATTTTATTTTATTTTA]TAATTTTTTTAGGAAAGAATCACTTGCTAA	TTCCATATTCCCTTTCTTCCTTC	59.808	TTAGCAAGTGATTCTTTCCTAAAAA	57.906	131
Araip.B01_274	AAAAAAAAAAAAAAAAA	A(1*17)	683003	17	TTTCTGAAAAACAAACAATTTTGCAAAAAAAAAAAAAA[AAACAAACAAACAAACAAAC]CTAAATGATCCCTTCAAAACACAAATT	TTTCTGAAAAACAAACAATTTTGC	59.592	AATTTGTGTTTTGAAGGGATCATT	59.994	85
Araip.B01_275	AAACAAACAAACAAACAAAC	AAAC(4*5)	683017	20	TTTCTGAAAAACAAACAATTTTGCAAAAAAAAAAAAAA[AAACAAACAAACAAACAAAC]CTAAATGATCCCTTCAAAACACAAATT	TTTCTGAAAAACAAACAATTTTGC	59.592	AATTTGTGTTTTGAAGGGATCATT	59.994	85
Araip.B01_276	ATATATATATATAT	AT(2*7)	686804	14	TTTAAAATGTATCTCGACAGCAGTGTAAATATTATTATTTTTTAAAACAGTAATTTTTTTTAGCTATATAGAAGTTTTTATTTTGTC[ATATATATATATAT]CTTTGATTTTTTTTTATCTCTTTCTATTTTTTTGCATCTAAATTGGAAGCTT	TTTAAAATGTATCTCGACAGCAGTG	59.747	AAGCTTCCAATTTAGATGCAAAAA	60.45	153
Araip.B01_278	TTATTTTATTTTATTTTATT	TTATT(5*4)	689147	20	CCCCATTGACATCCCTAATAATACATGCTAATTTAAACCTTAGGTTATTCTGTTAGGTTAGAGGATAAAGGATGATGTTAAAGAGTAATTTAATA[TTATTTTATTTTATTTTATT]TTATATTTATAATTTTATGTTCTATTGTCCCGAAACATTT	CCCCATTGACATCCCTAATAATAC	59.729	AAATGTTTCGGGACAATAGAACAT	60.013	155
Araip.B01_279	TATATATATATATA	TA(2*7)	690639	14	TTTGAAAGTTTATTTAATTTGCACCTTTACTATTATATAGACCAGTAGAAATTTCAAGAAATTCATCATGATTCATGCACATGATCAATTTAATGATTGAATTATTAATTAAAAATATAAATCAATATAAATTAAAAT[TATATATATATATA]TTAATTTTAAAAATTCTAAATCCTAACCCTACGA	TTTGAAAGTTTATTTAATTTGCACC	57.944	TCGTAGGGTTAGGATTTAGAATTTTT	59.037	186
Araip.B01_294	CTCTCTCTCTCT	CT(2*6)	709426	12	ATACGCTTTCATTTGTCCCTATCTCA[CTCTCTCTCTCT]TATAATTCATCAACTTGCACCAATAACTGAAACCAAAGGCCAATTTCGTCAACATCAAAGACCCAAAATGTTA	ATACGCTTTCATTTGTCCCTATCT	59.468	TAACATTTTGGGTCTTTGATGTTG	60.141	111
Araip.B01_295	AGAGAGAGAGAGAGAGAGAG	AG(2*10)	710751	20	TAGTGAATATGGTGGCATAGGAGAATAAGAGAAGAAATAAGTAAAACAAATT[AGAGAGAGAGAGAGAGAGAG]AACACATAACAGTAGCGAAAAAGGGGGAATCTGAAAACTTTTTAC	TAGTGAATATGGTGGCATAGGAGA	59.884	GTAAAAAGTTTTCAGATTCCCCCT	60.107	117
Araip.B01_312	TTCTTCTTCTTCTTCTTCTTCTTCTTCTTC	TTC(3*10)	759837	30	ATCTCTTCTCTCGTCTCTCGTCTCTGCCATTAGTACCTTAGATTT[TTCTTCTTCTTCTTCTTCTTCTTCTTCTTC]GTTGGATCTATAGAATATCCTCAGTTCCCAATCGAGTTTCGCTTCGTGAGTTTCTATT	ATCTCTTCTCTCGTCTCTCGTCTC	59.805	AATAGAAACTCACGAAGCGAAACT	59.864	133
Araip.B01_319	TTCTTCTTCTTCTTC	TTC(3*5)	774275	15	TATCCAAGAACTCCTTGTTAGGCTCTCACTATATGATGATGAATTATTCTCATCATCTTCTTT[TTCTTCTTCTTCTTC]ATCTTCAATTTTGAGCTTCTTCTTCACCCTTTGTTTTTCATACCTCTTTTTCTCCACC	TATCCAAGAACTCCTTGTTAGGCT	59.705	GGTGGAGAAAAAGAGGTATGAAAA	59.887	136
Araip.B01_321	TTGTTGTTGTTGTTG	TTG(3*5)	775227	15	TCAAGAACATCTCTTCCATAACCACCGTTTTCTAATTCAACAATAATGTCATTATTA[TTGTTGTTGTTGTTG]TTATTTTCCCCTAATCCAAACACAAAATCACTTCTTGATGTTGTTGGTACCATGTTGTA	TCAAGAACATCTCTTCCATAACCA	60.001	TACAACATGGTACCAACAACATCA	60.075	131
Araip.B01_322	AAGAAAGAAAGAAAGAAAGA	AAGA(4*5)	775863	20	TCCTCATCAAATGAATCAACAACTATATTAGTAGTAGAAAGAAATAATTGCATGTTGTTCTTCAACTACTTCATATGG[AAGAAAGAAAGAAAGAAAGA]GTAGAACAAAACAGATTCTCTGAAAAGCTGCTTTTGTTGTCTGTTGTTGTGATTTTG	TCCTCATCAAATGAATCAACAACT	59.877	CAAAATCACAACAACAGACAACAA	59.977	155
Araip.B01_323	ATTATTATTATTATTATTATT	ATT(3*7)	779431	21	CATGTTTTGCGTCTAGGGAATTATAGTTCTAAGTTATGTC[ATTATTATTATTATTATTATT]CACCAATATAATGTGTCTTAGCTTTCCCTCATC	CATGTTTTGCGTCTAGGGAATTAT	60.577	GATGAGGGAAAGCTAAGACACATT	60.03	94
Araip.B01_324	ATATATATATATATAT	AT(2*8)	780263	16	AGTTTTGTACGATATGAAATAATTGAATTAATAAATTATCATGCATAATTATGGTTCTAATTGTGGTTTAAATATAC[ATATATATATATATAT]AATCCTAGCTCTGATAGTAATAGGAGATACCGATAGCTAGGC	AGTTTTGTACGATATGAAATAATTGAA	56.783	GCCTAGCTATCGGTATCTCCTATT	58.497	135
Araip.B01_326	TCTCTCTCTCTCTC	TC(2*7)	796279	14	GAAGCTCAAAGAGTAAGAAATGGGGAAGCTTTAGTCAATGGCGATGACTCAAG[TCTCTCTCTCTCTC]TATTTTCTCGTTATCCAATAAACACCA	GAAGCTCAAAGAGTAAGAAATGGG	59.806	TGGTGTTTATTGGATAACGAGAAA	59.782	94
Araip.B01_327	AATAATAATAATAATAATAAT	AAT(3*7)	796367	21	TCGTTATCCAATAAACACCAAACATTAACAACACTAATCAACAGAAGAAAAATAAGAACAAATTTTC[AATAATAATAATAATAATAAT]GTGGTCTAATCAGAATTCAGAACTACTGTAAACTAAACAGTAAAAACAGGTCAGAAAATTACACAAATTGA	TCGTTATCCAATAAACACCAAACA	60.488	TCAATTTGTGTAATTTTCTGACCTG	59.482	159
Araip.B01_333	AAATAAATAAATAAATAAATAAATAAAT	AAAT(4*7)	838509	28	CATTGGTATATTGGTTCATCAGAAAATAACATAATAGGTTACATGTAGATATAAAAGGTAATATTTTGTTCTCATTATTAACATGC[AAATAAATAAATAAATAAATAAATAAAT]GTGCACTTTTGTTTAATGAGGTAGATAGTTCATTTTCCAGTAGCCA	CATTGGTATATTGGTTCATCAGAAA	59.203	TGGCTACTGGAAAATGAACTATCT	58.423	160
Araip.B01_335	ACACACACACAC	AC(2*6)	839477	12	CAACTCCAAAATCACCAATTACAA[ACACACACACAC]ATCCAAATGGACCTTCTAATAATTCACCAATTACAAACACAAATTCAAATGGTGCACCTTCTAAATTGCCAAGTGCAACTTCTCCAACTTCTTCTTCTTCTAATACACCAAAGGTGGTAGCA	CAACTCCAAAATCACCAATTACAA	60.141	TGCTACCACCTTTGGTGTATTAGA	59.952	158
Araip.B01_336	CTACTACTACTACTA	CTA(3*5)	839687	15	ATCATCCCCATCTACTAGCAAAACACCAATCACAACCACATCTTCATCACCAACCAAATTGCCAAATTCCCCAACTT[CTACTACTACTACTA]CTTCCCCTTTGAAACAACCTCAACAACCAATTCCCAAGGCTACTTCTTCTCCTTTCAAACA	ATCATCCCCATCTACTAGCAAAAC	59.777	TGTTTGAAAGGAGAAGAAGTAGCC	60.28	153
Araip.B01_337	CATCATCATCATCAT	CAT(3*5)	840677	15	CATCCACAATCTTCTTCTTCCTTTGATCTTGCTCCAGAAC[CATCATCATCATCAT]CAATCATTAGAAAGAGTCCACCAGCACCATTAGTTGATGATACTACTCCCATTGATACTCAAGACACA	CATCCACAATCTTCTTCTTCCTTT	60.005	TGTGTCTTGAGTATCAATGGGAGT	59.928	123
Araip.B01_338	TGATGATGATGATGATGATGA	TGA(3*7)	842916	21	AATTGCACCTTTTTCTTTTCATTTAATTTCTATTTCTTGTTAATGAAAAATTGTGTATACAAT[TGATGATGATGATGATGATGA]TGTCCCTACAATCCACATTAAAAAAAAAAAAAATTCTGATCAAGTTGATCAAATCATACATCAACTTGAATGAGGA	AATTGCACCTTTTTCTTTTCATTT	59.482	TCCTCATTCAAGTTGATGTATGATT	58.944	160
Araip.B01_342	TTATTATTATTATTATTA	TTA(3*6)	851103	18	CCTAATCCCTTATGGAGTTCAATGAAGCCTCTTTTGATCATCTTTTCAGCATGGTGCAACTTTGTTTTGTTAAGATGAAGC[TTATTATTATTATTATTA]GCACCACCTTCTTGGCTACATTTTCTTGAAGATTGGT	CCTAATCCCTTATGGAGTTCAATG	60.089	ACCAATCTTCAAGAAAATGTAGCC	59.912	136
Araip.B01_344	CTACTACTACTACTACTA	CTA(3*6)	853078	18	GTTGGACAAGGAATATGAATCTGATTGATATGCTAGAACTTATGCTTTTGAAGCACATTCTATAATATACTTAGATCCTATGCTTTTCTCCACTACATATATAAAGC[CTACTACTACTACTACTA]TTATAGTGGTGGTTAATTAGTGGCGGTTTGTCTTT	GTTGGACAAGGAATATGAATCTGA	59.376	AAAGACAAACCGCCACTAATTAAC	59.852	160
Araip.B01_346	AATAATAATAATAATAATAATAATAATAATAATAATAAT	AAT(3*13)	855335	39	CAACCAACTTTGATACGATTTCATATATATAGAATTAATTCTTGCATGTAGAATATACATATAAATACATACATTCATC[AATAATAATAATAATAATAATAATAATAATAATAATAAT]GATGGTGTGNNNNNNNNNNNNNNNNNNNNNNNNNNNTTACCCATACTCAATTAAGAGGTCGTGGGTTCAAGTCACATATCTTTTCAAGTCTCCGCCAATGAGTAATAAC	CAACCAACTTTGATACGATTTCAT	59.332	GTTATTACTCATTGGCGGAGACTT	59.932	227
Araip.B01_348	TATATATATATATATATA	TA(2*9)	859585	18	TTGAGTGGGAATTAAGTCAGATACTATATGTTTCGAAACACAGTTACAACTAT[TATATATATATATATATA]TGCTCAAATTAAACACTCTAGTCTCTAACATATATTTTGGAAATTAATGAGTAGATAATACTTTTAAAATGTGGGGATTTCTTTAGGT	TTGAGTGGGAATTAAGTCAGATACT	57.537	ACCTAAAGAAATCCCCACATTTTA	59.228	159
Araip.B01_351	ATATATATATATATAT	AT(2*8)	874839	16	TTTAGTTTAAATTCTAAGGCTGAGAGGTAGTTATCTATTCTA[ATATATATATATATAT]TTAATGGAATTCCTTGTCGGTTCTCCATAAAATAC	TTTAGTTTAAATTCTAAGGCTGAGAGG	59.098	GTATTTTATGGAGAACCGACAAGG	60.126	93
Araip.B01_355	ATATATATATATAT	AT(2*7)	877055	14	CATGACTTTGCATTTGGATAAGAATTTTATCGTAC[ATATATATATATAT]TTACACATGGCATGCATTAAAATTATTTTTTGGTTTCTTTTATCCTTTTTAGGGG	CATGACTTTGCATTTGGATAAGAA	60.355	CCCCTAAAAAGGATAAAAGAAACC	59.669	104
Araip.B01_368	GGTGGTGGTGGTGGTGGT	GGT(3*6)	902101	18	AAGGGAAATGGAAATGAAATCAGAACCGTCGATGGTGATCGTCGC[GGTGGTGGTGGTGGTGGT]AGAAAGTTTTCGTCTTCTTCAATTGGT	AAGGGAAATGGAAATGAAATCAG	60.514	ACCAATTGAAGAAGACGAAAACTT	59.603	90
Araip.B01_369	ATATATATATATATATAT	AT(2*9)	903275	18	ATGATTTTCCCAGGAGTTATTCAAGGTTTAAATTCAGTA[ATATATATATATATATAT]GTTCAGATTCTTGTTTGAATGCATT	ATGATTTTCCCAGGAGTTATTCAA	60.076	AATGCATTCAAACAAGAATCTGAA	60.01	82
Araip.B01_372	CTCTCTCTCTCT	CT(2*6)	913658	12	GAAGTTGTGTTGCCGTCGTAGGTAGCTCCCTCGCCGTCGTGTGGAAGCTCTGTGGCCGTCGTCGTCTCCTCTGTTCGAGCA[CTCTCTCTCTCT]GTTCGCCGGTGTCGCGGTCACTCCCCTTCCTCTTCGCCGCCGGTAAGCACTGTGACTTGGAATTA	GAAGTTGTGTTGCCGTCGTAG	60.736	TAATTCCAAGTCACAGTGCTTACC	59.602	158
Araip.B01_375	TACTACTACTACTAC	TAC(3*5)	957846	15	CCAACCTAATAATCAAACCAAACCTATCTTATCATAAATTGATTGCATGGGTTTGGTTTACGATTTGTTCAAACCAAACCTAATTATAAACTCCTATATTTGTAGTTTTGTACTAGT[TACTACTACTACTAC]ATTCCAGTCTTCCTAAACCAAATTC	CCAACCTAATAATCAAACCAAACC	59.893	GAATTTGGTTTAGGAAGACTGGAA	59.887	157
Araip.B01_376	AGAAGAAGAAGAAGA	AGA(3*5)	958188	15	TGGGCCAAATTATCCATAATAAAAAAATTATAAAATAAAAAAATAAGAAAAAGAAAGTGTTTCTACTCTTACAAATGAGAAGGAAAGAAAAAAAGGAGAAAAAT[AGAAGAAGAAGAAGA]AGTTGTTCACAATCTACTTCTGCCTCC	TGGGCCAAATTATCCATAATAAAA	60.567	GGAGGCAGAAGTAGATTGTGAAC	59.295	146
Araip.B01_380	TTCTTTTTCTTTTTCTTTTTCTTTTTCTTT	TTCTTT(6*5)	968771	30	ACCCTCCAAATCAAAAGTTGATAAAGCCAATGCCCTCAATACATTTCAATGGGCTCTTGAGTTGTCCC[TTCTTTTTCTTTTTCTTTTTCTTTTTCTTT]TTCTGGATCATTCATCAGTTTTGAT	ACCCTCCAAATCAAAAGTTGATAA	60.108	ATCAAAACTGATGAATGATCCAGA	59.841	123
Araip.B01_381	TATATATATATA	TA(2*6)	969505	12	TTTTTATAGAAAATGACTACAATACCCCTATTATAGAAAATGACTAAAATACTCCATAGAGTTAAGATTTAGAGTTTTTAAAATT[TATATATATATA]ATAAAGGTATTTTATTTATTTTTTATAATATGAATATTGTAGTCATTTTTTATAAAAAAATATTAATTTAGATCGGTTTAAAATTAATTTATTAGTTTTCCAACAAAACTGATTTGTCCTGTCTAATTTT	TTTTTATAGAAAATGACTACAATACCCC	58.52	AAAATTAGACAGGACAAATCAGTTT	56.751	227
Araip.B01_382	CACACACACACA	CA(2*6)	969861	12	CCATCCACACATACCTAATAAATTGAACATCCAATATATCTATTATTCACATTATTTAATATATATATCTCTTAGATACATGGAAAGCAAC[CACACACACACA]TACATAGATTTATTCCTCTATATAAGGCAAACCAATTCCATATACAT	CCATCCACACATACCTAATAAATTG	58.686	ATGTATATGGAATTGGTTTGCCTT	59.886	150
Araip.B01_383	ATTATTATTATTATTATTATTATTATT	ATT(3*9)	969973	27	TGCACTCACAACTACTACACTCTCCCCTTAATTAGCTTCTATAAATCTTCC[ATTATTATTATTATTATTATTATTATT]ATAATAATAATGGCTCGCTCTCTTCCTTTGCTTTCCACCATTTTTGTCCTCCTTTTGCTTCTAGT	TGCACTCACAACTACTACACTCTCC	59.924	ACTAGAAGCAAAAGGAGGACAAAA	59.839	143
Araip.B01_385	ATGATGATGATGATG	ATG(3*5)	975644	15	CTTTCTTTGCAATTTTGTGTTCATATTTCTTGGTTTATTTATATGTCCATCCACATCTTGATCGTGCTGACCATGTTCTATCTCTAATATAAATTAATTGATTCTGAA[ATGATGATGATGATG]ATAATAATGACATGTTGGCCAATTACTC	CTTTCTTTGCAATTTTGTGTTCAT	59.597	GAGTAATTGGCCAACATGTCATTA	60.135	151
Araip.B01_387	TCTTCTTCTTCTTCTTCTTCT	TCT(3*7)	982087	21	ACGCTTTTGATTTGGTTAACGTATTGAAGGTCCTCAGGTGTTGGTTCATCC[TCTTCTTCTTCTTCTTCTTCT]TGTTGTTGTTGCTGAGTAGAGACTCGGAGATCAGTGTCTTCGTTCCCAACGAATGGAAGAAAGGAAAGTGAAGAAGTTCTGC	ACGCTTTTGATTTGGTTAACGTAT	60.179	GCAGAACTTCTTCACTTTCCTTTC	59.94	154
Araip.B01_388	AAGAAGAAGAAGAAGAAG	AAG(3*6)	982268	18	GAGGTCCATTACTATTCGGAAAGAGGGAGGAGTGTGTCTGAAGAAGAT[AAGAAGAAGAAGAAGAAG]ATGAAAGAAGAGTGTTTGGTGTTAGGGTTAGTGAGA	GAGGTCCATTACTATTCGGAAAGA	59.874	TCTCACTAACCCTAACACCAAACA	59.962	102
Araip.B01_389	ACAACAACAACAACA	ACA(3*5)	982436	15	GGCATAGGTAAGCTTGAAGGTAGAAACAGTTGAATTAATGACTGCTGATATAAAATATTAATTCAAATATATAACTATTTTAGATGTTCATATGTCT[ACAACAACAACAACA]AAACCTTGTCCCACTAAGTGGAGTCGGCTACATGAAT	GGCATAGGTAAGCTTGAAGGTAGA	60.164	ATTCATGTAGCCGACTCCACTTAG	60.878	149
Araip.B01_390	ATATATATATATATATATATATATATATAT	AT(2*15)	986359	30	AGAACGCAATGAAATACAACAATGAAAAACATGATGTCCATGTTATGGCAAAGACCTTGTTGGA[ATATATATATATATATATATATATATATAT]TGTATTGAATTCATGATCCTTGTTCAGCATTAAACTCAAA	AGAACGCAATGAAATACAACAATG	60.289	TTTGAGTTTAATGCTGAACAAGGA	60.16	134
Araip.B01_391	TATATATATATA	TA(2*6)	987548	12	AACTTGTGACTCCAACTTTGTTCAG[TATATATATATA]AGGCAATAGTTTGTTTATAATGTGATTGAGCTCAAGTTGCTCAACACTTTTAGGGTTTTTGGAT	AACTTGTGACTCCAACTTTGTTCA	60.109	ATCCAAAAACCCTAAAAGTGTTGA	60.139	101
Araip.B01_392	AGAGAGAGAGAGAGAGAG	AG(2*9)	998771	18	CCTAAATTCGTGAATTGAATGAAATGTA[AGAGAGAGAGAGAGAGAG]GGTTTGGGAACATACTTCTGAAGGCGATTCAATAAGGTTTGAAGGAGGAACCTTGAATGGGACTGAAGGAGTATCATGGATCT	CCTAAATTCGTGAATTGAATGAAA	59.416	AGATCCATGATACTCCTTCAGTCC	59.865	129
Araip.B01_393	AGAGAGAGAGAG	AG(2*6)	998956	12	TCTGGTCTCTGCTATGGTTGATTATGGGTTGAGAGTGGCAGTGAATTGGGTTAGGTTAGATCGAGAA[AGAGAGAGAGAG]AAAAGGATGATTCGTTTCTTGAAGAGTGAGAATTGGAAAGAATGG	TCTGGTCTCTGCTATGGTTGATTA	60.149	CCATTCTTTCCAATTCTCACTCTT	60.005	124
Araip.B01_395	TATATATATATA	TA(2*6)	1026405	12	TATTCAATATGTGCTCCAAAAAATTTATAATTTTATATATAATCTTAAAAAAAATGAACAAAAACTAAAAAATGGCACTTATC[TATATATATATA]AAATATTCATAAATTAAGAAAATTAACATTATACCTATAAAAGATGGATTTCGTACGATAA	TATTCAATATGTGCTCCAAAAA	55.123	TTATCGTACGAAATCCATCTTTTA	57.086	156
Araip.B01_401	ATATATATATATATAT	AT(2*8)	1043622	16	TCGTGTGACAAGATTTCGTTATTAGATTATTGTTATCATAGCTAGATTTGTCTAGAAATTCAATCTTTGACGTGACTATGAAC[ATATATATATATATAT]CTTGATATTAAGAATTAAAGTTTGTTATGGGCT	TCGTGTGACAAGATTTCGTTATTA	58.744	AGCCCATAACAAACTTTAATTCTT	56.808	132
Araip.B01_410	AAATAAATAAATAAATAAAT	AAAT(4*5)	1076910	20	TCTTGTGAGGTAGTGGAAAGACAGGTTGAGAATGAATTGCCCATAAATCTTCTGGTCTCTTCAATATAAACACCCATAAAATGTCAGTCTCAA[AAATAAATAAATAAATAAAT]TCAAATGAAAAAACAATCTGCTAAGGAACCGTAGAAT	TCTTGTGAGGTAGTGGAAAGACAG	59.847	ATTCTACGGTTCCTTAGCAGATTG	60.045	150
Araip.B01_412	CACACACACACA	CA(2*6)	1077785	12	TATTCAAAGCTTTTAGGCATCCTTAAAAATGCAACTTTTTGTTTTCAGTTACTTATG[CACACACACACA]AAAGTGAAAATACTCAACAATTTGATCAAATGCTAACCACTCTTAGTATAATTGATCAACTGAACAGTAATTTCCCTCTGCTCTCTG	TATTCAAAGCTTTTAGGCATCCTT	59.694	CAGAGAGCAGAGGGAAATTACTGT	60.305	156
Araip.B01_417	ATATATATATAT	AT(2*6)	1090565	12	CATTGGCTTTCAATCTCTATTTCTAAGTAGCAAGTTTCTAGCAAAATGAGTTCTAAGAAGAGTATAAACTTGTATAGTCCCTGACAA[ATATATATATAT]ACACACACACTAAGCTCTCATAGTAATTTACTAGTTTGGAGCTAGCAAATATGTTCATGAA	CATTGGCTTTCAATCTCTATTTCT	58.073	TTCATGAACATATTTGCTAGCTCC	59.67	160
Araip.B01_418	TCATCATCATCATCA	TCA(3*5)	1091141	15	TGCTGTTAAACTCCTCTTTGATTGTTGCAACGGATGGTTCACAACTCTGCC[TCATCATCATCATCA]TTTGCCCCTAAAATTTAAGCAACATATTTT	TGCTGTTAAACTCCTCTTTGATTG	59.828	AAAATATGTTGCTTAAATTTTAGGGG	59.257	96
Araip.B01_420	ACAACAACAACAACAACA	ACA(3*6)	1094834	18	TTGCAACCTCTCTAACAACCATAATTACGTCGACGACCGCAACC[ACAACAACAACAACAACA]CTGAACGACCCCAATCTAACGCAATTCAAGTTTACTCCCAAATT	TTGCAACCTCTCTAACAACCATAA	60.056	AATTTGGGAGTAAACTTGAATTGC	59.8	106
Araip.B01_426	GAGAGAGAGAGA	GA(2*6)	1135901	12	CAGTGACTCATTTTGTCAACTGTGCCAAACGGGCAACTTAACAAAC[GAGAGAGAGAGA]GGATCAGAATGATATCGTGTATTCGTGTTGAGTATAGTAGCAAGAGCAGCAATGG	CAGTGACTCATTTTGTCAACTGTG	59.742	CCATTGCTGCTCTTGCTACTATAC	59.519	113
Araip.B01_427	TCTCTCTCTCTC	TC(2*6)	1136968	12	GGTAATGTAACTGAGGAAGAGCCCGCCATCGGACCCGGCCCAGCCCCTCGAGCCCGCCCCAAGCGTCCCCTCCAGTTCGAGCAGGCTTACCTTGACGCTCTCCCCTCCGCCAACATG[TCTCTCTCTCTC]AACCGTACTTTTCTTTTTCCAATTAGG	GGTAATGTAACTGAGGAAGAGCCC	61.502	CCTAATTGGAAAAAGAAAAGTACGG	60.551	156
Araip.B01_428	CACACACACACA	CA(2*6)	1139491	12	ACTTCCTGACAATGTGGTGAGTTATCTATGTTAGTATGTAAAAGAGG[CACACACACACA]ATGTGTACAAATAACCAACCTTATGTGTATCAGAACCTTACACACCACCATGGGTGATATTCATATGAAATTATACCCAGAGGAATGTCCA	ACTTCCTGACAATGTGGTGAGTTA	59.964	TGGACATTCCTCTGGGTATAATTT	59.975	150
Araip.B01_429	TATATATATATATA	TA(2*7)	1143526	14	GCATGTATTTTATATTGGTGGCTGACTTTAGTGGCTGATTTTGATATACACCGTAGTATAACCCTAAAAATAATTATCAACATTTGTAGAACAAATTTGTTTAACT[TATATATATATATA]TGAATAAGGGAAATTCTATGGTGCTTACACT	GCATGTATTTTATATTGGTGGCTG	59.682	AGTGTAAGCACCATAGAATTTCCC	59.811	151
Araip.B01_431	TCTTCTTCTTCTTCT	TCT(3*5)	1145718	15	AAAATTCAAAGACTGGAAACGAAGCGTTTAGATTTAGAACATTGAAGAACACAGTGTGCAGGTTCGTCGATCTTCCTTCGTCTATCGTCA[TCTTCTTCTTCTTCT]CCCTTCGCGTTAGGGTTTCCAGATATTCAAT	AAAATTCAAAGACTGGAAACGAAG	60.039	ATTGAATATCTGGAAACCCTAACG	59.663	136
Araip.B01_434	TCTCTCTCTCTCTC	TC(2*7)	1156862	14	TCACGTTGTACGTCACTATCTTCAT[TCTCTCTCTCTCTC]TTCGCGCCTTCCTTTCGCGGTTCTGCTCAGCTCGCAGCGTGGACGGTGTGTTCCTAACGGGGTTAATATT	TCACGTTGTACGTCACTATCTTCA	59.737	AATATTAACCCCGTTAGGAACACA	59.912	109
Araip.B01_437	CATCATCATCATCATCAT	CAT(3*6)	1162867	18	AATTTCAGCAAATGAAAGTCAACATTCAACAAATCTGAGCACACCATCAG[CATCATCATCATCATCAT]CCAACAACCAAATCAAGAATTGCAGAGCCTCAATCACCCAAACCGCAATAGCCATCAAATTTTCTATCGACTTCACCA	AATTTCAGCAAATGAAAGTCAACA	60.043	TGGTGAAGTCGATAGAAAATTTGA	60.004	146
Araip.B01_438	CTAACTAACTAACTAACTAACTAA	CTAA(4*6)	1163011	24	TCAAATTTTCTATCGACTTCACCACTTACGCTTGAAATCTCAACAAATATTCCAGCTGTAATAACTGAAATC[CTAACTAACTAACTAACTAACTAA]TCATAACTAAATAAACAAATCTACCTTTGCCTTATCG	TCAAATTTTCTATCGACTTCACCA	60.004	CGATAAGGCAAAGGTAGATTTGTT	59.931	133
Araip.B01_442	ATATATATATATAT	AT(2*7)	1170545	14	GAAGGTACACTTGTATTGTTTTGGTGATGAAGATTGATAGTTGATACATAAATTAATAATTAATTTTTTGTGCACATCTAATATG[ATATATATATATAT]ACAAAGACAGAGTTAGATAAAATATTAGAGGAGAACAAAAA	GAAGGTACACTTGTATTGTTTTGG	56.929	TTTTTGTTCTCCTCTAATATTTTATCTA	55.101	140
Araip.B01_448	TATATATATATA	TA(2*6)	1177744	12	TTTTATCAAACTAAAGGGTCAAATATTATTTTCTTCTTTTAGGATTTATGT[TATATATATATA]ATTTGATGTATGGTAAGTGTAATGTAGTTTTACAAATGCA	TTTTATCAAACTAAAGGGTCAAAT	55.508	TGCATTTGTAAAACTACATTACACTT	56.444	103
Araip.B01_453	TTATTATTATTATTATTATTATTATTATTATTATTATTATTATTATTATTATTATTA	TTA(3*19)	1184031	57	TTGAACTTGAAAAGCAAAGAAAAATTTGTCTTCTTCTTC[TTATTATTATTATTATTATTATTATTATTATTATTATTATTATTATTATTATTATTA]TTTTGCATATTGAATTGATATATACCTTTTTAATATTAGATGAAACGTGAGACAACTAATCTT	TTGAACTTGAAAAGCAAAGAAAAA	59.488	AAGATTAGTTGTCTCACGTTTCATC	57.987	159
Araip.B01_454	ATATATATATAT	AT(2*6)	1185471	12	ATTAACCGAGTGTAAGAAACACATATATTTATACATAAATATACACGTATATAGTAATTTTATTAAATGCATATTAAATATATGTTTGAGAAATATGCAAGTATTTCTAAAATAATGACA[ATATATATATAT]GATGATGATGATAAAGGTCAAAGTAGC	ATTAACCGAGTGTAAGAAACACAT	56.128	GCTACTTTGACCTTTATCATCATC	56.249	159
Araip.B01_455	AGTAGTAGTAGTAGTAGT	AGT(3*6)	1185637	18	TGAAGGTAACGGAATAAGTGTCAATTTGTTAATGATTATGATTATTACAACAACAACAAAGGGAAAAAA[AGTAGTAGTAGTAGTAGT]GAGAAAATGACTATGATGTTGTTAGAGGTAGTGGCA	TGAAGGTAACGGAATAAGTGTCAA	59.933	TGCCACTACCTCTAACAACATCAT	59.954	123
Araip.B01_458	TATATATATATA	TA(2*6)	1191677	12	TTCAGCAAAAGTTGAACCAAAATAGATAAATATTATGT[TATATATATATA]CATGTTCTTGGTAGTAGTGGTAGTAATGCTATTTGTACATCAAGAAGTGG	TTCAGCAAAAGTTGAACCAAAATA	60.038	CCACTTCTTGATGTACAAATAGCAT	58.71	100
Araip.B01_459	TATATATATATATATATATATA	TA(2*11)	1192925	22	TGGTAACCAAAGAAAATCAGTTAAAAACAGTCATAATTTGTCTTATTTAACATTCATTAATTATTATAACAATTAATTAATATTAAATAAAACAAGTTCTAGCTATTTTTTTTTTGTCTACCTAATATTACCCTTATAAATAG[TATATATATATATATATATATA]TTTTTTTTTTTCTATTTATAATTGTTGAAGATAATAATGATGCTAAAATACTGGGACATGT	TGGTAACCAAAGAAAATCAGTTAAA	58.31	ACATGTCCCAGTATTTTAGCATCA	59.799	226
Araip.B01_463	TCATCATCATCATCATCATCATCATCATCA	TCA(3*10)	1203252	30	AGACACCAACGAAACAAAAACATCCAATTTGCATCATCG[TCATCATCATCATCATCATCATCATCATCA]ACCCTCTTATACCATTTACTCTCTTCTTTCCAAGC	AGACACCAACGAAACAAAAACAT	59.833	GCTTGGAAAGAAGAGAGTAAATGG	59.806	104
Araip.B01_464	TTATTATTATTATTATTA	TTA(3*6)	1211157	18	GCTCCCTGACAGATATTTTGATTTGGTTTTTCTAAAAGAATTAAAATTGAAATGTAATTTTTTTTATAAAAGAGTATG[TTATTATTATTATTATTA]TTTTTAACAGCAACACAAGATATTATAACATGAA	GCTCCCTGACAGATATTTTGATTT	59.879	TTCATGTTATAATATCTTGTGTTGCTG	58.692	130
Araip.B01_465	GATGATGATGATGATGAT	GAT(3*6)	1216232	18	CACCAATGAGTAACTGAACTTTGGGAAGAAGCATAACTA[GATGATGATGATGATGAT]GCCATAAATAACTCTGATTGAAAAGTATCACCTTCTTCATCCATAGTTGGAACCT	CACCAATGAGTAACTGAACTTTGG	59.962	AGGTTCCAACTATGGATGAAGAAG	59.901	112
Araip.B01_468	TGTGTGTGTGTG	TG(2*6)	1244506	12	CTGGAGGCAGGTTAGTATAGCACTCTTATTTGAGATTAATATAAAT[TGTGTGTGTGTG]GATGCATTTTTTGGACAAACAAAATTCACCTTTTTC	CTGGAGGCAGGTTAGTATAGCACT	60.216	GAAAAAGGTGAATTTTGTTTGTCC	60.126	94
Araip.B01_469	AGAGAGAGAGAGAGAGAGAGAGAGAG	AG(2*13)	1254972	26	CTTCAGCTGAGGAGTGAGAAAAAATGGAGAATCTCTGAGC[AGAGAGAGAGAGAGAGAGAGAGAGAG]AAACAAAACTGCAATGCAAATGCAAATGCAATTGGAATTGGAATTGAAGTGGAATGTGAATGTG	CTTCAGCTGAGGAGTGAGAAAAA	60.171	CACATTCACATTCCACTTCAATTC	60.632	130
Araip.B01_475	TATATATATATATA	TA(2*7)	1268902	14	AGACTGGACAAATTAGTTTAGTAAAAAAAATTAATAAATTAAATTTTAAATTGGTATAAATTAATATTTTTTATAAAAAATTACTACAATATTCCTATTATAAAACACAACTAAAATATTCTTAT[TATATATATATATA]TTTAAAATTTTAAATTTTAACCCTATAACGATAGAAAAGAAAATGGCTAG	AGACTGGACAAATTAGTTTAGTAAAAA	55.647	CTAGCCATTTTCTTTTCTATCGTT	57.425	189
Araip.B01_476	GGAGGAGGAGGAGGA	GGA(3*5)	1269701	15	GGACCACAAATTAAATACCATTGATCTTTGGAAAGTTCTAGTTAGTAAAAAACAATTCCCGGG[GGAGGAGGAGGAGGA]TGAATTAATTAATTGATTATTCATTTGATCTAAATAATTAGCTGTTCAACTAATCGATACTAGTACA	GGACCACAAATTAAATACCATTGA	59.07	TGTACTAGTATCGATTAGTTGAACAGC	57.456	145
Araip.B01_481	ATCATCATCATCATCATC	ATC(3*6)	1280860	18	TACATGGACAACAACTGACACGTACCACATGAAATTATATCATTTCCCTCACTTTCTTTTTTCGTTTTTCTTCTTTTTTATTTATTTTTTATTT[ATCATCATCATCATCATC]TGCTATTTTTAGTTTTTAACCCATCTTATTTGATGTTTC	TACATGGACAACAACTGACACGTA	60.38	GAAACATCAAATAAGATGGGTTAAAAA	59.922	151
Araip.B01_484	GGTGGTGGTGGTGGT	GGT(3*5)	1291856	15	TAGTGGTGGTGCATGTTTTAATTGCGGCGGATTTGGGCATCTCGCTAGGGATTGCTTGCGAGGAAGCGGTGGCGGTAACGGTAATGTTCAC[GGTGGTGGTGGTGGT]GGAGGTGTCGGTGGTGTTTCGTGCTTTAGATGCGGTGGATTTGGT	TAGTGGTGGTGCATGTTTTAATTG	61	ACCAAATCCACCGCATCTAA	60.331	151
Araip.B01_485	ACTACTACTACTACT	ACT(3*5)	1294593	15	ATCAAGATTCAAGAGGGACAAAAGTCACATTGAAACTACAATACTTTAACTACAAAAAGCACC[ACTACTACTACTACT]TCCACTGCTCAATCCTAAAGTGACCTCAAATATTTGTTCATAATTGCTCCGTCTGATTAA	ATCAAGATTCAAGAGGGACAAAAG	60.005	TTAATCAGACGGAGCAATTATGAA	59.993	138
Araip.B01_486	ATATATATATATAT	AT(2*7)	1295984	14	TATTCGATCAATTGCGGTTATACATCTATTATACAACAAAATTCACTC[ATATATATATATAT]TTTAATTGAATGTTAATATAAAAATTGAACTACTAAAACTCAGGTCAAAGTCAGTGG	TATTCGATCAATTGCGGTTATACA	60.555	CCACTGACTTTGACCTGAGTTTTA	59.727	119
Araip.B01_489	TTAATTAATTAATTAATTAATTAATTAA	TTAA(4*7)	1300412	28	TCATGATGTAAGATTTTTCATTGTCTATCAACAAATAATTATATAGAATATGTATGTGTTCAGACACACACATATATATAGCT[TTAATTAATTAATTAATTAATTAATTAA]TTTATATTGTTTAATACCGCAAACAAATATT	TCATGATGTAAGATTTTTCATTGTCT	58.223	AATATTTGTTTGCGGTATTAAACA	56.997	142
Araip.B01_492	TATATATATATATA	TA(2*7)	1307881	14	CGGTATTTCCTTCCTTTGACTCTACTTTTCATCTTGTTTGTTCTTTTCTCTTACACTACCCTTCTTT[TATATATATATATA]AAATCATTTAGTATTTTTTGTAATGTTATCGCTTTCATATTAAAATCCCC	CGGTATTTCCTTCCTTTGACTCTA	60.02	GGGGATTTTAATATGAAAGCGATA	59.622	131
Araip.B01_493	TTATTATTATTATTA	TTA(3*5)	1327159	15	TTTAAAGAATTGCTGGAATAACCGCCACCAGAGTTATTCGGCAAACATATGTATTAAATACACAATAATTCATGTC[TTATTATTATTATTA]TCAATTTAATTTTAAAAAAAAATAATTTTATGATATTAACTAAATGACCAAATTAAAGCAAAA	TTTAAAGAATTGCTGGAATAACCG	60.651	TTTTGCTTTAATTTGGTCATTTAGTT	58.752	154
Araip.B01_494	ATATATATATAT	AT(2*6)	1328789	12	TGAAGAAATTAAACTTGCTTTCCCTCTCATCTCATCA[ATATATATATAT]AGCTAGGTTTAATTTCTTGGTGTAGTGTGACAGCAAATCATGA	TGAAGAAATTAAACTTGCTTTCCC	60.01	TCATGATTTGCTGTCACACTACAC	60.103	92
Araip.B01_495	ATATATATATATATAT	AT(2*8)	1334567	16	CTTTTGAAGAAAATAAAAGCCACATATTATATAACCTTTCAACTTTTAAGTTAATTTGTTCGCACA[ATATATATATATATAT]AATTTTCTCATTTCTTTTCATGAAATATAAGCTTGAGTGATTGAGTCTCTGGTTTCAATTTTTCA	CTTTTGAAGAAAATAAAAGCCACA	58.937	TGAAAAATTGAAACCAGAGACTCA	60.142	147
Araip.B01_497	TATATATATATA	TA(2*6)	1336245	12	TCAATGTATTACACTCCTTTTGTTTATAATATTAAAAAAAAATAGCCGAATATTGTTCTTTT[TATATATATATA]GTAAAGAGTTGAAAAGATATGGGGGAGAATGGGATGAGTCCACGCTATAATGGTGAAATCCATGCAT	TCAATGTATTACACTCCTTTTGTTT	56.237	ATGCATGGATTTCACCATTATAG	57.919	141
Araip.B01_498	TATATATATATA	TA(2*6)	1340245	12	TCATCCTTATCGTCAAAGACAAAACCGCGAGACATTGTGCTAAAGTGGACAATATCATACTAGCGGGTGGTCTGGACTGTTATAT[TATATATATATA]TCCTTAAATTAGACTTGAGTTACGTGATG	TCATCCTTATCGTCAAAGACAAAA	60.004	CATCACGTAACTCAAGTCTAATTTAAGG	59.927	126
Araip.B01_500	ATTATTATTATTATT	ATT(3*5)	1342540	15	ACGAATAAGGTAATGCAATTTGGTAGTAGTATTATATATATGCGTAAATGAGCCAGCTAGGTTAA[ATTATTATTATTATT]ACTATTTTTAATAAAGTGCTTATTATGATGGATAAACCCAATCCTTTGTGTGAATAT	ACGAATAAGGTAATGCAATTTGGT	60.034	ATATTCACACAAAGGATTGGGTTT	59.893	137
Araip.B01_502	AATAATAATAATAATAAT	AAT(3*6)	1350564	18	AAAACCTTTTTGGATAAAAGAAAATTAAGTATC[AATAATAATAATAATAAT]AAGTGCAGATTTTGTATTTTTTTTAATTTTTATCATAAGATTTTAATTTCTAATGTAGGTTAATTTATATGCATTGACAATAAAAGTCAAACAA	AAAACCTTTTTGGATAAAAGAAAAT	57.198	TTGTTTGACTTTTATTGTCAATGC	58.295	145
Araip.B01_514	ACCACCACCACCACCACC	ACC(3*6)	1378751	18	ATGACTGATATCCCTGCTAAATCCCCCACTACCAGCCCTACCACTTACACCATGCTATCCTCCCCTGAACCCCCTAA[ACCACCACCACCACCACC]TCCCCCACCTCCGTGACTATCGTCCGTACCTCTGTCATC	ATGACTGATATCCCTGCTAAATCC	59.743	GATGACAGAGGTACGGACGATAG	60.033	134
Araip.B01_521	TTATTATTATTATTA	TTA(3*5)	1428025	15	TTTCCTTTTCTGACTTGAATGTGACATGATACAATAGAGACTATGGCATTTAT[TTATTATTATTATTA]TATTATGATTTTTTTTAAAAAAAATACTGAACAAAGATAAGACAAGTTTCTCCTGCAAAACGGGGATGTACAAAGCTTATA	TTTCCTTTTCTGACTTGAATGTGA	60.142	TATAAGCTTTGTACATCCCCGTTT	60.143	149
Araip.B01_525	TATATATATATATATA	TA(2*8)	1450188	16	TTGAAACAAAACAACTTGGTTGTAACTTAGTGGAAAAGATAATTACCT[TATATATATATATATA]TTTTTTTTTTGAATCTTTTAATATAATTTGTTGGTTATTTTTTCTTCTAGCGGTGCAATGGAAATGTAATAGTGTGGA	TTGAAACAAAACAACTTGGTTGTAA	59.876	TCCACACTATTACATTTCCATTGC	60.135	142
Araip.B01_528	TAATAATAATAATAATAATAA	TAA(3*7)	1466252	21	ACCCTAGATCTTCTCTTTAGGTTTTTTTTCCCCGGAAGATATGGAAAAAAAATGAGATTTTAATCATTTTATTAATTAGTTAAATGCACATCAATATTTAGATATTGCTAAAAGTTATCTTTCTATT[TAATAATAATAATAATAATAA]TAGGATTTTGTTTGTATATACTATCAATCTAAAGAAGAAGAAAAAACTAGGACAGAATTATGTATTGGTG	ACCCTAGATCTTCTCTTTAGGTTTTT	57.815	CACCAATACATAATTCTGTCCTAGTTTT	59.301	218
Araip.B01_529	GATGATGATGATGAT	GAT(3*5)	1467811	15	ACATCCTCTTGGATCTTTACAAGGTAATTATTATTAA[GATGATGATGATGAT]GCATCCAATGTGCACCAGTGTATTTAATTGTTTCTAGTTTCGTAAGTGTTAGTCCTTCAACATTGTTCACTAGCAATGCTGAAAAACTCAATGTTGAA	ACATCCTCTTGGATCTTTACAAGG	59.901	TTCAACATTGAGTTTTTCAGCATT	60.043	150
Araip.B01_530	AACTAACTAACTAACTAACT	AACT(4*5)	1474469	20	GCTGAAGGAAGTAAAAACCCTAC[AACTAACTAACTAACTAACT]AATTGATTGATTGAATAATAACTAACTAAGGAACGAACTAACAAACTCGATCAAGGATTGTGAGTTCGCGGTTTAGGATTAACTA	GCTGAAGGAAGTAAAAACCCTACA	60.058	TAGTTAATCCTAAACCGCGAACTC	60.047	128
Araip.B01_532	TCTTCTTCTTCTTCTTCT	TCT(3*6)	1478789	18	AAGGTGTTGCTGGTGTAGGATATTAGCAAGCAAGTTTTGCCCACAGCTCCATCCCCAACAGTAACGCACTTGATGAACTTTGAAGCGCTCA[TCTTCTTCTTCTTCTTCT]TCGATTACACCCTCAAAAACCTAAAAGC	AAGGTGTTGCTGGTGTAGGATATT	60.185	GCTTTTAGGTTTTTGAGGGTGTAA	59.944	137
Araip.B01_533	TCTCTCTCTCTCTCTCTCTCTC	TC(2*11)	1478911	22	TTACACCCTCAAAAACCTAAAAGCCTCAGATCTTTCACCTGAGGACCCCTTTTTTTCTGAATCACTCTAAAACACACAAACAACACCACCCCTTTTTTCT[TCTCTCTCTCTCTCTCTCTCTC]CTCCACTTGCTGCAACTTCCTCACGCTTCAATTAATC	TTACACCCTCAAAAACCTAAAAGC	59.944	GATTAATTGAAGCGTGAGGAAGTT	60.032	159
Araip.B01_536	TCTCTCTCTCTCTC	TC(2*7)	1498844	14	TAAAGTGCGAACATTAGCTGTCTCCTCCAACAATCACGCCTAAAAAGGTTCTCTCTCTA[TCTCTCTCTCTCTC]AAAAAAAAAAAGCTTAACATCACAATTCGCAAGTACAAAACTCACATAAAACGCAAATC	TAAAGTGCGAACATTAGCTGTCTC	59.978	GATTTGCGTTTTATGTGAGTTTTG	59.943	132
Araip.B01_538	AAAATTAAAATTAAAATTAAAATT	AAAATT(6*4)	1513350	24	TGAGTGGACAAAATATACATAACATGATAATTATTTTTATAATTATATTTATTATTATAAAATATAATTAATTTTCAAATTATCTCACAAATAAATTAAAACAATAAAATAATTATTTAAATAATAATCTGTTAATAATTCAACATCAC[AAAATTAAAATTAAAATTAAAATT]AAATTCACTAATCAAATATAATTTTAAAATCAATTCATAAAACAAAATAAAAAAACACTTGTAAAAGTAGTAGTGAAACCATATATACACAATATACTATTGTTGCTTTGGCTATAATTTTT	TGAGTGGACAAAATATACATAACATGA	58.851	AAAAATTATAGCCAAAGCAACAATA	57.677	295
Araip.B01_539	ATATATATATAT	AT(2*6)	1516032	12	ACACACAGGGAAACATGTAAACAAAAAAA[ATATATATATAT]AACATTGTTTTCCTCAGTCTTTTCACTTAATAGCTTTTTCACAATACCTTATTTTCTTGCTTTTTACATTTGAATATAAACAAAAATATATAACATTGACACAAAAATACAAACAGCAA	ACACACAGGGAAACATGTAAACAA	60.583	TTGCTGTTTGTATTTTTGTGTCAA	59.612	160
Araip.B01_546	CACCACCACCACCACCACCAC	CAC(3*7)	1545085	21	GCCACCACTCTCAATCATACTTTACCAATCTATCAACCT[CACCACCACCACCACCACCAC]CCTCCTCCTCTTCACTTCTCTTCCCTCTTCTTCCTCCTCCTCAATTTAATCCGTTGACAATGAAGAAGAA	GCCACCACTCTCAATCATACTTTA	59.565	TTCTTCTTCATTGTCAACGGATTA	60.004	130
Araip.B01_551	TATATATATATA	TA(2*6)	1561894	12	AGGTCGTGGATTTGAATTTTCTTATCTTTAGTGTG[TATATATATATA]CACACTAATTATACGTCATCGAGTCGATTTGATTTAATCTGATTTATATTCGGATTAATTTAAGGTCGAATTTC	AGGTCGTGGATTTGAATTTTCTTA	60.226	GAAATTCGACCTTAAATTAATCCG	59.332	121
Araip.B01_555	CTCTCTCTCTCTCTCTCTCTCTCTCT	CT(2*13)	1567498	26	TAGATCACACCTCGTATCAAGGAAAACAATCAGCACTAATCCGGTTTCATTACAAGTCAGAA[CTCTCTCTCTCTCTCTCTCTCTCTCT]CAATTTTACTTGCAGGTTTAGTGATGGAA	TAGATCACACCTCGTATCAAGGAA	60.021	TTCCATCACTAAACCTGCAAGTAA	60.056	117
Araip.B01_556	GACGACGACGACGAC	GAC(3*5)	1576523	15	CCTCTTCTTCCCAAGATCAGTGCAGCCATTTGCAGCACTGGAGGCT[GACGACGACGACGAC]ACCAACGTCGAAGAGGACTTATTGATC	CCTCTTCTTCCCAAGATCAGTG	60.239	GATCAATAAGTCCTCTTCGACGTT	60.03	88
Araip.B01_559	GAGAGAGAGAGAGAGAGAGAGAGAGAGAGAGAGAGAGAGA	GA(2*20)	1588127	40	TGGATAAGAATGAATAAAGTAAAGAGCACTTTCTCT[GAGAGAGAGAGAGAGAGAGAGAGAGAGAGAGAGAGAGAGA]GNNNNNNNNNNNNNNNNNNNNNNNNNNNNNNNNNTCCTTCATGTTCATTAAAAGTGTAAAA	TGGATAAGAATGAATAAAGTAAAGAGCA	59.962	TTTTACACTTTTAATGAACATGAAGGA	59.446	137
Araip.B01_560	ATATATATATATATATATATATATAT	AT(2*13)	1588640	26	TCAAACTAATTTCCAAGTATCAGAAATCTCTCTATATATTTTGAAAAAAAATACTATATGTATATATTTAAATTTAATTAATTACTAAATTAATTTTTATATATTTATGTGTATATATATTGTTTTATATATTTTTA[ATATATATATATATATATATATATAT]CTTAATATATATTATNNNNNNNNNNNNNNNNNNNNNNNNNNNNNNNNNNNNNNNNNNNNNNNNNNNNNNNNNNNNNNNNNNNNATATTTCATGATATATACTATATGTAAGAAAATTTATTTATGGTACTCAATTTC	TCAAACTAATTTCCAAGTATCAGAA	56.422	GAAATTGAGTACCATAAATAAATTTTC	55.347	300
Araip.B01_562	GAGAGAGAGAGA	GA(2*6)	1593448	12	AAATAATGAAAAATACAGGGGCAATACGGGAATTATAGAAAATATTGATTTGCGTCAGCACTTAGCAGTTAACACCGTAGTCGCTGACCAAAAAGACCGAAGT[GAGAGAGAGAGA]GTTGTGAAGTTGGTGAAGAACTCTGAACAACCAACTTCC	AAATAATGAAAAATACAGGGGCAA	59.982	GGAAGTTGGTTGTTCAGAGTTCTT	60.076	154
Araip.B01_563	ATATATATATAT	AT(2*6)	1598512	12	CGGTTATATATGGATCCCTCCTACATTGTAGATTTTTCAGTTGCTTACAATATAA[ATATATATATAT]ACAATAAAAACCTTGTAGAGTGAGCAAATTGTAATAAGCATGAGG	CGGTTATATATGGATCCCTCCTAC	59.074	CCTCATGCTTATTACAATTTGCTC	59.236	112
Araip.B01_565	ATATATATATAT	AT(2*6)	1605378	12	AAGTCAAAACATGTCTAGAACTAAAAACTAATTTAAAATCAACAAATTATAAATTACA[ATATATATATAT]AACTTTAAAAAATAATTTTTTTATTTAACAATATACGATTATATATTTATGTAATTTTTTTTATGCCCTGAAACTAAATTAAA	AAGTCAAAACATGTCTAGAACTAAAAAC	57.104	TTTAATTTAGTTTCAGGGCATAAAAA	58.75	153
Araip.B01_566	TATATATATATA	TA(2*6)	1605655	12	TAAGATCGCCTGATTCAATTACACGGCAAGTTTTTCTTTATAATGATCCCCCTTTTTTTTTAATCTAATTTTGATACACTATCTC[TATATATATATA]TTCATTTACATAACATCACATCAATAAAAATAAGAGAAA	TAAGATCGCCTGATTCAATTACAC	59.545	TTTCTCTTATTTTTATTGATGTGATGTT	57.943	136
Araip.B01_568	TGAGTGAGTGAGTGAGTGAG	TGAG(4*5)	1609057	20	CATACAGCACAGTGAGTGAGTGAGTGAATCACACTGCAAAACGACACCGAACCGAAACTCT[TGAGTGAGTGAGTGAGTGAG]AAACAATAAACAACAAAAAGAAAACTACTGAGCTCTGAGAAAACCACTCTTTGTGTTG	CATACAGCACAGTGAGTGAGTGAG	60.037	CAACACAAAGAGTGGTTTTCTCAG	60.231	139
Araip.B01_569	GGAGGAGGAGGAGGA	GGA(3*5)	1619461	15	GCAAGACATTCAATATCAAGAACGACTTCACGCC[GGAGGAGGAGGAGGA]GGTCCGCCGCGAAAACCAGTGGGCGTTTGAATGATGATGATCTGCTGCTTCTCCTGCTGCATGCATAGCTTCTGAGATTGGGTGCCCTGTGGTTCCATTTATGCTATAG	GCAAGACATTCAATATCAAGAACG	60.03	CTATAGCATAAATGGAACCACAGG	59.007	158
Araip.B01_572	ATATATATATATAT	AT(2*7)	1628422	14	ATTTTTCCCATGCAAAATTAAAAAAAGTGTCCCCCACCAGCAATGCTCCTAGCCAAATGGTGCAACAAGTACAAGTGAAGCAATTAATTGTATTGTAAGGGCCAC[ATATATATATATAT]AATTCTACATTTACATCATAACAAATGTGTTTGGC	ATTTTTCCCATGCAAAATTAAAAA	59.967	GCCAAACACATTTGTTATGATGTAA	60.057	154
Araip.B01_576	GCGGCGGCGGCGGCGGCG	GCG(3*6)	1637880	18	CACCAACAGAATTCACAGAAACAGCTGGAGCCTCGACGAGCGGCTGCGTAGGAGGA[GCGGCGGCGGCGGCGGCG]ACGTGGCTCCACGCAGAGGAACCAACGCCTCCAGTTCCAACGACGGTGAGATTCGGTGAATGATTGGAAG	CACCAACAGAATTCACAGAAACAG	60.959	CTTCCAATCATTCACCGAATCT	60.32	144
Araip.B01_577	TCTCTCTCTCTCTCTCTC	TC(2*9)	1638126	18	AACGAAATTAGTTAGGGTTCGTTGCTCGGTTTGATTATTCCGATCTCTT[TCTCTCTCTCTCTCTCTC]TTTCTCTTTCTCTCTCTCGCTGTGTGATCGCGGAAGTGAGAAGCAGAAGAAGAGGGTGGAAGAAGAGGAGGTTTGTTAA	AACGAAATTAGTTAGGGTTCGTTG	59.847	TTAACAAACCTCCTCTTCTTCCAC	60.037	146
Araip.B01_582	AAGAAGAAGAAGAAGAAGAAGAAGAAGAAGAAG	AAG(3*11)	1645059	33	CTCACGCTTCTCTGAGACACTACTATA[AAGAAGAAGAAGAAGAAGAAGAAGAAGAAGAAG]GGACTGAGTCGGAATCGGCTGAGTCGGAAGAGGAGAGTGAATCGGAGTCTGATGCCGATACGGATACGGATACAGATGCAGATGAG	CTCACGCTTCTCTGAGACACTACT	59.406	CTCATCTGCATCTGTATCCGTATC	60.014	146
Araip.B01_584	GTGTGTGTGTGT	GT(2*6)	1652104	12	TGAAGCTTTGAAGTATGGTCTCTGTGAATGAATGAAAAAATGAATGAAGATATGATTTTGCTTTGTGGGGTGTGAGAATTGAAGA[GTGTGTGTGTGT]TAATTGAAGTATGAAAGGTTGAGTCAGAGAGTCAAAGAAGGGCGGTTTAGTATA	TGAAGCTTTGAAGTATGGTCTCTG	59.948	TATACTAAACCGCCCTTCTTTGAC	59.931	151
Araip.B01_585	GAGAGAGAGAGAGAGAGA	GA(2*9)	1652245	18	TAACTGAGAGGAAAGGGAGAGAAACGCGTATAAGAAGTTGACGTTCGTTGAAACACAGAAATTGTTTTCAGACGGAC[GAGAGAGAGAGAGAGAGA]ATGAGAGGAGGAGGAGGAAGAAGAAGGTGATGAGAAAGAACGGTGTTTGGTCGGCTATTACTACT	TAACTGAGAGGAAAGGGAGAGAAA	59.895	AGTAGTAATAGCCGACCAAACACC	59.864	160
Araip.B01_588	TTTTCTTTTCTTTTCTTTTCTTTTC	TTTTC(5*5)	1663346	25	GGCATAGAAAGAGAAGGATGAAGAATGCGAATCTGCAGAAGAAAGTGAGCA[TTTTCTTTTCTTTTCTTTTCTTTTC]TATGTATGTGAATTGAAGAAGAGAAGAGAAGCAAAACGAAACCCTATCTTGGAAGATCCATT	GGCATAGAAAGAGAAGGATGAAGA	60.218	AATGGATCTTCCAAGATAGGGTTT	60.411	138
Araip.B01_593	CTCTCTCTCTCTCTCTCTCTCTCTCT	CT(2*13)	1678942	26	GAGAGTTTTCAGCTCTCAGCTTCTTTCAGGTCACCTCACTCCCTTCTCTTCCCTCCTTTCTCCGCCGATCACCGATCA[CTCTCTCTCTCTCTCTCTCTCTCTCT]CCGATACAAACTCACAACAACTACAGAACATCATAAACTCACACCAAAAACC	GAGAGTTTTCAGCTCTCAGCTTCT	59.976	GGTTTTTGGTGTGAGTTTATGATG	59.687	156
Araip.B01_594	TGTGTGTGTGTG	TG(2*6)	1680005	12	AGAGAAGTCTCTGCTCCAGAAAAATCTAAGAGTTTATATTTGGTTTGATGTTGGTTCTGAACATTGTATTGATATTGTGTA[TGTGTGTGTGTG]TTTTTATTTTGTTAAGGATTTGCATCTGAGCATAAG	AGAGAAGTCTCTGCTCCAGAAAAA	60.181	CTTATGCTCAGATGCAAATCCTTA	59.788	129
Araip.B01_596	GGCGGCGGCGGCGGC	GGC(3*5)	1685232	15	GAACTCGGTTCTAGCTGATGAA[GGCGGCGGCGGCGGC]AGCAGTATCATCCTGTTATTTATGTTTGTATGTAGTGTTTGTACCCTTTTTAGCAAGACATTGAGCTTCTGGTGAACCACCAGGTTGTATATTCA	GAACTCGGTTCTAGCTGATGAAG	59.556	TGAATATACAACCTGGTGGTTCAC	60.042	132
Araip.B01_599	TATATATATATA	TA(2*6)	1687840	12	ATACTCGGCTTTATTCCTTCATGTAAATAAGCTATGCC[TATATATATATA]AAAAAAATGTTTAGAGGATTTCTTGTTTGTTATATTGAATTGTTGGATAAATAATTAATTAGTCTTGTAAAGGATATAATATATACCTCTAGCTGCTCCTATTGCT	ATACTCGGCTTTATTCCTTCATGT	59.468	AGCAATAGGAGCAGCTAGAGGTAT	59.187	156
Araip.B01_600	TAACTAACTAACTAACTAACTAAC	TAAC(4*6)	1688851	24	CATCAATGTCAAGAACATGAACAAGTAAAAATGAGAGCTCAACTTTCATG[TAACTAACTAACTAACTAACTAAC]CTGGTTCTTCACAATACCCCACTAGACCAATAAGATTTCTGTGCTTTACAGTTGCAAG	CATCAATGTCAAGAACATGAACAA	59.904	CTTGCAACTGTAAAGCACAGAAAT	59.888	132
Araip.B01_604	AATAATAATAATAAT	AAT(3*5)	1695013	15	ATAGGGATTTTATGCACGTACTGATTGATACTTTCATATTCAATAATTCACATATCTATTACATGATGACAAAA[AATAATAATAATAAT]AAAAAAAATAAAACCTAATAGATGCATGATACTTTTGTGCATCTAAG	ATAGGGATTTTATGCACGTACTGA	59.01	CTTAGATGCACAAAAGTATCATGC	58.056	136
Araip.B01_605	TAGTTAGTTAGTTAGTTAGT	TAGT(4*5)	1697343	20	TAAAAGGAAAGCGAATCAAAGAA[TAGTTAGTTAGTTAGTTAGT]TACTGTTATGGTCTGAAATTAGTAAATTACCTACCAATATATGATCTCACCGGAGGAAGCTCTGTAGACATGAAC	TAAAAGGAAAGCGAATCAAAGAAT	59.675	GTTCATGTCTACAGAGCTTCCTCC	60.663	118
Araip.B01_606	TTTATTTATTTATTTATTTA	TTTA(4*5)	1699404	20	TTCCACGCCTAGTACTATACCAAACTCATCACTTC[TTTATTTATTTATTTATTTA]TTTGTAGATACTATATTTTCCCATTACATAATTCTAACTATATAATATAAAAGCTATGATACAATATGAGTAATTATAAGTAATAATGTATTGACGAAAGCAA	TTCCACGCCTAGTACTATACCAAA	59.169	TTGCTTTCGTCAATACATTATTACTT	57.666	158
Araip.B01_609	TAGTAGTAGTAGTAG	TAG(3*5)	1717659	15	CTCCATTGATGAAGAAGGATATGATCTCACAAGCTTGGTTATTAAGCAAAATAATGCTAGCTAC[TAGTAGTAGTAGTAG]TGACACCACTGTTTTTCTATTTGATAGA	CTCCATTGATGAAGAAGGATATGA	59.463	TCTATCAAATAGAAAAACAGTGGTGTC	59.121	107
Araip.B01_610	TATATATATATATATATA	TA(2*9)	1717734	18	TGATAGATTAATTATTGTTGCTATTCTTATACCTTTATT[TATATATATATATATATA]TGCTTATATGATATGATATGATATAATATATTATATGTATTTATTTATAAAGATATATAGATATAGAGAGATTTAGAAGGTGAAGCTTAAGGA	TGATAGATTAATTATTGTTGCTATTCTT	55.626	TCCTTAAGCTTCACCTTCTAAATC	57.448	150
Araip.B01_614	TATATATATATATATATA	TA(2*9)	1732997	18	TTAGGGTTAAATGTTGTCGTTTTTTTACTTTAATTTTAATTTTACAGCCTT[TATATATATATATATATA]TCAGATGGTGTTTTATAAAAATATTGTATTGTATGTGTCACATATTTAAACTAGTCATAAACAATTGAGAGTTAAAAGAAAAATAACGTCG	TTAGGGTTAAATGTTGTCGTTTTT	58.2	CGACGTTATTTTTCTTTTAACTCTCA	59.36	160
Araip.B01_615	ATATATATATATAT	AT(2*7)	1809882	14	GATGCAACTTCAAACAACGATAAATAAATAAATAAATATTTAGACAGACAACAGAAAGTAAAAAAA[ATATATATATATAT]TAAAGAAGAAGAAAGTCGAAAAAAGAAAAAGTTTGTGTGTACCTTAAAAATGAATTCAAGAAGTGG	GATGCAACTTCAAACAACGATAAA	60.393	CCACTTCTTGAATTCATTTTTAAGG	59.485	146
Araip.B01_616	ATAATAATAATAATA	ATA(3*5)	1811783	15	ACCCCTAGTGTTACACACCTTGTTAATTCATTAATTTTGAACTTTTTATTTATTATATTTTATTTAAATAATTTGAATTTAAAAAAGTAACTTGTTAATTAGGTTAACTATTTTTTTATAAATTTTAAATATTTT[ATAATAATAATAATA]ATCTCATTTGTTATTTATCCAAAACTAAATGTAACTTTTCAAATATAAATGAAATTATTAGGCTGCGTCTTGAGATAGAC	ACCCCTAGTGTTACACACCTTGTT	60.128	GTCTATCTCAAGACGCAGCCTAAT	60.294	230
Araip.B01_617	AAATAAATAAATAAATAAATAAAT	AAAT(4*6)	1821167	24	GTACGTCACACATCATATCACCCTTTTCGTCTGCACATTTACTGACAAAAAATCCACA[AAATAAATAAATAAATAAATAAAT]AAGAAAAAGAAAAAAAACATACGCTGTTTGCCACAAAATAAATAAA	GTACGTCACACATCATATCACCCT	60.068	TTTATTTATTTTGTGGCAAACAGC	59.494	128
Araip.B01_619	TTCTTCTTCTTCTTCTTCTTCTTCTTCTTCTTCTTCTTCTTC	TTC(3*14)	1835073	42	AGGGTGTCCTTAAATAGAGATGCTCTTTT[TTCTTCTTCTTCTTCTTCTTCTTCTTCTTCTTCTTCTTCTTC]TTAGCTTAGTAAGAGATGCTTATTTAGAACTCAATAAACATTTCACATTACATTCATTAATTTTCATTTGGAATTATGATTGTTTC	AGGGTGTCCTTAAATAGAGATGCT	58.797	GAAACAATCATAATTCCAAATGAAAA	59.56	157
Araip.B01_620	ACAACAACAACAACA	ACA(3*5)	1835962	15	GTTGCTGACCTTGTGAACCTTCTAGATGGTGGCCTTGGCACCCCATGAGGACCCTTTGTTCCACTGGTGCTTGCCATCACC[ACAACAACAACAACA]GCAACAATGTGCTGTTCCTTAAGGTTGTTTTT	GTTGCTGACCTTGTGAACCTTCTA	61.881	AAAAACAACCTTAAGGAACAGCAC	59.977	128
Araip.B01_622	TTCTTCTTCTTCTTC	TTC(3*5)	1837632	15	AACGAATAAACCCCAAAAATACAATACAAGATCTACG[TTCTTCTTCTTCTTC]TTTTCTTTCGTTTTTTGCTTTCTCTTTCTCGTTCT	AACGAATAAACCCCAAAAATACAA	59.899	AGAACGAGAAAGAGAAAGCAAAAA	60.058	87
Araip.B01_624	TAATAATAATAATAATAATAA	TAA(3*7)	1848563	21	TCGAATCTTGAATCTTTGATTTTTAATTAAAATTGAAATCAAAAGTGAAAAAATT[TAATAATAATAATAATAATAA]GTTTCATTTAAAGTTATATGTTNTTCATATTCCATGTCATTTTCTATAAT	TCGAATCTTGAATCTTTGATTTTT	58.384	ATTATAGAAAATGACATGGAATATGAA	56.558	126
Araip.B01_626	ATATATATATATATATATAT	AT(2*10)	1866217	20	AGTAGAAGGCGAGGCCTATAAAAAA[ATATATATATATATATATAT]TCATAATTATCAAGAAATAAAAAATTGGATAAAACACTCAATTATCAAGAAATATACCTTCTTAACTAATACACATTTTCTCATTCCGTTACGTGAAGATTA	AGTAGAAGGCGAGGCCTATAAAAA	60.88	TAATCTTCACGTAACGGAATGAGA	60.023	147
Araip.B01_628	ATATATATATAT	AT(2*6)	1881846	12	GATATGGAATATGGTTTCATGGTTGTTTCTATTTGTATGTGTATGTGAAC[ATATATATATAT]AATTTTGATAGATTGTGAGTGTAAAATAA	GATATGGAATATGGTTTCATGGTT	58.106	TTATTTTACACTCACAATCTATCAAAAT	56.128	91
Araip.B01_630	ATATATATATAT	AT(2*6)	1885024	12	TGTGGCTGTTATGCAAAGTTAGTTAAAATAAGATTATTGCTTGGTTAATTATGCTAGAGTCTATATTAGTTAGTTGTTG[ATATATATATAT]AGTTATATACACTGATACACATACATACATGTATAATATGAGCGCATGCAAC	TGTGGCTGTTATGCAAAGTTAGTT	60.115	GTTGCATGCGCTCATATTATACA	60.029	143
Araip.B01_633	ATATATATATAT	AT(2*6)	1908351	12	ACTTAAGGACAAAATTGAATGCACTGAAAATATTAGAGACAAAATTAAATAAAATTAAATGTTAGAAATATTTAAAAA[ATATATATATAT]AAATTTTAAAGATAAAAAATATATTTTACTTTTAAATATAATTATCAATATTATTGGGCCCAAAAAAAAAGAATATTGGTCTATTTATTATATCTCTTTAAGTTTTGGATTTTATGTAGT	ACTTAAGGACAAAATTGAATGCAC	58.677	ACTACATAAAATCCAAAACTTAAAGAGA	56.762	210
Araip.B01_635	TTTTTATTTTTATTTTTATTTTTATTTTTA	TTTTTA(6*5)	1917167	30	TGCATGGTATAGACATTCCAAAAAACCCAAAAGGGTTCCTAGAGGTAAAACAATTAGAAAATCAAGAATTTTTTAATTTAATG[TTTTTATTTTTATTTTTATTTTTATTTTTA]TTTTGTTAAGCAATTCATGCTTTCACATATTGGCAGGGGATATAT	TGCATGGTATAGACATTCCAAAAA	60.58	ATATATCCCCTGCCAATATGTGAA	60.621	158
Araip.B01_638	CGCCGCCGCCGCCGC	CGC(3*5)	1926959	15	AACTTTGAATGTTGGTTACGCCAACATTCAAGCATTCCGAACAACCTCCCTCAGACACGGATTGAGCACATTGTGCGACGGCATAGATTG[CGCCGCCGCCGCCGC]CACCGGCTACTTGTGTCTTGGTAGCTGCAA	AACTTTGAATGTTGGTTACGCC	60.276	TTGCAGCTACCAAGACACAAGTAG	60.862	135
Araip.B01_644	AGAGAGAGAGAGAG	AG(2*7)	1943972	14	CAACAAGAGGTTCCAAATATTTCATGAATCAAATTATCGAATTATTATACTAACACGGCACAAAAAAAAAGATTTGA[AGAGAGAGAGAGAG]TTACAATGTCTTTGAAGACGATATAAGCAATGATGAAGAAGAGGAAGAAGAGG	CAACAAGAGGTTCCAAATATTTCAT	59.69	CCTCTTCTTCCTCTTCTTCATCAT	59.403	144
Araip.B01_645	CTCTCTCTCTCTCTCTCTCTCTCT	CT(2*12)	1944141	24	GATCTCAAACTCCGCGTATCTCACGAACGCAAACACCTTTCCAACCGCCCGAGTCAGCGCCGAATCGTTCCGAGTCTCAACTCGCCTCGCCATCTCTCAATTA[CTCTCTCTCTCTCTCTCTCTCTCT]GAAAGCACAGCGAAGACAGAAGAAAGATGAAAC	GATCTCAAACTCCGCGTATCTC	60.236	GTTTCATCTTTCTTCTGTCTTCGC	60.748	160
Araip.B01_661	AAATAAATAAATAAATAAATAAAT	AAAT(4*6)	1961067	24	CCTATATGCAATTTCAAAGCTAGTACATATTATAGATCACAGTAACTTTATTAGTATATATCAGAGTGAACTAACGATTATTTCACAAAA[AAATAAATAAATAAATAAATAAAT]AGCTTAATTTCATTAAAAAAAATTATGAAATTTGGTTCTCAAATGT	CCTATATGCAATTTCAAAGCTAGT	56.171	ACATTTGAGAACCAAATTTCATAA	56.887	160
Araip.B01_663	ATTATTATTATTATTATT	ATT(3*6)	1965517	18	GTTGCATCATGTTACAAAATCTCCAAATACGTGATAAAATATCTATAATGTATGTGGATTC[ATTATTATTATTATTATT]GTTATTAACTTTTTCCACTTCTTGAATTCATTTTTAAGTAAAAATCTAAGATTTGAGTTTTACACCGTTCTCA	GTTGCATCATGTTACAAAATCTCC	59.784	TGAGAACGGTGTAAAACTCAAATC	59.581	152
Araip.B01_664	CACACACACACA	CA(2*6)	1979664	12	CCAAATCAGTTTGAACATCTCAAGAATGAACTCAGGTCCTTCATAACTCAACTCCAATCTAATCAC[CACACACACACA]GATTCTCCTCAGCCAGAAATCAACAATATTCAC	CCAAATCAGTTTGAACATCTCAAG	60.035	GTGAATATTGTTGATTTCTGGCTG	59.904	111
Araip.B01_666	CTACTCCTACTCCTACTCCTACTC	CTACTC(6*4)	1988180	24	GAGAGCTCTGGAGTCTCTAATCCTCCAGCCT[CTACTCCTACTCCTACTCCTACTC]GAACCTTTCTACCAGAACCCCTCTTTAATCTTCAAA	GAGAGCTCTGGAGTCTCTAATCCT	58.846	TTTGAAGATTAAAGAGGGGTTCTG	60.001	91
Araip.B01_668	CTCTCTCTCTCTCTCTCT	CT(2*9)	1989466	18	TATGATGTTTAAATTGAATGCCCACAGTTTGTAAATCATCAATGCTTATC[CTCTCTCTCTCTCTCTCT]TTTCTTGAGTATAATACCATTCGAATATTCTCTTTGTCTTACAAACTTTTCGTGTGAGAAATTGA	TATGATGTTTAAATTGAATGCCCA	60.418	TCAATTTCTCACACGAAAAGTTTG	60.53	133
Araip.B01_677	TAATAATAATAATAA	TAA(3*5)	2020514	15	GCATACCCCATCACCTATTTCTTATTCTTCAATACTAATCATAAAAAATATAGACGTGGTAATC[TAATAATAATAATAA]CAATAAATACATAAATTTGTGCATATATTTTGACAGGATTCTAATAAAAAGTCAAA	GCATACCCCATCACCTATTTCTTA	60.432	TTTGACTTTTTATTAGAATCCTGTCAA	58.818	135
Araip.B01_679	CCACCACCACCACCACCA	CCA(3*6)	2030596	18	TATTTTCATTATCATCATCGGTGGTTCTTCCTTTTCCTTCCCAATCCGGGTTAGCGTTTCGCCCATTAACACCACCACCAAGAGCCACCACTT[CCACCACCACCACCACCA]CTTCCACCACCACTCCACCACCTCATAGTCAAAGCTCTAGCTCC	TATTTTCATTATCATCATCGGTGG	59.94	GGAGCTAGAGCTTTGACTATGAGG	60.063	155
Araip.B01_681	CTTCTTCTTCTTCTT	CTT(3*5)	2052522	15	TTTTTACATCGTCATTGCTGTTGTGGTAATGTTGCCATTATC[CTTCTTCTTCTTCTT]TCCTTTTTTTTTTTCATTTCTCTTTTATTGGAAAATAGATTCTTTTCAGTTTTTTTAACACTTGAGAAAATGCAGTGCAATTTCTCACCATTAACT	TTTTTACATCGTCATTGCTGTTG	60.048	AGTTAATGGTGAGAAATTGCACTG	59.602	153
Araip.B01_683	TAATAATAATAATAATAA	TAA(3*6)	2053076	18	TTAATTTTCTTTCACGTTTGTCCCCGT[TAATAATAATAATAATAA]TCAGCTCCTAAAAGAGAAGAGTTAGAAAACCAAATTTG	TTAATTTTCTTTCACGTTTGTCCC	60.569	CAAATTTGGTTTTCTAACTCTTCTCTTT	60.003	83
Araip.B01_685	TTCTTCTTCTTCTTCTTC	TTC(3*6)	2068325	18	GAAAATCCACTGAACACTCACAAGTGTAGCATTGAGTGAGCTACTTAACTGT[TTCTTCTTCTTCTTCTTC]TCCTTCTTAGGGCTCATCCATTTCTTTATTC	GAAAATCCACTGAACACTCACAAG	60.075	GAATAAAGAAATGGATGAGCCCTA	59.848	101
Araip.B01_686	TGTGTGTGTGTGTGTG	TG(2*8)	2068687	16	TTTCAGGATATTGCGTGAAGATTATAGATAGATGAAAATCTTGTTTATATTTCACTGTAAAATGACAAAATATCAAGGGTTATGTTATGATCTGTTTT[TGTGTGTGTGTGTGTG]TTTGATTCACAGTTGAAACAAGAAAATGCAAG	TTTCAGGATATTGCGTGAAGATTA	59.993	CTTGCATTTTCTTGTTTCAACTGT	59.744	146
Araip.B01_687	TCTCTCTCTCTCTCTCTCTCTC	TC(2*11)	2074993	22	CTTCTTTTTCCGTAGAAATGCCTGCGTAGCATT[TCTCTCTCTCTCTCTCTCTCTC]TGGTACTCTGTCTCTCTAAAGTTTCAAGCTTTGAATTCAATTGAATTTAATGTGGCTAATAGTAGTAGTTATGAATGGGGTACCCCAGATTCCTTTTACCATT	CTTCTTTTTCCGTAGAAATGCCT	60.133	AATGGTAAAAGGAATCTGGGGTA	59.962	158
Araip.B01_697	TGATGATGATGATGA	TGA(3*5)	2139177	15	GAAGAAAAAGAAAGAAAGATGGCACTGGTATTAGAAAAAAGGAACAATTCTCACAACAAAGGTAAAGGAATTATAATCAATGAAGGGAATGACATGAATTCAAG[TGATGATGATGATGA]CGACGACGAGCAGAGTGTTCTATTTAA	GAAGAAAAAGAAAGAAAGATGGCA	60.226	TTAAATAGAACACTCTGCTCGTCG	59.972	146
Araip.B01_701	ATATATATATAT	AT(2*6)	2145982	12	TTAATTTTAACACTTCTGCAGCCACCATAATCAAGCATAGACATATTAAAATAATTCACC[ATATATATATAT]TACAAAAAATTACTAAAACACAATTCTAAAAAATACTAAAAGAGGATAAATTATTTCACCAAAAATAAGAATAATCTCC	TTAATTTTAACACTTCTGCAGCCA	60.177	GGAGATTATTCTTATTTTTGGTGAAA	58.241	151
Araip.B01_703	ATAATAATAATAATA	ATA(3*5)	2146634	15	GAAAAATCTTAAACCATTTTAGTGATAATTATTTAACACTATAACCATTTTATTAGAAAT[ATAATAATAATAATA]TTTGATGAAATCACTCATATAAAAAAATTTAAGCCAATAAAAAAAATATATGAATAACTATAACTCTCACATCCTCTTTTACACA	GAAAAATCTTAAACCATTTTAGTGA	55.289	TGTGTAAAAGAGGATGTGAGAGTTA	57.23	160
Araip.B01_704	ATAATAATAATAATA	ATA(3*5)	2151106	15	TCAAACAGCTGTAATTTCCAATAAAAAAACCGTTATTTTAACTTCTTTTTTTTGTAGTGTC[ATAATAATAATAATA]CAATACATTTATATGACACATAATCTCACAGTGAAA	TCAAACAGCTGTAATTTCCAATAA	57.967	TTTCACTGTGAGATTATGTGTCAT	56.33	112
Araip.B01_706	TCTCTCTCTCTCTCTC	TC(2*8)	2153621	16	GGTAATGAAAAGAATGAGGTTTCCTATTACCCTCTTTCTCTCTTTATTAACACTTTTTTTTT[TCTCTCTCTCTCTCTC]TATGTTCTACGGCATAGCCAGAATCTTCTTTCACT	GGTAATGAAAAGAATGAGGTTTCC	59.307	AGTGAAAGAAGATTCTGGCTATGC	60.275	113
Araip.B01_707	ACACACACACACACACACAC	AC(2*10)	2153762	20	TGACTCAAATATGACACAAAAAGAAAAAAGAAAAGAAAAAATAAATAAATAAAATCTAGACTATA[ACACACACACACACACACAC]TCCTATCATAGTCACTATACCACTATTTAATCTCTCTTGATTTGGTACATAGAAAGAGGTGATAGATTGGTTCAA	TGACTCAAATATGACACAAAAAGAA	57.937	TTGAACCAATCTATCACCTCTTTC	58.694	160
Araip.B01_713	CAACAACAACAACAA	CAA(3*5)	2179215	15	GGTCACTCCAATTTCTCACATAAAAG[CAACAACAACAACAA]TAGCGTCAACGCTTCTTCCAATTCTCAACATCAATATAGTACCACCACTGCTCCCTCCCAATATAAGGTTTCTCTT	GGTCACTCCAATTTCTCACATAAA	59.415	AAGAGAAACCTTATATTGGGAGGG	60.089	117
Araip.B01_714	ATATATATATAT	AT(2*6)	2184299	12	AATAAAATACTCACATCTAGCAAGAGAATA[ATATATATATAT]TAATAAAATATTATATGTTTATTATTACCAATATGTCTTACTATTTTGTATTGATATTTTGTGTTCACGGG	AATAAAATACTCACATCTAGCAAGAGAA	57.571	CCCGTGAACACAAAATATCAATAC	59.561	113
Araip.B01_715	TGGTGGTGGTGGTGGTGG	TGG(3*6)	2187201	18	CTATTCTATTTTAAAGGGGGAGGGGGACGGCGGCGGCGTTGGTGGTGGTATTGGTGGTGCTGGTGGTGGTGTATGTTAGTGTTGGTGGAGGTTGTGGTGT[TGGTGGTGGTGGTGGTGG]AGGAAGTAATTATGTTGGTAGTGGTGAAGGTATTTTTGTCCA	CTATTCTATTTTAAAGGGGGAGGG	59.651	TGGACAAAAATACCTTCACCACTA	59.808	160
Araip.B01_718	TCTCTCTCTCTC	TC(2*6)	2188478	12	CCATTTCACCAAATCAATTAATCAACCTTTTTCTCTTGAAAAAGATCTGATTTTTGTTGT[TCTCTCTCTCTC]TGTCTCTCTGTTCTTGAACTGAGCGAGTTCTTGTTCTTCCACCATTTCCTGCTGGATAAAGACAACAATGCTGAACCAA	CCATTTCACCAAATCAATTAATCA	59.954	TTGGTTCAGCATTGTTGTCTTTAT	59.939	151
Araip.B01_719	ACCACCACCACCACC	ACC(3*5)	2194005	15	AAACCGAATCATTTTGCTTCTTTCTCGGATCACACCACAACAATGGACGAAACCGCCACCGTCACCGCCGAAACCACAATT[ACCACCACCACCACC]ACTGTCAAGGGCGCCGCCGGAAGAAAAGGAGGCCAGAAGAAG	AAACCGAATCATTTTGCTTCTTT	60.338	CTTCTTCTGGCCTCCTTTTCTT	60.353	138
Araip.B01_720	ACACACACACACACACACACACACACACACACACACACACACACACACACACAC	AC(2*27)	2198496	54	TCAAGACTGGCCGGAGAATATTTNNNNNNNNNNNNNNNNNNNNNNNNNNNNNNNNNNNNNNNNNNNNNNNNNN[ACACACACACACACACACACACACACACACACACACACACACACACACACACAC]ATATATATACACAACCAAAACCCAAATATACA	TCAAGACTGGCCGGAGAATA	60.734	TGTATATTTGGGTTTTGGTTGTGT	59.474	159
Araip.B01_723	ATAGATAGATAGATAGATAG	ATAG(4*5)	2212229	20	TGTTCACTACTTGAACCAAAACTCAAAAATAATACATAAATAGAAA[ATAGATAGATAGATAGATAG]ATTTAGAAAAATTATATTGTTATCTCAATTATTATTATTACAAGTATAATAACTCATGCCATGCACGTGATAAAACTAAAAT	TGTTCACTACTTGAACCAAAACTCA	60.115	ATTTTAGTTTTATCACGTGCATGG	59.375	148
Araip.B01_724	TATATATATATATATATATA	TA(2*10)	2215637	20	TCGTACTATGTACTTGATAAGTTTGAAATTATAATTTTAAATTATTTTATTAAAATTAATTTAAATTGTAGTAATTGCATTTATTTTTTCTTAATCTAGTGTTATGTGTATCAACTCTAATATAGTTATTAATCGTTTTTGATAAT[TATATATATATATATATATA]TGATTATTTTTTATTCTACAATTGAGTAATAATTTTTTATTTTTTATGTCCATGCATATTCC	TCGTACTATGTACTTGATAAGTTTGAA	55.828	GGAATATGCATGGACATAAAAA	56.618	228
Araip.B01_725	ATTATTATTATTATT	ATT(3*5)	2216895	15	TGGGGAAAAACCCAATTTTAGTATATTAATAAGTAGAAGTAGATAGAAAATAGATAGATAGATAGATTCAGAAAAATTATATTGTTATATCA[ATTATTATTATTATT]GTTATTATTACATTTGTCATTATTCGAAATACAAGGTCAAA	TGGGGAAAAACCCAATTTTAGTAT	60.925	TTTGACCTTGTATTTCGAATAATGA	59.009	148
Araip.B01_727	TATATATATATATA	TA(2*7)	2218863	14	GAGGTTTGTTTTAGCATTTGT[TATATATATATATA]TCATAAAAAATAATATTTATAGCATACGATATTTTCTTTTCAATAATGATTGTATTTCTCATGTTATAAATTAAAAATGATTCAACATGCTTTCCGAACTTTCATATTTCTAAAAA	GAGGTTTGTTTTAGCATTTGTT	55.325	TTTTTAGAAATATGAAAGTTCGGA	56.462	151
Araip.B01_730	ATTATTATTATTATT	ATT(3*5)	2221359	15	TTCACTTAAACCAAAACTCACAAATAATATATAAATAGATAGATTCAGAAAAATTATATTGTTATATAAATTATTC[ATTATTATTATTATT]TTAACATTTGTCCCTATTCAAAATAAAAGGTCAAATGAGAACGAATTT	TTCACTTAAACCAAAACTCACAAA	57.974	AAATTCGTTCTCATTTGACCTTTT	59.464	139
Araip.B01_731	TTATTATTATTATTATTA	TTA(3*6)	2228259	18	TTTGGGGTAAGTCTTATTTGTGTCCCTATTAATTATTTATTTAAATTAAAATTTTAATTATTATAAAGTTAAGAATTTTTCCT[TTATTATTATTATTATTA]TAATAATTAAATTAGGTTGGTTTAATAGTTAGTTCA	TTTGGGGTAAGTCTTATTTGTGTC	58.549	TGAACTAACTATTAAACCAACCTAATTT	56.646	137
Araip.B01_738	TGATGATGATGATGATGATGATGA	TGA(3*8)	2265107	24	CATTTGTATTCATCAGAAGCCAACAAAACACACATAGAAGATTATGATGATGAATTGATGATGT[TGATGATGATGATGATGATGATGA]GGGACAGAGAGACACCCCTTTAAGCCTTTGCTTTTACTACTGAGCCTACACAAACAAGAGG	CATTTGTATTCATCAGAAGCCAAC	59.904	CCTCTTGTTTGTGTAGGCTCAGTA	59.876	149
Araip.B01_739	TATTATTATTATTAT	TAT(3*5)	2265286	15	TACTGAGCCTACACAAACAAGAGGTGGCCCTCCCTTCCCCTTCATCAAAAATATTTTCTATTTTTTTTTTCATACCCTTCTCTCTTCTTCTTAGGTTTAGTTCATTCTTTTTTCTATC[TATTATTATTATTAT]TCATTTTCTTTCTCCCTTTGAATCTCA	TACTGAGCCTACACAAACAAGAGG	59.876	TGAGATTCAAAGGGAGAAAGAAAA	60.548	160
Araip.B01_740	GAAGAAGAAGAAGAAGAAGAAGAAGAAGAAGAAGAA	GAA(3*12)	2269411	36	CGCTCCGTACAAGAGAAGAGTAATTCGATCAAAGGAG[GAAGAAGAAGAAGAAGAAGAAGAAGAAGAAGAAGAA]AGAAGATGGGGAAGGGATTCGTTCCGATGAAGGCGGTGACCTACGGCCTCTCACCTTTCCACCAGAAGAT	CGCTCCGTACAAGAGAAGAGTAAT	60.317	ATCTTCTGGTGGAAAGGTGAGAG	61.006	143
Araip.B01_741	ATAAATAAATAAATAAATAAATAA	ATAA(4*6)	2274924	24	ATAGAGTTTCTGTTCTTCCGTTTCCGGTACGGACGTTTAAGAAAAAAAAAGGGGGGAGGGAACAAATAG[ATAAATAAATAAATAAATAAATAA]CAATAATAATAATGAAACACCTGCACTAC	ATAGAGTTTCTGTTCTTCCGTTTC	57.285	GTAGTGCAGGTGTTTCATTATTATT	55.84	122
Araip.B01_742	TCTTCTTCTTCTTCTTCT	TCT(3*6)	2276205	18	GATTGAATAATCATGTTTTGGCAGGCAGGGAGGTATGTGAATGTGGTGCGCATGGTGCTTCACTGCTTCTTCGTCGTCGTCG[TCTTCTTCTTCTTCTTCT]CATCATATCACTGACAACGCAACACAACTAACCACCTCACTCCTTCATTC	GATTGAATAATCATGTTTTGGCAG	59.753	GAATGAAGGAGTGAGGTGGTTAGT	59.936	150
Araip.B01_747	ATATATATATAT	AT(2*6)	2288782	12	CATTGTTTGATTCATATAGCCGACCTCATCTATTGGGACAAAATTTTATTGTTGTTGTTGTAGTGTCTTCATGTCTTAAAAAATTAAAATTA[ATATATATATAT]TTTTATATTGTATTATATCTCGTATCTGTGTAAATGTTTTTGTGTTTCA	CATTGTTTGATTCATATAGCCGAC	59.773	TGAAACACAAAAACATTTACACAGA	58.691	153
Araip.B01_749	ATAATAATAATAATAATAATAATAATAATA	ATA(3*10)	2296367	30	TAAAGGGAGAAAATGGTTGAAACTTGAAAGAGAAAGAGAGGT[ATAATAATAATAATAATAATAATAATAATA]ATGTGTGTAGTTGAAGACTTTGACTTTTGTGGGGGATGAATGAAAATTGAAGGAGGAGAGAAAGAAGAAGA	TAAAGGGAGAAAATGGTTGAAACT	59.46	TCTTCTTCTTTCTCTCCTCCTTCA	60.122	143
Araip.B01_755	TTATTATTATTATTA	TTA(3*5)	2313248	15	ACAAGTATCCAAGTTGCACAAAGAAAAGATTAAGATTCAACTTTGCTGGCCCATTCTCTAAT[TTATTATTATTATTA]TCATTATCATTTAATTTGACGAGGTCTTGCAGCAGTTAATTGTTGAG	ACAAGTATCCAAGTTGCACAAAGA	60.095	CTCAACAATTAACTGCTGCAAGAC	60.347	124
Araip.B01_759	TTATTTATTTATTTATTTATTTAT	TTAT(4*6)	2326459	24	AAACTACACCGTTTAACTCTTCTGCTAC[TTATTTATTTATTTATTTATTTAT]TTTCCTTTTTCTGTAGGCGCACTCGAAGCTTGATGAGATAGAGAGGGAGAAGTTGTGTAGTGTGATGGATCC	AAACTACACCGTTTAACTCTTCTGC	59.369	GGATCCATCACACTACACAACTTC	59.801	124
Araip.B01_760	ATATATATATATAT	AT(2*7)	2329996	14	CTTTGTGTCTGTGTCTTTGAAACCAAACGCTAACCAAAAGAACAGGTGTATATAAA[ATATATATATATAT]TGCACTATGTTTTTTTCTTGTATCACACCATAGGTGA	CTTTGTGTCTGTGTCTTTGAAACC	60.109	TCACCTATGGTGTGATACAAGAAAA	59.821	107
Araip.B01_761	TATATATATATA	TA(2*6)	2331190	12	ATGGTTAGTTCACTCGTCTGCTTAAATAAAATTAAAGTTTAAATTTTGTCTTG[TATATATATATA]GTAATTTATTAGTCAACGATAAATTTTTAAATAAAATTTTAATCTACAACGAATTAGTCATTAATCTGTC	ATGGTTAGTTCACTCGTCTGCTTA	59.39	GACAGATTAATGACTAATTCGTTGTAGA	58.432	135
Araip.B01_765	AAAAAAAAAAAAA	A(1*13)	2340241	13	TTTCAAACCTTTCACTTTCTGTCACCCATGGAAATGATTAAAATAATTAAAAAAAAAAAAAGTACTTAATATT[TCTCTCTCTCTCTCTC]TTTGGGTGTGTGTGGTAGGTCAGGCCAAGATAGAGAAA	TTTCAAACCTTTCACTTTCTGTCA	60.175	TTTCTCTATCTTGGCCTGACCTAC	60.147	127
Araip.B01_766	TCTCTCTCTCTCTCTC	TC(2*8)	2340266	16	TTTCAAACCTTTCACTTTCTGTCACCCATGGAAATGATTAAAATAATTAAAAAAAAAAAAAGTACTTAATATT[TCTCTCTCTCTCTCTC]TTTGGGTGTGTGTGGTAGGTCAGGCCAAGATAGAGAAA	TTTCAAACCTTTCACTTTCTGTCA	60.175	TTTCTCTATCTTGGCCTGACCTAC	60.147	127
Araip.B01_767	ATATATATATATATATATATATATATATATATAT	AT(2*17)	2341344	34	ACTTCCTTGTTAAGAAAGGTTCAATATTTGAATTTTAGAATCATATCTTTTAAATTTCTTATTAGCCAAGTCATTAATTTAAA[ATATATATATATATATATATATATATATATATAT]TTTTTACTGAAGATATGAAGACTCAAACCC	ACTTCCTTGTTAAGAAAGGTTCAA	57.681	GGGTTTGAGTCTTCATATCTTCAG	58.346	147
Araip.B01_769	AATAATAATAATAATAAT	AAT(3*6)	2347895	18	TTGTAGGTCACATAAGAAGCATGTCTATCTTATGTACCAAA[AATAATAATAATAATAAT]AAAATAGGTCTCACAGAAAAGTGAACATAGAA	TTGTAGGTCACATAAGAAGCATGTC	59.615	TTCTATGTTCACTTTTCTGTGAGACC	60.095	91
Araip.B01_771	TCTCTCTCTCTC	TC(2*6)	2354762	12	AAATTTCATAAACGTGATGCTGTTGAATGTATATTTATTT[TCTCTCTCTCTC]TTTTCTAATTGGAACTCCTATGTATTATTGTACTTTTGTTGTAATTCTTTATTTTTTATAACATTTTGGTTCTAGCACAAA	AAATTTCATAAACGTGATGCTGTT	59.031	TTTGTGCTAGAACCAAAATGTTAT	57.101	133
Araip.B01_774	GTGGTGGTGGTGGTGGTGGTGGTGGTG	GTG(3*9)	2362375	27	CTGTTGTTTGGGGTTCTTGGTGTTTTGGTGTTGGTGTTGGTTGGTGGTGTTTGTGGTGTTT[GTGGTGGTGGTGGTGGTGGTGGTGGTG]TTGATGGTATTATGTTGTTGCTGTTGC	CTGTTGTTTGGGGTTCTTGGT	61.173	GCAACAGCAACAACATAATACCAT	60.193	115
Araip.B01_775	TTGTTGTTGTTGTTGTTG	TTG(3*6)	2364746	18	TGTAGACATGGTACATGACAGAGCTCAATGGCGTCGTTTGATTTATGTAGCCGACCCCACCTAGTGAGACAAGGCT[TTGTTGTTGTTGTTGTTG]TTATGATTTTGTTGGATTTTTCATAAATGGTTTGCAT	TGTAGACATGGTACATGACAGAGC	59.197	ATGCAAACCATTTATGAAAAATCC	60.297	131
Araip.B01_777	TTAATTAATTAATTAATTAA	TTAA(4*5)	2368565	20	TCAGCTATAAACCAAACCCTTCTCGATATTTTCAACCCTTTCAGGTTTTTTTCCTTCATCTTCTTTCATTTTCTCGTTTGCAATT[TTAATTAATTAATTAATTAA]CTAATTTTGTTTACTGTAGTTTTGTAGGCATGGC	TCAGCTATAAACCAAACCCTTCTC	60.026	GCCATGCCTACAAAACTACAGTAA	59.637	139
Araip.B01_783	TATTATTATTATTAT	TAT(3*5)	2380442	15	ATCAAGATTCTTCTCATGGGATTCTATAGGTACTTGGAGGGTACCTTTTAACATTTGTTTTTTTGGCCTAA[TATTATTATTATTAT]TCCAACAAAGATATGTGTGAAATGTT	ATCAAGATTCTTCTCATGGGATTC	59.817	AACATTTCACACATATCTTTGTTGG	59.257	112
Araip.B01_784	ATATATATATAT	AT(2*6)	2390899	12	ATAGACACGAAATACGACATGAGGCATGCGGATATACGAATTTAAAATTCTTATAAGACACGAAAACACG[ATATATATATAT]AATATTGAAAATATCTCCTCGTTTGGTCACT	ATAGACACGAAATACGACATGAGG	59.458	AGTGACCAAACGAGGAGATATTTT	59.465	113
Araip.B01_786	TTCTTCTTCTTCTTC	TTC(3*5)	2400025	15	TTGTCTCTCTTTTCGTGCATTTACTTCTTCCTCTTTCTCTTCCATTCTTTGCTTTCTT[TTCTTCTTCTTCTTC]TCCTTCTCCTTCTTCTTACACGTCGTTCTTC	TTGTCTCTCTTTTCGTGCATTTAC	59.834	GAAGAACGACGTGTAAGAAGAAGG	60.664	104
Araip.B01_787	TTCTTCTTCTTCTTC	TTC(3*5)	2400065	15	TCTCCTTCTCCTTCTTCTTACACGTCG[TTCTTCTTCTTCTTC]CACGTCACTTTTTTTGATACCTTTAACTCTTATTGCTTCTTTCTTTTATCTCTCTTTTCGTGCATTTACTTCTTCCT	TCTCCTTCTCCTTCTTCTTACACG	60.402	AGGAAGAAGTAAATGCACGAAAAG	60.176	119
Araip.B01_796	TATTATTATTATTATTATTATTATTATTATTATTATTATTAT	TAT(3*14)	2410456	42	AAGCTTTCGTACAATAGTAAAATAAATGTTATGAATTAAAAATTATTGAATTAATTATTTTTGTTATGAGTATAATATAAATATTTAATAAAATATTAATGATTGATTTATTATTGTTTGTATGNNNNNNNNNTATAAAG[TATTATTATTATTATTATTATTATTATTATTATTATTATTAT]TGATTGTGGATATGTTTTACTAGTTATTTGA	AAGCTTTCGTACAATAGTAAAATAAATG	57.177	TCAAATAACTAGTAAAACATATCCACAA	56.848	213
Araip.B01_797	TTATTATTATTATTATTA	TTA(3*6)	2413885	18	CCCCATTATTACACTAGCTTTGCTTCAAAGAAACCTCCCAAAAAATTTTCAATTATTATTATTG[TTATTATTATTATTATTA]GTTAAACTTTGATATTGTTAGAAACAAGAGATAATGTGTTTGGTGCAT	CCCCATTATTACACTAGCTTTGCT	59.949	ATGCACCAAACACATTATCTCTTG	60.296	130
Araip.B01_799	ATTTTTATTTTTATTTTTATTTTT	ATTTTT(6*4)	2418319	24	CATATATGCAAAAATCCATCCGTAGAAGACTATAGAGAAATTCTATCCATTTCCACAGTGCTTTTTACTTTCTTTATGAATTTTATAATTGTCCGA[ATTTTTATTTTTATTTTTATTTTT]ATTTTCTCTTATGATGAGGACTGAGGTTTTCTTT	CATATATGCAAAAATCCATCCGTA	59.964	AAAGAAAACCTCAGTCCTCATCAT	59.551	154
Araip.B01_800	TTATTATTATTATTATTATTATTATTATTATTA	TTA(3*11)	2431126	33	TTAAGGAGGCTAGAACAATAATAATGATTTTATATAATATTTGGAGACAATTNNNNNNNNNNNNNNNNNNNNNNNNNNNNNNNNNNNNNNNNNNNNNNNNNNNNNNNNNNNNNNNNNNNNNNNNNNNNNAATCTATTTGTACAGTT[TTATTATTATTATTATTATTATTATTATTATTA]TTTGTTTCTAATAATATCTCATAGTCCAGCTAGTGAAGGA	TTAAGGAGGCTAGAACAATAATAATGA	58.138	TCCTTCACTAGCTGGACTATGAGA	59.565	219
Araip.B01_802	AAGAAGAAGAAGAAG	AAG(3*5)	2432913	15	GTTGAGAGTACATTTGCTGGTTTGAAA[AAGAAGAAGAAGAAG]CCTGTAAGTCATACTGACTTTTTGTGTGCTTATATTAATGAACAATTATGGTTGGAAACAATTCTGTAATGTCTTGTTTATAGGTTGAAATCAGCAACTTAAATGAAGAGGTTG	GTTGAGAGTACATTTGCTGGTTTG	60.095	CAACCTCTTCATTTAAGTTGCTGA	59.828	156
Araip.B01_816	GTAGTAGTAGTAGTAGTA	GTA(3*6)	2483213	18	ATTAGAATACACGTGATGTTTTGGGACTAATGTATAAAACTAAAGAATTTAGGGAGCTAATTTTGAAATTTAAGGATCTAGAT[GTAGTAGTAGTAGTAGTA]ATAATGAAAGTTGAGTTGATATTCAAA	ATTAGAATACACGTGATGTTTTGG	57.25	TTTGAATATCAACTCAACTTTCATT	56.283	128
Araip.B01_821	AATAATAATAATAATAATAATAAT	AAT(3*8)	2496908	24	GGGCCGACAATATAATAATGAAAATC[AATAATAATAATAATAATAATAAT]ACCGGTATATAAAGGAGAAAAAAGAGAAAAGGAGAAAAAAAAAGAGACACGCATCACACATGCATTGGCTTGAAGAACGGTATACCTGTA	GGGCCGACAATATAATAATGAAAA	60.274	TACAGGTATACCGTTCTTCAAGCC	60.737	140
Araip.B01_822	TCTTCTTCTTCTTCT	TCT(3*5)	2497775	15	TCTTCTTGTTCCTCTTCGTCTTCTTCAAAATTAGCCATCTCTTCC[TCTTCTTCTTCTTCT]CCTTCTATGCTCTCAAATGTTAACGTCATGGTC	TCTTCTTGTTCCTCTTCGTCTTCT	60.056	GACCATGACGTTAACATTTGAGAG	59.934	93
Araip.B01_830	TTCTTCTTCTTCTTC	TTC(3*5)	2522655	15	TACTTGAGCTCCACACTTTCAGTCTTCTCTTCACTTCGTTTCCATTCACCATTTTAGG[TTCTTCTTCTTCTTC]CTCCTCCTCTCCATTCTTTTCTGTAACCGCAAAATCTATCTGTG	TACTTGAGCTCCACACTTTCAGTC	59.985	CACAGATAGATTTTGCGGTTACAG	60.076	117
Araip.B01_838	GTGTGTGTGTGT	GT(2*6)	2559891	12	TGGTTTTTATTATTATAGCGGTG[GTGTGTGTGTGT]CTTCAAGTGTCGTGCATGCATTTTATGCATCCCTTGCTTTGCATGCACTCTCTCTCTTCTCTTTCTCTCTCTTCACTTTCTCTCTCTACACACAGACTATCCCTTCTTCTTCAATCCCT	TGGTTTTTATTATTATAGCGGTGG	58.523	AGGGATTGAAGAAGAAGGGATAGT	59.876	154
Araip.B01_843	ATATATATATATAT	AT(2*7)	2575623	14	AGAATGCAATTGAGTGCTTCATAAAAA[ATATATATATATAT]TATTCCAATACTCCAATACGATAATAATCTGCTCAAAAATAAACTAAGATGCCGAA	AGAATGCAATTGAGTGCTTCATAA	60.154	TTCGGCATCTTAGTTTATTTTTGAG	60.036	97
Araip.B01_844	TATATATATATATA	TA(2*7)	2575991	14	AAGTATACATTCACCAAGTTTCTAAATCTTAATATTTATCAACTTTTATAATACTTGTATG[TATATATATATATA]TTCTAATACTTGTTAAGTTTAAAAATTTTGAACAAGTATATATGTTTTTAAGAATAATTAATGGATGAAAATAAGAAGAAAAA	AAGTATACATTCACCAAGTTTCTAAATC	56.879	TTTTTCTTCTTATTTTCATCCATT	55.548	158
Araip.B01_845	AGAGAGAGAGAG	AG(2*6)	2581954	12	CACTTGTCTTCCTTCAAATAGTCATTACATATAATTTGAAGGGAATACTAATATTGTGATTAATAATTAGAATCAAGATTCAATTGTTTTAAAAAAAATTGATGTTAAGTTAATTTTATAACTATTAATATAAAATTTTATATAT[AGAGAGAGAGAG]ATCATTTTTAAATAACAAGCATGAAAATTAATTATTTTTATTTATGTAACAGACTTAACACCTAATCAAA	CACTTGTCTTCCTTCAAATAGTCA	57.631	TTTGATTAGGTGTTAAGTCTGTTACAT	56.825	227
Araip.B01_846	TAATAATAATAATAATAATAA	TAA(3*7)	2586212	21	CATCACTCTTAACCTAATAAGGAGCATTTAAAGATGAACTATCTAATGATAAAAAGTTTGGTTAATATATAAGAAATACTAAGTTCNNNNNNNNNNNNNAAAATAATTTATAAAGTGACTAATTATTTTATTTTCAT[TAATAATAATAATAATAATAA]TTATGAATATGAATATTTATATTTGTAGGAGATTATGATGGCAACAATAGATAATCCATACAACAACATTGAATGG	CATCACTCTTAACCTAATAAGGAGCA	59.323	CCATTCAATGTTGTTGTATGGATT	59.884	234
Araip.B01_849	TATATATATATATATA	TA(2*8)	2587723	16	CACGGAATAAGGGGCACTC[TATATATATATATATA]CCTTTATTTTAGTTTTTTAAATGACTCTACTATAAATAAACTAAACTTAATTGCTTAAAGCTTTAAATTTATTTTTTTAACCTCGTTAAATTTAGTCTTTTATTCTTAAATTTCAGCCATCAC	CACGGAATAAGGGGCACTCT	61.389	GTGATGGCTGAAATTTAAGAATAAAAG	59.85	158
Araip.B01_854	ATATATATATATATAT	AT(2*8)	2605298	16	TTTTATCTAATAGTTTCATTATCGTACCATAGTATTTAAATAATAAATAAATATATTGTACAATAGTTTTTACAAATTAAGTTCTAAGTTTAATATTAATTTACATATTATCTAATATATCTCGAAACA[ATATATATATATATAT]ACTTTAAATTTATACTATATAATACAATTAGTTTAGCTCTCCAAACGATATGCATTCTAACATAG	TTTTATCTAATAGTTTCATTATCGTACC	55.21	CTATGTTAGAATGCATATCGTTTG	55.864	210
Araip.B01_855	ATGATGATGATGATG	ATG(3*5)	2607800	15	CTGGAGTCAGCTTCTTCATCACTAATCCCATTATCATTATTATTGGACAAGACACATACACAC[ATGATGATGATGATG]AAGAATGTTGCAATACCGAGTAGGATTTTAGGA	CTGGAGTCAGCTTCTTCATCACTA	60.075	TCCTAAAATCCTACTCGGTATTGC	59.899	111
Araip.B01_856	TTATTATTATTATTATTATTA	TTA(3*7)	2613123	21	TTTATGTTTGGCAACTCTTTACCAAAATTGATTTTGATAAAATAAATATTGTTTGGATAATATTAGTTAAAATCACTTTTAGATAGATAATTACCCATTTTATTTAATTTATTTTTTTAATTAGTAT[TTATTATTATTATTATTATTA]TCAATTTTTAATATTAGATAATTTTTTCTCATGATTCTCATAATTTT	TTTATGTTTGGCAACTCTTTACC	57.48	AAAATTATGAGAATCATGAGAAAAA	55.558	195
Araip.B01_858	TCTTTCTTTCTTTCTTTCTTTCTT	TCTT(4*6)	2616346	24	CCAAGCATCAATATCCAAATACAGTATTAGTTCATGAAGTACACCTGCATGCTCCAGCTTAGATCAGATCTTCTTCAATTCTCTTCATCACCTTC[TCTTTCTTTCTTTCTTTCTTTCTT]CCCCTTATCACACATCATCATCAAA	CCAAGCATCAATATCCAAATACAG	59.768	TTTGATGATGATGTGTGATAAGGG	60.958	144
Araip.B01_859	TCTCTCTCTCTC	TC(2*6)	2616529	12	TGCCTTTAATTTGAAGCCCTATTAAAAAGGTAATCTCTTTAATTTCTTGTTACATTATCTTTTTTCTTCTTAAAATAATTTATTGTT[TCTCTCTCTCTC]TAGCAGGTTTTGGACTGAAAAGGACAAGACAAAGGGCATAAAAGAGAAACTAAAGCA	TGCCTTTAATTTGAAGCCCTATTA	60.313	TGCTTTAGTTTCTCTTTTATGCCC	60.143	156
Araip.B01_862	TTATTATTATTATTATTA	TTA(3*6)	2618889	18	GAAAATTTTAAGGTGCAAAGCAAGAAAGAAACATGTCATCAATATTATTCAAACGATTGCATGCATTGTATTAATATTATTG[TTATTATTATTATTATTA]TTTGAAAGGAAAAACTCATGCAATTGT	GAAAATTTTAAGGTGCAAAGCAAG	60.478	ACAATTGCATGAGTTTTTCCTTTC	60.711	127
Araip.B01_866	TCTCTCTCTCTCTCTCTCTCTCTCTCTCTCTCTCTC	TC(2*18)	2639842	36	AACATTATCCTCCTTCTCCACAACCACTGACCCTAACACCTCCCCAACATGTGAACCTTCACCGCCAGCTCCCCCCT[TCTCTCTCTCTCTCTCTCTCTCTCTCTCTCTCTCTC]TGAGCTAATTCCAAAACAAGTTAATGCAACAAATCACCAAC	AACATTATCCTCCTTCTCCACAAC	59.782	GTTGGTGATTTGTTGCATTAACTT	59.374	154
Araip.B01_871	TATATATATATATA	TA(2*7)	2674358	14	AATTCTCACATATTCCGCTTTCTCTTTT[TATATATATATATA]TTTTTTGTTGATTTTTTCAGCGACTTTTTTGATTATTTTGTTTCAATTTTATCAAAAGATCAATTTTTTGGGACCTGAGATGTTGTGTTTATT	AATTCTCACATATTCCGCTTTCTC	60	AATAAACACAACATCTCAGGTCCC	60.503	135
Araip.B01_873	TATTATTATTATTATTAT	TAT(3*6)	2707712	18	CTCCAGGAAATCAAAAGTCAAATCATGGTAACATTTTTACTCATTCATTTTTTCA[TATTATTATTATTATTAT]TAGGTGAATTCTACCCAACCCCCTCTAAAATAAC	CTCCAGGAAATCAAAAGTCAAATC	60.333	GTTATTTTAGAGGGGGTTGGGTAG	60.327	107
Araip.B01_881	TTGTTGTTGTTGTTG	TTG(3*5)	2748960	15	GACATTGGAACAATAGTGTCTTGCAACACTTCTAACATTAACAAGACCAAAACAATTGTCCTTGTTAATATTATTATTA[TTGTTGTTGTTGTTG]TTTATGCACTTATTGTAGACATGAAAGACAAGGTTGTTAGATTCTTGGTCCCTTTTGT	GACATTGGAACAATAGTGTCTTGC	59.94	ACAAAAGGGACCAAGAATCTAACA	60.261	152
Araip.B01_882	CACACACACACACA	CA(2*7)	2750584	14	GAAGAAGAAACATACACTTGAATCAGATAATATAATACTTTACAATTGAAATTCAAGCATGAATAATAAGTAGAGATAATTATT[CACACACACACACA]ATGTCATTGAGTTAAAAATAACTATTTAAAATAAAGAATCTATTAGAGAGATATATACAAGTATTTATGTATCTCTCTATTAGGTTAAACTTTTAAGATAAGTAATTTCATAATATGTTATCAAGAAAGTCTTGGGAGCTA	GAAGAAGAAACATACACTTGAATCAGA	59.312	TAGCTCCCAAGACTTTCTTGATAA	58.653	239
Araip.B01_883	TAATAATAATAATAATAA	TAA(3*6)	2755527	18	CCTTAAAGACCAAAATTATACTTAACCCTAGTTATTATTACAGACATTATTTTTAATATATATTGATAATCCGC[TAATAATAATAATAATAA]TACTCCTCAACCAGGTGAAGATAAACCAGAAG	CCTTAAAGACCAAAATTATACTTAACCC	59.233	CTTCTGGTTTATCTTCACCTGGTT	59.935	124
Araip.B01_889	AGAGAGAGAGAG	AG(2*6)	2766884	12	TACATCAAATTCAGGAGGTCGATATGACGGAAAGAGATCTTAGA[AGAGAGAGAGAG]AACTGAAGAACCAAATATCAAAACTTTGGAAACAAGAGGAAAAATATTGGGGACAAAGATCAA	TACATCAAATTCAGGAGGTCGATA	59.864	TTGATCTTTGTCCCCAATATTTTT	59.96	119
Araip.B01_891	ATATATATATATAT	AT(2*7)	2782842	14	ACTGTCACCACATGATTTGTCTCTATATCCAAATGAACAAAACAAAGCATGGCCTGCTACATATATCTCTATGTTAATATATCATTGTCATATGCAACCATA[ATATATATATATAT]AAGCATAAACCCCATAGTCAATAATAATCTCATCA	ACTGTCACCACATGATTTGTCTCT	59.967	TGATGAGATTATTATTGACTATGGGG	59.545	151
Araip.B01_893	CTACTACTACTACTA	CTA(3*5)	2783124	15	AACCTCACATTTCAAGACTTAGCCAATGTTCATCATAATAATAGTGTATCACCAGAAAAGAGATCAAATTCCATAATTACCC[CTACTACTACTACTA]ACCCTTTTGTTTCACCTAATTCTTCTCCTCC	AACCTCACATTTCAAGACTTAGCC	60.063	GGAGGAGAAGAATTAGGTGAAACA	60.005	128
Araip.B01_894	TCTCTCTCTCTCTCTCTC	TC(2*9)	2783543	18	TCCAAGATTTGCACTGTTTGTAGTAATTATATCTACATTCTAAGGACTAGATGCTTGGTA[TCTCTCTCTCTCTCTCTC]ACTCTTCACATTTACAAATTGATATTCATTATTTTTGACAGGAACTATTCATACACCA	TCCAAGATTTGCACTGTTTGTAGT	60.095	TGGTGTATGAATAGTTCCTGTCAAA	59.821	136
Araip.B01_896	AGAGAGAGAGAG	AG(2*6)	2801424	12	TCTTTCTTACAATCCGAGGAAGACGAAGCCGCGAAAAAAGAAAAAAAAAAAGGAAAAAAAGACACACAGAAAGA[AGAGAGAGAGAG]ATAGAGAAGCTAAAGAGACATTGTGCC	TCTTTCTTACAATCCGAGGAAGAC	60.127	GGCACAATGTCTCTTTAGCTTCTC	60.766	113
Araip.B01_899	CTTCTTCTTCTTCTTCTTCTT	CTT(3*7)	2810992	21	TAACTCAACCATTTCCAAAGTACGCTCTCACTCACCATTATGGAAGGCACTTCTTCTTCACGTTCCTCTTTCTCCTCCTCCTCTTC[CTTCTTCTTCTTCTTCTTCTT]CTCCTTTTTCTTTGCGTTTCTCCTTTTTCTTCACGTGTT	TAACTCAACCATTTCCAAAGTACG	59.49	AACACGTGAAGAAAAAGGAGAAAC	60.076	146
Araip.B01_902	TATATATATATATA	TA(2*7)	2818172	14	ATAAGGTAAGGTGGACGTTGAAAACTTTCCAACAGATAATATGGAATACTC[TATATATATATATA]GTAATTAATTTTTAATATATAAACATTATGGTTTAACGAAATAGCAACAAGGAATTGGCATGTGACATTTATTA	ATAAGGTAAGGTGGACGTTGAAAA	60.157	TAATAAATGTCACATGCCAATTCC	59.98	139
Araip.B01_903	ATATATATATATATATATAT	AT(2*10)	2830577	20	TCATTCCACTGCAAAGATAAAGAAATAACTAAGATGCCAATCCAAAGATATAAACAAGTACAAACTGAATGCCTAAACCAAGCAGGCAAA[ATATATATATATATATATAT]AAACCATCTTGTTGTGTAAAAAACAGTCTTTGATGGTCCACATCT	TCATTCCACTGCAAAGATAAAGAA	60.128	AGATGTGGACCATCAAAGACTGT	59.915	155
Araip.B01_904	AATAATAATAATAATAATAATAATAATAATAATAATAATAATAATAATAATAATAATAATAATAATAAT	AAT(3*23)	2833437	69	ACAATATGTCCTTGCCATTTTTCTTTAAAGACA[AATAATAATAATAATAATAATAATAATAATAATAATAATAATAATAATAATAATAATAATAATAATAAT]AAAATGAGTAAGTGTTCATGCACAG	ACAATATGTCCTTGCCATTTTTCT	60.133	CTGTGCATGAACACTTACTCATTT	58.388	127
Araip.B01_907	AATAATAATAATAATAATAATAATAATAATAATAATAATAATAAT	AAT(3*15)	2841321	45	GTGTGTAAGCATGAAAAAGAGTGGGGTTTGGAATTTGATACCAA[AATAATAATAATAATAATAATAATAATAATAATAATAATAATAAT]TGGAATTTGATACCAGTTTAATATTTGTTTCTTGGTTT	GTGTGTAAGCATGAAAAAGAGTGG	60.095	AAACCAAGAAACAAATATTAAACTGG	58.23	127
Araip.B01_908	ATTATTATTATTATT	ATT(3*5)	2851193	15	AATGATGAGTTTGTCCCATGTTGTTTGATTTAATGTTATGTTTGTC[ATTATTATTATTATT]AGATGTGTCTTTCTTACACCATCATAGTTTAGTAGCTTTGAATTTTTTATGCATGTTTTATTTTTCGTTTGCACAAC	AATGATGAGTTTGTCCCATGTTG	61.01	GTTGTGCAAACGAAAAATAAAACA	60.295	138
Araip.B01_910	ATTATTATTATTATTATTATTATTATTATTATTATT	ATT(3*12)	2867089	36	CCCATGTTGGTTGATTTTAATGTTATGTTTGTC[ATTATTATTATTATTATTATTATTATTATTATTATT]AGATGTCCCTTTCTTACCCCATCATAGTCAT	CCCATGTTGGTTGATTTTAATGTT	61.019	ATGACTATGATGGGGTAAGAAAGG	59.65	100
Araip.B01_915	GAAGAAGAAGAAGAA	GAA(3*5)	2889823	15	GATGATGATGAAGAAGACGAAGAAGATGAT[GAAGAAGAAGAAGAA]GAGGAAGGAGAAGAAACTGGAATGGATATAGATGGG	GATGATGATGAAGAAGACGAAGAA	59.731	CCCATCTATATCCATTCCAGTTTC	59.942	81
Araip.B01_916	ATTATTATTATTATTATTATTATTATTATTATTATTATT	ATT(3*13)	2894140	39	TTTAGTGGGCCCTCAAACATAATATTTATTTCAATTTCAGCTTC[ATTATTATTATTATTATTATTATTATTATTATTATTATT]GGATTAAAATTTTTCAGTCAATAGACAAGTGTGAAAACAGTATTGACCAGTTGATGGGTA	TTTAGTGGGCCCTCAAACATAATA	60.879	TACCCATCAACTGGTCAATACTGT	59.696	143
Araip.B01_929	CTTCTTCTTCTTCTT	CTT(3*5)	2944749	15	CTCTTCCTCTTCACCTTCTACTG[CTTCTTCTTCTTCTT]TTTTATTTTTTTTCTTCTTCATCTTCTTCTTCTTGTTTCATTTTGCCATA	CTCTTCCTCTTCACCTTCTACTGC	60.076	TATGGCAAAATGAAACAAGAAGAA	60.006	88
Araip.B01_931	ATATATATATATATATAT	AT(2*9)	2952820	18	CTGGTCATTATTTAGGGTCGAATCCGA[ATATATATATATATATAT]TTTAAATTAATTCTAATATTATGTTATATTAATTATAAATTTATTATTTTATTAAAAAAGTTTAGGAGGCCAGCAACTTTAT	CTGGTCATTATTTAGGGTCGAATC	60.095	ATAAAGTTGCTGGCCTCCTAAACT	60.824	127
Araip.B01_935	TTATTATTATTATTA	TTA(3*5)	2964472	15	TTGTAGAGAATTTTGATTAGGAATTTATGTATTAG[TTATTATTATTATTA]GTAGTTAGTTATGATTTATGAAGAATTTTAAGGATTAATAATTAATTTTAGAAGTTAGAATTATCTGTTTTATAAGGTTTTAGTAAATGAA	TTGTAGAGAATTTTGATTAGGAATTT	56.163	TTCATTTACTAAAACCTTATAAAACAGA	55.722	141
Araip.B01_943	TATTATTATTATTAT	TAT(3*5)	2983377	15	TGTAAAACTAACAACGATCTAAATAATGNNNNNNNNNNNNAA[TATTATTATTATTAT]ATTTATATTTAAAAAAATAAAAAAAATACTTACATAATTAACTTCACTAAAATAGTTAATAATGTAAAATTTAAGGCTATCAACTTC	TGTAAAACTAACAACGATCTAAATAATG	56.634	GAAGTTGATAGCCTTAAATTTTACAT	55.854	144
Araip.B01_944	ATAATAATAATAATAATA	ATA(3*6)	2984607	18	TTCCTACCCATCCAACAAATTACTCATAATGCCTAAAAAAAAAAATAAAGAAGTTAATAGTCTTGAACTTTACATTGTTAACTATCTTAGTAAAGTTAATTATGTAAGTATTTTTTTTATTTTTTTAATAATTAATAAT[ATAATAATAATAATAATA]TGGTTGAGAATAATGAGAAGCTATATATAGAAGTAGTTAGGATTATTGATCATGAATTTTCTT	TTCCTACCCATCCAACAAATTACT	60.007	AAGAAAATTCATGATCAATAATCCTAAC	58.531	220
Araip.B01_945	AAAGAGAAAGAGAAAGAGAAAGAGAAAGAG	AAAGAG(6*5)	2994899	30	AGACTGGAAGCTTAGTTTTAACGGTCGAATTTTTTCAGCAA[AAAGAGAAAGAGAAAGAGAAAGAGAAAGAG]AGAAAATGAGAAAGAGAAAGGGTTCATCAAA	AGACTGGAAGCTTAGTTTTAACGG	59.436	TTTGATGAACCCTTTCTCTTTCTC	60.108	102
Araip.B01_946	TAATAATAATAATAA	TAA(3*5)	2997383	15	TGAATGAGAGTAACAGTTGTGCTGTTTTGGCTGC[TAATAATAATAATAA]TCAAGAATCCAGGAGAATGTTTCTTGTGCCCCATGAAGCTGAGATAATTGATCTGTCAACACCATCTCCAAGCTGCAGTAGAAGGGTTTTGGATAGCAATAAGA	TGAATGAGAGTAACAGTTGTGCTG	59.488	TCTTATTGCTATCCAAAACCCTTC	59.88	153
Araip.B01_948	TGTGTGTGTGTG	TG(2*6)	3012767	12	TTGCATAGATTGTAATGACTGATTCTAAAATTATTGTAACATTTTTTTTTTATTA[TGTGTGTGTGTG]TCTTGTCCAATGAGATTAGTCATAAAAAATCTGTCATAAAGTTGCAAGTGTAAGG	TTGCATAGATTGTAATGACTGATTC	57.449	CCTTACACTTGCAACTTTATGACAG	59.334	122
Araip.B01_949	GAGAGAGAGAGAGA	GA(2*7)	3019114	14	TGGTAGAAGAGAAGTAATGCTAGTGACATATAGTCACTTTTTGATATATGTGTGT[GAGAGAGAGAGAGA]AAAAGAGTTAGTTTTCAGTTATGGCATTTTTTTAAATTTAAATTTCTATTTTGTAATTATTTCTCACTTCAATGTATATATGCGGG	TGGTAGAAGAGAAGTAATGCTAGTGA	57.983	CCCGCATATATACATTGAAGTGAG	59.788	155
Araip.B01_950	TTGTTGTTGTTGTTGTTG	TTG(3*6)	3022060	18	TTTTTCCGTAAGGCACACATTAGCCGACCCCACCTAGTGAGATAAGGCT[TTGTTGTTGTTGTTGTTG]TAAGAAGGCACACATTGTGTAAGTTGGATTGTATGAGATTTCTACAAGTCCTCATAAAGAACAGCAA	TTTTTCCGTAAGGCACACATTAG	60.391	TTGCTGTTCTTTATGAGGACTTGT	59.369	134
Araip.B01_957	AAAAAGAAAAAGAAAAAGAAAAAGAAAAAG	AAAAAG(6*5)	3028032	30	GAGTCTAGACCAACTAGAGGAAGAAAAATCTAAAAAGAAGAGAAACTGAGATTTTACATTTTTTATTTAAAAA[AAAAAGAAAAAGAAAAAGAAAAAGAAAAAG]CAAGAGAACACTGAACACAGGTCTTAGAAATTTCCCAAT	GAGTCTAGACCAACTAGAGGAAGAAAA	59.149	ATTGGGAAATTTCTAAGACCTGTG	59.786	142
Araip.B01_962	ATATATATATAT	AT(2*6)	3038719	12	TTATTCAAAGTGTCACATCCCTCTGAAATGAAAAGTTATAAAATGAAAAGAGAACACGTACTAAGGGGTTGAGAGCC[ATATATATATAT]TGAGAATTATTCGAATGGCTTAAAT	TTATTCAAAGTGTCACATCCCTCT	59.069	ATTTAAGCCATTCGAATAATTCTC	57.153	114
Araip.B01_963	AAGAAGAAGAAGAAGAAG	AAG(3*6)	3039532	18	AATTCTCTGAAAGTAGATGGGCTGAAGAAGAGGTTCCAGCAAGAAGAACAAGAACAAAGACAAGGAATA[AAGAAGAAGAAGAAGAAG]AACGAAAAAGTGTCATATTTGTTTGTTTTT	AATTCTCTGAAAGTAGATGGGCTG	60.147	AAAAACAAACAAATATGACACTTTTTC	58.261	117
Araip.B01_964	TTTTTTTTTTTTTTT	T(1*15)	3039575	15	GCAAGAAGAACAAGAACAAAGACAAGGAATA[AAGAAGAAGAAGAAGAAG]AACGAAAAAGTGTCATATTTGTTTGTTTTTTTTTTTTTTTATGTGAAAGTATATATGATGATTTGATGA	GCAAGAAGAACAAGAACAAAGACA	59.968	TCATCAAATCATCATATATACTTTCACA	58.09	118
Araip.B01_966	TATATATATATATATATA	TA(2*9)	3044738	18	CTTTCTGAAATCGTTAAAAAGCGTTGC[TATATATATATATATATA]TCGAATAATAAAACTACTTTTTTTTTTCATAGATTGAGAAGTTGTCATCGTATATTTTCTTAATAGTCTTGATTAAAATTGTGGGGACAAACGAAGTTACAAGGAAGCTCAACT	CTTTCTGAAATCGTTAAAAAGCGT	60.173	AGTTGAGCTTCCTTGTAACTTCGT	59.891	159
Araip.B01_967	CACACACACACA	CA(2*6)	3045207	12	AAAAGCCAAATTCAATCCAAAAAATATGCACG[CACACACACACA]ATTTTTATTTAAAAATAAAGAACAAGGATATAAAAATGAAAGTTGGAGTAGTGCTTATGG	AAAAGCCAAATTCAATCCAAAAA	60.955	CCATAAGCACTACTCCAACTTTCA	59.723	104
Araip.B01_968	AATAAATAAATAAATAAATAAATA	AATA(4*6)	3047128	24	TCAAGACAATGGTAATAAATGCAAAAATAATAAATAAAT[AATAAATAAATAAATAAATAAATA]GGTACATTTATTCTTACCTAGTTATTATTAAACTATTAAAGGAACCAACGACTAGCTATACATG	TCAAGACAATGGTAATAAATGCAAA	59.804	CATGTATAGCTAGTCGTTGGTTCC	59.144	127
Araip.B01_969	GAGAGAGAGAGAGAGA	GA(2*8)	3048231	16	AGTATTATTTGCTATGACGTGGGGAGTCGTGGCATTGTTTTGGG[GAGAGAGAGAGAGAGA]TTAATGGACGCATTAAAGGCTTGTTGCCTTTCCAAAGTAGTTGCGTCGTTTTAGATTTTATTGGGAG	AGTATTATTTGCTATGACGTGGGG	60.479	CTCCCAATAAAATCTAAAACGACG	60.234	127
Araip.B01_970	TAATAATAATAATAA	TAA(3*5)	3054962	15	TTGGTGTTAATAGTAATAGAGGAGATAATAGTAATAACAAAATATGATTATACAATTAAAGTATTAGAAATAGAAG[TAATAATAATAATAA]TGAAAAAGATGATGATAGTAATTATAAATAAAATTCTCAAAATATTAATTTTTATTTTAACAGAGATATTTTATTGTTTTAAAATAATTTTGTTTAAAGTTAAAATATCATCTTTTCTTTAAAAAAATAAATAAAGACCGAATTGAGTG	TTGGTGTTAATAGTAATAGAGGAGATAA	55.572	CACTCAATTCGGTCTTTATTTATT	55.88	240
Araip.B01_976	ATGATGATGATGATGATGATGATG	ATG(3*8)	3073230	24	TGGGTTCTTGGAATATTATTGTTGTTGCTGAAATTTGTGAAATTCTAGGTTCTTTGC[ATGATGATGATGATGATGATGATG]GTGGTGGTGCTAAGTGCTGGTGAAATTCTGGTGAAATTTGTGA	TGGGTTCTTGGAATATTATTGTTG	59.191	TCACAAATTTCACCAGAATTTCAC	60.257	124
Araip.B01_978	TATATATATATA	TA(2*6)	3082566	12	GAGTTTCAGCCATTTTAATTGTTTTTTATGATAGTTTAATATATGTTTAGTTAAATTGTTTAACATAATGTATTAATATTTTAATTATTATCTTTTTTATGTGAATAGTGATCTATAGATTATTAATAGTACAAG[TATATATATATA]TGAAAATTCACATTCAATAATTTTTATATGAAATTAATAGTTGAGAATTATTAGATTATTCAACATATTTAATTAAATTATTATTTTACCGTTCTTAATTATCGATTACACA	GAGTTTCAGCCATTTTAATTGTTTT	59.092	TGTGTAATCGATAATTAAGAACGGT	58.188	259
Araip.B01_979	ATAATAATAATAATA	ATA(3*5)	3082750	15	ATAGTTTTACGCACACAGTTTTTGGCTC[ATAATAATAATAATA]ACTATTTAACATTAAAATTTATTTTCTTGTTTTTACGTTAATATTTTTTCTTTTTATGTCATTCTTTTTTTTTATATCTCATTTATGTGTCAGCTAAGTATTT	ATAGTTTTACGCACACAGTTTTTG	57.619	AAATACTTAGCTGACACATAAATGAGA	57.019	146
Araip.B01_980	GTTGTTGTTGTTGTT	GTT(3*5)	3090224	15	CCATTGTTATTGTTGGTGTTGTTCTTCTA[GTTGTTGTTGTTGTT]TTATTGTTGTTGTTGTTTTACTGCTTCTACTGTCTGTTTCTGCACTCTATTTCTGTCTGC	CCATTGTTATTGTTGGTGTTGTTC	60.414	GCAGACAGAAATAGAGTGCAGAAA	60.082	104
Araip.B01_983	AAAATAAAATAAAATAAAAT	AAAAT(5*4)	3100190	20	GTAATTGATGAATAGACACACCC[AAAATAAAATAAAATAAAAT]ACGATAAAAGTAGCTTATTTATTTCCTCATTACTGGATGAGAATATATTCGGAATATATAGTATTATTTCTTCCTAATAAATAAAGGTAACAAAGTGATAAATACGTGGCTTTC	GTAATTGATGAATAGACACACCCA	57.939	GAAAGCCACGTATTTATCACTTTG	59.152	157
Araip.B01_988	ATATATATATATATATAT	AT(2*9)	3104579	18	TTTCCATGATTGCTTTGTTAATGTAAGTTGTTGCCTTTGCATTTCCATC[ATATATATATATATATAT]TAGGTGGATACTACAATGAAGATTTTATAATTGTCTTCATGTGAATATATTTTTTTTTTACTTTTGGATGATGGATTATATGG	TTTCCATGATTGCTTTGTTAATGT	59.788	CCATATAATCCATCATCCAAAAGT	58.235	150
Araip.B01_993	TATATATATATATA	TA(2*7)	3142958	14	CATCAAGGTCTTCAGGACTCTTT[TATATATATATATA]GTTAATTTTATTTGTCAATACCTTTTATATATAACATACACTAGAAATCTAGAACATTCTTCACATACATTTTAGAGGAAATAACTTACATAATCTCTCTAATCCCATTAAGTCAAGGG	CATCAAGGTCTTCAGGACTCTTTT	60.161	CCCTTGACTTAATGGGATTAGAGA	59.868	156
Araip.B01_994	TTTTATTTTATTTTATTTTATTTTA	TTTTA(5*5)	3146454	25	CATGTGATGAAGTTTTGGAATGTTACAATAATATAATATATTATATATGTGAATCAAATTAAATGTTATGAATGAATTATAACTTCAAGACAATCTTGTTTTCTC[TTTTATTTTATTTTATTTTATTTTA]TTTTCTCCCCTCGTGTTGTATATTCATT	CATGTGATGAAGTTTTGGAATGTT	60.149	AATGAATATACAACACGAGGGGAG	60.472	158
Araip.B01_998	ATAATAATAATAATAATAATAATAATAATAATAATAATAATAATAATAATAATAATAATAATAATAATAATAATA	ATA(3*25)	3153694	75	AAAGTTTGAAATATCATGCCATAAAATTTTTCTTAAAAACTTATANNNNNNNNNNNNNNNNNNNNNNNNNNNNNNNNNNNNNNNNNNNNNNNNNNNNNNNNNNNNNNNNNNNNNNNNNNNNNGG[ATAATAATAATAATAATAATAATAATAATAATAATAATAATAATAATAATAATAATAATAATAATAATAATAATA]AAAGCAAAATATAAAATTTGAGTTAGAACAAGGAAACAGTT	AAAGTTTGAAATATCATGCCATAAA	58.178	AACTGTTTCCTTGTTCTAACTCAAA	57.742	240
Araip.B01_1005	ATATATATATATATAT	AT(2*8)	3189182	16	TCGCTTAGTCGATAATGCTGTTTAATTTTTATCTACTTTTTTCTCGTCTTTATCTTTACAAGTTTTATAAGAGGGATAGGAATTTG[ATATATATATATATAT]TCTTTGTAAGTATTGTAATTTGTATTTTAAGTATGGATGTATGTTTTTGAAA	TCGCTTAGTCGATAATGCTGTTTA	60.284	TTTCAAAAACATACATCCATACTTAAAA	58.59	154
Araip.B01_1010	TATATATATATATA	TA(2*7)	3214521	14	AAGATTTGATTCTACGATGTGCTTAAATATTATTTTTATGATACTGATGATTTCTTTTGAATAAAAATTTGATTTGTCTAGTATTTATTAATAGTTGTTTAGACAG[TATATATATATATA]TGCATTGACCATGCATGCATGGATTACACAATTATTGAAA	AAGATTTGATTCTACGATGTGCTT	58.423	TTTCAATAATTGTGTAATCCATGC	58.023	160
Araip.B01_1015	ATATATATATAT	AT(2*6)	3225460	12	ATAATATCAAACTCCTGGCTCGACCTGCGAAACTAAGGCCGGCCAGAGA[ATATATATATAT]ACACCCCAATAAGTCCCAAAATACATA	ATAATATCAAACTCCTGGCTCGAC	59.899	TATGTATTTTGGGACTTATTGGGG	60.186	88
Araip.B01_1017	TATATATATATA	TA(2*6)	3232003	12	TCTCTGAATTGAAAAAGGGTTATGTAAATAAAGATTAGGAATTCAGAGTT[TATATATATATA]TGGTATGTGAAATAACTAAAAAACATATATGAGAAATAAACTATTAAGAATAATTAAATAATTTATGAATTTTAGGAATTAGCAGAAACGAGATGAA	TCTCTGAATTGAAAAAGGGTTATG	58.735	TTCATCTCGTTTCTGCTAATTCCT	60.592	159
Araip.B01_1021	CGGTTCGGTTCGGTTCGGTT	CGGTT(5*4)	3261334	20	GGTTAGGACTAGGGGATAGAGGTCGCGCTCAATGGAATTGGGGGTGGGTGGGGTTGGTTTTTTTAGGGTTTTTTACCTAC[CGGTTCGGTTCGGTTCGGTT]GGAATTTTCATGGTCAGAACCAAAAAC	GGTTAGGACTAGGGGATAGAGGTC	59.776	GTTTTTGGTTCTGACCATGAAAAT	60.472	127
Araip.B01_1022	GTGTGTGTGTGTGTGT	GT(2*8)	3262559	16	TATAAATAATGTCGCTGGCATGTTGTATGC[GTGTGTGTGTGTGTGT]TTTTACGTGGAAATAACATAGTTATTCGTAAAATTAAATCATTTTCATTAATAAATAATAACAATTAATCATTTTTGCTTCTATCACAAAGATGAA	TATAAATAATGTCGCTGGCATGTT	59.802	TTCATCTTTGTGATAGAAGCAAAA	58.14	142
Araip.B01_1026	TATATATATATA	TA(2*6)	3270722	12	TGAACTTGGACTTGAACCTGATAATACAGAAAAAGACATGTATCTTGTGAAGG[TATATATATATA]TGCCCTATATAGAGGAGTGCTATGCAGTCAGCAAGTCCTGTGATTTGTAG	TGAACTTGGACTTGAACCTGATAA	60.035	CTACAAATCACAGGACTTGCTGAC	60.226	115
Araip.B01_1031	CACACACACACACA	CA(2*7)	3282010	14	ATGTTTGTATCCCGTCAACTTTTTGGTACCATTATCAAATGGATCAAATTTCCGC[CACACACACACACA]GAGGTAGTGATTATCATCATTATTCACTTATATATCACATATATCACATGTTCTAAATCCAAGGATG	ATGTTTGTATCCCGTCAACTTTTT	60.045	CATCCTTGGATTTAGAACATGTGA	60.237	136
Araip.B01_1032	CAACAACAACAACAACAA	CAA(3*6)	3285947	18	AGCTCTCATGCTTGTTAAACCATAGATTATGGG[CAACAACAACAACAACAA]TAATAAAGGGTGCTTGGTGTGTTCATCATGCATGCAAAATCTATGGTGTCTACAATCACCTCTCATC	AGCTCTCATGCTTGTTAAACCATA	59.374	GATGAGAGGTGATTGTAGACACCA	60.424	118
Araip.B01_1035	AATAATAATAATAAT	AAT(3*5)	3307597	15	TCAAAATTATTATAGAAATACGGTGAAAAA[AATAATAATAATAAT]ATAAAAAAAAAAAAAAAAATTAGTTATGACTTAAGATTATCATGGACCACCCCGTTTTTGTCATTTAGCGTTTAACATCACTTTGTGAAG	TCAAAATTATTATAGAAATACGGTGAAA	57.925	CTTCACAAAGTGATGTTAAACGCT	59.764	135
Araip.B01_1036	AAAAAAAAAAAAAAAAA	A(1*17)	3307614	17	TCAAAATTATTATAGAAATACGGTGAAAAA[AATAATAATAATAAT]ATAAAAAAAAAAAAAAAAATTAGTTATGACTTAAGATTATCATGGACCACCCCGTTTTTGTCATTTAGCGTTTAACATCACTTTGTGAAG	TCAAAATTATTATAGAAATACGGTGAAA	57.925	CTTCACAAAGTGATGTTAAACGCT	59.764	135
Araip.B01_1037	GAAGAAGAAGAAGAA	GAA(3*5)	3307908	15	TTTTGTTGTCTACCACCACCATAGCTCCAAGCAAC[GAAGAAGAAGAAGAA]AAAAAAGATGGTGTTGGTGGCAATTTGGTTGTTCCTCCTGAAATGCCACACTTCAATCACACTCCATCACCTTAC	TTTTGTTGTCTACCACCACCATAG	60.195	GTAAGGTGATGGAGTGTGATTGAA	60.282	125
Araip.B01_1040	GTGTGTGTGTGTGT	GT(2*7)	3328631	14	TAATGTCACCGTGCTTTGTTTGTATATATGTTTAGTTTTATTAGCTTTTCTTGATTAATAAATTCCAATGTAAAAATATATGGTTGCCAACAATGGTACACATAAA[GTGTGTGTGTGTGT]TTTTTTTTTTAATTTTAACCTTTAATTCGCCCATTA	TAATGTCACCGTGCTTTGTTTGTA	61.626	TAATGGGCGAATTAAAGGTTAAAA	60.089	156
Araip.B01_1041	CCACCACCACCACCA	CCA(3*5)	3329392	15	TCCGTACGTCGGTAGTATAAATGTTACCACGTGTAACAAGCTAAATACGTATGCACCTTGTTGATGGGTTTGTGAGTTCATCACAAAGAAATTTTTTCGGTAATAATAG[CCACCACCACCACCA]TAAACTAATGGTGCTAAACTAAATTTAAATAATCA	TCCGTACGTCGGTAGTATAAATGT	58.947	TGATTATTTAAATTTAGTTTAGCACCA	56.99	159
Araip.B01_1046	TGTGTGTGTGTG	TG(2*6)	3351651	12	CACTAGTCACCTTATGAATCAAGCAAA[TGTGTGTGTGTG]TCTGTGTGATTAAAGGATTTCGGCATATTACCTCCATTAAAGAAGCTTGTCACTGCTTGAATAATGTCCTCTTTGA	CACTAGTCACCTTATGAATCAAGCA	59.736	TCAAAGAGGACATTATTCAAGCAG	59.793	115
Araip.B01_1049	TATATATATATATATATATATA	TA(2*11)	3367103	22	ACTTGGTGCAGTACTCGTTATTTTAATACTTGGCATGTATCTTCAAACTTAACTTATGTT[TATATATATATATATATATATA]CTCTGTTATAATGTGCTTTTCGATAATATGACTTT	ACTTGGTGCAGTACTCGTTATTTT	58.409	AAAGTCATATTATCGAAAAGCACA	57.177	117
Araip.B01_1050	TATTATTATTATTATTATTATTATTATTATTATTATTATTATTAT	TAT(3*15)	3373430	45	ATTCTTTGAATCACAAATTATACACAATATTAATTTAATTTATTTAAAGTAGTAATTTAATTTAGATATTATAATGAAATGTTA[TATTATTATTATTATTATTATTATTATTATTATTATTATTATTAT]TAATAAAACAAGTGCCTAGAGAGTATTGG	ATTCTTTGAATCACAAATTATACACAA	57.413	CCAATACTCTCTAGGCACTTGTTTT	59.329	158
Araip.B01_1055	TTTCTTTCTTTCTTTCTTTC	TTTC(4*5)	3399703	20	TATTTTAATTATTGATGCCGTCCCCAGCTACCTATAATTCATGAATCAATTTTTGCCTTTTTACTAAAATGTGAACCAACCTAAACT[TTTCTTTCTTTCTTTCTTTC]TTTTTGGAAAAAAAGAGTTCAACGGAATTTTGAC	TATTTTAATTATTGATGCCGTCCC	60.274	GTCAAAATTCCGTTGAACTCTTTT	59.926	141
Araip.B01_1060	ATAATAATAATAATAATA	ATA(3*6)	3411812	18	TATCGACTCAGGAAGAATCGCTT[ATAATAATAATAATAATA]AAGAAATCTTTTTAATTTATAACATTTTGTTAAATATAAACATATTTTATTATAATCAAATTCATTCTGTATAAATATTAAATAATAATAATTTCCTCAATGTTATTAAACATATAGCA	TATCGACTCAGGAAGAATCGCT	60.36	TGCTATATGTTTAATAACATTGAGGAAA	58.681	160
Araip.B01_1066	ATATATATATATATATATATATATATATATATAT	AT(2*17)	3432901	34	TCATCCCCAATGGATAAGTAATTTTTTTTAATATTTAATG[ATATATATATATATATATATATATATATATATAT]TCGAATTTTTTTTATTTGTATTATAGTTGCAAGGTTGTACTGAAAATTTGTG	TCATCCCCAATGGATAAGTAATTT	59.828	CACAAATTTTCAGTACAACCTTGC	59.972	126
Araip.B01_1069	TTGTTGTTGTTGTTGTTGTTGTTGTTGTTGTTGTTGTTG	TTG(3*13)	3433189	39	TTAGGATTTATTATTGCTACTGAAATTATACTATTATTATTA[TTGTTGTTGTTGTTGTTGTTGTTGTTGTTGTTGTTGTTG]TTTTCTGTTTTAGGAGAATAAGTATTGGATTGGTT	TTAGGATTTATTATTGCTACTGAAATTA	55.748	AACCAATCCAATACTTATTCTCCT	56.522	116
Araip.B01_1070	TTATTATTATTATTA	TTA(3*5)	3433338	15	GGAGAATAAGTATTGGATTGGTTATGATTAGTATATTGTTACATATTTATAATAATGTCTCTGTTGAAAATAATAGTTTTTTATCATACCGTTATTTT[TTATTATTATTATTA]TCGTTAATTTTTTTTGCAGGCTATCAGGAATTTGTTGTCCAAAAA	GGAGAATAAGTATTGGATTGGTTATGA	59.905	TTTTTGGACAACAAATTCCTGATA	59.763	158
Araip.B01_1071	TTATTATTATTATTA	TTA(3*5)	3434116	15	TACGCGACGGTATTCTTTTTAACTGTTG[TTATTATTATTATTA]TTGTTATTATTAGTGTTATTATTATTAATAATATTGTTATTGTCTAGGTGGAGTCATTGGCGCCGGCACACAAGATACATACGGAAGCCTACTGC	TACGCGACGGTATTCTTTTTAACT	60.4	GCAGTAGGCTTCCGTATGTATCTT	60.07	138
Araip.B01_1075	GGTGGTGGTGGTGGT	GGT(3*5)	3449169	15	TGAATTTTATGTTGTTGAATTGGGTACTCGTTGAATTTGATGTTGTTTCGGCTTCTGAATTTAATTCTGATTCTGATTATTAGTATTTGATGGGAGTAAGGGA[GGTGGTGGTGGTGGT]AAAGGTGCCGGAAGTAGTAAAGGGTATTTT	TGAATTTTATGTTGTTGAATTGGG	59.987	AAAATACCCTTTACTACTTCCGGC	60.141	148
Araip.B01_1080	AATAATAATAATAATAAT	AAT(3*6)	3467576	18	AAGAAATTGTGGCAGAAGAAAAAGTCACAAAATAAAATAA[AATAATAATAATAATAAT]AAATTGAGAATTTCTTCATAATCACCTCGTGTATAAGCTCAAGGAAT	AAGAAATTGTGGCAGAAGAAAAAG	60.157	ATTCCTTGAGCTTATACACGAGGT	59.608	105
Araip.B01_1081	GAGAGAGAGAGAGAGA	GA(2*8)	3470241	16	GAGCACAGACGGAAAAGAGAGGCGAGCGGGCGGTGGCGGTGAACCGAGGTGAGCT[GAGAGAGAGAGAGAGA]TGGGGCGTGGGGTGGGCAGCTTCAGAAGTATGGTGGTGTGCCGTTTGTGAGAACGAGAGACAC	GAGCACAGACGGAAAAGAGAG	59.222	GTGTCTCTCGTTCTCACAAACG	59.953	134
Araip.B01_1082	TATTATTATTATTAT	TAT(3*5)	3471136	15	TTTCAATTCAATCATCATCAACAATAACAACTACATTCACATCTTTTTTTCA[TATTATTATTATTAT]TTTATTTTATTTCCTTTTCTCTTTAGTAATTATATAGTGAGTACGTTATTGTGAGTAGTGTTCAATTTC	TTTCAATTCAATCATCATCAACAA	59.345	GAAATTGAACACTACTCACAATAACG	58.335	136
Araip.B01_1084	TATTATTATTATTATTATTAT	TAT(3*7)	3481309	21	AAAAGTTATCTCCACACCAAAACATTA[TATTATTATTATTATTATTAT]TAGAAATAATATTTCTTTTTCATGTGTAGTCAAAATACTCACATAAATATTTTTTACATAAATGCACCAAAAATAGCAAGAACT	AAAAGTTATCTCCACACCAAAACA	59.014	AGTTCTTGCTATTTTTGGTGCATT	60.398	132
Araip.B01_1096	TTAATTAATTAATTAATTAATTAA	TTAA(4*6)	3528661	24	TCTCACCTTCTCTTCTCCGATAT[TTAATTAATTAATTAATTAATTAA]ATATTCTATGAACAAATATATTAAATTATACGATTGGAACAGCTGTGGAGAGAAGCTAACCACATTAGCTGAAGCCATGGTTTGGTATGGTATGTTGATG	TCTCACCTTCTCTTCTCCGATATT	59.762	CATCAACATACCATACCAAACCAT	59.778	147
Araip.B01_1099	AAGAAGAAGAAGAAG	AAG(3*5)	3532823	15	GAGAAGATGAAGAAGCAAAAGAAGAAA[AAGAAGAAGAAGAAG]CAGTAGAAGATGAAGAAAGGAGAAATAATTTCGAATTGTGCAGAACAACGAGTCCAAATGCACTTTAATTCACTCAG	GAGAAGATGAAGAAGCAAAAGAAGA	59.697	CTGAGTGAATTAAAGTGCATTTGG	60.056	119
Araip.B01_1105	AATAATAATAATAAT	AAT(3*5)	3575745	15	TTGTATTACATATTTTTCTTGACACCAAATTATATTATTTTTTATTATTTTATATGCTACTTAATAAGTATATAATAAAATTGTACAATAATTTTTTTAAATATTACAATAACATAATCCTAACTACTAAAAAAAAC[AATAATAATAATAAT]ATTGTGTATAATTTGTAATTCGAAGAATTGAAGAGATCCATCAGAA	TTGTATTACATATTTTTCTTGACACCAA	59.273	TTCTGATGGATCTCTTCAATTCTTC	60.089	198
Araip.B01_1110	ATATATATATAT	AT(2*6)	3590542	12	GTGTGATCCCTTTACGAAACTAAGTTGCACTTTGTTTCTTTCTATTTAGTCAAATTTGTTTTTAAAATGTAAAAATCCAATATTTAAATTAACAACAAAAAAAAATTTTAAATTGG[ATATATATATAT]TGGTGAGCAATGAATTTTATTTTT	GTGTGATCCCTTTACGAAACTAAG	58.34	AAAAATAAAATTCATTGCTCACC	56.569	152
Araip.B01_1111	TAATAATAATAATAATAA	TAA(3*6)	3594226	18	TAACTACTTACTTACCCCAGCCCCGAGCCCCAGAAAGT[TAATAATAATAATAATAA]TTGCACATTAGAAATTTATAGCCAAATTAGGATTCCAATAGATATTTCTATGCGTTTTTGTTTTTCTTTAAAAAAACGTTTACGGATTTCATCCTTTTCAA	TAACTACTTACTTACCCCAGCCCC	60.91	TTGAAAAGGATGAAATCCGTAAAC	60.542	157
Araip.B01_1117	GTGTGTGTGTGT	GT(2*6)	3613014	12	AGGTATGTGATGTAGTGGCAAAGATATTTGCCTCAAATAAAGTCACACCAGGATCGAATCTTAGTGGAGGTGCTAGGTTA[GTGTGTGTGTGT]GAAATGTGTGTGTGAGTAGAGGTACCAATATATACTTTACTCGCGGGTATTCAAC	AGGTATGTGATGTAGTGGCAAAGA	59.954	GTTGAATACCCGCGAGTAAAGTAT	59.838	147
Araip.B01_1118	TATTTATTTATTTATTTATT	TATT(4*5)	3613622	20	CCCCTATGTGTGAGTGTGTTGTATGACAAAAAAAAAAGTTTTTTATTTTATTCATAATACTTTTTTAA[TATTTATTTATTTATTTATT]TTAATCATAAAAAATTAATTAAATTTAATTATTAGCATTAAATTAAGATGTAATGTATTTTTATTTAATTAGTAATTGTTTATATTGTTCATGTTAGATAACTTCGGC	CCCCTATGTGTGAGTGTGTTGTAT	60.095	GCCGAAGTTATCTAACATGAACAA	59.582	196
Araip.B01_1119	ATATATATATATATATAT	AT(2*9)	3617086	18	TCTTTATGGATTGGATTGCAGATATCAGCTCTGTATCCGCGTATCCGATTCGCAGATTCGCACAATAATAATTAAAAAAGTAA[ATATATATATATATATAT]TTGGTATTATATTTACTTATTTGTATGTTTTAGTTAGTAGTTATTATTCATATATTATTTTATTTTATTTTTGTTATTTAGAAAAAAATTGATTAAAATATTTTAGGAATAAATAGGTTTAAAAGTGTGAAAA	TCTTTATGGATTGGATTGCAGATA	59.837	TTTTCACACTTTTAAACCTATTTATTCC	58.643	234
Araip.B01_1122	TGTGTGTGTGTGTG	TG(2*7)	3628976	14	AAGCCACATCTTTCAATATCACAACACACTCACTAACCGAAAGGTGAAA[TGTGTGTGTGTGTG]TCTGCGTGCCACCTCTCGACTAGAGCATTTAC	AAGCCACATCTTTCAATATCACAA	59.904	GTAAATGCTCTAGTCGAGAGGTGG	60.655	95
Araip.B01_1128	ATGAATGAATGAATGAATGA	ATGA(4*5)	3660799	20	TGATAGGAATTAATCTTGAATTTGTGATATTATATGGTTATTG[ATGAATGAATGAATGAATGA]GAGTGTAGAAGGAGATATTGGAACCAGC	TGATAGGAATTAATCTTGAATTTGTGA	59.378	GCTGGTTCCAATATCTCCTTCTAC	59.552	91
Araip.B01_1130	ATTATTATTATTATTATT	ATT(3*6)	3668155	18	TGGTTTAGACTTGTTGAAAAAGGATAAAAATAAGAGAGAGATGGGTTATATAACTTTAACAAA[ATTATTATTATTATTATT]ACATTAATTTCGTTAAGTGTTAGTATGACACACAAACATTTATAATCTTGC	TGGTTTAGACTTGTTGAAAAAGGA	59.242	GCAAGATTATAAATGTTTGTGTGTCA	59.416	132
Araip.B01_1132	GAAGAAGAAGAAGAAGAAGAA	GAA(3*7)	3673088	21	GGCTCAGAGTCTTGGAATACATTT[GAAGAAGAAGAAGAAGAAGAA]GCGAAGCTAAGATATTGGGGAAGAAAGTCATAGTTGTT	GGCTCAGAGTCTTGGAATACATTT	60.03	AACAACTATGACTTTCTTCCCCAA	60.261	83
Araip.B01_1133	ATATATATATATATAT	AT(2*8)	3674003	16	CAGCACAATGAAGCTTGGTATTTAAGAGATTGAACTTAAAATCCCTTATTTATA[ATATATATATATATAT]AATGGACGGTGAGATTAAAGTCCCTTTGCGCTGCCTAGAGTGTGTAGCATCACT	CAGCACAATGAAGCTTGGTATTTA	60.524	AGTGATGCTACACACTCTAGGCAG	60.027	124
Araip.B01_1134	TTATTATTATTATTATTATTATTATTATTATTATTATTATTATTATTATTATTATTA	TTA(3*19)	3677995	57	TTCGGATGATAAATTATTTGGTGACGTACTTCTTTTTTTATTGTGATATACTTGT[TTATTATTATTATTATTATTATTATTATTATTATTATTATTATTATTATTATTATTA]AAAAATAACAGGCCAAATTATTGCC	TTCGGATGATAAATTATTTGGTGA	59.603	GGCAATAATTTGGCCTGTTATTTT	61.456	137
Araip.B01_1135	TATATATATATA	TA(2*6)	3681026	12	TTAAGGGTAGTCAGGAAGGTTTTCTATTTTTAGCATTTGATAATTGGTAGTTAGGCTTTCAGTTACATTCAGTTTTAGGCTAACAGCTTTCTGTTATTGTATCAGACCTTAGCAACTATGTG[TATATATATATA]AGCCTTGGTCTTACACCTCTTGTAT	TTAAGGGTAGTCAGGAAGGTTTTC	59.139	ATACAAGAGGTGTAAGACCAAGGC	59.96	159
Araip.B01_1136	TATATATATATA	TA(2*6)	3683873	12	TTCAAATTGCAGTTTTCAGATCATAATTATACACTTCAAACAAACGCACCCACTCTCTCT[TATATATATATA]CCTTCTCTGCAACAGAATGAAAACCATTAT	TTCAAATTGCAGTTTTCAGATCAT	60.01	ATAATGGTTTTCATTCTGTTGCAG	59.457	102
Araip.B01_1137	ATATATATATATATAT	AT(2*8)	3686763	16	TGAATTTTGACAAAGAAACATGAAACACTATATAA[ATATATATATATATAT]AAACCTNNNNNNAAACTACAAGGTCATTTTATGAAATCAATAGATAAAGCAAGTACCTGTCAAAGGACT	TGAATTTTGACAAAGAAACATGAAA	59.911	AGTCCTTTGACAGGTACTTGCTTT	59.768	120
Araip.B01_1138	AGAGAGAGAGAGAGAGAGAGAGAGAGAGAGAGAGAGAGAGAG	AG(2*21)	3689045	42	ACATGATTCTGATCTAGGGTTTGCAAGACACACTGCGTTCTAGAA[AGAGAGAGAGAGAGAGAGAGAGAGAGAGAGAGAGAGAGAGAG]TAGTGAGAATATTTTGCGAACACGAGCTTTGTGAAGTGATGTAGA	ACATGATTCTGATCTAGGGTTTGC	60.721	TCTACATCACTTCACAAAGCTCGT	60.355	132
Araip.B01_1141	TATTTATTTATTTATTTATT	TATT(4*5)	3700670	20	ATATCGTTTACGATCCGTTGAAATTGTTGTACATGTAATATTATTGATTCCTATTAAATCTTNNNNNNNTGGTGAG[TATTTATTTATTTATTTATT]TGCTTAAATTGATGTTGTCTAATACCAAATTGG	ATATCGTTTACGATCCGTTGAAAT	60.003	CCAATTTGGTATTAGACAACATCA	58.008	129
Araip.B01_1152	TCAATTCAATTCAATTCAAT	TCAAT(5*4)	3712035	20	ACAGCTCTGCCTACAATTTACAGATTA[TCAATTCAATTCAATTCAAT]TCATTACACCTCTGTCCATTCAATTCAATTCAAATTAGCAATTGCATTTCATTCAATTCGATTCAAAATTGAATAATCCAAACTTCGTCAATTTGATTCGTTTC	ACAGCTCTGCCTACAATTTACAGA	59.517	GAAACGAATCAAATTGACGAAGTT	60.711	151
Araip.B01_1158	ATATATATATAT	AT(2*6)	3733952	12	AAATCATCAAAATGTGTAGGATGCTAATCTAGACATGAACTTGAGAACTTGTGTATGTTATTATACACACACGCA[ATATATATATAT]AATTTGATATCTATATATTTAATTTACTAAATATTTTTTAATTTAACCTCCAACTAGCAGTTGTATGC	AAATCATCAAAATGTGTAGGATGC	59.297	GCATACAACTGCTAGTTGGAGGTTA	60.893	155
Araip.B01_1160	TGAATTGAATTGAATTGAAT	TGAAT(5*4)	3734706	20	ATCATTATCACCAACAACACCAACATTTTGCTAATGGATTATTTTTTCAATCGAATTGAATGGAATGCAATTGCTAAATTGAATGGACGCATGTGTTATGAATC[TGAATTGAATTGAATTGAAT]TGATAATCTCTAAATTGTAGACAAAGACGTTTCGA	ATCATTATCACCAACAACACCAAC	59.919	TCGAAACGTCTTTGTCTACAATTT	59.266	159
Araip.B01_1161	AGAAGAAGAAGAAGA	AGA(3*5)	3735465	15	AAGAAGAAAACGAAGAAGAAGACGCTCCATGCGTAAACGAGCGTG[AGAAGAAGAAGAAGA]AGCGCAGAAAAGAAGAGAAGAAGAAGAGAAGAAGCGTGAGGAAAGAAGAAAGCGGAAAAAGCTCGTGACCTAAAATTGTTTGAATG	AAGAAGAAAACGAAGAAGAAGACG	59.618	CATTCAAACAATTTTAGGTCACGA	60.263	146
Araip.B01_1162	AGGAGGAGGAGGAGGAGG	AGG(3*6)	3749626	18	AGAAGCAGAGGTTACCATAATTGCACGAGAGGAGGTCCCCAAGTTTTT[AGGAGGAGGAGGAGGAGG]AGTGCCAGCAGCCCCAGCCTTCGCCGCATCCGCCCGGGCCCGAGCCTTCATTTTGGCCTCCTGGACCTTCTAATAGGTAGCGCTA	AGAAGCAGAGGTTACCATAATTGC	60.051	TAGCGCTACCTATTAGAAGGTCCA	60.604	151
Araip.B01_1163	GTTGTTGTTGTTGTTGTT	GTT(3*6)	3754935	18	CCTAGTGGAATAAGGCTTTGTCATC[GTTGTTGTTGTTGTTGTT]GTCCCTTATGCTTTGAAGTTTGAACAGAGAAGAGATTTGGGGTTCACTCTAA	CCTAGTGGAATAAGGCTTTGTCAT	59.926	TTAGAGTGAACCCCAAATCTCTTC	60.005	95
Araip.B01_1167	AGAGAGAGAGAGAG	AG(2*7)	3762685	14	TCTTGAAGATGAAGAACAAGAATGAAAGAAGA[AGAGAGAGAGAGAG]TGAAGGAGGAGAATTTTCTGAAAAATGAAATGTATTAGCTGAATTGACTAGTTTGTTACAGTGCATTAGTATTTACAGTCTCTAACTCCGAAAGTTCCAAA	TCTTGAAGATGAAGAACAAGAATGA	59.424	TTTGGAACTTTCGGAGTTAGAGAC	60.159	147
Araip.B01_1170	ATATATATATATATAT	AT(2*8)	3781180	16	TGATGAATCATAAGTGCCAAAGATATTTTGTAAAATGATGGAGTGCACGTGTGCATCATTGCCGATAGATTGAGGAAC[ATATATATATATATAT]GATCAAGAAGAGCTTATGAGTTATGAGTTCCCCGGGGACCAATTAAACAGTAGTGAT	TGATGAATCATAAGTGCCAAAGAT	59.87	ATCACTACTGTTTAATTGGTCCCC	59.568	151
Araip.B01_1171	TTATTATTATTATTA	TTA(3*5)	3781651	15	AACGCTATTATATGTGGGGACATTCTACTATACAGATTGAAGTGGTATAGAAAGAAAAAATAAATTATTTTCTCATGGAGCCAATTTCTTCTTTG[TTATTATTATTATTA]GTTGAAGCACCAAAACAAGAGAAGAAT	AACGCTATTATATGTGGGGACATT	59.904	ATTCTTCTCTTGTTTTGGTGCTTC	60.166	137
Araip.B01_1174	AGAGAGAGAGAGAG	AG(2*7)	3784315	14	GAGAGAAAGGAGCGTTTAGTTTTGGTTTGGTTTGGGGGAGAAAGAGAAAGAGAGAGAAAGAGAAAGAAAAATGGGAATTTTTTTAGGGAAA[AGAGAGAGAGAGAG]ATTGGTGATGGGACGTGAAAAAGCATAGGATGAATGAA	GAGAGAAAGGAGCGTTTAGTTTTG	59.958	TTCATTCATCCTATGCTTTTTCAC	59.525	143
Araip.B01_1175	TCTCTCTCTCTC	TC(2*6)	3786872	12	AATGCAAATCACACACTCTCTCATCTTT[TCTCTCTCTCTC]TACTCTTCTCTTTGAACTTCTCCTCTGAGGCCTGGTACCTTTCATGGTATCAGAGCCTCCAAGTTTCGCTACTTTATCAACA	AATGCAAATCACACACTCTCTCAT	60.068	TGTTGATAAAGTAGCGAAACTTGG	59.734	122
Araip.B01_1176	TATATATATATATA	TA(2*7)	3801866	14	AAGAAGCATCGTCTTCAAGTTTTTAAGGTAGAGTTATTACTACTAATACTTAGGGAGGTAATTAATTATACAATGTAATTGGTTAT[TATATATATATATA]GTGTTTTTGCTTGTTTGTACAGTGTGTCCAACA	AAGAAGCATCGTCTTCAAGTTTTT	59.845	TGTTGGACACACTGTACAAACAAG	60.032	133
Araip.B01_1183	GATGATGATGATGAT	GAT(3*5)	3822435	15	GGGCCATCTATCTTTTTCTAGAGCAGTG[GATGATGATGATGAT]CCATGGTCGACAGGTTCATCCTCTTCCCAATCCCCCGGTGAATGCCATCGAATAAAATCTTCAAAAACAGCA	GGGCCATCTATCTTTTTCTAGAGC	60.87	TGCTGTTTTTGAAGATTTTATTCG	59.692	115
Araip.B01_1188	ATTATTATTATTATTATTATTATTATTATTATTATT	ATT(3*12)	3838107	36	GGAGTGAGGAACTTCAAATGATCTTGGAAAATCAGGTTAATTTTCATTGCTGTC[ATTATTATTATTATTATTATTATTATTATTATTATT]TGGCAAACAGTCTAAAGTTTCATGGTCTCAGAAATCTTCA	GGAGTGAGGAACTTCAAATGATCT	60.008	TGAAGATTTCTGAGACCATGAAAC	59.637	130
Araip.B01_1192	ATATATATATATATATAT	AT(2*9)	3856304	18	TAGCCACTCATCCATATCAGAAA[ATATATATATATATATAT]TCTCACCCCATGACCACAAGACGAAGCCACAATTTAACTTC	TAGCCACTCATCCATATCAGAAAA	59.99	GAAGTTAAATTGTGGCTTCGTCTT	60.064	82
Araip.B01_1195	GAGAGAGAGAGA	GA(2*6)	3864937	12	TTCGGTTCAAATTTAAAAGGTATTAATAGCTAGCAGGTGATAATGAT[GAGAGAGAGAGA]AAAATTAGAGTAATGTCTTGTTACATAAATAGACAGAGACAAAAAATTTTTTGTTCTTATATTCTGTTTGGTGA	TTCGGTTCAAATTTAAAAGGTATT	57.454	TCACCAAACAGAATATAAGAACAAAAA	59.446	133
Araip.B01_1198	TGGTGGTGGTGGTGGTGG	TGG(3*6)	3877914	18	ACACTCTCGTGAATCCTTTATTCCAATTAGGCATAGATAGAAGATAGAAGATTGAATTAATGGCCATTAGTGGCACCAT[TGGTGGTGGTGGTGGTGG]CAGCACCGTTCTGAGCTTCAACCTTGTTTGGTTCCACAATGTCAGAAGTAACCAATTTGG	ACACTCTCGTGAATCCTTTATTCC	59.907	CCAAATTGGTTACTTCTGACATTG	59.808	157
Araip.B01_1199	TATATATATATATATATATATATA	TA(2*12)	3878650	24	AAGATTGGTAAAATGATAAAGTGAGAAATTAATTATCATTAAATTTGTAATGTTTATTGCGTAAATTTTACTATTTTG[TATATATATATATATATATATATA]TGAATTTATGTTTTAATTGATAATTGTTGAATTNNNNNNNNNNNNNNNNNNNNNNNNNNNNNNNNNNNNNNNNNNNNNNNNNNNNNNNNTGCTTTAATTGATCATTGTTGAATTGTCTAAATCACC	AAGATTGGTAAAATGATAAAGTGAGAAA	59.074	GGTGATTTAGACAATTCAACAATGA	59.323	228
Araip.B01_1200	AATAATAATAATAAT	AAT(3*5)	3882769	15	GTAAGTAAGGAAAACGTAACCGGAACTCCATACATGGAGTAGTGAA[AATAATAATAATAAT]GGTTTTAAAGTTAGGAAATCGTTCCAGTAATGATACTTCTAGTTCCAATCTGTCCACCTTGATTTGTAAATTTCC	GTAAGTAAGGAAAACGTAACCGGA	59.847	GGAAATTTACAAATCAAGGTGGAC	59.994	136
Araip.B01_1201	TAATAATAATAATAA	TAA(3*5)	3888237	15	GTTCCACCTGTCTAACCTTGATCTTCATAGTAATGACCTTGCTAAAGGATTGAAATTTTGG[TAATAATAATAATAA]AAGTGATGAGGTACATACCTCAAGGCCAATGCAAAAGGAATGAATGGTAGT	GTTCCACCTGTCTAACCTTGATCT	59.936	ACTACCATTCATTCCTTTTGCATT	60.133	127
Araip.B01_1202	AGAGAGAGAGAGAG	AG(2*7)	3891829	14	CAAGCAAGTATCCCACACATTATTGTTGCTAATAAGACAAATAATTAAGTAGTAGTAGTGGTAATAATATAAGATAGATGTTCTCTCTTATTTCCTTTGAAAAAGGAAAACA[AGAGAGAGAGAGAG]GAAGATGTATGTGTATGTTATTTGGGAAATGTGC	CAAGCAAGTATCCCACACATTATT	59.353	GCACATTTCCCAAATAACATACAC	59.566	160
Araip.B01_1205	CACACACACACACACACACA	CA(2*10)	3904774	20	ACAAATATCAATACTTACAAAGGATG[CACACACACACACACACACA]TATATGTATATATACATATTAATAATTTTACAAGCATTACCTAATACAATTCCTATCGCTCTTGTAACACCCTACCATACAAGGTCTTATGCT	ACAAATATCAATACTTACAAAGGATGC	58.22	AGCATAAGACCTTGTATGGTAGGG	59.825	139
Araip.B01_1206	CTCTCTCTCTCT	CT(2*6)	3911819	12	GTCCTCTATTCGCGATTCCAACGGTGGCAGCAACCGGCACAAACAGCGGCGAGCAGATCGGCGATGGTGGCTTCCTTCCAGCAGTGGCGGAGGGACGCGAACGGCCTCCCTCTCCCTGCGGA[CTCTCTCTCTCT]CCTTCTCGGATCTCCTCTCCTCT	GTCCTCTATTCGCGATTCCAAC	62.157	AGAGGAGAGGAGATCCGAGAAG	60.47	157
Araip.B01_1207	TTTATTTTATTTTATTTTAT	TTTAT(5*4)	3917504	20	TTAGTAGGTTTTGAGTTTTTATTTGTTTATAATCTTATCAAAAGAGAAGAGTAGTTAACCTAATTAAAATTTGTTTAATTAACAAAAAATACAATACTCATTTTTTAGTTAAAAATATTTAAGGATGAACAATTTTGCAGAA[TTTATTTTATTTTATTTTAT]TATTCTCCGTCAATAGATTTCGAGTAAGAATAAATGACCATTTGTACCTATGAAAGATGAAAATGCTGAT	TTAGTAGGTTTTGAGTTTTTATTTGTTT	56.784	ATCAGCATTTTCATCTTTCATAGG	58.717	232
Araip.B01_1211	TCTCTCTCTCTCTC	TC(2*7)	3947353	14	CTTATTCGAACCCTCACCACCA[TCTCTCTCTCTCTC]GCGTTCCAGCCACCATCCCCTAGTCGAGACCACCGCCGTTGCCACCCCTTCTCTTTCGCCGTCAACCCCTACCGCCGACGGCTCCTTCTTCTCCTTCTTCTCCTACCTCTCA	CTTATTCGAACCCTCACCACC	60.728	TGAGAGGTAGGAGAAGAAGGAGAA	60.016	148
Araip.B01_1214	TATTATTATTATTATTAT	TAT(3*6)	3962649	18	TGAATTTGAGAAAATTTTGAATACTAATAAAGTAATTTAACCTTTTTAACATTTTATAAAAAAAAGAAATTAAAAGA[TATTATTATTATTATTAT]TTATTTTTTCATAAAATTCTCAAAACAGAAAAAATAAAAAACAAAAACGTAAATCAAATACACC	TGAATTTGAGAAAATTTTGAATACT	55.622	GGTGTATTTGATTTACGTTTTTGT	56.459	159
Araip.B01_1217	TATATATATATATA	TA(2*7)	3984345	14	ACTATGGCTGAGTAGTGCATTGATATTAGTATTACATATATTTTGTTCTCATATATAATTTAATTCACTTGACCACAAATTAAGATAAATAC[TATATATATATATA]GACATAGAAGTATAGAACAGGCAAATTTT	ACTATGGCTGAGTAGTGCATTGAT	59.247	AAAATTTGCCTGTTCTATACTTCTATG	57.769	135
Araip.B01_1218	AATAATAATAATAAT	AAT(3*5)	3985180	15	TTTCTAACTTGTGACAGGCACATTGGACAACATAGGAAGCAACTTCTACAACTACAAGCACCAAAATCTTTTAAAATACACAAACCAAACAAAAGTAAC[AATAATAATAATAAT]AAAATCAAAGAAACTACTTCACCATCACCATCATATTTTCACT	TTTCTAACTTGTGACAGGCACATT	60.095	AGTGAAAATATGATGGTGATGGTG	60.007	157
Araip.B01_1219	TAACTAACTAACTAACTAACTAACTAAC	TAAC(4*7)	3985644	28	CTTCAAAAAGCATTTGTAACAGG[TAACTAACTAACTAACTAACTAACTAAC]TTTTGCTAACTGACAGTTATTTCTTTTTCATGTAAGCTACAGAATTCAACTTCAAAATGCACGCCAGAAATTCTATAAT	CTTCAAAAAGCATTTGTAACAGGT	58.843	ATTATAGAATTTCTGGCGTGCATT	60.235	130
Araip.B01_1220	TGTTGTTGTTGTTGT	TGT(3*5)	3992300	15	TTGGCTTAAGAAAAGGTTCTATGGTTGGCTCAATGGTTTCAGTTGAAGGAAGCTGAAGAGATGCAACAAGGTTTGAAATAGCTGAAGGTG[TGTTGTTGTTGTTGT]TGGTGGCGGTGGTGGTGGTGATGGATTTCAGCTTTGACCAAGAATATGGTA	TTGGCTTAAGAAAAGGTTCTATGG	60.022	TACCATATTCTTGGTCAAAGCTGA	60.023	156
Araip.B01_1221	AGAGAGAGAGAGAGAGAG	AG(2*9)	3992716	18	CTGCTTCACTTGCTTCATTCTAAAACTCACC[AGAGAGAGAGAGAGAGAG]GGGTTTGAATTGAATTGTTACAAGATAGTACAGATTAAAGAAAGGTTGTAGTTGTAGCAGAAAAGGGGAAAGAGAAGTTTGT	CTGCTTCACTTGCTTCATTCTAAA	60.076	ACAAACTTCTCTTTCCCCTTTTCT	60.04	131
Araip.B01_1223	TATATATATATATA	TA(2*7)	4007510	14	GTTAAAATTCAGCACCAAGAAACCCCAACGATAAAGAAAGAGAAG[TATATATATATATA]TTTTTTTTCTGTTTAGGTAGAGAAAAAGAAATGACAGGTTTTATTTCCCACAAT	GTTAAAATTCAGCACCAAGAAACC	60.263	ATTGTGGGAAATAAAACCTGTCAT	59.893	113
Araip.B01_1224	ATATATATATATATATATATAT	AT(2*11)	4018405	22	GTTACCATGTGATGCTCATGAAGTTCTTTAC[ATATATATATATATATATATAT]CANNNNNNNNNNNNNNNNNNNNNNNNNNNNNNNNNNNATATCATCATAGCTTTTGGAACTGTACATTTAGAATCATTAATCAATAAATGAAAAGCCATACAGGGT	GTTACCATGTGATGCTCATGAAGT	60.31	ACCCTGTATGGCTTTTCATTTATT	59.251	158
Araip.B01_1226	ATATATATATAT	AT(2*6)	4036277	12	AATTTCAAAGAGGAAGAGAAGGGTGGGATGATGGTATGGGATAGTGGCTAGGGTTTCCATCTTCAGGGGTGTATTTTTC[ATATATATATAT]AACACCGAAAATGGCGACGTTTTAAGTCTAGTCCTGAACCGGAAAT	AATTTCAAAGAGGAAGAGAAGGGT	60.008	ATTTCCGGTTCAGGACTAGACTTA	59.583	137
Araip.B01_1227	TATATATATATA	TA(2*6)	4037008	12	ACGCATACTACTTATTGACAATGCTATCATTGTCTATGTAGC[TATATATATATA]GCGGCGGCAAACGTGCTTTATAGAAGC	ACGCATACTACTTATTGACAATGCT	58.449	GCTTCTATAAAGCACGTTTGCC	60.278	81
Araip.B01_1229	ATATATATATATATAT	AT(2*8)	4042947	16	GAAAAATGGGGACAGAATTGAGGCATTTGCCCGACAGAGACTCACAAAATTTTCGCGAGAGTAAATTTACCTAAATGC[ATATATATATATATAT]AATTCATCCTTAGTATTTGTTGAAAACTTTGCTATTTCA	GAAAAATGGGGACAGAATTGAG	59.814	TGAAATAGCAAAGTTTTCAACAAA	58.119	133
Araip.B01_1230	CGGATCGGATCGGATCGGAT	CGGAT(5*4)	4045320	20	ATACGATCCGATCCGCAAATTGATCGGATCAAATGTG[CGGATCGGATCGGATCGGAT]CCGGCACTAAAAAGTGCGGATATCATATCTGATCCGATCCGATGGAAATTGTGCGGATCGGATCGAATTTTTAGCCATATCC	ATACGATCCGATCCGCAAAT	61.549	GGATATGGCTAAAAATTCGATCC	60.027	139
Araip.B01_1236	AATAATAATAATAAT	AAT(3*5)	4070539	15	TTATGTTTGAAGGATTTTCTGAGCAAATAGTGAAAAATATTGAAGAATCAAATAATTTTTTAATTTTCAAATTTTGTAAGAAAAACTCAA[AATAATAATAATAAT]GGTTTCTTTTATTTTTAAAATTATTTTAGAAAATTTAAATTATAAATTAATCTAAAAGGTACCCAAAAAAAATCTAAATAACTATATAGTTGCAATTAGCATATACTTTTTGAGTCTCTTATCAACATTC	TTATGTTTGAAGGATTTTCTGAGC	58.863	GAATGTTGATAAGAGACTCAAAAAGTAT	57.005	235
Araip.B01_1239	ATAATAATAATAATAATAATAATAATAATAATAATAATAATAATAATAATAATA	ATA(3*18)	4106058	54	CACAAACCTGGTCTTCAAATAGTGACCATGGGGTTGCAGACCCAGGCTGTCCAGCAGAGACCT[ATAATAATAATAATAATAATAATAATAATAATAATAATAATAATAATAATAATA]GAACAAATTCTTTACCACAAGACCAAAATTCA	CACAAACCTGGTCTTCAAATAGTG	59.962	TGAATTTTGGTCTTGTGGTAAAGA	59.913	149
Araip.B01_1250	CTCTCTCTCTCT	CT(2*6)	4138260	12	ATCCTAGGTGCAAAACTTTGTGTTGTAGGGTGTTACAGATATCATTTTTCCGATGAAACTACCATCATTTCTTTCACAAAGTTC[CTCTCTCTCTCT]GCAGTCGCTGCAGCAGACCAAACATAAACACTAACCGTCAACACTCTCCTTCTTCACTCA	ATCCTAGGTGCAAAACTTTGTGTT	60.317	TGAGTGAAGAAGGAGAGTGTTGAC	59.96	156
Araip.B01_1251	ATATATATATATATATAT	AT(2*9)	4138363	18	CACTCATCTTTATTGCGAAGCTAAGGCTGGCCAGAGA[ATATATATATATATATAT]AACTCAACATATACAAAAGATTCACTAGTTCTCCATACTCCTCTAAGAGTTACAAAATAAAACAAGTCATTAGGAGAGTTCTGTACATATGATCACA	CACTCATCTTTATTGCGAAGCTAA	59.943	TGTGATCATATGTACAGAACTCTCCT	58.309	152
Araip.B01_1257	GAGAGAGAGAGA	GA(2*6)	4208963	12	GTATTGTGTTATTTTTAAGAATTGAATCTAAAATTCTTAGTTTTGAGTTAATTTATTTAATTATCATCTGAACTAATTTTATATTTGTTGTTATTTACTATATATTTAACAAATAAAAAAGTTAATTAATAAGTAATAT[GAGAGAGAGAGA]CCTTGGATAACAACTCTATCGTTTTC	GTATTGTGTTATTTTTAAGAATTGAATC	55.414	GAAAACGATAGAGTTGTTATCCAA	56.671	177
Araip.B01_1262	ATATATATATATATATATAT	AT(2*10)	4225265	20	TCATAAAATGTAAACTCACACGATGTAAANNNNNNNNNNNNNNNNNNNNNNNNNNTAAACTTTAAAAA[ATATATATATATATATATAT]AATATGAATTTTTTTTAGATATACTGATATACTGATATTTTAATAATTTTTTATTATTAACTTTAATTATAAATAATATATATAATACCTAAGTCTGTACAAGATGCTAAAGGCGGTTACGGATAAACTGATTGTGTTGCAAAG	TCATAAAATGTAAACTCACACGATG	58.2	CTTTGCAACACAATCAGTTTATCC	59.939	232
Araip.B01_1264	TATATATATATATATA	TA(2*8)	4233892	16	GAAAATTATTCTTCCTCTAAGGGTTATACTTTAAGAAGTATTTCAGGTATAATTCGAATGCTTCAATG[TATATATATATATATA]TCTTAGAGATCATAACTAAAAATATTAAAACACTTAAATTTTCGATACATCTAAAATGCTTCTTATACTT	GAAAATTATTCTTCCTCTAAGGGTT	56.874	AAGTATAAGAAGCATTTTAGATGTATCG	57.167	154
Araip.B01_1265	AAAAAAAAAAAA	A(1*12)	4247334	12	CCTCTCAAATTAAACACGCGATAAAAAAAAAAAA[CACACACACACACACA]AATAAAAAAGAGGTAAATGTAATTAGAAAAAGTATAGGTAAATAATGAAAATATTAAATAATATGAACAATAGATATCTATTCAGATGTTCATTTCACTAGGTGTACGGA	CCTCTCAAATTAAACACGCGATA	60.482	TCCGTACACCTAGTGAAATGAACA	60.797	160
Araip.B01_1266	CACACACACACACACA	CA(2*8)	4247346	16	TCTCAAATTAAACACGCGATAAAAAAAAAAAA[CACACACACACACACA]AATAAAAAAGAGGTAAATGTAATTAGAAAAAGTATAGGTAAATAATGAAAATATTAAATAATATGAACAATAGATATCTATTCAGATGTTCATTTCACTAGGTGTACGGATG	TCTCAAATTAAACACGCGATAAAA	60.027	CATCCGTACACCTAGTGAAATGAA	60.288	160
Araip.B01_1267	AAAACAAAACAAAACAAAAC	AAAAC(5*4)	4248790	20	TTTTGATTTCAAATTACGGAAAGCGTTGCAATACCATAGCAAGGAAAAAAAAAAGAAAAAAGAAAAGAG[AAAACAAAACAAAACAAAAC]AAACATAAACGAGATCTATAGTTTTACCAAAACTGCCAAACAACTGAGATA	TTTTGATTTCAAATTACGGAAAGC	60.641	TATCTCAGTTGTTTGGCAGTTTTG	60.549	140
Araip.B01_1268	ATCATCATCATCATCATC	ATC(3*6)	4255523	18	ATTCAGGCTTCCATATCAGCAGT[ATCATCATCATCATCATC]AACTTGGCTTTGCTGGAACACAGCATCATGATGATGTATACGGAGAAAAGGA	ATTCAGGCTTCCATATCAGCAGTA	61.296	TCCTTTTCTCCGTATACATCATCA	59.864	93
Araip.B01_1276	ATATATATATATAT	AT(2*7)	4301630	14	TGTTTATCACAAGGATACGAATGGAGAAAATAATCTAAGATCGATGAATA[ATATATATATATAT]ACACAGACATACACATTAAGTTAGACATAATGATCTACTATGGTATATACTTTTTTTTGAACAAAGAAGCTCAACATAATAAAATGGAACA	TGTTTATCACAAGGATACGAATGG	60.128	TGTTCCATTTTATTATGTTGAGCTTC	59.827	155
Araip.B01_1277	AATAATAATAATAAT	AAT(3*5)	4326772	15	GTGTTAATTTGTTTATTCAGCCCATAATAAAAATAGATAAA[AATAATAATAATAAT]AAATAAATTTAATTTACTGATAATTTTTTATAATAAATTAATTTTTAAAGAGTACTGCACTCTTTACTTTACCTAAAATGCACTAACTTTCGCCACTAT	GTGTTAATTTGTTTATTCAGCCCA	59.355	ATAGTGGCGAAAGTTAGTGCATTT	60.416	155
Araip.B01_1281	ATATATATATAT	AT(2*6)	4331169	12	TTTTAAAATAAATGCGACCAAAGATCTAATTAGGTTTTTAATTATGAATATTTTTAATTTATGAAAAAATATTCAGTTAATTCTAATATTTTTTATACTAAAAGAAACCTAATTATAAAATTAAAAATAATGTAGAGACTCAATTAAA[ATATATATATAT]AAGAATCTAATTACAAATTTAGTAAAACTATAAAGAACAAAATAATTAAACCATAATAAAATCATATGAAGGCA	TTTTAAAATAAATGCGACCAAAGA	59.146	TGCCTTCATATGATTTTATTATGGTT	59.17	234
Araip.B01_1283	ACTACTACTACTACT	ACT(3*5)	4336282	15	TTTTCTCCTTTCACTTTTATCATCATCTATCACACATATAAATTAAATATATTGTTATTCA[ACTACTACTACTACT]ATATTAGAACCTTATCTTATTATTCTCCTCCTT	TTTTCTCCTTTCACTTTTATCATCA	58.439	AAGGAGGAGAATAATAAGATAAGGTTC	57.34	109
Araip.B01_1284	TATATATATATATATA	TA(2*8)	4339675	16	GACAATTTAATTTCAGAGTTTTCTTCCTAAATAAATTANNNNNNNNNNNNNNNNNNNNNNNNNNNNNNNNNNNNNNNNNNNNNNNNNNNNNNNNNNNAATATATATAATCCTTCAAATTAATAACATATATGTAATTTTT[TATATATATATATATA]CTCTAATGATCATTCATCGTTACAATGTATTGGAGTTTTTTATCATTTCAATTGATCTTTGTGAAAGAACGATACCTAGTGG	GACAATTTAATTTCAGAGTTTTCTTCC	59.13	CCACTAGGTATCGTTCTTTCACAA	59.597	238
Araip.B01_1285	TATATATATATATATA	TA(2*8)	4342896	16	AAAAGCAAGATTATGGGACAACCCACGCGAAGCGCGGGGAACACACTAGTGTGTGTG[TATATATATATATATA]TCAAACCCATAACCTAGAATATACAGAAGACGTACAAAAGGCATTCTAGTTCTCCA	AAAAGCAAGATTATGGGACAACC	60.569	TGGAGAACTAGAATGCCTTTTGTA	59.349	129
Araip.B01_1286	ATATATATATATATATAT	AT(2*9)	4345075	18	AAGCTCCACCAAGACTCTAATGTTGACAATCAAGCTCCAAA[ATATATATATATATATAT]ACACCTAATACACATTACCACATATGTATACCCAAAATTCAATACCCAAACACACAAAATC	AAGCTCCACCAAGACTCTAATGTT	59.733	GATTTTGTGTGTTTGGGTATTGAA	60.023	120
Araip.B01_1290	GAGAGAGAGAGAGAGAGAGAGAGAGAGAGAGAGAGAGA	GA(2*19)	4370688	38	CAAGATAGCTAGTATGTGTGGC[GAGAGAGAGAGAGAGAGAGAGAGAGAGAGAGAGAGAGA]GGTGGCGAACGATAGNNNNNNNNNNNNNNNNNNNNNNNNNNNNNNNNGAGAGAGCACCCAGCGGCCCTCACGACAATTGTTTCTGCATCTTTGTCACTG	CAAGATAGCTAGTATGTGTGGCG	59.001	CAGTGACAAAGATGCAGAAACAAT	60.572	159
Araip.B01_1291	ACAACAACAACAACAACA	ACA(3*6)	4376772	18	AATTAATGCCGTTCTTTCTTTGAATATTTTTTAACATGGACAGAAACCAATAT[ACAACAACAACAACAACA]AAGCCTTGTCCTACTAAATGGGGTCGGCTACATGAATCAAACGACGACATT	AATTAATGCCGTTCTTTCTTTGAA	60.337	AATGTCGTCGTTTGATTCATGTAG	60.296	122
Araip.B01_1292	TTATTATTATTATTATTATTATTATTATTATTATTA	TTA(3*12)	4378045	36	GTCAAATTTTACTAACCTAAATGACAATATTATTTGTGAATT[TTATTATTATTATTATTATTATTATTATTATTATTA]TTTTGCGTAACCACAGTGAAGTTTGAACCTAAGATCC	GTCAAATTTTACTAACCTAAATGACAA	56.501	GGATCTTAGGTTCAAACTTCACTG	58.393	115
Araip.B01_1296	ATAATAATAATAATAATAATAATAATAATAATAATAATAATA	ATA(3*14)	4391771	42	ATAATTGTAGGAACGATCAACACCAGCCACTTTTCTATGTACATAGATATGATTAATTATG[ATAATAATAATAATAATAATAATAATAATAATAATAATAATA]AACGGTTTTTTTAACGATGTTTAATTAAAAAAAATTATTATGTTTAATACTTTAGTAATATTTTGTAATAATAAGTAATACTGTATGTTAATAACATACCGTTTAGGATATAGGTAA	ATAATTGTAGGAACGATCAACACC	58.4	TTACCTATATCCTAAACGGTATGTTATT	56.459	220
Araip.B01_1297	TTATTATTATTATTATTATTATTATTATTATTATTATTATTATTATTATTATTATTATTATTATTA	TTA(3*22)	4392881	66	TGGTATTGGCTTTTATCGTTATTGTTATTG[TTATTATTATTATTATTATTATTATTATTATTATTATTATTATTATTATTATTATTATTATTATTA]TTTTGTTCTTCTTATTAATTTTATTTAATTGTTAATTAGGTGCCAGCATATG	TGGTATTGGCTTTTATCGTTATTG	59.357	CATATGCTGGCACCTAATTAACAA	60.265	148
Araip.B01_1298	TATTATTATTATTAT	TAT(3*5)	4393741	15	AGTTGATGTTGGATTCAGTGTTGTATCTTGTATTTAGATGATTCTGTTCAG[TATTATTATTATTAT]GACATATTTAACTTTGTTCCCGTGTAACTCTGT	AGTTGATGTTGGATTCAGTGTTGT	59.838	ACAGAGTTACACGGGAACAAAGTT	60.355	99
Araip.B01_1300	AAAGAAAGAAAGAAAGAAAGAAAG	AAAG(4*6)	4397904	24	CCCAACTAGTATCCAAAATGGAGTATAAATCATATCTATGTCCAAAAATGATTTTCTTATTTATTTTGTAATTAAGGAACCTAATATAAAAACAGAGA[AAAGAAAGAAAGAAAGAAAGAAAG]AAATTTGACAACATTAGAGACCATAAACA	CCCAACTAGTATCCAAAATGGAGT	59.685	TGTTTATGGTCTCTAATGTTGTCAAA	59.068	151
Araip.B01_1301	TTGTTGTTGTTGTTGTTG	TTG(3*6)	4400367	18	TGAACCTCTTTTTAGTCTTTCACACCTTTGTTTATACA[TTGTTGTTGTTGTTGTTG]ATAAGGAGTGGTTTAACTCAATTCT	TGAACCTCTTTTTAGTCTTTCACA	57.329	AGAATTGAGTTAAACCACTCCTTA	55.57	81
Araip.B01_1304	AAAACCAAAACCAAAACCAAAACC	AAAACC(6*4)	4407284	24	AGGTTCTAACCTGCATTGTTTAGGGAAGA[AAAACCAAAACCAAAACCAAAACC]TGAAGTTAGATATCAAACAAGCTGAAAGAAGGAAT	AGGTTCTAACCTGCATTGTTTAGG	59.958	ATTCCTTCTTTCAGCTTGTTTGAT	59.69	88
Araip.B01_1306	AATAATAATAATAATAATAAT	AAT(3*7)	4411432	21	AAGCTATAGGTTTTACTGGCTCACAGTTAGTTTACAACTCTACTCCAATAGTCC[AATAATAATAATAATAATAAT]TAAAGAAATCCGCAGTACCTCATTAC	AAGCTATAGGTTTTACTGGCTCACA	59.78	GTAATGAGGTACTGCGGATTTCTT	59.932	101
Araip.B01_1308	AAGAAGAAGAAGAAG	AAG(3*5)	4418927	15	GGATACAAACGTTGGAAAAGAAACGCGAAA[AAGAAGAAGAAGAAG]TACATAGAATGTTAGAAGAGGCAGTGAGGAATGGCCGCTTATCACCACTATTGGTTGGAAGGGATCATGTTCAGCTGTCGCACCTACAGTTCGCTGACGACACTATC	GGATACAAACGTTGGAAAAGAAAC	60.145	GATAGTGTCGTCAGCGAACTGTAG	60.375	152
Araip.B01_1309	AAAAAAAAAAAAAA	A(1*14)	4420722	14	TATGTTTTTGCTCCACTTTGTGTTGAGCTCTTTCTTTCAAAAAAAAAAAA[AAGAAGAAGAAGAAG]AAAAAAAAATACGAAAAAGAACGACGTGAT	TATGTTTTTGCTCCACTTTGTGTT	59.972	ATCACGTCGTTCTTTTTCGTATTT	60.281	95
Araip.B01_1310	AAGAAGAAGAAGAAG	AAG(3*5)	4420734	15	TATGTTTTTGCTCCACTTTGTGTTGAGCTCTTTCTTTCAAAAAAAAAAAA[AAGAAGAAGAAGAAG]AAAAAAAAATACGAAAAAGAACGACGTGAT	TATGTTTTTGCTCCACTTTGTGTT	59.972	ATCACGTCGTTCTTTTTCGTATTT	60.281	95
Araip.B01_1312	TGATGATGATGATGA	TGA(3*5)	4421506	15	TATTGTTGTTGCTGAAATTTGGATTTAAAATATTGTTATTGCTGAATTTGTTGATTATTATTCAAAGTGCATGTTGCTTGAATTTTCTGT[TGATGATGATGATGA]CCATGAATAGTTTTTTTTTTTTGTTTTTAGGGTGGGATCAATAAT	TATTGTTGTTGCTGAAATTTGGAT	59.788	ATTATTGATCCCACCCTAAAAACA	59.861	150
Araip.B01_1313	TTTTTTTTTTTT	T(1*12)	4421531	12	TTGCTTGAATTTTCTGT[TGATGATGATGATGA]CCATGAATAGTTTTTTTTTTTTGTTTTTAGGGTGGGATCAATAATTTTTCTATGGCTTTAAGTCGGTTTTGATTGTTGGTTTGAATTCAATTGAGGAAAAGAACTTCTGCTTG	TTGCTTGAATTTTCTGTTGATGAT	60.01	CAAGCAGAAGTTCTTTTCCTCAAT	60.28	145
Araip.B01_1316	CCACCACCACCACCACCACCACCA	CCA(3*8)	4431512	24	AAAAGAGAAAGAAGAGGCATCAAATTGAGCATCATTACTATTACCCTCCTCCTCAACGGCCG[CCACCACCACCACCACCACCACCA]TTTATCGGCGAGTGTCGGCATTGCTGTTATTGCTCCAGCTCCACTCAGCCATCAGCTCCACCTTTACCTGAAT	AAAAGAGAAAGAAGAGGCATCAAA	59.907	ATTCAGGTAAAGGTGGAGCTGAT	60.373	159
Araip.B01_1317	GAGAGAGAGAGAGAGAGA	GA(2*9)	4437100	18	TGAGGAAGTGATGATAGTCAGAGAATGAAAATTTATATATAATATTTT[GAGAGAGAGAGAGAGAGA]ATGAATGAATGTAAGGAATGAATAGTAGCAGCAAAAAAGAGAAGTAGTAGAATGGCAATGCAAGTGTTGTGTGTTTGTTGAGTCCT	TGAGGAAGTGATGATAGTCAGAGAA	59.424	AGGACTCAACAAACACACAACACT	60.039	152
Araip.B01_1322	TGTGTGTGTGTG	TG(2*6)	4471720	12	TGAGACATTGAAGAGGTGTAGGAA[TGTGTGTGTGTG]ACTGTGATGGTGTATCTAAAGTGAAGAAATCATGGTTTGAAGGGATGTGGGATGGTGGATTACTTGTGCTTGATGCATGTTCTAAAAAATTGGTATGCAGATTGGACTTGTATGAAAA	TGAGACATTGAAGAGGTGTAGGAA	60.165	TTTTCATACAAGTCCAATCTGCAT	59.904	154
Araip.B01_1323	CTGCTGCTGCTGCTG	CTG(3*5)	4489385	15	CTGTCTCCATTCTCTGTCTCTTTGCCTTTTCCT[CTGCTGCTGCTGCTG]CCTTGAGTTCTGCTGACTCCGCCTTAATTAATGAAT	CTGTCTCCATTCTCTGTCTCTTTG	59.564	ATTCATTAATTAAGGCGGAGTCAG	59.899	84
Araip.B01_1324	ATATATATATATATATAT	AT(2*9)	4491848	18	CCACATCGAATAATTATGAGTCTCCTTATAAATATGATAAGCC[ATATATATATATATATAT]CGTCACGGTTTAGACAGTGAAATCATTTAATTTTCAGTGCTGATGAAAATTTCAACTGAGGGTATGTTTATGTTTGGA	CCACATCGAATAATTATGAGTCTCC	60.108	TCCAAACATAAACATACCCTCAGTT	60.052	139
Araip.B01_1325	ATTATTATTATTATTATT	ATT(3*6)	4496123	18	AACTGTCATGGTGGTGTCTTCTTACTCCATGGAATATATTTTAAAAGTAAAAGGCTAAGCATATACGTCAGAATTGAAATTGTAAA[ATTATTATTATTATTATT]GATACTATTCCAATATATATGCTGGGACTCGATTCCCAGCTTTCTGATTTAACT	AACTGTCATGGTGGTGTCTTCTTA	59.964	AGTTAAATCAGAAAGCTGGGAATC	59.226	158
Araip.B01_1326	ATAATAATAATAATA	ATA(3*5)	4501559	15	AATATGCTTTGTATGAAATGGGGTGGCTCGAGAGAGACAGCCAGTAACAATTATTTTTTAAATTTTAATATGTACTTCTACTATAT[ATAATAATAATAATA]TGAAAAAAATTCGGTGCATAACTTTCTTTTTC	AATATGCTTTGTATGAAATGGGGT	59.886	GAAAAAGAAAGTTATGCACCGAAT	59.918	133
Araip.B01_1328	CTCTCTCTCTCT	CT(2*6)	4530870	12	TGACAAAGGAGAAGAGAACTTGTGCTAGTTTGGTGGAGGACTGCCTCCACCATTAGCCTTGTAAGTCAGCAGTGATCCTCC[CTCTCTCTCTCT]TTCCTCCCATCCTTTCTTCGTTCCCTCACTTCTTCCTCGATCCTTTCTTCT	TGACAAAGGAGAAGAGAACTTGTG	59.958	AGAAGAAAGGATCGAGGAAGAAGT	60.247	144
Araip.B01_1329	AGAGAGAGAGAG	AG(2*6)	4536619	12	CAGTGTGATTTCTCACATTTGATTCTATAAGTGGAACCAGAAATAAATA[AGAGAGAGAGAG]TAATAAATGGTTAGATTAAGCACTGGAGTTTTTTGTTTACTGGAGAGGATCCAC	CAGTGTGATTTCTCACATTTGATTC	59.926	GTGGATCCTCTCCAGTAAACAAAA	60.721	115
Araip.B01_1334	TCTCTCTCTCTC	TC(2*6)	4548616	12	CCCAATTTTCCAATCTATCTTTTTTCGCGGTTTCTA[TCTCTCTCTCTC]TATCAATATATGCTTTGTGCCCAAGACAAGGGATAGGATTCTGTAGGTCAA	CCCAATTTTCCAATCTATCTTTTT	58.887	TTGACCTACAGAATCCTATCCCTT	59.424	99
Araip.B01_1340	TCTCTCTCTCTCTC	TC(2*7)	4593916	14	ATCGAGAGTTGAAAATGAAGTTCCCTTGTGTGTATAAATAGGAGGTTAAGCCTCCGTGAATAATACATCAATAACAATAATCTCT[TCTCTCTCTCTCTC]TATATATATTGTCTATATACAAAACTTTTCTCCTCTCTTTTCACACG	ATCGAGAGTTGAAAATGAAGTTCC	60.011	CGTGTGAAAAGAGAGGAGAAAAGT	60.317	146
Araip.B01_1342	ATATATATATATATATAT	AT(2*9)	4596263	18	GACAGAGGTGGTGAGGTATTACAACCTCTAAAAATAAAATTATATACATATTATAGTTGAA[ATATATATATATATATAT]CTAGAAGCCTCTGAAGGAAGCTCGGCTCGCAAAGGTAAACCGGATAGAGCACATA	GACAGAGGTGGTGAGGTATTACAA	59.455	TATGTGCTCTATCCGGTTTACCTT	60.263	134
Araip.B01_1343	TCTCTTCTCTTCTCTTCTCT	TCTCT(5*4)	4599436	20	TTCACTAATTTCGCAGGTTTTACATCGACGGCTACTCTCTTTGCCACCGCCGACTCTTCCTCCTTTCTTCC[TCTCTTCTCTTCTCTTCTCT]TTTCTTCTTTTCCTTCTGTTTTATTTTTTTCTTATTCAAATCTCCATCTTTATAAGAGCCGAGGTTA	TTCACTAATTTCGCAGGTTTTACA	60.057	TAACCTCGGCTCTTATAAAGATGG	60.01	158
Araip.B01_1344	TGATGATGATGATGATGATGATGA	TGA(3*8)	4599764	24	TGGATGATGCTGTGAAGTATAAGGGATAGTGTGGGAG[TGATGATGATGATGATGATGATGA]TAATGATGATGATAATAATGATAGGTAATGATGGTGGTGA	TGGATGATGCTGTGAAGTATAAGG	60.383	TCACCACCATCATTACCTATCATT	59.506	101
Araip.B01_1345	AAGAAGAAGAAGAAG	AAG(3*5)	4599916	15	TGGTGATGGTAGTAATGGAAAGAAAAAAGTAAAGAAGAAGAAGCAACAACAGAAA[AAGAAGAAGAAGAAG]AGAACAACATCAATAATATGCATAAATTAAAGTTTCACAGACCAAACTGAGTCCTA	TGGTGATGGTAGTAATGGAAAGAA	59.773	TAGGACTCAGTTTGGTCTGTGAAA	60.198	126
Araip.B01_1347	TTATTATTATTATTATTATTATTA	TTA(3*8)	4612136	24	CAATCAAATACAAACAAACCATGCGTATTGAATTAGAAGTTACGT[TTATTATTATTATTATTATTATTA]TGATTTTGAATTTCATTTGAGTATTTTTC	CAATCAAATACAAACAAACCATGC	60.496	GAAAAATACTCAAATGAAATTCAAAATC	58.944	98
Araip.B01_1348	TGTGTGTGTGTGTGTGTGTGTGTGTGTGTGTGTGTGTGTGTGTGTGTGTG	TG(2*25)	4645228	50	ATCTCCGGTTCTCATTCCATACTATGTT[TGTGTGTGTGTGTGTGTGTGTGTGTGTGTGTGTGTGTGTGTGTGTGTGTG]TAAATATTCTCCGGCCAGTCTTGACTTTGAAGGCTGAGTTAGGAGCTTGTTA	ATCTCCGGTTCTCATTCCATACTA	60.218	TAACAAGCTCCTAACTCAGCCTTC	60.418	130
Araip.B01_1349	TCTCTCTCTCTCTCTCTC	TC(2*9)	4647482	18	CAAATACAAAACTGTTACCAACGGTGGATCTCAGCGGCGGCAGTGGCATTTCTCGGCGGCAGAGACGGCGGTGGCTGGGTGCGGG[TCTCTCTCTCTCTCTCTC]CACCATGGGTGACGGCAACTCTGACTACACGATGAGGACG	CAAATACAAAACTGTTACCAACGG	59.749	CGTCCTCATCGTGTAGTCAGAG	59.93	143
Araip.B01_1351	AATAATAATAATAATAATAATAATAATAATAATAATAATAATAATAATAATAATAATAATAATAATAATAATAATAATAAT	AAT(3*27)	4659592	81	GCTAACACCTCCCAATTCTAGTACAAAATAAAAGCAATAATAATAACTACCATTATCATAATAGTAACAAATATAATAATAGTAATAATGATACTACTACTACTGCTACTATGAAGTCATAATAACAAATTAAA[AATAATAATAATAATAATAATAATAATAATAATAATAATAATAATAATAATAATAATAATAATAATAATAATAATAATAAT]AACTAACCTCTTCGTCGATGTATCC	GCTAACACCTCCCAATTCTAGTACA	59.971	GGATACATCGACGAAGAGGTTAGT	59.927	240
Araip.B01_1353	AGAGAGAGAGAG	AG(2*6)	4667537	12	AATCGTCAACCTTAGCTTCTCTTCTATAAATACTGCCTTAGAGTAGGGCTTTCTATTGTAGTGATAAAATAGTA[AGAGAGAGAGAG]AATGATATTTAGGGTTGGAAGTGGGTTGTGCATCTCTTTATCCTTTC	AATCGTCAACCTTAGCTTCTCTTC	59.485	GAAAGGATAAAGAGATGCACAACC	60.359	133
Araip.B01_1356	AGGAGGAGGAGGAGG	AGG(3*5)	4671688	15	GAAATTCCAATGAAAGAAGAAGGAGGAAGAGGAGA[AGGAGGAGGAGGAGG]TGGTGGTGTTGGTGACGACGATAACAAAAAAGAAAATAATGAAAAAGAAGAAGAACGAACAATAACAGCACGAAAAA	GAAATTCCAATGAAAGAAGAAGGA	59.956	TTTTTCGTGCTGTTATTGTTCGT	60.892	127
Araip.B01_1358	TGGTGGTGGTGGTGG	TGG(3*5)	4682178	15	ATATTTCTATGGTGGTGAACGAGGCTA[TGGTGGTGGTGGTGG]CAGTGGAGTTCGTGGTAGTGGATATGGTGATGGATATGCAGTGGAGTTCAAGAACATAG	ATATTTCTATGGTGGTGAACGAGG	60.472	CTATGTTCTTGAACTCCACTGCAT	59.717	101
Araip.B01_1364	AAGAAGAAGAAGAAG	AAG(3*5)	4707108	15	CCTTGGTATCTTGAGAAGCGTAATGGCGACGATGACAAGGGCGGTGGGGATGATAGTGACGGGGAAGTGAAGAATGAGAAC[AAGAAGAAGAAGAAG]AATGCGAGGAAGACTTTGGAGGAGTTGAGGGAAGAGAGGTTGAAGAGGGAGAAG	CCTTGGTATCTTGAGAAGCGTAAT	60.045	CTTCTCCCTCTTCAACCTCTCTTC	61.194	150
Araip.B01_1366	AGTAGTAGTAGTAGTAGT	AGT(3*6)	4713401	18	CAATATCAAATCCTTGACCAACACTTCCTTGTATAACAGAGTAGCCACCAGAAGCTTC[AGTAGTAGTAGTAGTAGT]GTTAACTAAGTAACTTTTTGAAAGAGACAAAGCCTTTGATGGGTTTGGTTGGAAGGAGTTTAGGTA	CAATATCAAATCCTTGACCAACAC	59.651	TACCTAAACTCCTTCCAACCAAAC	59.82	142
Araip.B01_1367	TATATATATATA	TA(2*6)	4713829	12	TGTGGTACAAAATTTTAGACTTAAACAAGTATTTGATCCTTACAAATATATATTGTAAATTTTTCAATCATGC[TATATATATATA]CTATATACTGTGTATACTAAAAATCAGTCGCCAAATGA	TGTGGTACAAAATTTTAGACTTAAACAA	58.735	TCATTTGGCGACTGATTTTTAGTA	60.025	123
Araip.B01_1372	GAAGAAGAAGAAGAAGAAGAA	GAA(3*7)	4727697	21	GCATGCAAAGCAATAAAAGACTAATAGTGATGAGGAAACACAC[GAAGAAGAAGAAGAAGAAGAA]TGAACGCAGAGAAGAAGAAGCGCATGATGCCGCTGGGAGTTGGAGTGTGTCTATACGCTC	GCATGCAAAGCAATAAAAGACTAA	59.835	GAGCGTATAGACACACTCCAACTC	59.371	124
Araip.B01_1378	AATAATAATAATAATAATAATAATAATAATAATAATAATAATAATAATAATAATAATAATAATAATAATAATAATAATAATAATAATAATAATAATAATAATAAT	AAT(3*35)	4748418	105	GAAAACATGGATTAAACGCACTAAATATATGTAC[AATAATAATAATAATAATAATAATAATAATAATAATAATAATAATAATAATAATAATAATAATAATAATAATAATAATAATAATAATAATAATAATAATAATAAT]NNNNNNNNNNNNNNNNNNNNNNNNNNNNNNNNNNNNNNNNNNNNNNNNNNNNNNNNNNNNNNNNNNNNNNNNNNNNNNNNNNNNNNNNNNNNNNNNNNNNNNNNNNNNNNNNNNNNNNATTTTTTGGACTGGAATTTTCTGCCAGTTTT	GAAAACATGGATTAAACGCACTAA	59.476	AAAACTGGCAGAAAATTCCAGTC	60.838	288
Araip.B01_1379	ACCCTACCCTACCCTACCCT	ACCCT(5*4)	4752537	20	GTAGGGTTAGGGTTGGGATATTCTCAACCCGCGGGTAGGGTTAGGGTTGGATCCAA[ACCCTACCCTACCCTACCCT]ACCCATTGCCACCCCTACTTTCGGCCATGCACCCACTTACGTCGATTTTT	GTAGGGTTAGGGTTGGGATATTCT	59.883	AAAAATCGACGTAAGTGGGTG	59.007	126
Araip.B01_1384	ATAATAATAATAATAATAATA	ATA(3*7)	4784742	21	TTGACTCTGGTTCATTTGTTTGAGGGGACCACTGACATACTCGTGCAAATTAAATAATCAATTACTTCAAAAATTACATGT[ATAATAATAATAATAATAATA]TATTGATCCCTTCTTTCTTCTTGCTTTGGCCTCTATGGTCCATTATTAT	TTGACTCTGGTTCATTTGTTTGAG	60.544	ATAATAATGGACCATAGAGGCCAA	59.966	151
Araip.B01_1386	TAGTAGTAGTAGTAG	TAG(3*5)	4793696	15	CCATAACTCAATCTTCAACCTCCTTAGGCAAAGACCCGAGTTTTAGCTTCAGCTCTTGCTGCATAACAAAAGCATCAATTATAGTGTTGCTGTTATTGCTTATAT[TAGTAGTAGTAGTAG]CGGCAGTTTCGACTGGAAACCCTAATCTCCTGAGAT	CCATAACTCAATCTTCAACCTCCT	59.901	ATCTCAGGAGATTAGGGTTTCCA	60.315	156
Araip.B01_1389	ATAATAATAATAATA	ATA(3*5)	4810302	15	TGTTTTTCACAAGATGAGATTTGAATCTCCGATATTTAGATAGGTTCATAAGTAACTTTTTTTTACTTTTAACTTACGAAAAAGT[ATAATAATAATAATA]TTTGGTACAATTTTCAAAATCAAATGGTAACTTTCTAAAAAGCT	TGTTTTTCACAAGATGAGATTTGA	58.787	AGCTTTTTAGAAAGTTACCATTTGA	57.098	144
Araip.B01_1390	CATCATCATCATCAT	CAT(3*5)	4815309	15	GAAAGAAAGAATTGGAAGAACCAAACATGGTTGCCTTGGAACAAGTAGAA[CATCATCATCATCAT]GAAAAAACACATGTTCATGTTGTTAATAATGACAATAATGGTTCTTGTGATGATGATTTTG	GAAAGAAAGAATTGGAAGAACCAA	59.988	CAAAATCATCATCACAAGAACCAT	60.116	126
Araip.B01_1392	TATTATTATTATTATTAT	TAT(3*6)	4817566	18	CACTGTTGTTCCAAGGCTATATTTCTTAATACATAAAATCTTTTTAATTATGAATAACA[TATTATTATTATTATTAT]TAATTAATAGTTTTGGTTATGAAATTTGACAGGAATGGGATTACCTA	CACTGTTGTTCCAAGGCTATATTTC	60.287	TAGGTAATCCCATTCCTGTCAAAT	59.975	124
Araip.B01_1393	TAATAATAATAATAA	TAA(3*5)	4821343	15	AAAACTTTCAACTTTAAAAGAAAATGGTATAAAAAAACAAGATTAAAATTGATAAACAATAATTATGGAATATAAAAAAT[TAATAATAATAATAA]AAATAAAGGAACAATTTCAATGAAACAAGGATTACAGTTTAGAGCCG	AAAACTTTCAACTTTAAAAGAAAATGG	58.826	CGGCTCTAAACTGTAATCCTTGTT	60.077	142
Araip.B01_1397	TATTTTATTTTATTTTATTT	TATTT(5*4)	4823874	20	CAGATATCTCGATTCTCCCATACCTAAAAAAATATACTTTTATAATTAATGTTGTATTATTTTGTTTTGAAAAATAA[TATTTTATTTTATTTTATTT]TAGAAAAAATTCCATTAAGTCACTCTCATGTTTTGCACC	CAGATATCTCGATTCTCCCATACC	60.187	GGTGCAAAACATGAGAGTGACTTA	60.572	136
Araip.B01_1398	TACTACTACTACTACTAC	TAC(3*6)	4825375	18	AAGCAAAAGGACAAAACTTACCACAAAAAATGACTTTACAAGGCGCGTGGAGACAAACCACTGAACTTCAACTCTGAAAACTGA[TACTACTACTACTACTAC]TATTACATGTCCATGTTCAAAAAGAAAAAGACCCCATCAAATCAAACTTCTTTCCTC	AAGCAAAAGGACAAAACTTACCAC	59.977	GAGGAAAGAAGTTTGATTTGATGG	60.333	159
Araip.B01_1399	TATTATTATTATTATTATTAT	TAT(3*7)	4827087	21	TCACAACTTTGCAGATTCAAAAAATTGTAAAAATAAGTAATTCAGCATATTATTG[TATTATTATTATTATTATTAT]CATTATTGTTAGTAAAGTGTAAAAAGATTTAAATTCCATATCCTCTTCTTGTTTTTATTATGTCATTATTGTTGTGTCCCTATC	TCACAACTTTGCAGATTCAAAAA	59.787	GATAGGGACACAACAATAATGACA	57.939	160
Araip.B01_1400	TTTATTTTATTTTATTTTAT	TTTAT(5*4)	4833861	20	GCTGTCCACCTTTAATCCAAAATTTTAATCCCTAAATTTTGAATTATAAATTCTAAATTTTAAATTTTAAA[TTTATTTTATTTTATTTTAT]TTTTAGATTATAGTTTTCATTTAAATTTTGGATTTTTTAATTTAAAATATTTTTTCATGTTCATTTCTTTTTAATTATTGACTCATTTTAAAATTATTTAGTTGAATTAATATCGACATGCTAAACGTTTTCTTTTA	GCTGTCCACCTTTAATCCAAAAT	60.569	TAAAAGAAAACGTTTAGCATGTCG	59.745	228
Araip.B01_1403	ATATATATATATATAT	AT(2*8)	4849265	16	AAAGTATATGGCGTGTGATTACC[ATATATATATATATAT]AATTAATGTTAAGTTTGTAATAAAGTTCTGAGAATTATTTTTATTTTATTTAAGTGTAGGCATCAGCATACC	AAAGTATATGGCGTGTGATTACCA	59.705	GGTATGCTGATGCCTACACTTAAA	59.602	111
Araip.B01_1404	ATTTATTTATTTATTTATTT	ATTT(4*5)	4850277	20	CTTTGATACAAAGAAAGATGCAGATAATTAGAAACAGATATTTTTTATTACTAAGAGATA[ATTTATTTATTTATTTATTT]GTTTATTTTTTTTTTATCTCTACTATACTAAAAGAAATTGTGTCAACCACAAATC	CTTTGATACAAAGAAAGATGCAGA	57.791	GATTTGTGGTTGACACAATTTCTT	59.329	135
Araip.B01_1407	GGAGGAGGAGGAGGA	GGA(3*5)	4853769	15	GAGGATCATGAAGTGGAAGTTTTCGGGGTTTCGGCGCTGGTTCGCCTGAGACCTTTTGATGGCGGCCATGAGGGAGTTCGATACCGGAGGTCCGTCACCGGC[GGAGGAGGAGGAGGA]GGTGGAGGACTTCGAGCTGCTGGT	GAGGATCATGAAGTGGAAGTTTTC	60.348	ACCAGCAGCTCGAAGTCCTC	62.06	141
Araip.B01_1411	ATATATATATAT	AT(2*6)	4883615	12	TAAGCTGCAACGATTTATTGTGAGAAGTTCATATAATTGA[ATATATATATAT]AAAGATAGGAGACTCGAACCTACAACTTCT	TAAGCTGCAACGATTTATTGTGAG	60.644	AGAAGTTGTAGGTTCGAGTCTCCT	59.038	82
Araip.B01_1416	TATATATATATATATA	TA(2*8)	4910118	16	ATTACCCTTCATGCATATTGGAACAAGGGTAATAGAAAAAAAGTTGGAATAAAAAATAGAATCAGTTATCTTATTAGTTAAAAGCCTAACTACTACAATAGTG[TATATATATATATATA]AGCTCAACCACTAAATGTTTCAGATACAAGA	ATTACCCTTCATGCATATTGGAAC	60.322	TCTTGTATCTGAAACATTTAGTGGTTG	59.89	150
Araip.B01_1421	TATATATATATA	TA(2*6)	4956094	12	ATAGCACAATATCAGTCCTCATGGAGC[TATATATATATA]AGCATGGATTAAACTAAAGGCCAGGAAATGCAAGAATGAGTAAAGATATACCTCATCTGGATGTTCATTTCCCCAATCTACTGCTTGCTTTATAGATGGACATAGATCTTGAGGATCAAC	ATAGCACAATATCAGTCCTCATGG	59.42	GTTGATCCTCAAGATCTATGTCCA	59.487	159
Araip.B01_1422	GAAGAAGAAGAAGAAGAAGAAGAAGAAGAAGAA	GAA(3*11)	4959253	33	ATGGAGAAAATGAAAAAGAATGGAAGAAGAAGGAGAAGAGACT[GAAGAAGAAGAAGAAGAAGAAGAAGAAGAAGAA]AAAGGTGGTGGTGAAAATGGAGTGTGTCTTTTATTCATAGTGATGTTTGTCTTTTGGGTGT	ATGGAGAAAATGAAAAAGAATGGA	60.177	ACACCCAAAAGACAAACATCACTA	59.84	137
Araip.B01_1431	TATATATATATATA	TA(2*7)	4997719	14	AATCTTTATCCAATGAAGACCAT[TATATATATATATA]TNNNNNNNGTTCATAAAATTGCTATACATAATAGAAGATTACGTTTTGTGCTAAACCA	AATCTTTATCCAATGAAGACCATT	57.239	TGGTTTAGCACAAAACGTAATCTT	59.19	95
Araip.B01_1453	TCTCTCTCTCTCTCTCTCTCTC	TC(2*11)	5115901	22	GCTGCTACACAATAATCACATTCTCATTCTCTTATTCATTCATCTAAGCTTCA[TCTCTCTCTCTCTCTCTCTCTC]AACACTCTGAGTTATCGATACCATTTCATGGTATCAGAGTTTTAGGGTTCAATGGTAGAAACGT	GCTGCTACACAATAATCACATTCTC	59.265	ACGTTTCTACCATTGAACCCTAAA	60.157	139
Araip.B01_1454	TATATATATATATATATA	TA(2*9)	5119699	18	ACTCAAACATGACCACTTAACCAATTCAAATTAATTAAGATAAATGTTAATTATTTTTAATATTTTTAAAT[TATATATATATATATATA]TCGTTTAATTAGAATTAGTAAAAAGATAACTTGAGAGTTTTCAAATCTCAAAACAAAGAATTTGT	ACTCAAACATGACCACTTAACCAA	59.84	ACAAATTCTTTGTTTTGAGATTTGA	58.359	154
Araip.B01_1459	GATGATGATGATGATGAT	GAT(3*6)	5138044	18	TGCTGATGATGATAATGACAACACTGAG[GATGATGATGATGATGAT]GTGGTAGTTAAGGATGTGTGTACACCCGCCACAGGTATTATAAATTGTGTTAACTTTAACTCCATACATCTGAATTTATTAGTAATGCATGGTTGTGTTCTGGGTAGGATTTAT	TGCTGATGATGATAATGACAACAC	59.895	ATAAATCCTACCCAGAACACAACC	59.568	160
Araip.B01_1463	TTTTATTTTATTTTATTTTA	TTTTA(5*4)	5146601	20	GGCATCTCAAGTGAATTTAGCATTTATTAGTTATATTTTATTTTCTTTTTGTAACTTTTTATTCACAAACAATATCTTTTAGTCTTTCTATTTATTATTAT[TTTTATTTTATTTTATTTTA]TTTTTATATTTTTGGAGTCAGATACCAAAGTGTGGTCA	GGCATCTCAAGTGAATTTAGCATT	60.82	TGACCACACTTTGGTATCTGACTC	60.456	159
Araip.B01_1465	AAAAGAAAAGAAAAGAAAAG	AAAAG(5*4)	5159592	20	CATCAGAATCACCAACAAATTTTCCATCCTCTACAATAATTATACAATGATGATTATACTCAAAAAAAGAAGA[AAAAGAAAAGAAAAGAAAAG]AAAAAGATGGTTATAACTTATAAGAATAAAGAAAGGAAGCACATATTCCAAC	CATCAGAATCACCAACAAATTTTC	59.758	GTTGGAATATGTGCTTCCTTTCTT	59.912	145
Araip.B01_1467	ATATATATATATATAT	AT(2*8)	5176190	16	TTGTTATCAAATTCCAACTCAACCAATC[ATATATATATATATAT]TATAGAGAACTAATACCGTTCGCTAATAATTCAACC	TTGTTATCAAATTCCAACTCAACC	59.311	GGTTGAATTATTAGCGAACGGTAT	59.699	80
Araip.B01_1470	ATATATATATAT	AT(2*6)	5189810	12	ACGATAAAATAACACAAACATTAGAGATAGAAATAATATACATCATACATACTACTTAC[ATATATATATAT]ACTGTCATACAGGTCATAAGTTAGCGTACAACCCTTC	ACGATAAAATAACACAAACATTAGAGA	56.864	GAAGGGTTGTACGCTAACTTATGA	58.823	108
Araip.B01_1472	TATTATTATTATTAT	TAT(3*5)	5204889	15	TGGATGAGGAGATAACAAGATTGAATGTGGCGCTTGGGGTACATGGTGCTGGGGTATAGTGGCATTTTATTTTGGCTTCTTGTCCTCATA[TATTATTATTATTAT]TAGAGGAATGCTAGGGTCATCAAAATTTATTATTTTAGCCGTCATCAGTTAATCA	TGGATGAGGAGATAACAAGATTGA	59.966	TGATTAACTGATGACGGCTAAAAT	59.113	160
Araip.B01_1474	TATATATATATA	TA(2*6)	5221657	12	TGATTGCATTATTGTTTCCTCTTCTTATTACTAT[TATATATATATA]TNNNNNNNNNNNNNNNNNNATTCTATGTATTTGTTAATTGGAATTTTGCTTTTAGAAGCTTTATTTGTTTGACTTAATCATATATATGCTCTAATATCACTCGATCGTCCT	TGATTGCATTATTGTTTCCTCTTC	59.525	AGGACGATCGAGTGATATTAGAGC	60.141	157
Araip.B01_1476	TCTCTCTCTCTC	TC(2*6)	5238073	12	CATCCTTCGAATCACTGAATTTGTAAG[TCTCTCTCTCTC]ACTCATTGTGAATATGCAACTATAACTTTAGAACTGGAACTGCATCC	CATCCTTCGAATCACTGAATTTGT	61.549	GGATGCAGTTCCAGTTCTAAAGTT	60.063	86
Araip.B01_1478	ATATATATATATAT	AT(2*7)	5247016	14	AACTTTGAAGGGTTAGAATTGAGTAAATATACATTATGTATG[ATATATATATATAT]AAACTTTATAACAGGTAAACTCGTACGAGTCTACGAGTTAACTTGCAAGTCGAATCTAAGTCAGTTTCACAAATTTACTTAGACTCGCG	AACTTTGAAGGGTTAGAATTGAGTAAA	59.181	CGCGAGTCTAAGTAAATTTGTGAA	59.856	145
Araip.B01_1479	ATATATATATATATATAT	AT(2*9)	5247451	18	ATGTTTTGGCATTTGTTTAACCTTTTATTTTCTGACCTATATCAGCGTACGTGCCGTATTTATGATGGCTCATATGGAGCAA[ATATATATATATATATAT]TACTCATCATATAAAAAATTTAGACCGCCATTATCCCTCCACTCTCCCTTTT	ATGTTTTGGCATTTGTTTAACCTT	60.047	AAAAGGGAGAGTGGAGGGATAAT	60.527	152
Araip.B01_1482	ATATATATATAT	AT(2*6)	5258744	12	TGTTGACCTCTTAGACATTTCCAGCTAAAAATACACTCCCTTAGTTCAACTGTATTCCCATGC[ATATATATATAT]GCACGACAACCTAAAGCAATGAGAACATGGATGCCCATTCATTCTTTGCTTTTTTTCAAACCAAGTTATTGCAAAGAA	TGTTGACCTCTTAGACATTTCCAG	59.69	TTCTTTGCAATAACTTGGTTTGAA	60.038	153
Araip.B01_1486	AATAAATAAATAAATAAATA	AATA(4*5)	5269256	20	AAAGGTGCAATTGTTGTAGTCTGAGAAAAGTTAACCTATTAATCTCCAATTATGAAGGAGAATACAAAAT[AATAAATAAATAAATAAATA]AAATAATGGAAAAGGACATCAACAAATGT	AAAGGTGCAATTGTTGTAGTCTGA	60.095	ACATTTGTTGATGTCCTTTTCCAT	60.834	119
Araip.B01_1492	AATAATAATAATAAT	AAT(3*5)	5293859	15	TACAGAACAGGGGAGAGCAATAAC[AATAATAATAATAAT]GCGGAGTCTTCGTCAGTGGAGGAGGAAGAAGAGGAGCTGTGGAGTTCGATGGTGGAGGAAGCTTCTAGAATGGAGGATGTGAATCGTGACTCGATGAAACAGTTCGTTTC	TACAGAACAGGGGAGAGCAATAAC	60.86	GAAACGAACTGTTTCATCGAGTC	60.165	149
Araip.B01_1493	TATTATTATTATTAT	TAT(3*5)	5294229	15	TACGACAGGTGAATTTTCCTTTTTTTTTTTCTTTTTCAAAAAATTCTTCACTTTTATTTGCTAATTTTGCTTGCCATGGCATAAGTATTCTAGTTTCTAG[TATTATTATTATTAT]TCCCGTAGTAATGTTTTGGTAAAAGTCGAAATTCA	TACGACAGGTGAATTTTCCTTTTT	60.256	TGAATTTCGACTTTTACCAAAACA	59.918	150
Araip.B01_1495	TATATATATATA	TA(2*6)	5303606	12	ACATGAATGTATCATGTGAACGACCGTGCGTG[TATATATATATA]TGAATCTAGTACTATTTCGATCCACAAGGCATATTAT	ACATGAATGTATCATGTGAACGAC	58.772	ATAATATGCCTTGTGGATCGAAAT	59.971	81
Araip.B01_1497	TCTGTCTCTGTCTCTGTCTCTGTC	TCTGTC(6*4)	5313974	24	TCATTCTTGTTTCAAGTTCTGTCCGTCACTTTGCACCAAACAGAATATTAAAATTTATTTCAATCTCTGTCTCTTAATCTCTATCTCTCAATCTTAGTCTT[TCTGTCTCTGTCTCTGTCTCTGTC]TCTCCACCATACACTACCTTATGGT	TCATTCTTGTTTCAAGTTCTGTCC	59.674	ACCATAAGGTAGTGTATGGTGGAG	58.416	150
Araip.B01_1498	TTTATTTATTTATTTATTTA	TTTA(4*5)	5315224	20	TTTTCTTCTTTTTCCCTTCAAGATATATTGTTCCTCTTGTTATTTATTTATTTATTTGTACTAAGTTCTCTTGTTAAT[TTTATTTATTTATTTATTTA]TTTGGTCATTAAATAAATAATTTTATTTATTTAATGTGAGATCAGAACAGCAAACACTT	TTTTCTTCTTTTTCCCTTCAAGAT	58.891	AAGTGTTTGCTGTTCTGATCTCAC	59.859	157
Araip.B01_1501	ATATATATATAT	AT(2*6)	5321157	12	TTGGAAAAAGAAAATTTGGAACATTTATTTTGTAA[ATATATATATAT]AGAGAAGGCAATAGATGTACCGATTGTCTAACACGA	TTGGAAAAAGAAAATTTGGAACAT	60.089	TCGTGTTAGACAATCGGTACATCT	59.954	83
Araip.B01_1504	ATCTAAATCTAAATCTAAATCTAAATCTAA	ATCTAA(6*5)	5327524	30	AACCTTTTGAAGCTCAACATTTTCTTTCTACTTACCCT[ATCTAAATCTAAATCTAAATCTAAATCTAA]ATGATATCATTACGATGAAAATATTTAGCAACAA	AACCTTTTGAAGCTCAACATTTTC	60.045	TTGTTGCTAAATATTTTCATCGTAATG	59.757	102
Araip.B01_1506	TAATAATAATAATAATAATAATAATAATAATAATAATAATAATAATAA	TAA(3*16)	5342848	48	GCCAAAAATAAAAATCAAGGTTTAAATCATTCAATATATATAATTCCTGTGTC[TAATAATAATAATAATAATAATAATAATAATAATAATAATAATAATAA]CTGTATATGAAAAAAAATAAACATAAAATTCGTTGATATTATTCTGAGTAT	GCCAAAAATAAAAATCAAGGTT	56.559	ATACTCAGAATAATATCAACGAATTTT	55.366	152
Araip.B01_1509	GCAGCAGCAGCAGCA	GCA(3*5)	5347112	15	AAAGCATGATACTAGTCAATTTCCAAACATATTATAGAGTTCAAAACATCAAGAGACTATAAAAACCTGAAGAAGTGAGATTCTTACTGTTTAT[GCAGCAGCAGCAGCA]GCTAACTAGCTTTCTAAAACAGTGATCATTCACAAAAGG	AAAGCATGATACTAGTCAATTTCCAA	59.52	CCTTTTGTGAATGATCACTGTTTT	59.454	148
Araip.B01_1510	TTCTTCTTCTTCTTCTTCTTCTTCTTCTTC	TTC(3*10)	5349174	30	AACTCCCTTACGCGTTTGTTATACACGGGTCTCATATAACGTAAACCTTGTTCTCTTCTCGCGTTTTCGTTCATCTTCTTCTCTTTCGCG[TTCTTCTTCTTCTTCTTCTTCTTCTTCTTC]AACCTAATAAAATTCGTCGTTCTCCTCTATTCGAGTTTTT	AACTCCCTTACGCGTTTGTTATAC	59.87	AAAAACTCGAATAGAGGAGAACGA	59.806	160
Araip.B01_1511	TTCTTCTTCTTCTTC	TTC(3*5)	5349305	15	TTGAATACAACGTAATAAGCTCCGTTG[TTCTTCTTCTTCTTC]ATTTTTTTTTTCAATCTACACTTCTGAATGGAAACAATAAATCATTCAACTTCAAATAAGTTGAATGATGTTATTATGTTGAGACAGTTAGGAAATGATTGTTGCATGCTAT	TTGAATACAACGTAATAAGCTCCG	59.612	ATAGCATGCAACAATCATTTCCTA	59.896	154
Araip.B01_1513	CATCATCATCATCATCATCAT	CAT(3*7)	5354145	21	GCATAGAAGGGCACAGTTCTTAATCTACAAAGAGTTGAACAAAGCAGATTCTATTAGTAAGAAAC[CATCATCATCATCATCATCAT]TTGTTATGAGGATTAGAATGTTCAAGTTGAAGACTAAGATTGGGAACACA	GCATAGAAGGGCACAGTTCTTAAT	60.051	TGTGTTCCCAATCTTAGTCTTCAA	60.035	136
Araip.B01_1515	AGAAGAAGAAGAAGAAGAAGA	AGA(3*7)	5359732	21	AGAAGAGACCATGATGATGAATGATGATGGGGTTGGATTGGTGGTGGTTCATTTCATTG[AGAAGAAGAAGAAGAAGAAGA]AAAAGGGTTTTTGTGAGATGAGAATAATGGGAAGAAAGTAAACAGAGAAAGGGAAGAGAAAAAGAAAGGAA	AGAAGAGACCATGATGATGAATGA	59.968	TTCCTTTCTTTTTCTCTTCCCTTT	60.101	151
Araip.B01_1518	TATATATATATA	TA(2*6)	5361997	12	ATCCGACATATCCATTATTCACAATTTCACATTATTTAGTATTCTTATTGTCTACCTCTC[TATATATATATA]CTATGTTATTATCTCTCAAACTAATTTCCAAATACTAGTTTAAGATTAATTACATGATGAAACAACTGTGATGATTCA	ATCCGACATATCCATTATTCACAA	59.487	TGAATCATCACAGTTGTTTCATCA	60.407	150
Araip.B01_1519	ATATATATATAT	AT(2*6)	5362319	12	AAATTTAAAAGAATTTTCTGACTCATCATATTAATTATTTTCATCATG[ATATATATATAT]ACAACAACATTACATGATATGAGAAGGACATATCTCACGTGCGTAGTTCCATGTTAAACGGTGTCATCTATCCCTTTT	AAATTTAAAAGAATTTTCTGACTCATCA	59.164	AAAAGGGATAGATGACACCGTTTA	60.126	138
Araip.B01_1521	AATAAAATAAAATAAAATAA	AATAA(5*4)	5372870	20	TGACATTCTTACTTTTAAGATTCTCTTTATAAAACATAAGTGCTAATAAAGAAATACGCTGTTTGGATTC[AATAAAATAAAATAAAATAA]AAAGAATAAAAAATTAAAAATCCAAAATTTATATTTTATTTCAAATTTTGTAAAAAAAAAAATACGTTTTTATAAACTTAAAAATTTAAAATGAAACAATTAATAATTTTTAAAATTCATTAAAAATTACCATGATTCATTGA	TGACATTCTTACTTTTAAGATTCTCTTT	56.883	TCAATGAATCATGGTAATTTTTAATG	58.384	233
Araip.B01_1523	ATATATATATAT	AT(2*6)	5374414	12	TGACATCAAAATGTTTGAGAATCTTTAAGAATTAGAGTAAATTTAAACGCATAAGGTTAAGCTACAATAGTTTTGATGATGGATCATGG[ATATATATATAT]GATGGAACTTAACAGTAGACCCGCAACAAT	TGACATCAAAATGTTTGAGAATCTT	59.091	ATTGTTGCGGGTCTACTGTTAAGT	60.336	131
Araip.B01_1524	TATATATATATA	TA(2*6)	5375849	12	CCATCTTTAAATTTTACCCCCTT[TATATATATATA]AAGTTTACTAAATTCATATGAAACCATTTTTATTTGTTTAAAAGTTTTTTGTAAGTAGTTAGTCACCGACAAAATTTCG	CCATCTTTAAATTTTACCCCCTTT	59.871	CGAAATTTTGTCGGTGACTAACTA	59.613	114
Araip.B01_1525	CACACACACACACACACACA	CA(2*10)	5378039	20	ATAAGGAAACCCTAACCCAGTGACCCGTACCCGACCCGGTTCCCTTCACC[CACACACACACACACACACA]GCCGCAGCAGCAGACCCTTACCCCTTTCATCCCCTTTTCCCTAACTCAGCAGCAGCGTTTCTTTCCCATGAAAGAAAGAAAGGAGAAAC	ATAAGGAAACCCTAACCCAGTGAC	60.811	GTTTCTCCTTTCTTTCTTTCATGG	59.665	159
Araip.B01_1526	AGAGAGAGAGAG	AG(2*6)	5382669	12	ATATGTTTATATCCACCGGGAGTCGCCGTCGAGGCTGAAACAC[AGAGAGAGAGAG]TACGCGAGTGAGAAGGGGCTGAGGGTCTGAAACCGTCGTGCCTGGTCTCGTTTGTGAAGCCATTGCCTCCGTCACTGTCGTTGGTGAGGAGAGAG	ATATGTTTATATCCACCGGGAGTC	59.412	CTCTCTCCTCACCAACGACAGT	60.874	150
Araip.B01_1532	ATAATAATAATAATAATA	ATA(3*6)	5417380	18	GGAACAGTGAAACACATGCATATTAATTTTTC[ATAATAATAATAATAATA]AAAAAAGTTGACTTGGCTGACCTTCAAACTGTCCATGAGCCTCTTTTCGGAACCAATGCATAGAAGCTTCTTGAACCTCCACAAGATCCCAGGGTAATACAAAA	GGAACAGTGAAACACATGCATATTA	60.18	TTTTGTATTACCCTGGGATCTTGT	60.007	154
Araip.B01_1533	ATATATATATATATATATATATAT	AT(2*12)	5422684	24	ATAATCATTTTTGGTGTGGCAATATGTTACTATAATTATTCAAGCCATCCAAG[ATATATATATATATATATATATAT]AAGAAAGTCAACAAGTGCACAAACATGGCTACTTTGGTAAATATGCTTGCCAA	ATAATCATTTTTGGTGTGGCAATA	59.542	TTGGCAAGCATATTTACCAAAGTA	59.929	130
Araip.B01_1534	TATATATATATA	TA(2*6)	5429872	12	ATTCTCATTCTTATCCAAACCCAAATCAATTCTACCTGCAATCAAAAACTTTTATCTACCACCTTTTTTTCTCTAAACTCATTTTTT[TATATATATATA]TTAATACCTAAAAGGTAAAAAATAACTTTTTATATTTTTAACAACCAAATCATTGCAATT	ATTCTCATTCTTATCCAAACCCAA	60.076	AATTGCAATGATTTGGTTGTTAAA	59.677	159
Araip.B01_1535	ATATATATATAT	AT(2*6)	5431812	12	AGTGAGGGAGAGACGTGAATTAAGTTTTTGTTTCCATCATAATACATAC[ATATATATATAT]TATAAGGATATTTATTTAATTCCAGCTATACGGGTATTTTACG	AGTGAGGGAGAGACGTGAATTAAG	60.181	CGTAAAATACCCGTATAGCTGGA	59.464	104
Araip.B01_1536	GAGAGAGAGAGAGAGAGAGAGA	GA(2*11)	5441544	22	AAAAAGAATAAAAATGTATTGCG[GAGAGAGAGAGAGAGAGAGAGA]ACCTTGAAGGAAAAGCTGCGTGGATTGGGAAAGGTAGGGTTGGGTGTTATCTGGAACGGAATGGAGAAGAGTGAGTGAGTGAGTGAATGTGATGAAGAA	AAAAAGAATAAAAATGTATTGCGG	57.911	TTCTTCATCACATTCACTCACTCA	59.78	144
Araip.B01_1538	ATGATGATGATGATG	ATG(3*5)	5469982	15	TTCAAGTCATCAAAATCCTAAGTGATA[ATGATGATGATGATG]CCTTCCCCTTAATCCTTCATCCTTTTATTCCTTCCCCTTAT	TTCAAGTCATCAAAATCCTAAGTGA	59.215	ATAAGGGGAAGGAATAAAAGGATG	59.947	83
Araip.B01_1542	CTTCTTCTTCTTCTTCTT	CTT(3*6)	5485645	18	GAAAAGGAAGATGTGATGATGATGGTGGCTTCAACATCCACTGCTGTTGGAGGAAGTGAAGCACCTCGACCAG[CTTCTTCTTCTTCTTCTT]CAAGTTCTTCTTCTTCCTCACCGTCAAAGCAATTGACACGTGGCAGGTCTATGGAGGATTTGTCTTA	GAAAAGGAAGATGTGATGATGATG	59.841	TAAGACAAATCCTCCATAGACCTG	58.715	158
Araip.B01_1543	ATATATATATATATAT	AT(2*8)	5486964	16	TCAATCACATATGACTTTTCTTAGCATAGATAAAATG[ATATATATATATATAT]GCATGCCAATAAATATAAAATAAATACATTAATATTCGAATTGGTCTTTGGAGTAAATGGTGATGT	TCAATCACATATGACTTTTCTTAGCA	59.274	ACATCACCATTTACTCCAAAGACC	60.503	119
Araip.B01_1544	ATTATTATTATTATTATTATTATTATTATTATT	ATT(3*11)	5488711	33	TGAACGTGAGTCATAAATAAAAGGTATTTACAAAATTGATTTTTTATTA[ATTATTATTATTATTATTATTATTATTATTATT]ATCAAACGGTTACCAACTGTTAATA	TGAACGTGAGTCATAAATAAAAGG	57.493	TATTAACAGTTGGTAACCGTTTGA	57.781	107
Araip.B01_1549	TTTTTCTTTTTCTTTTTCTTTTTCTTTTTC	TTTTTC(6*5)	5525144	30	TTGAAATAATTGACAATAAAGTTAGCAAAAAAGAGTGAAAGTACTCTATTACTTTCATAAAGGTTTACAA[TTTTTCTTTTTCTTTTTCTTTTTCTTTTTC]TTTCCAAAGATTAATTGTTGCAATTTTTGTTGTTGGTTAATGCGT	TTGAAATAATTGACAATAAAGTTAGCAA	58.806	ACGCATTAACCAACAACAAAAAT	59.712	145
Araip.B01_1551	ATAATAATAATAATAATA	ATA(3*6)	5532661	18	AAAGAATTTGGCCAATCAAAATAAGAGTAGTGAAACATTTAAAATTATGTTTTAATACATAGAGGCTCCGTACATATAGAATCACATAATAATG[ATAATAATAATAATAATA]AAAACACTATGATGCTTTATTTGGGCT	AAAGAATTTGGCCAATCAAAATAA	60.077	AGCCCAAATAAAGCATCATAGTGT	60.27	139
Araip.B01_1552	CTCTCTCTCTCTCT	CT(2*7)	5533569	14	TAAAACTAGGAAGGAAAATCGCACAAGCACTATTTTA[CTCTCTCTCTCTCT]ATAATATAAGTGAAGAAAAGATAGTACTAGTTCTAGGCATAAATAATTTGAATACAAGCAGGCATATATGATAGTAGTGTGTTGTAAGGGACAACTACATTTGGA	TAAAACTAGGAAGGAAAATCGCAC	60.028	TCCAAATGTAGTTGTCCCTTACAA	59.808	156
Araip.B01_1554	TTGTTGTTGTTGTTGTTGTTG	TTG(3*7)	5534994	21	GCCACCTATCTGGTGTATCCTTATCATGCAAAGCAAGAGCATTCTCAAACAATTTGTTCTCTTCATGGGTCCATTTTGTGCTGCTCCTATTA[TTGTTGTTGTTGTTGTTGTTG]ATGATGTTGTTATCTCCAAGAAACCAATGAGTTGT	GCCACCTATCTGGTGTATCCTTAT	59.675	ACAACTCATTGGTTTCTTGGAGAT	60.274	148
Araip.B01_1556	ATTATTATTATTATT	ATT(3*5)	5538197	15	TCTTTTCGCATTTGATTTCTTTTTTTTTTCTTTTTTTTCTCTTCCTCCTCCGTC[ATTATTATTATTATT]ATCGTCTTTTTTATATACGTAAATGCTACTGTTCATTTTCTTTTAATTTTTTGTATTTGTTCTGCTTAATTTCATTGCGTTA	TCTTTTCGCATTTGATTTCTTTTT	60.433	TAACGCAATGAAATTAAGCAGAAC	59.716	151
Araip.B01_1557	ATATATATATAT	AT(2*6)	5552059	12	TGGTTAAACCCAATCTTAGATGCTTAAATAAATAGAGA[ATATATATATAT]ACTGTATGTGTAGTGATTTGCTTTTATTAGTTGGCATTATTATTTACCCTTTGAATGATGAATACTTGATTTTACGTAGTTTGGTTTATTGCAGAAAGTGTCCATTG	TGGTTAAACCCAATCTTAGATGCT	60.245	CAATGGACACTTTCTGCAATAAAC	59.939	157
Araip.B01_1559	ATATATATATAT	AT(2*6)	5553448	12	AACTTGCTCTACCATCAAGCTTCTTTGACCAACCTAATTAGTTTATGTATCTACCTTAGTCTATAATGAAGAATCAATGA[ATATATATATAT]TTGGATCATTGATGAATTTTGTATAAATAA	AACTTGCTCTACCATCAAGCTTCT	59.98	TTATTTATACAAAATTCATCAATGATCC	58.007	122
Araip.B01_1562	TATATATATATA	TA(2*6)	5567205	12	TGCATGCATCTACCAAATTTTTATAT[TATATATATATA]TGCAACATGCCCAATTGAACAAATTGTACGTTTTATTAATTAACCAAAATATTATATACATAAAACATTATAAAAGTGAATCATTTTTCACCCCCTTGGAATCAAATGTTATAT	TGCATGCATCTACCAAATTTTTAT	59.783	ATATAACATTTGATTCCAAGGGGG	61.245	152
Araip.B01_1563	GCCGCCGCCGCCGCC	GCC(3*5)	5568329	15	GAAGCATGCATATCGCTAGAAGTAGCATGGTTCGAATTCCGAATGCCGTT[GCCGCCGCCGCCGCC]ATAGCCACCCCTTTTGAGAGTAATA	GAAGCATGCATATCGCTAGAAGTA	59.936	TATTACTCTCAAAAGGGGTGGCTA	60.355	90
Araip.B01_1564	TATATATATATA	TA(2*6)	5568850	12	ATCTTCAAGCCACCAATATACGATATTATCCATTATTATATTGGTGAAATAATTAATG[TATATATATATA]GTGAAGGATGAAAATATTTGGTAACAA	ATCTTCAAGCCACCAATATACGAT	60.12	TTGTTACCAAATATTTTCATCCTTCA	60.012	97
Araip.B01_1568	ACACACACACACAC	AC(2*7)	5577629	14	AGTTAATACAAATCATTGGGTCCGATTTGTTATATATAT[ACACACACACACAC]ATAAGTGTGTGTGAGTTGTACACGAGTGATC	AGTTAATACAAATCATTGGGTCCG	60.344	GATCACTCGTGTACAACTCACACA	60.14	84
Araip.B01_1570	TAATAATAATAATAATAA	TAA(3*6)	5581471	18	TTTGGAGACCAAAACGAATAAATACTC[TAATAATAATAATAATAA]TTTTGAAATTAAATATAAAAAAACTTACATAATTAGAATAGTAGAGATAATTGATAATATGAAGTTTAGGACGATCAACATCT	TTTGGAGACCAAAACGAATAAATA	58.998	AGATGTTGATCGTCCTAAACTTCA	59.2	128
Araip.B01_1571	GAAGAAGAAGAAGAA	GAA(3*5)	5581612	15	TGAAGTTTAGGACGATCAACATCTTTATATTTTTGTTTCTTTGACATTGTAATTTTTTTTAATG[GAAGAAGAAGAAGAA]ATTAAAATGGTGAAAAAGAAGAAGAAGAGAGAAAATGGTGG	TGAAGTTTAGGACGATCAACATCT	59.2	CCACCATTTTCTCTCTTCTTCTTC	59.777	120
Araip.B01_1573	TGTGTGTGTGTG	TG(2*6)	5589380	12	CATTGAAATGAAATTAAACCACACATGTATTTATACACAAATATATTGGTGGCTGATTTTAGTGACTAATTTTGGTGTACAAATAATATTTTTGATATATATTA[TGTGTGTGTGTG]TATTCATAATTTTTCAAAATGTAATGCATATGTGCAC	CATTGAAATGAAATTAAACCACACA	60.032	GTGCACATATGCATTACATTTTGA	59.801	153
Araip.B01_1576	ATATATATATATATATATAT	AT(2*10)	5594258	20	AATGGTCCGATTTGAGTGTG[ATATATATATATATATATAT]GTTCCTACCCAAGCTGAGCAGCCCATTTCATTTTCTTCTTCTCCGGTGCTACAAGTATTTAAACTTCTTCTCTCCAGATCTCTTCCTCTTGT	AATGGTCCGATTTGAGTGTGA	60.368	ACAAGAGGAAGAGATCTGGAGAGA	60.02	132
Araip.B01_1581	GAAGAAGAAGAAGAAGAAGAA	GAA(3*7)	5618782	21	TGAAATTGCAAAAACCTTGAAGTAATGTGAATAAGTAGAG[GAAGAAGAAGAAGAAGAAGAA]ATAGAATATACCAAAAAGCATAAAAAGAGTTAGAGAGTGGTGTGTCGTGAATCCTGTGAAGCAAAACACGATTCTCTTTGACCTTC	TGAAATTGCAAAAACCTTGAAGTA	60.038	GAAGGTCAAAGAGAATCGTGTTTT	60.044	147
Araip.B01_1582	TTTTATTTTATTTTATTTTA	TTTTA(5*4)	5631719	20	ACTAAATGCAAGAATGGTTTCGATTTTGTAGTAAATGCAACAATTTTATTTTTATTCCC[TTTTATTTTATTTTATTTTA]TTCTTTTACATTTTGAAAGGGATTAAAGAAATGAGTTGGGTTTTGGATTTTAACAAAA	ACTAAATGCAAGAATGGTTTCGAT	60.251	TTTTGTTAAAATCCAAAACCCAAC	60.33	137
Araip.B01_1586	ATAATAATAATAATA	ATA(3*5)	5634318	15	TGCAAATGAAGAAAACAAAGAAAGTCCCCATTATTTTAC[ATAATAATAATAATA]ATGTTGGACACCAACAACATCATAAGAAGACTCATCATCATGCTTCTTTGCTGACAAATTTTAA	TGCAAATGAAGAAAACAAAGAAAG	59.817	TTAAAATTTGTCAGCAAAGAAGCA	60.277	118
Araip.B01_1587	GATATGATATGATATGATAT	GATAT(5*4)	5636233	20	AAGTGAGTTCTGTGTAGCATCAGAGTTAATGAATTATTCACTAATG[GATATGATATGATATGATAT]CACAGACTCATAGCTTTGATTCAGATTTGATTTCATT	AAGTGAGTTCTGTGTAGCATCAGAGT	59.945	AATGAAATCAAATCTGAATCAAAGC	59.879	103
Araip.B01_1588	ACACACACACACACAC	AC(2*8)	5639963	16	GCTTCGATTTGAGTTTTCTCTTGTTTCTAATTTGGCCATGATCCCAATGCCAAATCCAAATCACAATCATCCCATGTG[ACACACACACACACAC]TTTTGCTTAATTGCTTCATTCAAACTCTCTTCATTCATTCAAAATCCCAATATCCCATCTAAC	GCTTCGATTTGAGTTTTCTCTTGT	60.287	GTTAGATGGGATATTGGGATTTTG	59.828	157
Araip.B01_1589	TGTGTGTGTGTG	TG(2*6)	5646825	12	TTCAATGCCTTTAGACCCAATTATGGATCCTTCTATATGCAAATATTTTGTTTAATCTAATATAATATCCTGTTTTTTTCAATTTGTA[TGTGTGTGTGTG]TTGTTTATAATTTTTTTTTGACGGGCTTTGTTTATGAATTTG	TTCAATGCCTTTAGACCCAATTAT	60.095	CAAATTCATAAACAAAGCCCGT	60.232	142
Araip.B01_1594	AAGAAGAAGAAGAAG	AAG(3*5)	5654944	15	CTAATGATGGAGGAGAAGGAGAAAAAGA[AAGAAGAAGAAGAAG]TTCCAATGAAAAAAGAAGGAGGAAGAGGAGGAGGAGGTGGTGTTGGTGATGACAACAATAACGAAAGA	CTAATGATGGAGGAGAAGGAGAAA	60.089	TCTTTCGTTATTGTTGTCATCACC	60.276	111
Araip.B01_1599	ACTACTACTACTACT	ACT(3*5)	5675521	15	TTGTTTGGGAAGAAGTAATCATCATGCTTCCAAGGCACATCAATATCATCCTCCTTTCAGCCACGGTACTC[ACTACTACTACTACT]CATAAAATGGTCGTTAATTGATTTGCTAATTGGAATGAGTTATTCTTGATATTCTGTGATCTGTGCAAAACATT	TTGTTTGGGAAGAAGTAATCATCA	59.878	AATGTTTTGCACAGATCACAGAAT	59.94	160
Araip.B01_1600	TAAATAAATAAATAAATAAA	TAAA(4*5)	5685910	20	TTTAGGATTTATGGTGTCTATGGCCGACTCCAAAGGCGAAGTTGTGGTGGTGTTGGGAGGGAAAAAATGATGAGAAAGAAGATTACGAATAAAAAGG[TAAATAAATAAATAAATAAA]ATATCAGAAAAAATTAGTTTGAAATTGGACACAAAATTGGTTC	TTTAGGATTTATGGTGTCTATGGC	58.532	GAACCAATTTTGTGTCCAATTTC	59.622	160
Araip.B01_1605	TTATTTTTATTTTTATTTTTATTT	TTATTT(6*4)	5710085	24	CGAAAATATCTTCCCTCTTTTTCAAAAATTTCTTTTTAATTAACTAA[TTATTTTTATTTTTATTTTTATTT]TTGATTTCAAAAATTTTCGAAAATTACTAATATTTTTCAAAAACCATTTTCGAAAATCACTAACTCTTTTTCAAAAATATTTTCGAAAATTCTCCCTCTCCCACCTTATTCTAT	CGAAAATATCTTCCCTCTTTTTCA	59.973	ATAGAATAAGGTGGGAGAGGGAGA	60.65	185
Araip.B01_1613	TTGTTGTTGTTGTTG	TTG(3*5)	5750665	15	TATCTGGATCGTCCACCATATGTAATTATTTTTTATCTTTGTTCATTTATTATTATTATTGTTATTATTATTGTTCTTA[TTGTTGTTGTTGTTG]TTTTTGTTTTTGATACTCATTATATTTCTTATTTTGTTTCGGAATTCAAGAGATTT	TATCTGGATCGTCCACCATATGTA	60.459	AAATCTCTTGAATTCCGAAACAAA	60.326	150
Araip.B01_1615	AATAATAATAATAATAATAAT	AAT(3*7)	5754158	21	AAACAACAACAGGATCTACAGCAATAACAACAACAAATAATTCTAACTATTGCTTTACAATTC[AATAATAATAATAATAATAAT]AACTGCTTACTTGAATTGATATATTCAGGAAATTTTGGTGCATTCATAG	AAACAACAACAGGATCTACAGCAA	60.095	CTATGAATGCACCAAAATTTCCT	59.407	133
Araip.B01_1616	AATAATAATAATAATAATAATAATAATAATAATAATAATAATAATAATAAT	AAT(3*17)	5757352	51	AGGACCGTTCTTGTCATTATTACCAATTATGATAACATTTTTTTTAATACATCTCAAATTTTAAAATTTGTTTAATATTTATTTTCAAAATGTTATAATTAAAAGTATTGANNNNNNNNNNNNNNNNNNNNNNNNN[AATAATAATAATAATAATAATAATAATAATAATAATAATAATAATAATAAT]AACTGCTTACTTGAATTGATATATTCAGGAAATTATGGTGCATTCATAG	AGGACCGTTCTTGTCATTATTACC	59.69	CTATGAATGCACCATAATTTCCTG	59.768	236
Araip.B01_1622	GAGAGAGAGAGA	GA(2*6)	5809196	12	TACACAAATTTTTGCACAATGAAAAAAATCTCATGTCTTAAACTGTTGAAACTGTAATGTTGATAGTTTGATAAACCAAAAGGATT[GAGAGAGAGAGA]AAAAAAATGAGTTTTTCTCATTTTGAAAAGAA	TACACAAATTTTTGCACAATGAA	58.2	TTCTTTTCAAAATGAGAAAAACTCA	58.584	130
Araip.B01_1624	TTGTTGTTGTTGTTG	TTG(3*5)	5827114	15	GTAGAAGAAGGAGTGGTACCTCGGCGAAGCAAGCGGCGAAAGCGCTGCAGAAGAAGGCTTGGGCGAATGAAATCTGGGAAGCGGAATTGGGATCTGACA[TTGTTGTTGTTGTTG]AAAAATGTGAAGTGAAAGAATGCGGTTTTTAT	GTAGAAGAAGGAGTGGTACCTCGG	61.673	ATAAAAACCGCATTCTTTCACTTC	59.918	146
Araip.B01_1627	ATATATATATAT	AT(2*6)	5832007	12	TCCACAACCAATTATATCCAAAATACACATC[ATATATATATAT]CAAGTTGATAACTAGAGTATATAGTTCTACAACTCTAGAAATATGACAATAATGATATTTGTGAGCTACTAATATTGTCAATTAACATAATCTTACTCACATTGACAAAAGCCC	TCCACAACCAATTATATCCAAAAT	58.612	GGGCTTTTGTCAATGTGAGTAAG	60.048	157
Araip.B01_1635	TCATCATCATCATCATCA	TCA(3*6)	5860022	18	ACTTCCTCATACCCCTCTCTTCATGG[TCATCATCATCATCATCA]ACAGAAAATTCAGAAAATTCAAACAACATGCACAACAAATTTTACAAAAAATTCAGTCCACATATTTCACCAAAGTTTCAGCAACAACAATA	ACTTCCTCATACCCCTCTCTTCAT	60.704	TATTGTTGTTGCTGAAACTTTGGT	59.972	136
Araip.B01_1639	GGTTTTGGTTTTGGTTTTGGTTTTGGTTTT	GGTTTT(6*5)	5866190	30	TGTTTTGCAAGTTTGAGGAATAAGGAAATA[GGTTTTGGTTTTGGTTTTGGTTTTGGTTTT]GGAGAAAACGAATGATGCAGAGTGAGAAGCTCTGTGGCGGTGAAAGTGTTTGGAGGAAGGAAATATTGTTATTGTTGCTTAGGTTGGTGCTA	TGTTTTGCAAGTTTGAGGAATAAG	59.715	TAGCACCAACCTAAGCAACAATAA	60.076	152
Araip.B01_1642	TCTCTCTCTCTCTC	TC(2*7)	5884476	14	AATTATGGGAGGGTTCTATGTTGAGGAAGTAGGTATTTATAAGAAATTAT[TCTCTCTCTCTCTC]TTACATTAGATATTGAAACAGTAGTGACAATGGAATAGATTAGATATATTGAAACAATAGTGAGAATGAAAAGAGACAGGATCTACATGACCG	AATTATGGGAGGGTTCTATGTTGA	59.975	CGGTCATGTAGATCCTGTCTCTTT	60.885	157
Araip.B01_1650	CGACCCGACCCGACCCGACC	CGACC(5*4)	5938512	20	GTCACAAGGTAAGCTGGTTGGGCAACCCGACCCGCGA[CGACCCGACCCGACCCGACC]TACGACCCGCGTGCCACCTGTGCGCCAGCGTGCCTCCTTCCGCCTCTCCTGTGCTGCCACGTGTCGTCACTCGCTGACGTGGCACTGACGCATTGCTGACATG	GTCACAAGGTAAGCTGGTTGG	59.648	CATGTCAGCAATGCGTCAGT	60.907	160
Araip.B01_1654	ATATATATATATATATATATATAT	AT(2*12)	5950976	24	AACTATAGTGACTGGCATTCTGGCAACACTAAAATTTAATA[ATATATATATATATATATATATAT]GATTGAGTAGTGTTAGGAGGCCAGCAATTTTTATGATTTGTAGTCATCAAGTAGCTATTAATGATATTTTTAATGGTGCCAGATTTTATCC	AACTATAGTGACTGGCATTCTGGC	60.887	GGATAAAATCTGGCACCATTAAAA	60.405	156
Araip.B01_1656	TATATATATATATA	TA(2*7)	5970182	14	AGTCCCTGGATTATTTTGGATTTTTTGTT[TATATATATATATA]CCTATGAACTTAGCTTACTCTCCAAGAATTTTGTTTATTTTGTTCCTCATAGAGGCTACAAGAGAGTTAGGGGCTTAA	AGTCCCTGGATTATTTTGGATTTT	60.288	TTAAGCCCCTAACTCTCTTGTAGC	59.519	121
Araip.B01_1657	TATATATATATATATA	TA(2*8)	5970301	16	TAGGGGCTTAATTCTGTATTTTGGGTGTTGGGATACTT[TATATATATATATATA]TTGTAAATATTCTCCGGCCAGCCTTGACTTCGCAGGTTGAGTCAGGAGCTAGTTCC	TAGGGGCTTAATTCTGTATTTTGG	59.785	GGAACTAGCTCCTGACTCAACCT	60.306	110
Araip.B01_1660	ATTATTATTATTATTATTATTATTATTATTATTATTATTATT	ATT(3*14)	5977644	42	CAAGAGTAACAATAATCCAAATATCCAATACATAGTACAATTTTTAATTACTTTAATTTATAAAATTCTGTAACTTATATTTTTTTAAATATTATATATAAAAAATATTTATTTTTTTA[ATTATTATTATTATTATTATTATTATTATTATTATTATTATT]GAAATAGTTATATGATTACTGATAGTGTTATTATAGACTAAAAGTTAGTTATAATAATTGATTTGAATGTACTAATCCAAATATGGTGTGATGCAATTACAAACCTACATTGGCATACTCTGGAAATTCT	CAAGAGTAACAATAATCCAAATATCCAA	59.945	AGAATTTCCAGAGTATGCCAATGT	60.256	291
Araip.B01_1661	TTATCTTATCTTATCTTATC	TTATC(5*4)	5978719	20	AGAAGTCTCGTAACCCACAAATTCAGCCCAACAGAATACATCAATTCAATTACAAATTTAGTCTTTA[TTATCTTATCTTATCTTATC]TTTATGTTATCTTCTTATCTTATCTTTACTTTTACTTTCGTAGGCAATGCACTA	AGAAGTCTCGTAACCCACAAATTC	59.94	TAGTGCATTGCCTACGAAAGTAAA	60.195	141
Araip.B01_1664	AAATAAATAAATAAATAAAT	AAAT(4*5)	5990491	20	AAAATGAAAAATGCTGGACATACATGCTCAACGATTGAAATTACCATACAAATTCTATATTCCATA[AAATAAATAAATAAATAAAT]ATATGCTTAAAGACAATCATTGCCCTTATCACAAACTATTTTAATTAACGACACAAACGTAAAGACATATGC	AAAATGAAAAATGCTGGACATACA	59.788	GCATATGTCTTTACGTTTGTGTCG	60.802	158
Araip.B01_1668	ATATATATATATATATAT	AT(2*9)	6006859	18	TGTTGGGTAAAATTTTCGAAGCTATCA[ATATATATATATATATAT]AAAAGCTCTACCAACAGGAATTTTACTAATTTGACACACCAATTAAGAGGCATTAA	TGTTGGGTAAAATTTTCGAAGCTA	61.111	TTAATGCCTCTTAATTGGTGTGTC	59.457	101
Araip.B01_1679	ATTTATTTATTTATTTATTT	ATTT(4*5)	6041795	20	TTTTCATACCTTGCCAACAGTTTATTTAG[ATTTATTTATTTATTTATTT]TGTCAAAAAATTGACAATTCTTCAAAGATTTGTTTAATATTTTCTTTCTTAATTTCATAAATACATCGTAAAAAACTTTTCAAACACTTTTTTAATACTTTAATTTTCAAAAAAAAAAAATTCTTAATCCATGGTAAAATTAAACGAGG	TTTTCATACCTTGCCAACAGTTTA	59.937	CCTCGTTTAATTTTACCATGGATT	59.56	198
Araip.B01_1681	TATATATATATA	TA(2*6)	6044259	12	ACAAGTTCCACAGCCCTCTTTTTTCAACAAG[TATATATATATA]TCTCGCGGCACCTTCACATTGCATGTGAGAGCAAAATTTTA	ACAAGTTCCACAGCCCTCTTT	60.16	TAAAATTTTGCTCTCACATGCAAT	60.032	84
Araip.B01_1682	GAGGAGGAGGAGGAGGAG	GAG(3*6)	6053001	18	ACTATAGGCTGAGAAGGAGTCCCGACGTTCC[GAGGAGGAGGAGGAGGAG]AAGCAACCGCCCTAGCGCCACCGGACCTGGCGCGAGACCTTGCTTTGGCCTCCTGGACCCTTTGGTAGGACTCCTGGGCATTTGTTTTTGCCATCTCTGAAA	ACTATAGGCTGAGAAGGAGTCCC	59.309	TTTCAGAGATGGCAAAAACAAAT	59.997	151
Araip.B01_1684	GATGATGATGATGATGATGATGATGATGATGATGATGATGATGATGATGATGATGATGATGATGATGATGATGATGATGATGAT	GAT(3*28)	6061455	84	TTCTTTATCTTCTGCTTTAATTG[GATGATGATGATGATGATGATGATGATGATGATGATGATGATGATGATGATGATGATGATGATGATGATGATGATGATGATGAT]ATTGTATGTGAGAGCAAGTATTTCTATTGAA	TTCTTTATCTTCTGCTTTAATTGG	56.255	TTCAATAGAAATACTTGCTCTCACA	57.398	138
Araip.B01_1689	TTCTTCTTCTTCTTC	TTC(3*5)	6078395	15	ACACCCAAATTTGCTACAAATACAGAAAAATATTTTTTCTAATGCTATATTT[TTCTTCTTCTTCTTC]TTTTCCTTATTTTTTTTCTTTCTTGTAAGTTCATCCTCTTCCA	ACACCCAAATTTGCTACAAATACA	59.72	TGGAAGAGGATGAACTTACAAGAA	59.304	110
Araip.B01_1691	AAGAAGAAGAAGAAGAAG	AAG(3*6)	6079000	18	GAGTAAAATAAGAAGAAACTTGAGAAGATAAAATAAGAAAAAAAAGATGAATAAGAAAAAAAAATAGAAGATGATGAAA[AAGAAGAAGAAGAAGAAG]CAGCAGAAGATGAGGAGGAAGGAGAAAAAGAGTTTTGAAT	GAGTAAAATAAGAAGAAACTTGAGAAGA	56.672	ATTCAAAACTCTTTTTCTCCTTCC	58.448	137
Araip.B01_1694	TATATATATATATATATATATA	TA(2*11)	6094036	22	AACCGAACTTGAATTTGGATAAACTCAAATTTAGCTCGTGAGTTGGCTCGAT[TATATATATATATATATATATA]ATAGTAATATATAATTTTAATGTAGGACATAAATAAAAAAATCAAAATTATGTTTCTGTTATTTAAGTCGGCTCGTGAGTT	AACCGAACTTGAATTTGGATAAAC	59.682	AACTCACGAGCCGACTTAAATAAC	60.083	155
Araip.B01_1699	TCTTCTTCTTCTTCT	TCT(3*5)	6104616	15	TTCTTGCTACGTGGACACTGTAATGATTAGTTGACGTAACAAGATTTGTATTTTGGACCTAATTTGGTCCCTGAAACCCTAACTTCTGCATCCTCCTCCTCCCCCCTCCCC[TCTTCTTCTTCTTCT]CCTTCTTCTCCGAACTTATGCTCAAACAGAGAGA	TTCTTGCTACGTGGACACTGTAAT	60.115	TCTCTCTGTTTGAGCATAAGTTCG	60.075	160
Araip.B01_1702	GTGTGTGTGTGTGT	GT(2*7)	6130534	14	TGTTTTAATGAAAATGTTTGGGGGGTGTGTGTCAGA[GTGTGTGTGTGTGT]GCATGATCATTTCTAAGTATTGAGTTATTGTCACTTCTTTGCGCTTATGTTTGTGATAAC	TGTTTTAATGAAAATGTTTGGGG	59.974	GTTATCACAAACATAAGCGCAAAG	60.083	110
Araip.B01_1703	CAACAACAACAACAA	CAA(3*5)	6135024	15	ATGGGAAGAAAAGCATATCACAACAG[CAACAACAACAACAA]AGCTTTAGCTTAATAGGTAGGGTTCGTTACATGAATTAAACGACACCATGGCATCATGCCATTATATTATGTGTCATGTCTCTGGCGAGATCGTTTACATAGAAATCTCGCTTGACCA	ATGGGAAGAAAAGCATATCACAAC	60.582	TGGTCAAGCGAGATTTCTATGTAA	60.147	159
Araip.B01_1704	GAGAGAGAGAGAGAGAGAGAGAGA	GA(2*12)	6139113	24	TTAAACTCTTGAGTTGACTGTCC[GAGAGAGAGAGAGAGAGAGAGAGA]GGGAGTATATAGCAACTAAAAAGTGGGAAGAAGTGCAAACAAGAAAGGAAAGAAACAATGAATGGTTTGGGTGAAGAAAATCAGGAATGAGAGCAT	TTAAACTCTTGAGTTGACTGTCCG	59.855	ATGCTCTCATTCCTGATTTTCTTC	60.102	143
Araip.B01_1708	TTTTATTTTTATTTTTATTTTTATTTTTAT	TTTTAT(6*5)	6162095	30	ATCGGAACGGTTATTTCTTCAA[TTTTATTTTTATTTTTATTTTTATTTTTAT]TCATGAATTTGATTGTTTCATCCGCAATTTGTTCGATCACTATATTTCGTTTCATTCCAGATTTTCAGTCATTTAAGCTCTCTGCCAGAAT	ATCGGAACGGTTATTTCTTCAAT	60.089	ATTCTGGCAGAGAGCTTAAATGAC	60.275	143
Araip.B01_1713	TTCTTCTTCTTCTTCTTCTTCTTCTTCTTCTTCTTCTTCTTCTTC	TTC(3*15)	6191210	45	AAAAGAAGAAGATAACCCTAGCCCGTTTCG[TTCTTCTTCTTCTTCTTCTTCTTCTTCTTCTTCTTCTTCTTCTTC]CGAGCTCACTTTCCTTCCTCCCAGCCCCCACCATCACCAAAGGCAGAAACCCCCACTCTATTCACTGCGTATCCCAAC	AAAAGAAGAAGATAACCCTAGCCC	59.585	GTTGGGATACGCAGTGAATAGAGT	60.766	153
Araip.B01_1717	ATATATATATATAT	AT(2*7)	6209684	14	ATAGCATATGCACATCATCAATCCCAACATTTGCAAGCTTGAAGGCAGCATTCTACTGTACTTGTTGAATGTAATAATTTGTAAAGAATGTAAAGTTAGTTA[ATATATATATATAT]ACATTATCGATATTGTAATTGGGGATTAGCTTGGATAGA	ATAGCATATGCACATCATCAATCC	60.095	TCTATCCAAGCTAATCCCCAATTA	60.175	155
Araip.B01_1718	TATATATATATATATATATA	TA(2*10)	6210599	20	GGCCTATTTATGGGCTATTAATCCGTAGCTAATTTTTTTTTCAATTTAAAAAAAAATTCTCAACTATAATTACCAATTGAATATTTTTTTTAAATTAATATTGCATATATT[TATATATATATATATATATA]CACATACTAAAATAATTTTATAACAATATAAACAATCAAAGCAACGA	GGCCTATTTATGGGCTATTAATCC	60.256	TCGTTGCTTTGATTGTTTATATTG	58.327	178
Araip.B01_1721	ATATATATATATATATATATAT	AT(2*11)	6217540	22	TATTATTGTCATGGGTTAAGGTGGGAAAGTAATTTAATAATTAACTTATATTTTTAGACAAAAATAATAAG[ATATATATATATATATATATAT]AGAATCNNNNNNNNNNNNNNNNNNNNNNTTTTCCCGGAAATTAGGAATAACCAAAATAAA	TATTATTGTCATGGGTTAAGGTGG	59.089	TTTATTTTGGTTATTCCTAATTTCCG	59.899	153
Araip.B01_1723	ACACACACACAC	AC(2*6)	6222597	12	AAGAACTTTATCCGGTGAACAAACTAATACTTTAATTTCTGCTACAATAAGTTGAATACTATACTTTAATTAGTAGAAAACTTTCTACTACTAT[ACACACACACAC]TACTTTTTATACGTGTATATATATGCATCTTTTGGCTAACATCAATTTG	AAGAACTTTATCCGGTGAACAAAC	59.825	CAAATTGATGTTAGCCAAAAGATG	59.904	155
Araip.B01_1728	TTCTTCTTCTTCTTC	TTC(3*5)	6233501	15	ACTTTAATAAAACCACCGAACCAAGCCCACCACCACAGCGCCACCGCGACCACCTTTCCCCCTCTCCCTT[TTCTTCTTCTTCTTC]TCTCATCTCTTCTCTGTCCCCTTG	ACTTTAATAAAACCACCGAACCAA	60.041	CAAGGGGACAGAGAAGAGATGAG	61.637	109
Araip.B01_1730	TGGTGGTGGTGGTGGTGGTGGTGGTGGTGG	TGG(3*10)	6234319	30	CTGTTGAATTTGCTTCTTTTTCAGTTTTTCTACCTCTGTTTCTGATTTTTCTGTTTATTATTTTGCTATTGAATT[TGGTGGTGGTGGTGGTGGTGGTGGTGGTGG]TGATGGTGTTGTGGAGGAGGAGGTAATTGTGTTGTTAATGGTGAGGG	CTGTTGAATTTGCTTCTTTTTCAG	59.49	CCCTCACCATTAACAACACAATTA	60.037	152
Araip.B01_1732	AATAATAATAATAATAATAATAATAATAATAATAATAATAATAATAATAAT	AAT(3*17)	6238516	51	TGCTCCTGAGTTCGTTACTATCTGTTATTGTTTGTTAAATG[AATAATAATAATAATAATAATAATAATAATAATAATAATAATAATAATAAT]AAAAAAGAACGTTGTGGAAGAGG	TGCTCCTGAGTTCGTTACTATCTG	59.968	CCTCTTCCACAACGTTCTTTTT	59.669	115
Araip.B01_1734	TATATATATATATA	TA(2*7)	6242849	14	AAATAAGGGCAATAGCTAGCAGAAGTTAGAAAGCCTTCTATGAAAATGCAAGTG[TATATATATATATA]CCCTTAATTATTTTTGTTAAGAAAAATTGATGAGAAGTGACCTTATTATAGCAGGGG	AAATAAGGGCAATAGCTAGCAGAA	59.827	CCCCTGCTATAATAAGGTCACTTC	59.464	125
Araip.B01_1735	ATATATATATAT	AT(2*6)	6244310	12	ATTACATTTGCACTCACCACACTTTAAACTTACACCAAAAAAGTCAGAAC[ATATATATATAT]CTCCTAAATAAAATTTAGTTGGAGAGCCATAATCCCAACTAAATTCAG	ATTACATTTGCACTCACCACACTT	59.867	CTGAATTTAGTTGGGATTATGGCT	59.781	110
Araip.B01_1736	TAATAATAATAATAATAATAA	TAA(3*7)	6256818	21	TACACATTCCTTTTCTTTCTTGCCCTCTTAACTAATTCAAATTTATAAAC[TAATAATAATAATAATAATAA]AGTTTGAAATTCTGTTTGTAGTTCCAATTTCTATGAAGTGCTCAA	TACACATTCCTTTTCTTTCTTGCC	60.82	TTGAGCACTTCATAGAAATTGGAA	60.128	116
Araip.B01_1737	AAATAAATAAATAAATAAAT	AAAT(4*5)	6258728	20	GTATCTTCCCAGTATGAATGGACGTGTAA[AAATAAATAAATAAATAAAT]CAAAACATGCGTGTTTGAGTTTGACAATCTTGGTT	GTATCTTCCCAGTATGAATGGACG	60.937	AACCAAGATTGTCAAACTCAAACA	59.948	84
Araip.B01_1742	GAGGAGGAGGAGGAG	GAG(3*5)	6280162	15	GAATAAGAAGAAATTCGAGGAGGAAGAA[GAGGAGGAGGAGGAG]AAAAAGGAGAATGAGAAAGAAACAGAGAAGGAAAAGGAGAAGAGCGCGTTATTTAAAAAG	GAATAAGAAGAAATTCGAGGAGGA	59.286	CTTTTTAAATAACGCGCTCTTCTC	59.953	103
Araip.B01_1743	TTCTTCTTCTTCTTCTTCTTCTTCTTCTTCTTCTTCTTCTTCTTCTTCTTCTTC	TTC(3*18)	6281592	54	AAATTGCTCTTGTCTAACGCTTCTTCTCCCCCACGT[TTCTTCTTCTTCTTCTTCTTCTTCTTCTTCTTCTTCTTCTTCTTCTTCTTCTTC]TCATGCTTGTTTACGCACGGAGCGTCTTCTTCTTCTTCGCGTTCCTCCTTCTCCTCCTTTTT	AAATTGCTCTTGTCTAACGCTTCT	59.983	AAAAAGGAGGAGAAGGAGGAAC	59.253	152
Araip.B01_1745	TTCTTCTTCTTCTTCTTC	TTC(3*6)	6285568	18	GGTTTCTTGCGTCGTCTTTAATGAT[TTCTTCTTCTTCTTCTTC]TGCTTCGTCATCAGAGGAAGGTCGAGAGGAAGCTGCAATAATGGGTTGGACAAGGCCAATGCCGAAGAATCCAAGGAGGTAGATGAGGGAGAAGAAGTGGAGGTCAGTAACGAAAC	GGTTTCTTGCGTCGTCTTTAAT	59.672	GTTTCGTTACTGACCTCCACTTCT	60.095	159
Araip.B01_1753	AGAGAGAGAGAGAGAGAG	AG(2*9)	6308540	18	GTTCCAGCTAAGTTTCTGAAGGAGGCGGTGTTCGTTGCGGTGCCGGCAGCAGAGTTTGCAGGCGGCGGCAGAGGCTGGCGGCGAGGGAGGAAGGAAAGTGAACTCGGAT[AGAGAGAGAGAGAGAGAG]ATTTTTGTCCTTGATGTTTGCTAAA	GTTCCAGCTAAGTTTCTGAAGGAG	59.954	TTTAGCAAACATCAAGGACAAAAA	60.038	152
Araip.B01_1754	AATAATAATAATAATAATAATAATAATAAT	AAT(3*10)	6310129	30	CAAAAATAAAAACAAAATTCGGAAAAAAATGATAATAATTTACCTTTAA[AATAATAATAATAATAATAATAATAATAAT]TACGAATAGTATGTAATTAGGTTATGTTCAAATCTAAATTTCATTAGGTACACTTAGGAAATTCAAATTCAA	CAAAAATAAAAACAAAATTCGGAAA	59.7	TTGAATTTGAATTTCCTAAGTGTACC	58.985	151
Araip.B01_1756	TCATCATCATCATCA	TCA(3*5)	6325797	15	GCAATGGATAGTACCAAACATGAAACAAACATAC[TCATCATCATCATCA]CCAATTATTATTATATTCATTCTTATCTATTCTGAAAAGACTCAAAATCAAGTTAGAAAATACCTTTTCCTGACAATTTTCTATCAA	GCAATGGATAGTACCAAACATGAA	60.135	TTGATAGAAAATTGTCAGGAAAAGG	59.9	136
Araip.B01_1758	CTCTCTCTCTCTCT	CT(2*7)	6334597	14	TTCAAGAATCTGCATAGCAGAGAGTACTCTGGTCACAAGAAGAAGGTAC[CTCTCTCTCTCTCT]CATGGTAATCAAGTTTTCAATGTTCAAATTTTGTGG	TTCAAGAATCTGCATAGCAGAGAG	60.169	CCACAAAATTTGAACATTGAAAAC	59.68	99
Araip.B01_1761	TTGTTGTTGTTGTTGTTGTTGTTG	TTG(3*8)	6337934	24	TGATACATGACAGAGCACAATGACGTCGTTTGATTCATGTAGCCGACCCCACTTAGTGGGACAAGGCT[TTGTTGTTGTTGTTGTTGTTGTTG]TTTCTGATAATTTATTTGCAATGAAGATTTATATTAGAATTTTGTTGCTTATGAAACAGTCG	TGATACATGACAGAGCACAATGAC	60.067	CGACTGTTTCATAAGCAACAAAAT	59.617	154
Araip.B01_1763	CACACACACACACACACACACA	CA(2*11)	6370706	22	AGGACAAGGACTAATCCATCTTGAATCAGATATATACATTTAACATTAAATTTCCAATAACATTTACATTACTATT[CACACACACACACACACACACA]TATATATGTTAAATAAAATAGTGTTAATTAGAACCAGCCAAACAAAGTATATCC	AGGACAAGGACTAATCCATCTTGA	60.36	GGATATACTTTGTTTGGCTGGTTC	60.133	152
Araip.B01_1768	CTCTCTCTCTCTCT	CT(2*7)	6435413	14	CTGAGACACCTCTTTCTTGTTGAGAAAGGCTGTA[CTCTCTCTCTCTCT]TCTCACCATTTTCAGATCTATCTATCTCTATCACTCTTTCTCTCTCTCTATATATATAGGTAGAGAGAATCACAGGACCC	CTGAGACACCTCTTTCTTGTTGAG	59.603	GGGTCCTGTGATTCTCTCTACCTA	60.022	128
Araip.B01_1773	ACACACACACACACACACACACACACACACACACACACAC	AC(2*20)	6459653	40	TTAGCTACCAAATTAGCCATCCATATAGAATATATGTTGGAATACAAAAT[ACACACACACACACACACACACACACACACACACACACAC]AAATACATGGTAGCTGATTTTTGGTGTGTA	TTAGCTACCAAATTAGCCATCCAT	60.229	TACACACCAAAAATCAGCTACCAT	59.834	120
Araip.B01_1774	TTATTATTATTATTATTA	TTA(3*6)	6463627	18	CAATAGCCCAACTCCAAAACTTATATATTATACTAACATCTCTTCTCTTATCATTCCTTATGGTTGCGTTGCGCTTGCT[TTATTATTATTATTATTA]GAGTAAAGTAATATTTCGGTATCAAAATTTTGGTTAAATTTTAATTTAATTTTTAATGTTATTTCATTTTAAGTTATAATTTATTGATATAAAATTATAGATTATGTATCTATGTTTCTCTTATTTGAGCTAGCT	CAATAGCCCAACTCCAAAACTTAT	59.814	AGCTAGCTCAAATAAGAGAAACATAGA	57.843	232
Araip.B01_1776	TATATATATATATA	TA(2*7)	6465327	14	TATAAATGTTCAAACCCAAGCTCC[TATATATATATATA]TTATTATTATTAGAAACATTTGGGAATTCCATGAAGATCAAACATATATAAACAGAAAATGAAGCCGTTAATAATAACCGA	TATAAATGTTCAAACCCAAGCTCC	60.56	TCGGTTATTATTAACGGCTTCATT	60.113	119
Araip.B01_1777	ATTATTATTATTATTATT	ATT(3*6)	6468096	18	TTTTTAATTATAATGCATGTTATGGTGTTTATATTATAGTGGTTATAGTATTTAAATATTGTTAAAATTAAAATTATTTTATTTTATTATTATTTTAAAAAAAATATGATTTTAATTTTAATAAAATTTGTATAGTCACTGTA[ATTATTATTATTATTATT]TATGAATTACAATTTTTTTAATTCGATAGGTTAAAGATTAAGTCGTCG	TTTTTAATTATAATGCATGTTATGGTG	57.741	CGACGACTTAATCTTTAACCTATCG	59.638	209
Araip.B01_1782	TCCTCCTCCTCCTCC	TCC(3*5)	6494545	15	GTTTATCCAAATAGGTCCAACACCAACAAAAACCACTCATTAAAAACGCGTCATTACACGCGCTTTTTCTTCTTCTCCTTCCCCGCGCTTCTTTCAAATACACACATACA[TCCTCCTCCTCCTCC]TTCCCGCACACAGATTCTTCTTTTGCTTCTCCTC	GTTTATCCAAATAGGTCCAACACC	59.893	GAGGAGAAGCAAAAGAAGAATCTG	60.024	159
Araip.B01_1783	GAAGAAGAAGAAGAAGAA	GAA(3*6)	6495260	18	GAAAGAAGAAAAACTTGCGTGTGCAAATTTGGAAGAAAAAGAAGAAGAAAGAGGAGGAGAAGAAGAAGAAGGAGAAGAAGAAGAATCTGCCCAAATTTG[GAAGAAGAAGAAGAAGAA]ATACGAGGAAGAGGAGAAGGAGAAAGAAAC	GAAAGAAGAAAAACTTGCGTGTG	60.314	GTTTCTTTCTCCTTCTCCTCTTCC	60.229	147
Araip.B01_1789	TATTATTATTATTATTATTATTATTAT	TAT(3*9)	6511245	27	GAAGGGATTAGAATTTATTTTATTTATGTTAAAAAAAATTATTTCTTATTATATATAAGTTTAGATTTG[TATTATTATTATTATTATTATTATTAT]TTTATTTTTTTTTATGAAAAAATGTTGGATATAATATATTTAAAAAGTTTGATTTTTATTATTAATGTTATATATATAAATATAATTTTAATTTAATAAAATTGTTCAATTAGAACAAATTAGCAGAAATTAGCCACT	GAAGGGATTAGAATTTATTTTATTTATG	55.911	AGTGGCTAATTTCTGCTAATTTGT	57.749	234
Araip.B01_1792	GAGAGAGAGAGAGAGAGAGAGA	GA(2*11)	6517101	22	GTTGAACTTGACCAAATGCTAATGCTCTTAAGTCCAATATAATTATTGTGGGTAG[GAGAGAGAGAGAGAGAGAGAGA]GGAGAGGAGAGAAAAGGATAGAACAGTATTTGGAGAAAGCTATATGATGTTTGAGTTCGTTTATGAAC	GTTGAACTTGACCAAATGCTAATG	59.939	GTTCATAAACGAACTCAAACATCA	58.237	145
Araip.B01_1794	ATATATATATATATATATATAT	AT(2*11)	6519956	22	TGCATAGACATTTATATAGACACCAAATACGTTACG[ATATATATATATATATATATAT]TATTTAGATAAATAATAATATATATTATTTTTAAATTAATTTTAAAAATACATATTAAAAATAAGGTTGAATAAATTAATATGTGATGG	TGCATAGACATTTATATAGACACCAAA	58.264	CCATCACATATTAATTTATTCAACCTT	58.004	147
Araip.B01_1797	GAGAGAGAGAGA	GA(2*6)	6549209	12	AGACATTCAAAATGTGTTAGTTATTGTATAGTTATTTTTATCAAAGTATTCATTTATGAAAAGTTTGTTTTANNNNNNNNNNNNNNNNTAATATATTAAATTTGTT[GAGAGAGAGAGA]AAGAGATTTGACCAAGAAACATCTT	AGACATTCAAAATGTGTTAGTTATTG	55.893	AAGATGTTTCTTGGTCAAATCTCT	57.551	143
Araip.B01_1798	TATATATATATATA	TA(2*7)	6549716	14	TTTAACCAAAAACGGAAAACCTTATTCAACTTAAATTAAATAGCC[TATATATATATATA]TGGACCTATCAGCACTTTTATTATTATTATTTTTTCTTTTGGTCAGCATCTTTCCTTTTATTATAATGGGAATGATGTTGGATTTGAATTTT	TTTAACCAAAAACGGAAAACCTTA	60.13	AAAATTCAAATCCAACATCATTCC	60.285	151
Araip.B01_1802	GTGTGTGTGTGTGTGTGTGT	GT(2*10)	6558376	20	ATTCCATGTATTCCACAACATACGAAGTGATTGTTTTGGAATTTCTTTTTCTTTTTCTTTTTTTGGGAGAGAGAAAGAGTTGAACGGTGAAGCAGTTCGGTTTCAGTTTCA[GTGTGTGTGTGTGTGTGTGT]TTTTTTTTTGTGGGTTCGTTAAAGAATT	ATTCCATGTATTCCACAACATACG	59.904	AATTCTTTAACGAACCCACAAAAA	60.137	159
Araip.B01_1804	ATTATTATTATTATTATT	ATT(3*6)	6564907	18	CGTCATACTAGGGAGAGGTATCCACACCCTTATAAGGCATGCTTCGTTCCCCTCCCCAACCGATGTCGAACCTTACA[ATTATTATTATTATTATT]GCCAAAGCCATTAAGGAACAAAGGAAAAAGAAAATGGAA	CGTCATACTAGGGAGAGGTATCCA	60.721	TTCCATTTTCTTTTTCCTTTGTTC	59.875	134
Araip.B01_1809	CTCTCTCTCTCT	CT(2*6)	6598604	12	CTAAGCTTGATTTGGTTTGGATTTGTTGAGATGACTTCTGCCTTTCAAGTTTAGTTTCTCTTTCTTGCTTCTTTGGTGACTATCTTGGTGAAGAAA[CTCTCTCTCTCT]TTCTCTTTCTTACTTTTCCGAAGCTG	CTAAGCTTGATTTGGTTTGGATTT	59.912	CAGCTTCGGAAAAGTAAGAAAGAG	60.07	134
Araip.B01_1816	GTTGTTGTTGTTGTTGTT	GTT(3*6)	6683803	18	CGATTAAATTGTTAGGGTTAGGGATTGGGTTTGGAGGGTTGAAGAATGAGTGCATATCGAAGGGTG[GTTGTTGTTGTTGTTGTT]GCTGCTGCTGCTGGTGTTGGTGTTGTTGAGGGTGATTTGGGGAAGACATCATTTCTCAGATTGA	CGATTAAATTGTTAGGGTTAGGGA	59.671	TCAATCTGAGAAATGATGTCTTCC	59.598	148
Araip.B01_1828	CACACACACACACA	CA(2*7)	6741674	14	CAATTTAACAAACAAAACCCTGTTCTTCTNNNNNNNNNNNNNNNNNNNNNNNNNNNNNNNNNNNNNNNNNNNNNNNNNNNNNNNNNNNNNNNNNNNNNNNNNNNNNNTTCATTTGCATAATCCAAAAAAAAAAAAAA[CACACACACACACA]ATCAAAATCCAAAAGCACAGTACATATTGAAGGCTTTG	CAATTTAACAAACAAAACCCTGTTC	60.065	CAAAGCCTTCAATATGTACTGTGC	60.082	189
Araip.B01_1829	CTCTCTCTCTCTCT	CT(2*7)	6742073	14	TTTCTCTTTTCTTCTTTCTTCCCCCTGTTTTTTCTCA[CTCTCTCTCTCTCT]TCACTACTACTTAACAACTACTTTATTTTTTCTTTTCTTTTTGTTTTTTTTTTTATTTCTAATGATAAAGAAATGTGAAGGAACAGA	TTTCTCTTTTCTTCTTTCTTCCCC	60.529	TCTGTTCCTTCACATTTCTTTATCA	59.215	138
Araip.B01_1832	TTATTTATTTATTTATTTAT	TTAT(4*5)	6747369	20	TGTCTTTCTCATTGTCAGATCCATCTAGTTCTCTGTTTTATTTTTTAATTTCATATA[TTATTTATTTATTTATTTAT]TATTTAGATGTTGATTGAAAATTGTGGTT	TGTCTTTCTCATTGTCAGATCCAT	60.004	AACCACAATTTTCAATCAACATCT	58.847	106
Araip.B01_1837	GAGAGAGAGAGA	GA(2*6)	6769067	12	GTAGCCAGAACTGAGGAGGATAAAAG[GAGAGAGAGAGA]GGCGCGGCGGTGGTGGAGCTTGAGCTTGCTTTGTTCTGCGAACTAGAAAGAACGAGAGAAACAGGGGCTGTGTTCTACTGGTTCAGTGTT	GTAGCCAGAACTGAGGAGGATAAA	60.147	AACACTGAACCAGTAGAACACAGC	59.785	128
Araip.B01_1838	ATATATATATATAT	AT(2*7)	6782673	14	TAGCTTGTAGCTCTTAGTGCATGGAGGCGACAAAAACTAATTAATTAAGAAATGTAAGCTATAATCATTTTGAATACAAAAATATATTAAGAAAGATTTTAATTTTTAAGC[ATATATATATATAT]AAAAGCTAGCCTATGTAAACTTCTCCCAAGA	TAGCTTGTAGCTCTTAGTGCATGG	60.115	TCTTGGGAGAAGTTTACATAGGCT	59.705	156
Araip.B01_1841	AGAGAGAGAGAG	AG(2*6)	6791321	12	TTGAAAAATCAGCTGTCAGAAGTATATTTGATATAAATCGAAAATTTTTAAAATAAAATTGAAACAAAATAAATTTAAAAATATTTTTTAAAATTTTTAGCAAACTTC[AGAGAGAGAGAG]TCTATATTTAATATTAAACATGATCGGTTTATTAATCATACAAGTTCTTATACAAAATTAAAAAACATTTTTGTATAATGACTTTTTTTTAATTTGTCAAAATCAAGAGGCAATTAAGTT	TTGAAAAATCAGCTGTCAGAAGTA	58.261	AACTTAATTGCCTCTTGATTTTGA	58.451	240
Araip.B01_1842	TATATATATATA	TA(2*6)	6792997	12	AACACTTTCCTACTTCAAAGTTTTGTTAATTGATTATATTGATAATTAGTAGCTCTTAATTAG[TATATATATATA]CATGAACTAAACATGCAAAAAACCTAGTCTACAATAAATAAGAGAAAGAGCCATGACTAGAAAAGGTG	AACACTTTCCTACTTCAAAGTTTTGTT	59.228	CACCTTTTCTAGTCATGGCTCTTT	60.178	143
Araip.B01_1846	ATATATATATATATATATATATATAT	AT(2*13)	6827829	26	TGTATATGTACTTTTGGGTTTCGG[ATATATATATATATATATATATATAT]GTATGTATGTATGTATATATGTGTGTATATTCTCCGGCCAGTCTTGACTTCGCAGGCTGAGTCAGGAGCTCGTTATTTTGTATCATTGACTCTCTGTTCCTGTTTTAGG	TGTATATGTACTTTTGGGTTTCGG	59.25	CCTAAAACAGGAACAGAGAGTCAA	58.999	159
Araip.B01_1850	ATATATATATATATATATATATATATATATATATATATATATATATATATATATATATATATATATAT	AT(2*34)	6889823	68	GGTTGTCAATATACAAAACTCTTCCTCTCTTTCTTTCTTTCTTTCATACATTA[ATATATATATATATATATATATATATATATATATATATATATATATATATATATATATATATATATAT]CATCTCTTTTATATTGAGATAGTAATTGTGTTTAATATTGTTATCTAATTATATTTCTGTCTGTTACCTCTTCTTTATTT	GGTTGTCAATATACAAAACTCTTCC	57.356	AAATAAAGAAGAGGTAACAGACAGAAA	57.515	201
Araip.B01_1852	TATTATTATTATTATTAT	TAT(3*6)	6896915	18	AAAATTTTTGTGTGATGTTTGTTTGTATTCAAA[TATTATTATTATTATTAT]TAAAATACCTATTAATATACTGGTTTATATAATTCGAGTTTGAGCTTTGAAATGCTGTGTTACT	AAAATTTTTGTGTGATGTTTGTTTG	59.299	AGTAACACAGCATTTCAAAGCTCA	60.347	115
Araip.B01_1853	GCGCGCGCGCGC	GC(2*6)	6903199	12	AGATTTTGCTATATGTTGCTTCGCGTTCAGGGGCGCGCACGCGCACTTT[GCGCGCGCGCGC]CGATGCTGTCTGTGGCCCACTTTAATGAAATCGCCCCCAGCGATTTTGCAGCTCACTTTGGGCCCAACCCAGCTCATTTCTGATGCTATTCAA	AGATTTTGCTATATGTTGCTTCGC	60.93	TTGAATAGCATCAGAAATGAGCTG	60.738	154
Araip.B01_1854	AATAATAATAATAATAAT	AAT(3*6)	6911006	18	ACGATCCCTATCGTAATTATTCGTTTCTAATTTTAATTAAGGACACTATCATAAATTATAAAAGTTTATTCTTATAAAAAGA[AATAATAATAATAATAAT]TCACAATAGTATTTTGTTGGACATACACACTTATCTCCAACAGCAATCTTCTCA	ACGATCCCTATCGTAATTATTCGT	59.235	TGAGAAGATTGCTGTTGGAGATAA	60.257	154
Araip.B01_1856	ATATATATATATATATAT	AT(2*9)	6917690	18	ACACAAAAACAAGGAGAACAACA[ATATATATATATATATAT]CCACCCTAATTTTTCCCGCGAAAGGGGGAAAGGAACATTCAATCATATATACATAAGTATCCATCAAAGACCCAAAGTTC	ACACAAAAACAAGGAGAACAACAA	59.982	GAACTTTGGGTCTTTGATGGATAC	60.115	121
Araip.B01_1857	ATTATTATTATTATT	ATT(3*5)	6918826	15	GTTGGAGGTGTTGTGAAAAGATGGTGGCGATGCAAAACTCAAACTCGCAAATTCGCGACTAGTATGAGAAGATTATATCATTTAAGTTATAAATGATTGGTACAAATAATTATTTTTTCAAAATAAAAAAAAGTCAC[ATTATTATTATTATT]TTCTAAATTACTACTTTATTAAATTATATTAATATACCAAAAAAGATTTAAGAAAAAGTGACCGAGTAAAATCA	GTTGGAGGTGTTGTGAAAAGATG	60.797	TGATTTTACTCGGTCACTTTTTCTT	59.625	226
Araip.B01_1859	ATATATATATATAT	AT(2*7)	6932186	14	TTTGTGACTCAATAAGACCCTTG[ATATATATATATAT]GGTGGCTATAATAAGTAGTAATTAATGGTATTCCATGGTATTTATAAAGAAGGGAACTTTAAAAATTAGTAAGAATAAACCACAAAAAATGCATGCACCTGAATTA	TTTGTGACTCAATAAGACCCTTGA	60.035	TAATTCAGGTGCATGCATTTTT	59.499	143
Araip.B01_1863	TTATTATTATTATTATTA	TTA(3*6)	6959741	18	TTTTTCTTAGATATCAAGTTGACGTATTTTTAT[TTATTATTATTATTATTA]TTGAAACGGATGTAATATGAAATGTACAAAA	TTTTTCTTAGATATCAAGTTGACGTA	55.859	TTTTGTACATTTCATATTACATCCG	57.253	82
Araip.B01_1866	ATATATATATAT	AT(2*6)	6963335	12	AACTTTGACCGTCCTAAAATTGTGACTGCTGATTAACTTTTTTAATAATATTGAAGAGAGATCTCTCATTCTTACTCTTCACATGTGAACAATCAAATGCTTTATACATCTATAA[ATATATATATAT]CACCTCTGCCTCTCATAAATCATTC	AACTTTGACCGTCCTAAAATTGTG	60.629	GAATGATTTATGAGAGGCAGAGGT	59.997	152
Araip.B01_1867	TATATATATATATA	TA(2*7)	6964621	14	TTTAACTGACTTCGCTCTCAACTGACTAATTACAAGTTAAATTACCAACATTATTCAAACGAATTAGGTCGAATTGAATACTCTCAGATAGAATTTAGATTGGTTTGTGTATTCTTT[TATATATATATATA]TGTATGGAAATTGCATGAAAATGCT	TTTAACTGACTTCGCTCTCAACTG	60.109	AGCATTTTCATGCAATTTCCATAC	61.353	156
Araip.B01_1872	AAGAAGAAGAAGAAGAAGAAGAAG	AAG(3*8)	7008800	24	CTACTGTCATTCTCTGCCTCCTTTCTTGTTCCCCTCGCATCTCTACTCTCAGAAT[AAGAAGAAGAAGAAGAAGAAGAAG]GACAAAATGGGAAAAATACCACCTGCATTTCGATCCGCTGTCACAAACCCTCAATTCAGAAACCCATCTTCTCTACTTCC	CTACTGTCATTCTCTGCCTCCTTT	60.305	GGAAGTAGAGAAGATGGGTTTCTG	59.672	159
Araip.B01_1873	CCGCCGCCGCCGCCG	CCG(3*5)	7012759	15	AATCTCCACATTCATCTCTTCCTCTTTGTACTACATAGATCACTAAAACATGCTTTCTCTTCCA[CCGCCGCCGCCGCCG]CCACAGCTCTCACCCCCACCAAGAAAACAATCGAAACCAATTTCACTTGACCAAATT	AATCTCCACATTCATCTCTTCCTC	59.974	AATTTGGTCAAGTGAAATTGGTTT	60.026	136
Araip.B01_1877	ATATATATATATAT	AT(2*7)	7042226	14	AGCTGCAAATTGAGAAGGTAAAATGATGCATAAATGCATAATATAACACAAGCAGAAAATTGGAATATAAATAA[ATATATATATATAT]ACCAAATTTGAACAATTGGTGATAAAAATGAAAAACTCTGAAAGTAAAACAGAAATGAAGAACAAATTCACA	AGCTGCAAATTGAGAAGGTAAAAT	59.721	TGTGAATTTGTTCTTCATTTCTGTT	59.132	160
Araip.B01_1881	CATATCATATCATATCATAT	CATAT(5*4)	7045923	20	TGGTCAACAATTAAAGTGGAAAGAATGGTGCGAAATAAGAACACAAAAACAAAGAAAAAATGTCCCTTG[CATATCATATCATATCATAT]CAATATAAAGTAAAAAATTGCAATGAGCTTTTGTAGAAAACC	TGGTCAACAATTAAAGTGGAAAGA	59.913	GGTTTTCTACAAAAGCTCATTGC	59.345	131
Araip.B01_1884	TATATATATATA	TA(2*6)	7049207	12	TGAAAAGAAAAATCGAGTGATGAGTGAAAAACATGAATTTCAATGAGAAGTTTTCTGTG[TATATATATATA]TTAGCATGCGGGATATGATAATATACGTGAATCACTTTCATTGAGAAGTTGCAATCTCAATGGACCCCAATCAATTATGAATGACAAAC	TGAAAAGAAAAATCGAGTGATGAG	59.773	GTTTGTCATTCATAATTGATTGGG	59.504	160
Araip.B01_1885	TATATATATATA	TA(2*6)	7053844	12	TCTAATTTCATATCCTTACATTGGTTC[TATATATATATA]TGTATCAGAGAAGAGGAGAATAATTTATTGAAGATGCCACAAGAGAGCTTCCATAATCCATTT	TCTAATTTCATATCCTTACATTGGTTC	58.157	AAATGGATTATGGAAGCTCTCTTG	59.994	102
Araip.B01_1889	ATATATATATATATAT	AT(2*8)	7055408	16	TGATGATGATTGATGAAGGGTAATATAATATACCCCACAAAAATAATATTAGTGTGGGTCCAAAATTTTGTGTGATG[ATATATATATATATAT]TATGTTGTTGGAGCATATAATCTTTGACATTATCTATTAAGCCACTTCATCAAAGCTAGAAAC	TGATGATGATTGATGAAGGGTAAT	59.576	GTTTCTAGCTTTGATGAAGTGGCT	60.306	156
Araip.B01_1891	TATATATATATATA	TA(2*7)	7057589	14	AAGATATGCAGCTTCTCACTTTTGAAGCTTCTGATTTGGAGAAGGTTGGAGTTTCCAGCTTATCT[TATATATATATATA]ATAGAAATCATTCACATNNNNNNNGCAGTTAACTATCAATATTTAAAAGTGTAGACAAAAAATATATTGTTGAATTATTAGACTAAAAAAATGAATTGATAATTAAAAATAATGACAAAAAATAATAAATTCTGATAGTCCTGTAACA	AAGATATGCAGCTTCTCACTTTT	56.601	TGTTACAGGACTATCAGAATTTATTATT	55.444	227
Araip.B01_1893	TATATATATATATA	TA(2*7)	7059605	14	CCTCCAAGCATATTGAAGTAATCAATAATCAACAGAAGCAACTTGAGG[TATATATATATATA]ATTGTGGAACTTACTATAATTATTCATTTAACATTGTTAGCACCATTCACTGAAATAAGGGTTATTCTCTTGCTTCAGG	CCTCCAAGCATATTGAAGTAATCA	59.541	CCTGAAGCAAGAGAATAACCCTTA	60.139	141
Araip.B01_1895	ATAATAATAATAATAATA	ATA(3*6)	7060602	18	AGACCTCAAAGGTACACAATCCATAATCATCAATTTTATGATCATTTATATCTATGTTTTACTTATAAC[ATAATAATAATAATAATA]ATTATTTTTTATATAGGAACCATTAGGGTGTATTGTAGAGTGAGGCCATTCTTACAAGGACAATCAAATGGAG	AGACCTCAAAGGTACACAATCCAT	60.168	CTCCATTTGATTGTCCTTGTAAGA	59.539	160
Araip.B01_1897	TTGTTGTTGTTGTTG	TTG(3*5)	7062901	15	CCTAGCATTCTTCTTTTCGTGTTTTTATTCAGGTGTCAAGAGTGTTTAGTGTATGAATGGTATTATTGGT[TTGTTGTTGTTGTTG]TATGAATAGGTGGGCATGCAAAAACTTTGATGTTTGTTCACATAAGTCCTGAGGTTAATGCA	CCTAGCATTCTTCTTTTCGTGTTT	60.176	TGCATTAACCTCAGGACTTATGTG	60.414	147
Araip.B01_1898	GTGATGGTGATGGTGATGGTGATGGTGATG	GTGATG(6*5)	7070532	30	AACAACAGCATTCCTAGGAGGTA[GTGATGGTGATGGTGATGGTGATGGTGATG]GTGGTCTAATTGGTGAAGAACTATGTGATGCTAAGCTCAAACCTCCTTTATTCTTCAGCACATC	AACAACAGCATTCCTAGGAGGTAG	60.076	GATGTGCTGAAGAATAAAGGAGGT	60.03	117
Araip.B01_1899	CAATTCAATTCAATTCAATT	CAATT(5*4)	7076255	20	TCAAGGTGATATCATTTTTCTAAAGTTTTATTTTATCTACCAATTTTAATATAAATTTTAATTCTAAAG[CAATTCAATTCAATTCAATT]CTTGAAAATAACAGAAGTGGTACTCAAAAAAATTTCTATTAAAGTTGCTCTTAGCCTGGGTCTTATTCT	TCAAGGTGATATCATTTTTCTAAAGTT	57.989	AGAATAAGACCCAGGCTAAGAGC	59.457	158
Araip.B01_1900	ATATATATATAT	AT(2*6)	7088288	12	TTGTATATTTCATCACGCACACAC[ATATATATATAT]AAACTATACGATTATAATAGGTATTAATAACTGAGTATAATCTCGGTGCAAAGTGAACATAGTTTTA	TTGTATATTTCATCACGCACACAC	59.828	TAAAACTATGTTCACTTTGCACCG	60.433	103
Araip.B01_1901	TAATAATAATAATAATAATAATAATAATAATAATAATAATAATAATAATAATAATAA	TAA(3*19)	7089748	57	TTTTATCCAGTGTCCTAGTCGTCCCCCATGTGATCTAAAATGGCTNNNNNNNNNNNNNNNNNNNNNNNNN[TAATAATAATAATAATAATAATAATAATAATAATAATAATAATAATAATAATAATAA]TGATTTTTAGTAAAATTAAAATAAAAAAAAAAAGAAAAAAAGAAGAATAGAGTGAAATACATTTGATTGGTTTGTTCATATATGGATGGAAGAACTGGTTGAGGAATCTAA	TTTTATCCAGTGTCCTAGTCGTCC	60.74	TTAGATTCCTCAACCAGTTCTTCC	60.005	238
Araip.B01_1909	TATATATATATATATATATATA	TA(2*11)	7146962	22	AAAACTTCATAACAATTCATAGTCATTTAATATAGTTTTTATATAGCTTGT[TATATATATATATATATATATA]TCATTTAACTGTATTAAAAAAAGAACAATTTGACTAAAAAAGAATAATTATTTCCTCTTTATTTTCAAGGTCAAATA	AAAACTTCATAACAATTCATAGTCATTT	57.181	TATTTGACCTTGAAAATAAAGAGG	55.993	150
Araip.B01_1912	ATATATATATAT	AT(2*6)	7171722	12	ACTTTCTCCACTAAATTGGTCCACCGTACTATTATCAATCATCATATACAGCAAGAGAGTAATAGGTCAG[ATATATATATAT]GCTAGCTTAAGTACAAGAAAATGGTAAAATGTGGCATAAACCACCAAAAGTTACACA	ACTTTCTCCACTAAATTGGTCCAC	59.817	TGTGTAACTTTTGGTGGTTTATGC	60.198	139
Araip.B01_1917	TGTGTGTGTGTGTGTGTGTG	TG(2*10)	7189849	20	AGAGCACAGCTTTCTATTTTTCGTCCTTTTTCTTTTGTTTCTCTATGTCTCTCTGTT[TGTGTGTGTGTGTGTGTGTG]AGAGAGAGAAATTTAGGGAGGAGGGTACTGTTGCTGGGGTACTTGGTTCTGCAAAAATTCT	AGAGCACAGCTTTCTATTTTTCGT	59.983	AGAATTTTTGCAGAACCAAGTACC	59.945	138
Araip.B01_1922	ATTATTATTATTATTATT	ATT(3*6)	7214731	18	GCAATTTGAAGCATTACATTTGAG[ATTATTATTATTATTATT]TTGATCAATGAATATAATGTATCTCGTATATTATTTGTATTTTTATGTCAGCCATTTCACCTTAAAGAAATT	GCAATTTGAAGCATTACATTTGAG	60.032	AATTTCTTTAAGGTGAAATGGCTG	59.912	114
Araip.B01_1923	ATATATATATATATAT	AT(2*8)	7215950	16	TTTCAACCCTTCTTTTCTATCTGCGCTTTGATTGTATATGTATAGATTTGGAATAAAGCAGGATGTAATCAGAGTTCATTCGCTCTAACCATTTATACTCCTA[ATATATATATATATAT]GAGATGAGAAGGGATGTGGCTATAG	TTTCAACCCTTCTTTTCTATCTGC	60.126	CTATAGCCACATCCCTTCTCATCT	60.011	144
Araip.B01_1924	ATCATCATCATCATC	ATC(3*5)	7221868	15	CTAGGCTCTTTCTATGCTCAAAGGA[ATCATCATCATCATC]ATTGTTGTTATTAGTAGAATCACACAATTGCTTATGAGATTCAACAATGATGTTGTTACCAATGTTGCAAGTCATTATGATGAGTGTGCTCTTGAAGTCAACTGT	CTAGGCTCTTTCTATGCTCAAAGG	60.058	ACAGTTGACTTCAAGAGCACACTC	60.025	145
Araip.B01_1925	TAATAATAATAATAATAATAATAATAATAATAATAATAATAATAA	TAA(3*15)	7223588	45	AAAAATCTCAAAACACTTCCAAAAAATTTTAAAATAGTTCTTTCGAATTATTTATATATAATTATTTTTAAACTAAATAATTTTAATTTTTAAAATTTTGATCTATTTAT[TAATAATAATAATAATAATAATAATAATAATAATAATAATAATAA]TCTACAATTTAAAAAATTACCTTATATATTGTTGAGACAAGTTTGCAGCAGCAGCAAGGGCTTCATCTGTGTATTGGAGTTT	AAAAATCTCAAAACACTTCCAAAAA	59.505	AAACTCCAATACACAGATGAAGCC	60.748	237
Araip.B01_1926	CTTCTTCTTCTTCTTCTT	CTT(3*6)	7225974	18	AACTCAATTCAAACAAGCACAAACCAAAAGTTCATCTTATTTAAATCTAGAATGCACCAAAATTACTTAATAATAATTCAAAACTCCTTCTC[CTTCTTCTTCTTCTTCTT]TTTTTTTCTTCTTATTTTACCTTCTCATTTACTCTCTTAACAAGAA	AACTCAATTCAAACAAGCACAAAC	59.623	TTCTTGTTAAGAGAGTAAATGAGAAGG	57.997	156
Araip.B01_1927	AATAATAATAATAAT	AAT(3*5)	7226744	15	GAAAGAAAAGGGAGATTCAATTCATAATTAACGAAAATCATTCAACTTACATGTACTG[AATAATAATAATAAT]AAAGATTTCACCTTTTTGTTTATATTATTGTCCA	GAAAGAAAAGGGAGATTCAATTCAT	60.186	TGGACAATAATATAAACAAAAAGGTGA	59.228	107
Araip.B01_1935	CACACACACACA	CA(2*6)	7251838	12	TAGAATTAAGGAATTGTTGGGAGGAGAT[CACACACACACA]CTTCATTGGCACACTCCATTGGGAGTGGGTCTTCGGACCCCTCCCCTTCATACACTCTTCTTCCCTTCCTCTTCTCTT	TAGAATTAAGGAATTGTTGGGAGG	59.757	AAGAGAAGAGGAAGGGAAGAAGAG	60.019	118
Araip.B01_1939	ATTATTATTATTATTATTATTATTATTATT	ATT(3*10)	7266587	30	GTTAATGGACTGAGTGATTGTTGGGCCTAAAAAAATTTTAGTAATCTAAAAGTAATTAATTTATTCTGGACGTTAA[ATTATTATTATTATTATTATTATTATTATT]ATGAAAAAGAGGTAATTTTTATTCTTTCTCCCTTTACATCGTTTAAAACACC	GTTAATGGACTGAGTGATTGTTGG	59.804	GGTGTTTTAAACGATGTAAAGGGA	60.471	158
Araip.B01_1943	TATATATATATATA	TA(2*7)	7296320	14	TTTATGACTCTTTTATTCTTTGAGCAAATAAATTAAAATTGT[TATATATATATATA]GTTTAAGACANNNNNNNNNNNNNNNNNNNNNNNNNNNNNNNNNNNNNNNNGACATGTATTTATATTGGGGATTGATTTTTGAATACATCT	TTTATGACTCTTTTATTCTTTGAGCA	57.916	AGATGTATTCAAAAATCAATCCCC	59.493	146
Araip.B01_1951	AGAGAGAGAGAG	AG(2*6)	7324882	12	GACTCAACACACAACATTCATTCACAAAATTTTAGGTTTTAGATGTAGTTTTCT[AGAGAGAGAGAG]GCTCTCTCCTCTCTCTAGGTTTTAGGATTCTTAGGTTTAATTCTTCCCAATTTCAGGTTCTATC	GACTCAACACACAACATTCATTCA	59.943	GATAGAACCTGAAATTGGGAAGAA	59.854	130
Araip.B01_1952	ATATATATATATATAT	AT(2*8)	7346083	16	TTACTGATTTCTCAATGCAGAGGA[ATATATATATATATAT]ACGCAAGTAGTGAGGACAGAAAAATAAAAGTAGCTAACTTGATTACATTAGCATCTAACTAACTAATTAAATTAAGCATGTGTCGTAATATCCTTACTCAAGTTGGC	TTACTGATTTCTCAATGCAGAGGA	60.257	GCCAACTTGAGTAAGGATATTACGA	59.943	147
Araip.B01_1955	ATATATATATAT	AT(2*6)	7368906	12	TGAGTGACAATTACATGCTTCAAATGAGTTTCTTCTTCTCAAATAATCCAATAAATTTACCATGATAG[ATATATATATAT]AAATCTAGATCAGCATATATTCATCATAAGAAATAAATTGGATTAAATTATTTGTAGGCATCAATTCTTCTGC	TGAGTGACAATTACATGCTTCAAA	59.69	GCAGAAGAATTGATGCCTACAAA	60.609	153
Araip.B01_1958	ATATATATATATAT	AT(2*7)	7430320	14	TTTGAGCTTGATTAGACCATGTTTAATTCTCTATTTA[ATATATATATATAT]AAAAACAAAATATAACATGAACTTTTAGTAAAATTTTAAAAAATTGGATCACATCATTTATGGGGATAACAA	TTTGAGCTTGATTAGACCATGTTT	59.227	TTGTTATCCCCATAAATGATGTGA	60.305	123
Araip.B01_1967	AGTAGTAGTAGTAGT	AGT(3*5)	7463849	15	CAGAGCTTTAAATTGAAACGACAACCGACAAAGAAGAACGCAGAGAACAATGACAAAGTAATTA[AGTAGTAGTAGTAGT]AGCTTGTTCCGACAAGTTCAAACAAAAACACATAAAATAAAACCCTTAAAATACTTCCAAAACCC	CAGAGCTTTAAATTGAAACGACAA	59.836	GGGTTTTGGAAGTATTTTAAGGGT	59.901	144
Araip.B01_1976	ATATATATATATATAT	AT(2*8)	7489239	16	TAAAAATTTAAATCCGAGGGTCAGATTTGTTA[ATATATATATATATAT]ACCCCATTGACCACTTGAGAAAACTTTATCTTTTTCAACTCATCTTCTTGTTCGTTCTTTACAGTTTTCATTTTGTTCCCTTTTCACTTTTAGC	TAAAAATTTAAATCCGAGGGTCAG	59.767	GCTAAAAGTGAAAAGGGAACAAAA	60.041	142
Araip.B01_1977	TGTGTGTGTGTG	TG(2*6)	7490880	12	TTTTGTAGATTTTATGGATTTGTTTATTTTTTTTATTTTGTATGCATAATTTTTTAAATTTATAAAACATATTAAAATATATAAAATCTATATGTATGTATTTTTA[TGTGTGTGTGTG]CCTATTATATCTATTAGATATAAAATTTAAAATGTATATTTATTTATGTATATGTACAGTTCTAAGTTTATGTGATAGTGTTGTTGTAGCAGAGTCTCCTATTGTGGCAGATGATAAATT	TTTTGTAGATTTTATGGATTTGTTT	55.52	AATTTATCATCTGCCACAATAGG	57.263	238
Araip.B01_1979	ATATATATATATATATATATATATAT	AT(2*13)	7523878	26	CTCCTCGGTATAATTTTCCTTCAAATACTATTTTTATG[ATATATATATATATATATATATATAT]ACTTTTACTTCTAGAGGTCGTAATACCTTGCCACTTCAGCTTTATGACTTA	CTCCTCGGTATAATTTTCCTTCAA	59.875	TAAGTCATAAAGCTGAAGTGGCAA	60.301	115
Araip.B01_1980	AATGAATGAATGAATGAATG	AATG(4*5)	7527480	20	GTAGTCTTCTGTGGGCAGATTTTTGGATAAAATGAAGTGTGCGAAAAGGATGATGATGTTATGAATGATGGCAAAATTGATAACCAATGACTGAT[AATGAATGAATGAATGAATG]AATATGATAAATGAAATCGAAATGAGATTGTTGTT	GTAGTCTTCTGTGGGCAGATTTTT	60.063	AACAACAATCTCATTTCGATTTCA	59.884	150
Araip.B01_1983	ATATATATATATATATAT	AT(2*9)	7561754	18	TGATGAGAAATTCACGTTCAACTCGTATTTATATACGTTAGTATGATACTAAATCGAATTAATTCAGCTCGAG[ATATATATATATATATAT]CTCAATCCATACTAAATCAAATCTAATGGGTTTGATTTACCACTAGCCACCATTGAGTA	TGATGAGAAATTCACGTTCAACTC	60.522	TACTCAATGGTGGCTAGTGGTAAA	59.952	150
Araip.B01_1990	ATAATAATAATAATAATA	ATA(3*6)	7580474	18	TTCAGGTTTTGTATCTTTCCATTGAATGATGATAAATGACTTAACAAAAATAGAAAATTAATTATAATAAAAAACGATAATG[ATAATAATAATAATAATA]AAACAAAAAACCGTTTATGATAATAATCAATTACAATTATTTTATTTTATTAATTTTTTTAAAAAAAAATCTAAATTCATAAATAAGGACAATTTAACCATTAAAGACACAA	TTCAGGTTTTGTATCTTTCCATTG	59.432	TTGTGTCTTTAATGGTTAAATTGTCC	59.631	212
Araip.B01_1991	TATATATATATATATATA	TA(2*9)	7588083	18	CCTTCAGCACAAGAAGACATTAAATCTCTTATGTCATGCATGATGCATGGC[TATATATATATATATATA]TTCTTTGGCGGTAGTCACTTTTATGTTTTTCTTATATTATGTTTTTCTTTTGTTTCCTTTCTCTACTACGGATAGTGTCTTTGGACTTAGG	CCTTCAGCACAAGAAGACATTAAA	59.828	CCTAAGTCCAAAGACACTATCCGT	59.954	160
Araip.B01_1998	AGAGAGAGAGAGAG	AG(2*7)	7638465	14	TCTGATTATGGTGTCGTTCTCTTCGGGGGTGAAGGCCCGATGCTCCACGGGTGGGGAGAGCTGGTTGCACCATTGAAGCCTGCAAGACTTGCCCTAGCAGAACAACCATTTAGAGAGAA[AGAGAGAGAGAGAG]GGGAGGGGGAGATGATGGTAGTAGT	TCTGATTATGGTGTCGTTCTCTTC	59.658	ACTACTACCATCATCTCCCCCTC	59.743	158
Araip.B01_1999	AGAGAGAGAGAGAG	AG(2*7)	7639254	14	TGCCAAAATGTAAAAAGTGTGATTTTAATGTTAATAATACTTTATTACTACACATACCCCATGAAAGATTATGATAAATTTAACACATACACAC[AGAGAGAGAGAGAG]TACCAAAACTAACCGTGAAAGATTATGACGC	TGCCAAAATGTAAAAAGTGTGATT	59.822	GCGTCATAATCTTTCACGGTTAGT	60.746	139
Araip.B01_2000	AATTGAATTGAATTGAATTGAATTG	AATTG(5*5)	7650460	25	ATTGAATGGAACCAGGTGTTCTA[AATTGAATTGAATTGAATTGAATTG]ATAATATCTAAATTGTAGATAGAGATGTTTCAAATTTGATTTTATATAATGAATTATATTTTATTCAATCAGTATTATACATTTGTTTCACCATGAGTACGTGT	ATTGAATGGAACCAGGTGTTCTAA	60.945	ACACGTACTCATGGTGAAACAAAT	59.738	152
Araip.B01_2001	GAGGAGGAGGAGGAGGAGGAG	GAG(3*7)	7651257	21	CAACAAAAAGAATGACGATAAGGAGAAAATACGTATAAAAGAAGGAACGCAAAAAAGAAGGAGGAGAAT[GAGGAGGAGGAGGAGGAGGAG]GAATGCGAAGAAGAAGGCGAAGAAGAAGACGCTCCGTGCGTAAACGAGCGTGAAAAAGAAGA	CAACAAAAAGAATGACGATAAGGA	59.556	TCTTCTTTTTCACGCTCGTTTAC	59.946	152
Araip.B01_2002	AAGAAGAAGAAGAAG	AAG(3*5)	7651333	15	GAAGAAGAAGGCGAAGAAGAAGACGCTCCGTGCGTAAACGAGCGTGAAA[AAGAAGAAGAAGAAG]AGAAGAAGGTGAAAAAAACGTGTGACCTAAAATTGTTTAAATGAACTTGGATGCC	GAAGAAGAAGGCGAAGAAGAAGAC	61.287	GGCATCCAAGTTCATTTAAACAAT	60.45	119
Araip.B01_2005	GAGAGAGAGAGA	GA(2*6)	7655516	12	GAAGAGAGGATTATGGGTTTTCTGGTGGGT[GAGAGAGAGAGA]AAGGGATGGGGTGGGGGTCAAGGAGTGTTATGCTGGCTTTTTTTTCTTTAAACAGTACTGTTTTGACTTTGAAAGAGTTAACCGAATCTTCAAGAACCTTTTAAA	GAAGAGAGGATTATGGGTTTTCTG	59.527	TTTAAAAGGTTCTTGAAGATTCGG	60.004	147
Araip.B01_2010	ATATATATATATATAT	AT(2*8)	7700033	16	TCACATCCGATCATTATCACTAGCTACTCTCTTTCTCTCTAAATTCTCAACTACAATCTATGCATATCCTAC[ATATATATATATATAT]AGAGGAAAGTTCTATGGTGAAATTAGTTTTAGTGGCTAAAATTGACATAAGTTTGA	TCACATCCGATCATTATCACTAGC	60.359	TCAAACTTATGTCAATTTTAGCCAC	58.729	144
Araip.B01_2011	ATATATATATAT	AT(2*6)	7700451	12	TCAATCTTATGCCACCTTTAGTCACCAAAACCAATGTCACCATAAAACTTACC[ATATATATATAT]AAAAAAAAACTAGCACCACCATTCACTTGGTCCCCACCCTTCTTCCCCCTTTCTTGTCTTCTTTTCATTCCCAATCAAC	TCAATCTTATGCCACCTTTAGTCA	60.023	GTTGATTGGGAATGAAAAGAAGAC	60.218	144
Araip.B01_2016	TTATTATTATTATTA	TTA(3*5)	7717010	15	AGATAAGGGCAAAGGATTAGGAATAAATAGTATGATCACAGTTCAATTAATTATATGTCAAATAAT[TTATTATTATTATTA]TATTAAAATGTTAAATTGTTAATATAACAATGTTCTTAATTTTTTTTTGAAAGGAAAAGTTCAACATCGAAAT	AGATAAGGGCAAAGGATTAGGAAT	59.762	ATTTCGATGTTGAACTTTTCCTTT	59.464	154
Araip.B01_2017	ATATATATATATATAT	AT(2*8)	7718039	16	TGGTCATAGGATTATCAAAAATGACATTAATAATCCGAAAAGATCA[ATATATATATATATAT]AATGGTCTTCATTGGATGAAAATTA	TGGTCATAGGATTATCAAAAATGA	57.604	TAATTTTCATCCAATGAAGACCAT	58.799	87
Araip.B01_2019	ATATATATATATATATATATATATATATATAT	AT(2*16)	7738944	32	GAGCAGTGAAGTGAGTAAAATCCATAAGAAAGA[ATATATATATATATATATATATATATATATAT]AAGTGTTTTAAGAAGGATACCTGCAGAACAAGATAGGT	GAGCAGTGAAGTGAGTAAAATCCA	59.825	ACCTATCTTGTTCTGCAGGTATCC	59.927	103
Araip.B01_2020	TATATATATATATA	TA(2*7)	7744274	14	AATAGACAACTTTCAGCAGTTCCCAATATAACAGTTACTTTTCCACTTTTTAGTGAGAGTATGTGTGGCTGCATGTAGTTGTAGTGTGTTACTTGTT[TATATATATATATA]GTACTGAGTCTGCATCAATGTAAAAGAAGACTAACATGCCAGGAAAG	AATAGACAACTTTCAGCAGTTCCC	60.063	CTTTCCTGGCATGTTAGTCTTCTT	60.178	158
Araip.B01_2024	TATATATATATATATA	TA(2*8)	7759566	16	TCAACAATCTTGGAATGTCATTTTACTAACTTCTAGCTAATAGTGATTCAGAAGCCAAATGAACCACAAGGAAAC[TATATATATATATATA]TGGATCAAATTGTGTGTCTTGTTGATCATCACACACCAAAGAGATCAGAACTTGCTTGTTTGTACACA	TCAACAATCTTGGAATGTCATTTT	59.758	TGTGTACAAACAAGCAAGTTCTGA	59.887	159
Araip.B01_2025	ATATATATATATATAT	AT(2*8)	7759782	16	GCAGTGAAAATTAAAGAAAAATGAAATAAATGAAAATTTACAATTTAAACAACAATTTTAATTAAATTAAACATTAGCTACTTATTAACATAAAC[ATATATATATATATAT]ACACCTTGCCTTACTTAATTATATTAATCCTATGTCCCACCTCATAAAA	GCAGTGAAAATTAAAGAAAAATGAAA	59.22	TTTTATGAGGTGGGACATAGGATT	59.975	160
Araip.B01_2036	TATTATTATTATTATTATTAT	TAT(3*7)	7807552	21	TTTGAACGTGAGTAAGTTATTTTCCTACTCTATATGTACTATTTGTACTCTCTTA[TATTATTATTATTATTATTAT]ATTTTCATGGTTATACTTTTACGTCTTTTATTCCATTTATTATAAAATTTTGTACGTACATTTACAACAAACTAAAAACACG	TTTGAACGTGAGTAAGTTATTTTCC	57.988	CGTGTTTTTAGTTTGTTGTAAATGT	56.72	158
Araip.B01_2041	TATATATATATA	TA(2*6)	7833251	12	TATGCATGTGACAAAAACACAGTCCTAAATGCACATATATTTACTTAACATATATAAATGATCGAGTTGGTTGTGT[TATATATATATA]CACGCACGTGCGCTAGGTTTCCAGTAGCTTCACAGCAGGCTGCGTAGAAGAAGGAGTCATTTACGTCAAGG	TATGCATGTGACAAAAACACAGTC	59.969	CCTTGACGTAAATGACTCCTTCTT	60.057	159
Araip.B01_2044	ATAATAATAATAATAATAATA	ATA(3*7)	7856490	21	TATAGCCCTTTGGTTACCATTGTCCAATTTTAATTTTAAAGCTTATGGTGATCCTTTATTAGGGG[ATAATAATAATAATAATAATA]TCTTACCATCACCAACATGTGTGAATTGTTCCAAATGTGAATACC	TATAGCCCTTTGGTTACCATTGTC	60.461	GGTATTCACATTTGGAACAATTCA	59.99	131
Araip.B01_2049	ATATATATATATATAT	AT(2*8)	7873702	16	CTCTAGAGCTTTCACCTGTGTTCAATTTCAAACTCAAGAAGTTTCAAATACTATAGTTTAAATGC[ATATATATATATATAT]AGTATAATTTATCTTATTTATTCAGATTTTGATTCAGAAATAATTCAAGAAGATTGGTCTTGATCCGCTACAATTAATT	CTCTAGAGCTTTCACCTGTGTTCA	60.109	AATTAATTGTAGCGGATCAAGACC	59.786	160
Araip.B01_2051	TGATGATGATGATGA	TGA(3*5)	7878566	15	AAACTGTTCTTTCAAGGGTTGAGTGTTATAGAGATCTGATGGTTGCAATAATGTGAATTTATTATTAGTAGTAATTAAAGAGCTCTTAGAAGG[TGATGATGATGATGA]TGCTTTTACAACCTGTGACATGGTCATAGGTCTTAATGATAATGGCTTTGC	AAACTGTTCTTTCAAGGGTTGAGT	59.624	GCAAAGCCATTATCATTAAGACCT	59.904	159
Araip.B01_2057	TTGTTGTTGTTGTTG	TTG(3*5)	7922337	15	ACTTAGTGGGACAAGACTTTGTTGTTGT[TTGTTGTTGTTGTTG]AATAAAAAGTTGTGTTTAATCTATTTAAAATGTTAATAAAATAAACATTTTCTTGAAAAGATAAAAAAATTTGCATGCTTTTAGGATTTGCACTTTTGTGTTGT	ACTTAGTGGGACAAGACTTTGTTG	58.806	ACAACACAAAAGTGCAAATCCTAA	59.972	147
Araip.B01_2059	CCAGGTCCAGGTCCAGGTCCAGGT	CCAGGT(6*4)	7929025	24	CCACAAACAATATGGTACCTCCACCGCCGCCGCCACCACCAGCAGCAACAGCACTTCCAGCACCCACCGGGCCA[CCAGGTCCAGGTCCAGGTCCAGGT]CCACCAGTGTTAATAGTATTAACTACACCCACACTGTTCCC	CCACAAACAATATGGTACCTCCAC	61.57	GGGAACAGTGTGGGTGTAGTTAAT	60.429	139
Araip.B01_2060	CACCACCACCACCAC	CAC(3*5)	7929194	15	CCAATCCTATTAACATCTCCTCCAGCTGCAACTCCAACACCGCCACCACCACTTTGCCTGGCCAAACCCTCATTCCCAACGGAGCCAACAA[CACCACCACCACCAC]CATGAGGCTGCTGTCCAATCC	CCAATCCTATTAACATCTCCTCCA	60.538	GGATTGGACAGCAGCCTCAT	62.532	127
Araip.B01_2061	CCACCACCACCACCACCA	CCA(3*6)	7929427	18	CTGAAACCCAGAAACCCTAGAACCACCATCCACAGCC[CCACCACCACCACCACCA]CCGGGTCCCTCACCACCACCACCTACACCAGGAATCGAAAC	CTGAAACCCAGAAACCCTAGAAC	60.377	GTTTCGATTCCTGGTGTAGGTG	60.773	96
Araip.B01_2064	TATATATATATA	TA(2*6)	7952489	12	TGATGAAAGATTGAGGATTGATTGAGTTATG[TATATATATATA]TTGGATAATGAATGAATTGAGAGTTGGAAATGATTTTGATATTGGAATTGGTTTGGCTTATTGGAAATAAT	TGATGAAAGATTGAGGATTGATTG	60.312	ATTATTTCCAATAAGCCAAACCAA	59.982	114
Araip.B01_2066	AACAACAACAACAACAAC	AAC(3*6)	7984482	18	TTGGCATTCTTTGTAGTCTGTGATAGCAATAACAACAATAACATCCATAACACT[AACAACAACAACAACAAC]AAAAAATTTAATAATAACAACAATTACCTTAGTTGTAGGTTCTTATTCAACTCCTTAACCCCA	TTGGCATTCTTTGTAGTCTGTGAT	60.062	TGGGGTTAAGGAGTTGAATAAGAA	60.22	135
Araip.B01_2068	TATATATATATATATATA	TA(2*9)	7998102	18	AACAGATAACAGCATATGGAAGCATAAGGTACATATGATATAGAGTGTCAAAGATACAAATAGCAAGCTCCAGGCTCAACTTGCAAAGCAAAGGTAGCCAGAG[TATATATATATATATATA]ATACCCAACCATATCCAATAGACAA	AACAGATAACAGCATATGGAAGCA	60.049	TTGTCTATTGGATATGGTTGGGTA	59.52	146
Araip.B01_2072	CTCTCTCTCTCTCTCT	CT(2*8)	8030659	16	TCTCTCCCTTATCCCTCTTCTTCTCTCTCCCTCTTCTCCTTTTCTCTCCCCCTCCTCTCTCTCTTTCTCTCC[CTCTCTCTCTCTCTCT]TAACATATATAAAATTAGATTTTATATTCTCTTTCTCCCCCTC	TCTCTCCCTTATCCCTCTTCTTCT	60.21	GAGGGGGAGAAAGAGAATATAAAA	58.311	131
Araip.B01_2073	TCTCTCTCTCTCTCTCTC	TC(2*9)	8030779	18	AATTAGATTTTATATTCTCTTTCTCCCCCTCTCTCTCCCTCTTTTTCTCCCTCTTCCTCTCTCTCTCGTTTCCCCTTCTTTCTCCCTCTTTT[TCTCTCTCTCTCTCTCTC]CCTTTTTCTCTTTTTTTCTCCTCTTCCTCTCTTTCTCCTCTTCTCTCCCTCTCTCTCCCTCCTTTCTCTCTCTCCTTCTCTCTTTTTCTCTCTCTCCTTCCTCTCTCACTCTTCCTCTTCTCT	AATTAGATTTTATATTCTCTTTCTCCCC	58.313	AGAGAAGAGGAAGAGTGAGAGAGG	58.958	233
Araip.B01_2092	TATATATATATATATA	TA(2*8)	8058875	16	GTTGCCTATGGAAAAACAAGAGTTTATAATGTAGTTTGAGTAATGTTTTGGGGTTG[TATATATATATATATA]CTCTGGCTGGCCTTAGCTTTGTAGGTTGAGCTTAGAGCT	GTTGCCTATGGAAAAACAAGAGTT	59.945	AGCTCTAAGCTCAACCTACAAAGC	59.783	111
Araip.B01_2095	CTCCTCCTCCTCCTC	CTC(3*5)	8073514	15	GTTCCTTCTCCAACGTTTGTATCTCGCGTTT[CTCCTCCTCCTCCTC]TTTCTTTTCTTTCTTCTTTGCGTTCTTCCTTCTTTTTTTTCGCGTTCTTTCTCCTTCATCGCGTGTTTTATCATCTTCGTTGTTCTTTTTATTGCTG	GTTCCTTCTCCAACGTTTGTATCT	59.94	CAGCAATAAAAAGAACAACGAAGA	59.836	143
Araip.B01_2097	AAGAAGAAGAAGAAG	AAG(3*5)	8075332	15	AAAAAGCAGAAACTTGAGAAGATAAAATAAGAAATGAAAGATGGATAAGAAAAAAGAAGTAGATGATGATAAAAAAAA[AAGAAGAAGAAGAAG]CAGTAGAAGATGAGGAGGAGAAAGAGGAAGAGCTTTGAATTACGCAGAAT	AAAAAGCAGAAACTTGAGAAGATAAAA	59.488	ATTCTGCGTAATTCAAAGCTCTTC	60.27	143
Araip.B01_2103	ATGATGATGATGATGATGATGATGATGATGATGATG	ATG(3*12)	8089457	36	GATAGCGATACTTGTGTTGGTTGTATTAATCAAC[ATGATGATGATGATGATGATGATGATGATGATGATG]TGGGGCAAAGGGCTCAGTATCCAAGACGACGTTGAGGTCTCTGAAGGAAGTGAAGTTG	GATAGCGATACTTGTGTTGGTTGT	59.501	CAACTTCACTTCCTTCAGAGACCT	60.324	128
Araip.B01_2107	TATATATATATATA	TA(2*7)	8132167	14	CGATTGTATTATCCTTCAAACCAAAAAATCCATCCTTTATTTTCATTAAATATTTATATTAATTCAATTAGATGAGTGTTTTAATAAAAGAAAAGATGATTATTATTATTGAATAATAACGATAATTATCGTTATTAATATTAAATTGGT[TATATATATATATA]TTTATTGTTGCTTCTACAATCGTGCAATAATATTTTTTTTCATTTATTAAGTTGGGGGA	CGATTGTATTATCCTTCAAACCAA	59.314	TCCCCCAACTTAATAAATGAAAAA	59.958	223
Araip.B01_2112	TATATATATATATATA	TA(2*8)	8143884	16	AGTTCTCCCTAGTTTGGTTAGTGCAGGTTAGCGTAG[TATATATATATATATA]TGTAGTTTGTTATTGTATGAGTTACTGAAAACATTTTTTGAGAGAAGTCATAATGAAAATTCTCTTCATTGGCTCTGAATCTGAATTTA	AGTTCTCCCTAGTTTGGTTAGTGC	59.297	TAAATTCAGATTCAGAGCCAATGA	60.095	141
Araip.B01_2114	GAGAGAGAGAGA	GA(2*6)	8175379	12	TCCAGTATCAATTCAAAGAGTCCAAGAACAAATAAGAACAAACACTGAACACTGACTGAGCATCCAAGGCATTACCTTCGATAAAGACAGTAAGCAGAGATTT[GAGAGAGAGAGA]CAGATGACTAGAAGAAAGCGACGAAT	TCCAGTATCAATTCAAAGAGTCCA	60.001	ATTCGTCGCTTTCTTCTAGTCATC	60.275	141
Araip.B01_2115	TCTTCTTCTTCTTCTTCTTCTTCTTCTTCTTCTTCT	TCT(3*12)	8176771	36	ACACCCATCTTCTTTCATTTTCATCTTCTACATCATCATCATCCATCATCA[TCTTCTTCTTCTTCTTCTTCTTCTTCTTCTTCTTCT]TCCATGGCTACTTGCGTAGATTCCTCAACCTC	ACACCCATCTTCTTTCATTTTCAT	60.115	GAGGTTGAGGAATCTACGCAAGTA	60.98	119
Araip.B01_2116	TGATGATGATGATGATGA	TGA(3*6)	8177046	18	AAGAGTCTGACCCTAAGGTTGATGTTGACGATCGTGTTCATGTTCATGTTCATGATGAAGATGAAGATGC[TGATGATGATGATGATGA]TCTATGGCGGAAGATGAAGGAAGAAGCGAAATCCGATGTGGAACAAGAACCTATTTT	AAGAGTCTGACCCTAAGGTTGATG	60.056	AAAATAGGTTCTTGTTCCACATCG	60.602	145
Araip.B01_2117	ATAATAATAATAATAATAATA	ATA(3*7)	8177728	21	AGATTCCTAGCTTCACTATGGACCATACTTCATATATTTCTGAGTGGTCTGATTATGTTATTTAGATTATGATTATGATTATGATGAAGATC[ATAATAATAATAATAATAATA]ACCATCCTAGTTTTAGATTTTAGGGTCCTTTTGATTTGGT	AGATTCCTAGCTTCACTATGGACC	59.22	ACCAAATCAAAAGGACCCTAAAAT	60.316	153
Araip.B01_2118	ATATGAATATGAATATGAATATGA	ATATGA(6*4)	8178027	24	GCAATTAGGAACACCCTTTTATGTAGTAT[ATATGAATATGAATATGAATATGA]ATGACTCTGGCTTCCCTTCCCTTGACTTGCTTGCATTTTTGTGCTCTTAAATTTTTCATTTTTCATGCTTAATCATTGTTGAAGATGCAAGTGAGTGT	GCAATTAGGAACACCCTTTTATGT	59.702	ACACTCACTTGCATCTTCAACAAT	60.102	151
Araip.B01_2122	AGAGAGAGAGAG	AG(2*6)	8191218	12	GACTGCACCTGTAGTGGATGGTGCCCCGACATTCATGGAGATA[AGAGAGAGAGAG]ATCCATTTGCAGAGGCTATAGGCGATGAGGGGTCGGATTCGGAGCCACCAATTATTGGTGATGAGAGTGATGGC	GACTGCACCTGTAGTGGATGGT	61.395	GCCATCACTCTCATCACCAATAAT	61.434	129
Araip.B01_2123	CCACCACCACCACCA	CCA(3*5)	8195389	15	GCCACCACTTGTTAAAGATACTCCACCGCCAACAATAAAATCTCCTTCGCCGCCG[CCACCACCACCACCA]TGTCTTGTGCTTCCAAAAGCGGAGAGTGTATTAATATTAAAATTATCACTCATCATCATCTTTGAAGGAG	GCCACCACTTGTTAAAGATACTCC	60.287	CTCCTTCAAAGATGATGATGAGTG	60.13	140
Araip.B01_2124	CACCACCACCACCACCAC	CAC(3*6)	8195597	18	TAAAACTAGATTCATCCATGCCCTTGAAATCGCTCTCTCTTAGCGAAAACACACGCCTATTAACCCCATAGAACA[CACCACCACCACCACCAC]CATCAACAACGTTATCCATTATTCCATTATTACCCTTTCTCATTACACCATCAAT	TAAAACTAGATTCATCCATGCCCT	60.214	ATTGATGGTGTAATGAGAAAGGGT	60.011	148
Araip.B01_2125	TTGTTGTTGTTGTTGTTG	TTG(3*6)	8196121	18	TTGGCAAAACTGTAACCTCATCTACCACTCTTTCATACAAT[TTGTTGTTGTTGTTGTTG]GAAGAGGAAGAAGAGTTTGTTGAGTTGTGAAGAATTGG	TTGGCAAAACTGTAACCTCATCTA	60.056	CCAATTCTTCACAACTCAACAAAC	59.948	97
Araip.B01_2126	TGATGATGATGATGA	TGA(3*5)	8200492	15	GTGAGGTTCTATGTCAGTGCATTCTAAGG[TGATGATGATGATGA]CCCCATATATGATTACCATTCTGAGGATTTACATACTCCTAACTCCACTGATGATGAGTCCAGCAAGCACACATTTCCTGAATTTGATGATG	GTGAGGTTCTATGTCAGTGCATTC	60.068	CATCATCAAATTCAGGAAATGTGT	60.116	136
Araip.B01_2128	TATATATATATATATATATA	TA(2*10)	8220553	20	TGTAGCCATGTTAGAGGAAATTCATACGGATGATTCAAATTAAAGTCCAAAAGTAAACAGGATATAAATAGCAGTTGGTCTCACGGTG[TATATATATATATATATATA]AACAAAAAACAAAGCTCGCTCTAGACTTAGAAGACTGTCCAGAGCAGG	TGTAGCCATGTTAGAGGAAATTCA	60.023	CCTGCTCTGGACAGTCTTCTAAGT	60.47	156
Araip.B01_2129	ATGATGATGATGATGATGATG	ATG(3*7)	8225097	21	CTTAATCGATACGGCTCAAAAACTAGGTTCTTCGCGAATGCGTTGTCGAGCTTTCCTCAAAAGAGGTTCTTGCTTAGTGATGAC[ATGATGATGATGATGATGATG]TAGATTGAGGTGCTTGATGATATAGCA	CTTAATCGATACGGCTCAAAAACT	60.047	TGCTATATCATCAAGCACCTCAAT	60.016	132
Araip.B01_2130	ATATATATATATATAT	AT(2*8)	8233003	16	AATGACATTAATAATCCGGAAAGATCA[ATATATATATATATAT]AGTGTCAAATAATTTGTTATTGTTAAAATGTTAAAATGTTAATATAATAACGTCTTTGATTAAATTTATAAATTTATTATTGTGATAGTGATCATAATATTGAGAGATAAATCTTTTATAATTTAATCTAAATTTTTCTTGGTCATAGGA	AATGACATTAATAATCCGGAAAGA	58.064	TCCTATGACCAAGAAAAATTTAGA	56.352	193
Araip.B01_2131	TATATATATATA	TA(2*6)	8245854	12	CACCTAGGGTAAATCGAATGAAGTATGTTCGATTTAC[TATATATATATA]GTTCGAATTCATTGGTTTCGAATTACATTTCACTGTCTCCTCCACCCCCAAAATGTATCCTAAAGAAAAAGTTATGCAACAATACCACAAGATTCAAAACAGC	CACCTAGGGTAAATCGAATGAAGT	59.806	GCTGTTTTGAATCTTGTGGTATTG	59.939	152
Araip.B01_2135	GAGAGAGAGAGAGA	GA(2*7)	8284051	14	GCTACTACTAGGGTTTGTCGTCGTCAAGCCCCGCGTTGCCACCGCTAGAGGAGTTTCGTGCGTCGCCGCTGCCATCGCCGCTGGTGTGGTCGGAGCCGCCGTCGCTGGT[GAGAGAGAGAGAGA]CTAGCCAGTTCTGCTTCTGGTTTCTAAG	GCTACTACTAGGGTTTGTCGTCGT	60.133	CTTAGAAACCAGAAGCAGAACTGG	60.776	151
Araip.B01_2137	GAGAGAGAGAGA	GA(2*6)	8293194	12	AGTCCTAAGCACAGGAGATCAAAGAGAGAGAGG[GAGAGAGAGAGA]ATGAACGAGTAGAAAACACATTATGATTTCGTATAAATAGATGTCTTTGAA	AGTCCTAAGCACAGGAGATCAAAG	60.305	TTCAAAGACATCTATTTATACGAAATCA	58.734	96
Araip.B01_2138	AATCAAATCAAATCAAATCA	AATCA(5*4)	8293336	20	AAAACACATTATGATTTCGTATAAATAGATGTCTTTGAAAAAAAATAAACTAATTAAATTAATTCATGTATTTCGTTATCATATTTATTATTTATTAAAATAATTTAATATTTACTCC[AATCAAATCAAATCAAATCA]TTAATATAATTAATTAAATTAATTAATTGATATAATCAATTATAATTAATCAATTTATATAAATTACAATAAATTGTGAGATTTGAATGTTTAATCA	AAAACACATTATGATTTCGTATAAATAG	55.776	TGATTAAACATTCAAATCTCACAA	56.488	235
Araip.B01_2139	ATATATATATATATATATATAT	AT(2*11)	8310954	22	GATTCCCATCACTTATCGTTTTTCATGTTAAG[ATATATATATATATATATATAT]TGGTAGTTATTTGTATAAAAATATCTTTATTTAATTGAATACGTTTGATTGAGCTTTTGA	GATTCCCATCACTTATCGTTTTTC	60.083	TCAAAAGCTCAATCAAACGTATTC	59.685	114
Araip.B01_2144	GAAGAAGAAGAAGAAGAAGAA	GAA(3*7)	8322982	21	TTTTTGTGATATTTTGTGTTGTTGGTTTTTATTTTTGTGATCTGTTGAAGAAGAAGAGAAGAACAGAGTT[GAAGAAGAAGAAGAAGAAGAA]GGGGGTTGTTGTGTTTTTTTTAATATAAAACGACGAACGTTTTTCTATGCTTCTTTT	TTTTTGTGATATTTTGTGTTGTTGG	60.064	AAAAGAAGCATAGAAAAACGTTCG	60.173	148
Araip.B01_2149	ATATATATATATAT	AT(2*7)	8356882	14	CGAAAAACCTTCAAGAGGATTAAACATC[ATATATATATATAT]AAGGAGAATCTATGAACAGAAAATACATAATAGACAACCCTAAAATATAACTTCCCAGCTTGCCAGAGAAACCTCCAGATGATCACTGAGGCACATCTCAACCTGCATATGAAAACAA	CGAAAAACCTTCAAGAGGATTAAA	60.004	TTGTTTTCATATGCAGGTTGAGAT	59.904	160
Araip.B01_2153	CTCTCTCTCTCTCTCTCTCTCTCTCTCT	CT(2*14)	8385599	28	GGATAAAATTCAAACATGAAACCCTTCTC[CTCTCTCTCTCTCTCTCTCTCTCTCTCT]TCCTCCCTTGCCGTCAAATTTGTCACCGTCATGACCGTTGGGAGCACGTCATTGTCGCCACATCTTG	GGATAAAATTCAAACATGAAACCC	59.848	CAAGATGTGGCGACAATGAC	60.12	124
Araip.B01_2154	TATATATATATATA	TA(2*7)	8389399	14	TAAAGGATCAACCTCAACTCCATTT[TATATATATATATA]AACAGTACAATCACCGCAGATATGCACCTAATCATTGAAAGAAGTGA	TAAAGGATCAACCTCAACTCCATT	60.23	TCACTTCTTTCAATGATTAGGTGC	59.672	86
Araip.B01_2158	GGTGGTGGTGGTGGT	GGT(3*5)	8447823	15	ATTGAATTTAGTGAGAGGGTTTCGAGGTTGGAGAGAGAGACTGCCAAGAATGATAAACTGATATCTTTGGATGACAATGAA[GGTGGTGGTGGTGGT]GGCAGTGGTGGTGATGGTGATGATGACGGTGATGGCAGCAACACTGAGGAGAATAAAAA	ATTGAATTTAGTGAGAGGGTTTCG	59.907	TTTTTATTCTCCTCAGTGTTGCTG	59.828	155
Araip.B01_2160	TGTGTGTGTGTG	TG(2*6)	8454021	12	CATCTCAGCCATGATGTTATTGTACGCACGGTGCAGAATTGCAGTCAGCTCCTCCGATTCGGATGCAAATTCGCAAACTTGGCTCCAACAGTGGCTCGTCGTGGCTGCTCTTGA[TGTGTGTGTGTG]TCGTCTCTTTACCTTCCTGCTCCAT	CATCTCAGCCATGATGTTATTGTA	59.036	ATGGAGCAGGAAGGTAAAGAGAC	60.142	151
Araip.B01_2161	TTGTTGTTGTTGTTG	TTG(3*5)	8467186	15	TTTAGATGTCTCTGATTTTTCCCCATTGAGTATAAGAACTCAGCTGACCCCTCTGGCT[TTGTTGTTGTTGTTG]AGTATAAGAACTCACTTTAAGATAAAATAAAAAAAAAATAAAAAACCCCTGGTATCATATCAGAGTGGCCTGTCA	TTTAGATGTCTCTGATTTTTCCCC	59.854	TGACAGGCCACTCTGATATGATAC	60.401	148
Araip.B01_2168	TATATATATATATATATATA	TA(2*10)	8497613	20	CTGAAACTTTGTATGATGGACCTGT[TATATATATATATATATATA]TTTTCCTTTGTAGGTATCATTATCTATTTTTGTTTGGACATAAACTTTCTGTGGATGATGCAGCTACTACAGTATATGCAAGACAAATGAAAGTGATATTCC	CTGAAACTTTGTATGATGGACCTG	59.927	GGAATATCACTTTCATTTGTCTTGC	60.246	147
Araip.B01_2170	TATATATATATA	TA(2*6)	8527981	12	ATGGCCGATAAATCTTCAAGCTGTTC[TATATATATATA]CTAAAAATATTAGTGCAAAAATATTTTTCACAAAATATTTTTCATGATACATAATTTACTAAAAATATATTTTGTTAAATCTAAGAATGAATCATAATTTGCTACCTGA	ATGGCCGATAAATCTTCAAGC	60.422	TCAGGTAGCAAATTATGATTCATTC	58.646	147
Araip.B01_2171	ATTATTATTATTATT	ATT(3*5)	8528129	15	GAATGAATCATAATTTGCTACCTGATTTTAATATAATTATGTATGATGAAAA[ATTATTATTATTATT]AAAAAGGAACAAAATTAATAGACAGTATACAAATTAAAAAGGTTATCACCTATTTCATTGTAGGAAGGTGAACATC	GAATGAATCATAATTTGCTACCTGA	58.646	GATGTTCACCTTCCTACAATGAAA	59.415	143
Araip.B01_2180	TCTCTCTCTCTCTCTC	TC(2*8)	8561577	16	CCTCCCTGCTAATTCTCAATACATTTATTTTCTTAGGTTTACAACACACTCTCAT[TCTCTCTCTCTCTCTC]TTTCTCTGTTTTTCTTTTTCAAGCTTCGT	CCTCCCTGCTAATTCTCAATACAT	59.893	ACGAAGCTTGAAAAAGAAAAACAG	60.304	100
Araip.B01_2184	TGATTGTGATTGTGATTGTGATTG	TGATTG(6*4)	8571241	24	GAAATGGATATGACTTGCTATCGTTTCCATGTCCTCAAA[TGATTGTGATTGTGATTGTGATTG]TGAGAATCCGAGCGAGCTTTGATGCTCGAGCTGAGCAGAGACAAGGCTAGTGACACGAC	GAAATGGATATGACTTGCTATCGTT	59.799	GTCGTGTCACTAGCCTTGTCTCT	59.996	122
Araip.B01_2186	AATAATAATAATAATAATAATAATAATAATAATAATAATAATAATAATAATAATAATAATAATAATAATAATAATAATAATAATAATAATAATAATAATAAT	AAT(3*34)	8580647	102	AAAGGTGCCTCTCACGTAGTACACAACC[AATAATAATAATAATAATAATAATAATAATAATAATAATAATAATAATAATAATAATAATAATAATAATAATAATAATAATAATAATAATAATAATAATAAT]AAAAAACCAAGACATTCTGGATAAACG	AAAGGTGCCTCTCACGTAGTACA	60.232	CGTTTATCCAGAATGTCTTGGTTT	60.602	157
Araip.B01_2187	ATGATGATGATGATGATGATGATGATGATGATG	ATG(3*11)	8581193	33	GCCATACATCATGACCAAAATAACTTTTTCACATTTTATATTTTCA[ATGATGATGATGATGATGATGATGATGATGATG]TGCGTAAAAAAAATTATCCGATAAATCTAACATTTGTGG	GCCATACATCATGACCAAAATAAC	59.529	CCACAAATGTTAGATTTATCGGA	58.079	118
Araip.B01_2190	GATGATGATGATGATGAT	GAT(3*6)	8587043	18	TTTTTGTGCTCTAGTTTTCTAAACATATATAAGAGAAGAAAAAAATGAAAACGATGAAGTC[GATGATGATGATGATGAT]AATAATAAAAGAGGATGAGTCGAAAAA	TTTTTGTGCTCTAGTTTTCTAAACA	56.797	TTTTTCGACTCATCCTCTTTTATT	57.655	106
Araip.B01_2192	TATATATATATATATA	TA(2*8)	8587784	16	TAACAATACTAGTCTCGACCTGCGAAGACAAG[TATATATATATATATA]TGATTCAAAAGGAGATACATAACAATACTAGTCTCGACCTGCGAAGACAAGACTGGCTAGAAAGT	TAACAATACTAGTCTCGACCTGCG	59.868	ACTTTCTAGCCAGTCTTGTCTTCG	60.458	113
Araip.B01_2194	CTTCTTCTTCTTCTTCTTCTT	CTT(3*7)	8594032	21	CTTTCTTCTTCTTTTTCCCTTTCCCGTGGTTTCCTTTCTTTGTCGCCCCACCTTCTTTTTCTTCGCCTCCCCCTC[CTTCTTCTTCTTCTTCTTCTT]CCCTTCTTCCTTTTTCTTCTTCCCTTTCCCATGGTTCCTTTCTCTTATT	CTTTCTTCTTCTTTTTCCCTTTCC	60.101	AATAAGAGAAAGGAACCATGGGA	60.186	145
Araip.B01_2196	ATATATATATAT	AT(2*6)	8598717	12	TAGAGCTTTCATAGCCACCTTTCTTCATGTTTTGGTCACAAAATATAGGTAACACATTAAACAATAATTCTCATAAATGTTCATAAAGCTATGCACAAAC[ATATATATATAT]CAACTTTTTGTTAATTATCATCAGGTGGACAAAAATCA	TAGAGCTTTCATAGCCACCTTTCT	59.945	TGATTTTTGTCCACCTGATGATAA	60.577	150
Araip.B01_2199	TCTCTCTCTCTCTCTCTCTCTCTCTCTCTCTCTC	TC(2*17)	8604243	34	TTGTGGATGGTAGTTTTGACAGTTAACTTGTTAGTT[TCTCTCTCTCTCTCTCTCTCTCTCTCTCTCTCTC]CGACTTTGACTTTTACTTTCACATTATACTCACCATTTCTTCTTCGTCTTC	TTGTGGATGGTAGTTTTGACAGTT	59.84	GAAGACGAAGAAGAAATGGTGAGT	60.168	121
Araip.B01_2205	TTCTTCTTCTTCTTC	TTC(3*5)	8643441	15	TCATGGGTACATAAACGAAGATTGTACCCAGAACCCCCAT[TTCTTCTTCTTCTTC]AGTCTGTGAGTCTCTGCATTTAGGTGATGTTCTTCCTCT	TCATGGGTACATAAACGAAGATTG	60.128	AGAGGAAGAACATCACCTAAATGC	60.03	94
Araip.B01_2211	AAGAAAGAAAGAAAGAAAGAAAGA	AAGA(4*6)	8656343	24	CACATGGAAGACTTTCCTTTTCTTTTTCTTTAAAGAG[AAGAAAGAAAGAAAGAAAGAAAGA]TAGAAAACGCAACCTCTAAAGTTGGCGCTACTCTCCTGGAGTGAAGAGTAATGCGGAAACGTAT	CACATGGAAGACTTTCCTTTTCTT	60.037	ATACGTTTCCGCATTACTCTTCAC	60.746	125
Araip.B01_2213	TATTATTATTATTATTATTATTATTATTATTATTATTAT	TAT(3*13)	8667570	39	TGCTGTTAGTTAGTTCAAGTGTTAGAGTTGTGTAAGTATAATTAGTGAACTAAGTAACATAAATTTATTTTTCCCTGATCGAGG[TATTATTATTATTATTATTATTATTATTATTATTATTAT]TAATTTTTTTTATCTAACAAAAATGAGGAATCAGTT	TGCTGTTAGTTAGTTCAAGTGTTAGA	56.791	AACTGATTCCTCATTTTTGTTAGA	56.29	159
Araip.B01_2214	GAAGAAGAAGAAGAA	GAA(3*5)	8671168	15	AGGATCTTCAAACAATGAACATGAAAGCTGGTGCCGAAACAAT[GAAGAAGAAGAAGAA]AGAGCTAAAGGGGTTTCAGAAGAGACATT	AGGATCTTCAAACAATGAACATGA	59.877	AATGTCTCTTCTGAAACCCCTTTA	59.563	87
Araip.B01_2215	AGAGAGAGAGAGAGAGAGAGAGAG	AG(2*12)	8672450	24	CCCAATCTTAAATCCTACCATCACTTTCATCCTTA[AGAGAGAGAGAGAGAGAGAGAGAG]TCTGCCTATGTAGTTGATGGTAAGAAAGGTCATTACTAGATAGAACTCATAGATTGCGGCATTGCATTCCCAAAACCATGTCACATAACCAAATCAC	CCCAATCTTAAATCCTACCATCAC	59.975	GTGATTTGGTTATGTGACATGGTT	59.919	156
Araip.B01_2216	CTCTCTCTCTCTCT	CT(2*7)	8672973	14	GTGTGGTAAGAGTAGTAATGGGGGTGCAGTGATGGGTCATTACTGGTCTTTATGGATTTGTGTTTAACAAATTAAGTGCG[CTCTCTCTCTCTCT]TGAAGATGGTGGTGGTGGTAGTTGAGGATAAAAG	GTGTGGTAAGAGTAGTAATGGGGG	60.057	CTTTTATCCTCAACTACCACCACC	60.159	128
Araip.B01_2217	AGAGAGAGAGAGAGAGAGAGAGAGAGAGAGAGAGAG	AG(2*18)	8684275	36	ATCACCATCACTACCACCACTACTANNNNNNNNNNNNNNNNNNNNNNNNNNNNNNNNNNNNNNNNNNNNNNNNNNNNNNNNNNNNNNNNNNNNNNNNNNNNNNNNNNNNNNNNNNNNNNNNNNNNNNNNNNNNNNNNNNNNNNNNNNNN[AGAGAGAGAGAGAGAGAGAGAGAGAGAGAGAGAGAG]AAGCCCATGTAACTATGGTAAGGAA	ATCACCATCACTACCACCACTACT	58.857	TTCCTTACCATAGTTACATGGGCT	60.145	210
Araip.B01_2221	AAGAAGAAGAAGAAG	AAG(3*5)	8686377	15	AAAATCCAGTTCACAGTCACAGAAGAAGAAA[AAGAAGAAGAAGAAG]CGGTGGTGGGGTGGTGCGGTGCGGTGCGGCAGGACGGCAAGATAGCGGTAAGAAGAAGAA	AAAATCCAGTTCACAGTCACAGAA	60.075	TTCTTCTTCTTACCGCTATCTTGC	60.38	106
Araip.B01_2226	TATATATATATA	TA(2*6)	8706968	12	ATTATTTTCAGCCACGGTATTTG[TATATATATATA]ATATAAAATTTAAAAATTAAAAATCAAAACTCCACTTTCAGTCTCACTCTCATTCTTTAGGTAGCGTTTGGT	ATTATTTTCAGCCACGGTATTTGT	60.034	ACCAAACGCTACCTAAAGAATGAG	60.077	107
Araip.B01_2232	TATATATATATATATATA	TA(2*9)	8741986	18	TGTTTGATTCATTAAACCACATAAATATTAAATGATTTAATAAATAATATATAAGGCAATGAAATAAATGAATTTATTTAATTTAATTTATTATCTTATTT[TATATATATATATATATA]ATAAAACGAGTATTAATTATTGAAAAGGTAACG	TGTTTGATTCATTAAACCACATAAA	57.662	CGTTACCTTTTCAATAATTAATACTCGT	58.68	152
Araip.B01_2233	TATATATATATATATATATATATATATA	TA(2*14)	8742209	28	CGGATATTAATCATTGTAGGGAATGAATATTTATTATTTTTAAATGAATTCATTTAATTCATTACCTAT[TATATATATATATATATATATATATATA]ATTAGAATGTATTTTATACTTTTTTTTTCTTTTTTTTTTGTACTTCCGTTATAATGTTTG	CGGATATTAATCATTGTAGGGAATG	59.861	CAAACATTATAACGGAAGTACAAAAA	57.904	157
Araip.B01_2236	ACCACCACCACCACCACCACC	ACC(3*7)	8783225	21	TTGTTGTAGATTTGCTTCGTTGATATCATCACCTTCATGCCCACTATTTGGACTAGAAAAATCAAGTGGTGCAGCATAAAATGTACTACTACT[ACCACCACCACCACCACCACC]TTGATCTAAATCAGCATCAATCTCATGTAACAAA	TTGTTGTAGATTTGCTTCGTTGAT	60.063	TTTGTTACATGAGATTGATGCTGA	59.652	148
Araip.B01_2238	TAATTTTAATTTTAATTTTAATTT	TAATTT(6*4)	8787806	24	TGAAATTAGGATTAACCGTACACAATATAAATGTATTTAATTGTTAATCATAATTTTTAAAATTTTAAAATTTGACATTAAATTATTAATTAA[TAATTTTAATTTTAATTTTAATTT]TATCTTTTTTTTTAATTCATTGTTCCTAACGTCGTATTGT	TGAAATTAGGATTAACCGTACACAA	58.949	ACAATACGACGTTAGGAACAATGA	59.834	157
Araip.B01_2242	TTCTTCTTCTTCTTCTTC	TTC(3*6)	8790495	18	GAGCTAGTTGTCGCTATTATCACGGACAGGCTGGCAACGAGATGTACGGAAGCTACGACTA[TTCTTCTTCTTCTTCTTC]GGTTCAGGGGGATCAAGTGATTTCGGCAGGGTCTTTGGCGAATTTGGAGACGGAAATCGTGGAGCTGTTGAAATCAAGAAA	GAGCTAGTTGTCGCTATTATCACG	59.519	TTTCTTGATTTCAACAGCTCCAC	60.637	160
Araip.B01_2244	ACACACACACAC	AC(2*6)	8798911	12	CCACCACCTCTCTTTTTCTTTCTAATCTCAAATTCTACCACCACCCCCTTCACCCAGCCACCACCCCCTTTTCCTCCAAGACTCACACACAGAGACATT[ACACACACACAC]CCCCACCCGAGGAAGAAGAAGAGAAGAGTAGGGGGAG	CCACCACCTCTCTTTTTCTTTCTA	60.153	CTCCCCCTACTCTTCTCTTCTTCT	59.917	148
Araip.B01_2246	TATATATATATA	TA(2*6)	8801716	12	ACTGCACCTGAGTTTCCATCTTATAAAT[TATATATATATA]CATAATTCTAAACAAACCACGCACTTATTAAAAAAAGTTATGCCCCTTTTTATTTCA	ACTGCACCTGAGTTTCCATCTTAT	60.417	TGAAATAAAAAGGGGCATAACTTT	59.367	97
Araip.B01_2247	CCCTCACCCTCACCCTCACCCTCA	CCCTCA(6*4)	8806875	24	TCGGATAATTTTACCCTTAAACAAAAATTAAAAAAAATAC[CCCTCACCCTCACCCTCACCCTCA]TCCTTATCCTCATCCTCATCAGAAT	TCGGATAATTTTACCCTTAAACAAA	59.283	ATTCTGATGAGGATGAGGATAAGG	59.832	89
Araip.B01_2253	TTTCTTTCTTTCTTTCTTTC	TTTC(4*5)	8834364	20	ATGTTTCAATTATCAAAGGGAGGAAAAAAGGAGTTTCTTT[TTTCTTTCTTTCTTTCTTTC]TATTTTTATGCTTTCATTGAGGGTTGAAGATGGGTTTGCTTTTGAAATTAG	ATGTTTCAATTATCAAAGGGAGGA	60.076	CTAATTTCAAAAGCAAACCCATCT	59.912	111
Araip.B01_2254	TTGTTGTTGTTGTTGTTG	TTG(3*6)	8835165	18	TCGAAAGAAAATTTATGTGGTGAAGTGTTACAGAAGCAATCTTTTTTGAAGCCGACCCCACCTAGCGGCGGGATAAGGTT[TTGTTGTTGTTGTTGTTG]TATTTTGTTTTTTCAAAGGATCTGTGATTTCTCTCTAGGCACAC	TCGAAAGAAAATTTATGTGGTGAA	59.885	GTGTGCCTAGAGAGAAATCACAGA	59.95	142
Araip.B01_2258	CACACACACACA	CA(2*6)	8848628	12	CTGGTATGGTAGTGGTATCAGCAGCCCTCAAATTGAATTTTTTCGTTATT[CACACACACACA]GATAGAGAGAGACTGTGTCTGGAAGAATCGTGAAGAGCTGCACTTCTTAATTTAGAGAGAAAGAGAGAGTATTGTCTCTGGAAGAGTCGTGA	CTGGTATGGTAGTGGTATCAGCAG	59.968	TCACGACTCTTCCAGAGACAATAC	59.816	154
Araip.B01_2266	ACACACACACACACACACACACACACACACACACACACACAC	AC(2*21)	8896916	42	GGACCGGCTAAATCTCTTCTAGTAAATTACTAATTTATCCTTTAT[ACACACACACACACACACACACACACACACACACACACACAC]AAGTTAATGTGAAACCCTAAATCCC	GGACCGGCTAAATCTCTTCTAGT	59.333	GGGATTTAGGGTTTCACATTAACT	58.793	112
Araip.B01_2270	AATAATAATAATAATAAT	AAT(3*6)	8911705	18	AAAACTCATATGAAACAATCAATGCATATAAAATAGTCAACCAAATTAGTATACATTAAAAATAAACTACTACATACATATACATTGCTAAAAACAAC[AATAATAATAATAATAAT]ACTTTTTCCTCAACAATAACCAATTCA	AAAACTCATATGAAACAATCAATGC	58.565	TGAATTGGTTATTGTTGAGGAAAA	59.763	143
Araip.B01_2271	ATAATAATAATAATAATA	ATA(3*6)	8914510	18	CACTTCTTCCTCTTCCATTTCTTCTTCTAGTCCCCTCCTCCCCAAAATCGCAACAC[ATAATAATAATAATAATA]AATAAATAAATACAAATATTTTCTTGCTCCCCTTTGAGTGAGCTGTATCTGCTA	CACTTCTTCCTCTTCCATTTCTTC	59.777	TAGCAGATACAGCTCACTCAAAGG	60.095	128
Araip.B01_2273	TAGGCTAGGCTAGGCTAGGC	TAGGC(5*4)	8928706	20	TAGGCTACTTTTAACACGCCTAGCCTAGCTTAAAAGCCGGTA[TAGGCTAGGCTAGGCTAGGC]GCCTGTGGGGATTAATATAAACCAT	TAGGCTACTTTTAACACGCCTAGC	60.322	ATGGTTTATATTAATCCCCACAGG	59.31	87
Araip.B01_2274	TCTTCTTCTTCTTCTTCT	TCT(3*6)	8930665	18	AGGTGACAGTGGTTAATAGACGTGTAAGCCTTCCCGCCTTTGGACATAACGCATGCTGCTTATCCTGAC[TCTTCTTCTTCTTCTTCT]TGTGAAGCACGAAACGCAAACGAAAAGCCACAAACCCTAT	AGGTGACAGTGGTTAATAGACGTG	59.516	ATAGGGTTTGTGGCTTTTCGTT	61.065	127
Araip.B01_2275	ATATATATATATAT	AT(2*7)	8952517	14	CGCCGGTGGTTAATTACAGTAGTTATAATATTTCAAAAAATATTATTAAAATTTTAACAAGTAGTATTTATATATTAAAATAAACTATTAAAATGAATCATCAATTTATTTGTATTTAA[ATATATATATATAT]TATTTAATTTATTTTTAATATATATTTATATTTAATATATATTTTATATTAATAATTGATTTTGGTGTATATCTAATCAACATGGTTGTAT	CGCCGGTGGTTAATTACAGT	59.883	ATACAACCATGTTGATTAGATATACACC	57.904	224
Araip.B01_2278	AGAGAGAGAGAG	AG(2*6)	8974277	12	AAATATCTTTTCAGATGGAGGCAGTTGAGACAAGAAGTGATAATAACCTCAATGTGGTAGAGCCGACTGTCAGTTAGGGATA[AGAGAGAGAGAG]TGGGAGAGAGAAAACCAGAGAGTTGGAA	AAATATCTTTTCAGATGGAGGCAG	59.994	TTCCAACTCTCTGGTTTTCTCTCT	59.93	122
Araip.B01_2281	CTCTCTCTCTCTCT	CT(2*7)	8984783	14	CATAAATTCAAAACGCATACCATCTTCCCTCATTTTCGAAACA[CTCTCTCTCTCTCT]AAAAATTTCTCCTTTCCCTCTCTCTTCCCTAAACAACCTCCGACAATTCTCT	CATAAATTCAAAACGCATACCATC	59.663	AGAGAATTGTCGGAGGTTGTTTAG	60.057	109
Araip.B01_2291	TTTATTTATTTATTTATTTA	TTTA(4*5)	9043188	20	TATTTACCAAACTTGAATGGAAGGT[TTTATTTATTTATTTATTTA]AGAATTAAGGTAAGAGATATTCTCCATATCTAAGCAATTATGGCATCCAAGCTCATTCAAGCAATTTTAGGTCACGCGTTTTTTTTGTTTTTCTTCTAACTATCGTTTACGCACG	TATTTACCAAACTTGAATGGAAGG	58.551	CGTGCGTAAACGATAGTTAGAAGA	59.875	160
Araip.B01_2304	TTCTTCTTCTTCTTC	TTC(3*5)	9056359	15	CCAAGTCTTTTAGATTTACGCGATTCTTTTTCATGCT[TTCTTCTTCTTCTTC]TTTCAAATTTACGCACGCACATTCTTCTTCACCTCTAATG	CCAAGTCTTTTAGATTTACGCGAT	60.047	CATTAGAGGTGAAGAAGAATGTGC	59.329	92
Araip.B01_2308	AAGAAGAAGAAGAAGAAG	AAG(3*6)	9060264	18	AAGAAGAAGGAGAAGGAAGAGGAGGAACACGAAC[AAGAAGAAGAAGAAGAAG]ACGACCACGACGATGATAATGTAAAGCCTCGTGGCTGAACGTAAATGACTTGGTTGGAAGAATGATCTCTTT	AAGAAGAAGGAGAAGGAAGAGGAG	60.019	AAAGAGATCATTCTTCCAACCAAG	60.005	124
Araip.B01_2311	TTTTATTTTATTTTATTTTA	TTTTA(5*4)	9091491	20	CGCATCAACCTTTGTTAATTTTGATTTAAT[TTTTATTTTATTTTATTTTA]AAATAGGAAAAGATATTATTTTAATTTTAGAAAATATATTTTACATTAATTAGGATTAGACATAAAAGGGAAAAGAATCAGC	CGCATCAACCTTTGTTAATTTTG	60.715	GCTGATTCTTTTCCCTTTTATGTC	59.548	132
Araip.B01_2318	ATATATATATATATAT	AT(2*8)	9138290	16	ATGAGAGAAAATCTGCATCAGTC[ATATATATATATATAT]AACAAGAGAGAAAGGTGTTCTTTTGTTTTGAAGTATACATATTCGAAAAACACAGAAAGCAGTTACAAGTGATTTTGTGTATGGTTTCC	ATGAGAGAAAATCTGCATCAGTCA	60.27	GGAAACCATACACAAAATCACTTG	59.687	128
Araip.B01_2320	ATTTAATTTAATTTAATTTA	ATTTA(5*4)	9148813	20	CCAAGCTGGATTGATTAAATTCTTGATAATATAGGCTAAATGTTGGTGGCGAAAATCCCTAAAAAAACTGTTGGGTTATATTTTTTTATAGATAAAAAATAGAGTAAAATACATGTTTTTAAAATTAATTTTAAT[ATTTAATTTAATTTAATTTA]ATTATTATAATTAAAGCTAATTTCAATTTTATACATATTATTAATTTTTTACCATCAATCCTATCCTCACCGCTAATACATCT	CCAAGCTGGATTGATTAAATTCTT	59.88	AGATGTATTAGCGGTGAGGATAGG	59.912	238
Araip.B01_2324	AATAATAATAATAATAAT	AAT(3*6)	9188397	18	ACCACACTACTACTCCTCCTTCCAGCACTACAATCCAAACAAGAAAAAAAAAGCGGG[AATAATAATAATAATAAT]AACAATAATTCACAATTAAGAGCATGATAATACTAATAATAAGAAAATCTCAACAAGTTCAAACATAGAAGAGGGTGTGCTTTT	ACCACACTACTACTCCTCCTTCCA	60.451	AAAAGCACACCCTCTTCTATGTTT	59.623	159
Araip.B01_2325	CTTCTTCTTCTTCTT	CTT(3*5)	9198776	15	CGTGTACATACGCACATTTCAATAACGTTTTTTCGTCTTCGTCTTCACGTTCTTC[CTTCTTCTTCTTCTT]CGCTTTTCTCCTTCTTTGTCTTCGCATTCCTTCTTCTTCTTCGCGTTCTTCCTTTTTCTTCTTCACCTTC	CGTGTACATACGCACATTTCAATA	59.851	GAAGGTGAAGAAGAAAAAGGAAGA	59.44	140
Araip.B01_2328	GAAGAAGAAGAAGAA	GAA(3*5)	9199738	15	GAAGAAGAACCTACACGAATTTG[GAAGAAGAAGAAGAA]AGACGAGGAGGAGGAGAAAGAGAAAGAAACGGAGAAAGAGAAGGAGAAGGAGAAGG	GAAGAAGAACCTACACGAATTTGG	60.382	CCTTCTCCTTCTCCTTCTCTTTCT	60.019	94
Araip.B01_2329	TATTTATTTATTTATTTATT	TATT(4*5)	9210960	20	ATTTCCTCGAACAGTAGCAAAAATGGTCCACTTATGACAAGAGCTTTTGCACC[TATTTATTTATTTATTTATT]TTCTTTTGTGGGGTATTAAGAGCTT	ATTTCCTCGAACAGTAGCAAAAAT	59.603	AAGCTCTTAATACCCCACAAAAGA	59.598	98
Araip.B01_2336	TCTCTCTCTCTCTCTC	TC(2*8)	9287503	16	CATCTTTGGCTATGGTCCTCTT[TCTCTCTCTCTCTCTC]CACACACAGTTTTGAATTTCTTTAATCAATTTTCGAAATTACTAATGATGGTTAATGTTTCAGGTTCTGGATTGGTTAAGAAGAAAGG	CATCTTTGGCTATGGTCCTCTTT	60.82	CCTTTCTTCTTAACCAATCCAGAA	60.001	126
Araip.B01_2337	TCTCTCTCTCTC	TC(2*6)	9287669	12	CTTTTGCAAAGGTTACACTTGAGATTTGAGAAT[TCTCTCTCTCTC]TTTGCATATTTATCTTTTTACTAAATAAATAATATATTTTTTTAATCTTGTGGTTGCGTCAATAGACATTTGCAGCTTTGTCTGGTGTTCATAGTTTGG	CTTTTGCAAAGGTTACACTTGAGA	59.862	CCAAACTATGAACACCAGACAAAG	59.962	144
Araip.B01_2341	TCTCTCTCTCTCTCTCTC	TC(2*9)	9318261	18	ATTGTACCATTCTTTCTCCTCCTCCGTTGTTATTCTGCTGAGTAACCAGCAGCGGCACCTTCGACTTCCAAAATGGGTGCAT[TCTCTCTCTCTCTCTCTC]CCTCTCTCTCTGATGTTCTTTGAAGTGTTTGGAT	ATTGTACCATTCTTTCTCCTCCTC	59.073	ATCCAAACACTTCAAAGAACATCA	59.913	134
Araip.B01_2342	TCTCTCTCTCTCTCTCTCTCTCTCTCTCTCTCTCTCTC	TC(2*19)	9318444	38	AGGTTTGGAGGAAGAAGAGAAAGTATAGCTCTTCTACCTTTTCCT[TCTCTCTCTCTCTCTCTCTCTCTCTCTCTCTCTCTCTC]TTTTTAATATTTAAGGCTTTTCTTATATTTGAATGAATGTCTTTGTTTTTGCT	AGGTTTGGAGGAAGAAGAGAAAGT	60.158	AGCAAAAACAAAGACATTCATTCA	60.043	136
Araip.B01_2344	AAGAAGAAGAAGAAG	AAG(3*5)	9318982	15	TGTTTAGAAGACCGAGTCATTTTGGTAATTAAGTTTTACTAAATTGGTCTAATAATTTAAAGATTGATAACTAGAAATTTTAGTTGAAGAAGGAGAAGGAGGAGAGGCAT[AAGAAGAAGAAGAAG]AAAGACTTTGTTAGACTTGGTTGCGAAAATA	TGTTTAGAAGACCGAGTCATTTTG	59.703	TATTTTCGCAACCAAGTCTAACAA	60.057	156
Araip.B01_2345	GTGTGTGTGTGT	GT(2*6)	9320041	12	AAGTACATGATCTTTTGACACCGATATTAGTGTAAAATTTATAATTTGTGTTTCTCTTTTTTAGATTAGGAAATTTCTATTTTCTTGTGA[GTGTGTGTGTGT]CCATGCACGAGCGGCGAGTTAGTCATTGATTTTGCATTTTACTGGTGAGT	AAGTACATGATCTTTTGACACCGA	59.934	ACTCACCAGTAAAATGCAAAATCA	59.939	152
Araip.B01_2346	TCTCTCTCTCTCTCTCTCTCTCTC	TC(2*12)	9337153	24	GCTCTTTCCTCTTTTTCCTCTTCTCTTCT[TCTCTCTCTCTCTCTCTCTCTCTC]CTCCTCGGTGAGTAGTGTTGAAAGCGGGTCAAATGACGACAGGGTCGAGGTCGTCGTGGCCTCAACAGTGAAAGAGGTAAGACACATCACAACGTGAAAAAT	GCTCTTTCCTCTTTTTCCTCTTCT	60.027	ATTTTTCACGTTGTGATGTGTCTT	59.846	155
Araip.B01_2347	CCACCTCCACCTCCACCTCCACCT	CCACCT(6*4)	9340207	24	TCAAAATATGGCAATCACTTGAACTTGTCGGATCTTGTGGTCCAAGAGGATGTTGAGGGTGATCAGGTTATGGATGCCGAAAATGAAGAGCATGAACCACAGTCACCG[CCACCTCCACCTCCACCTCCACCT]CCATAAGAACAACCTCAATCCTCAA	TCAAAATATGGCAATCACTTGAAC	60.239	TTGAGGATTGAGGTTGTTCTTATG	59.539	157
Araip.B01_2350	TATATATATATATATATA	TA(2*9)	9374644	18	TTTTGATTTTGAGCATATAGCTTTGTTTAGGTTAATAAATACATACATTTCAATTTTGAG[TATATATATATATATATA]CATATTCCAACAAAAATGTAACAATGTAAGA	TTTTGATTTTGAGCATATAGCTTTG	58.964	TCTTACATTGTTACATTTTTGTTGGA	58.978	109
Araip.B01_2352	TAATAATAATAATAA	TAA(3*5)	9377201	15	TTCAACTAAACTAAGCTCTAACCACTCTTATATTCAACTAAATTACTTAATGGAAAAAATAAAATAAATTCTATTAACATGAATCCTTTTTTGTGACAACTTAACATGTATTATACTT[TAATAATAATAATAA]TGTACACTGAATTTCCAAAGAAATTTG	TTCAACTAAACTAAGCTCTAACCACTC	58.062	CAAATTTCTTTGGAAATTCAGTGT	58.653	160
Araip.B01_2353	TATATATATATA	TA(2*6)	9380855	12	GCAAAAATATCTTACACGCACTATGTTAAACTTGATATATGATGTATTAAAATAATCTAATAGGGCTCATCTAAGAGTATATCTT[TATATATATATA]GTATAAATCTAATAAAATTATGGGTTAAGTATGATTTTGATCTTT	GCAAAAATATCTTACACGCACTATG	59.211	AAAGATCAAAATCATACTTAACCCA	57.388	142
Araip.B01_2360	TATTATTATTATTAT	TAT(3*5)	9408565	15	AGTCACCCGTTATTGTCGAATTATCATGCATAATGGAAGGGTTTAATTATTTTTTTAGTTTTTATAGTTTTGTAAAATTTTTAATTAAGTTTATA[TATTATTATTATTAT]TAAGCTTTTCTATGAAATATTTGTTTTTTATTATATAAAATTCCTATATAACGTTATCATGAGTGACCTAATACATACTGTACCCTTCTACACTAACTACACGAAACAACGTTG	AGTCACCCGTTATTGTCGAATTAT	60.032	CAACGTTGTTTCGTGTAGTTAGTG	58.856	224
Araip.B01_2363	TATATATATATA	TA(2*6)	9428732	12	CCAAGCCAAATCAAATATATCCAATGTTAAGATACTAAACAT[TATATATATATA]CCTGCTTTCTAACTTATCCTATGGTCATCTAGCCTAAGTTTTCATATAACATTATATATTAAATGCAAGAAACCTAAACTATACCTTGGCTGATTCCC	CCAAGCCAAATCAAATATATCCAA	61.162	GGGAATCAGCCAAGGTATAGTTTA	59.781	152
Araip.B01_2365	GTATGTATGTATGTATGTATGTAT	GTAT(4*6)	9461657	24	TGATGGACAAATTAAATAATCGGATTATTCCACAGACCGGACTTCTCACAGCATATATCTTGAAAGGCTTAAGTTTTGGAAG[GTATGTATGTATGTATGTATGTAT]GTTTTACAAGAATGGTGTGAGATTGGAATATCA	TGATGGACAAATTAAATAATCGGA	59.603	TGATATTCCAATCTCACACCATTC	60.082	139
Araip.B01_2367	TGTGTGTGTGTG	TG(2*6)	9479975	12	AAAATTCTATGGTGGATTGGTGATAATTTATCTGAATATTTGCTCTGAAAACAATGTTTAAC[TGTGTGTGTGTG]CTTGTAATTTGATAAAAGGGACTATTTTAGTATTGTTAGGCAATAGGTGAAAAGGGATTA	AAAATTCTATGGTGGATTGGTGAT	59.86	TAATCCCTTTTCACCTATTGCCTA	60.204	134
Araip.B01_2369	TATATATATATATATATATATA	TA(2*11)	9492416	22	CCAAGCATGATTTGTAACAAGAATACCTCTCTATGTAGTCTGTTGAGTTAGTCGGCCGAAACTCCACAGACTGCGACTAATTTTCTTTTGTGTAT[TATATATATATATATATATATA]TGATCCTTTGTTTACCTTTACGCATTTT	CCAAGCATGATTTGTAACAAGAAT	59.457	AAAATGCGTAAAGGTAAACAAAGG	59.853	145
Araip.B01_2370	CTCTCTCTCTCT	CT(2*6)	9494928	12	TTTTTGGATTGACCTTTCTCTTTCTTTCTTCTTCGATGAATGGCTTAGGGATGAAG[CTCTCTCTCTCT]TCTTTGAGTTTTGACCGAATGAAAAAGGTGAACGTTGCTTTTGGTGAAAGCACTTTGGAGGGATCAGCTTTGAATGATAAGTT	TTTTTGGATTGACCTTTCTCTTTC	59.988	AACTTATCATTCAAAGCTGATCCC	59.879	151
Araip.B01_2378	TGGCTGTGGCTGTGGCTGTGGCTG	TGGCTG(6*4)	9560653	24	ACACTTAAGATCAAGCATCGTCCTCGATGCTAATCCTCAAGCTCACGGAGAGGTACGCTGGTCGGCTCTGGCTC[TGGCTGTGGCTGTGGCTGTGGCTG]GGGCTGTGGCTGAGGTGTCTTCTGAGTAG	ACACTTAAGATCAAGCATCGTCCT	60.541	CTACTCAGAAGACACCTCAGCCAC	61.724	127
Araip.B01_2379	TGGTGGTGGTGGTGG	TGG(3*5)	9560959	15	AACCAGTAAGTAAGTCGGTTGAGGTGC[TGGTGGTGGTGGTGG]TAAAGGAAGTGTTGCTGCAGCTCCTGATGTAGATGGTCCT	AACCAGTAAGTAAGTCGGTTGAGG	59.987	AGGACCATCTACATCAGGAGCTG	61.903	82
Araip.B01_2382	CTCTCTCTCTCT	CT(2*6)	9568666	12	CTTTTTCTCCCCAATTCCTATTCTCTCTTTTCCCTCCTTATTTCTTCTTCCTCCCTTCTTCCTTCTTCCTTCTTACTCACTTTCTA[CTCTCTCTCTCT]CACCTCCATTAACAAGGTTTTTATTTTTCTTCTTCCC	CTTTTTCTCCCCAATTCCTATTCT	60.185	GGGAAGAAGAAAAATAAAAACCTTG	59.803	135
Araip.B01_2384	TGGTGGTGGTGGTGG	TGG(3*5)	9574627	15	GAACCAGTAAGTAAGTCGGCTGAGGTAC[TGGTGGTGGTGGTGG]TAAAGGAAGTGCTGCTGCACCTACTGATGTAGATGGTC	GAACCAGTAAGTAAGTCGGCTGAG	60.682	GACCATCTACATCAGTAGGTGCAG	60.082	81
Araip.B01_2387	ATAATAATAATAATAATA	ATA(3*6)	9583017	18	CCTTAGTGAAACCATGAAGGAACTAAGAATTATAGTAATATAATAATAATGATAGTAAGGATAATATTAATAACAATAGTATAGATAATACCGTAATAATG[ATAATAATAATAATAATA]CTAATAATAATTATTATTATTATAATAACAAAGCTAATATAATTATAATAATAATATATATAAGGTTAAATATATATGAGTTACTAATATAAATAACATTAATAACTTAGGAATTAAAAGATGTTTGACGAAACATTAGCAATTCTAAGC	CCTTAGTGAAACCATGAAGGAACT	59.935	GCTTAGAATTGCTAATGTTTCGTC	58.598	269
Araip.B01_2388	ATTTAATTTAATTTAATTTA	ATTTA(5*4)	9595067	20	CAAAACTACCTAGGCCATATTGAAGATTATGGT[ATTTAATTTAATTTAATTTA]ATTTTTTGGAGGGATGGCGACAGGTACAAACTTATTATCAGGAACATGTAATCCGGAGAAACCTCCAATTATCCGAATTT	CAAAACTACCTAGGCCATATTGAA	58.696	AAATTCGGATAATTGGAGGTTTCT	60.401	133
Araip.B01_2389	CTTCTTCTTCTTCTTCTTCTTCTTCTTCTTCTTCTTCTT	CTT(3*13)	9600109	39	AGAGCTTCGATAATGGCAAAGAGCTCCACGATGTTTCCAACGAC[CTTCTTCTTCTTCTTCTTCTTCTTCTTCTTCTTCTTCTT]CAACACGTTGCTGCGTTCCCCTTCCACCATGACAGCTGAAGAAGAAGAC	AGAGCTTCGATAATGGCAAAGAG	61.181	GTCTTCTTCTTCAGCTGTCATGGT	61.184	132
Araip.B01_2390	AAGAAGAAGAAGAAG	AAG(3*5)	9600416	15	CTGCTTCTTCTCTTCAACACGTCGTTGCGTCCCTTCTGCATCCCCTCCGCCATGGCAGCACCTCGACGCTGCGTCCCCTTCCGCGATGGCA[AAGAAGAAGAAGAAG]AATGCGTCCCCTCTGTCATAGCACTG	CTGCTTCTTCTCTTCAACACGTC	60.594	CAGTGCTATGACAGAGGGGAC	59.736	132
Araip.B01_2394	TCTCTCTCTCTC	TC(2*6)	9613606	12	TGTGAATTCTGTTAGAAGTTGGAGAGAA[TCTCTCTCTCTC]TGAGCTAGTAGTTCCAGCTGTGTAAAACCTTTTAGGGTGAGCTAATTGGCCCTCCCGGTGTATCAATAAAGCTTGATCATTCTGCTATTGCTAGTCCTATCAACTGGTATCAGGAGCTT	TGTGAATTCTGTTAGAAGTTGGAGA	59.356	AAGCTCCTGATACCAGTTGATAGG	60.044	159
Araip.B01_2399	TTGTTGTTGTTGTTGTTGTTG	TTG(3*7)	9643082	21	ATTCATATGTGGATCTACGACGACCCCACCTAGGGGCATAAGGCT[TTGTTGTTGTTGTTGTTGTTG]TATTCATGCGTGGATCTACCTGAGGTTATATGCAATCTTTTGTCATAGTCTAATGAGTTTGATAAATCATGCAGCAAATGGTTTT	ATTCATATGTGGATCTACGACGAC	59.294	AAAACCATTTGCTGCATGATTTAT	60.896	151
Araip.B01_2401	TTTATTTATTTATTTATTTATTTATTTA	TTTA(4*7)	9649678	28	TTTGAAGGTTCTTAGCTGTGTTGATAGATAGAACC[TTTATTTATTTATTTATTTATTTATTTA]TGCTTTATTGGGGGGGCCAATCAAGTACTACGGGGCTACAATTACCCCGCTGTCGGTGCCGCAAATTTAGATTAACAAATT	TTTGAAGGTTCTTAGCTGTGTTGA	60.32	AATTTGTTAATCTAAATTTGCGGC	59.804	144
Araip.B01_2402	TATATATATATATATATATA	TA(2*10)	9653002	20	TCCAAATGTAACATAAGAGAGATGT[TATATATATATATATATATA]ACCACAATGGTTCTTTATTCGTGATCCTTACAATAATCCAG	TCCAAATGTAACATAAGAGAGATGTT	57.497	CTGGATTATTGTAAGGATCACGAA	59.416	86
Araip.B01_2407	TACCCTACCCTACCCTACCC	TACCC(5*4)	9676415	20	TAATATTTTAAGGGTGCGGTTAGGGTAGGGTAAGGTATACCTTAAACCCG[TACCCTACCCTACCCTACCC]GAACGGGTTGGTCCGGATTGAGTACCCGCGGGTAGGGTATATATTGCCAGCCATATCCGGAGTGCATTACAAATTAT	TAATATTTTAAGGGTGCGGTTAGG	59.701	ATAATTTGTAATGCACTCCGGATA	58.881	147
Araip.B01_2410	AGAGAGAGAGAGAGAG	AG(2*8)	9686576	16	GAACATTGCTATTATTGATGCTGTGTAA[AGAGAGAGAGAGAGAG]AATAGTATTTGTTATTGATTGTAGTGTGTTACATTCACGGAGGTT	GAACATTGCTATTATTGATGCTGTG	59.942	AACCTCCGTGAATGTAACACACTA	59.861	89
Araip.B01_2411	ATATATATATAT	AT(2*6)	9687812	12	AAGTGACTAAGTGAGGCTTTGAGGGACATTGATATTGTTTCTTATAATGGGAAAAACCGTACGTCGTCTGAATG[ATATATATATAT]ACTCCTTTGTCCTTTCACTCTTACGTCA	AAGTGACTAAGTGAGGCTTTGAGG	60.336	TGACGTAAGAGTGAAAGGACAAAG	59.855	114
Araip.B01_2417	TGTGTGTGTGTGTGTGTGTGTGTGTGTG	TG(2*14)	9708847	28	AGAGGGATAGGAGTCGTGATTGTAATATTTGTAAGTTATTTTTATAAGGAACTCATA[TGTGTGTGTGTGTGTGTGTGTGTGTGTG]TCTACGTTTTTAAGAAAAAGTATTTTCAATTTTTCAAAGAAAACAACG	AGAGGGATAGGAGTCGTGATTGTA	60.379	CGTTGTTTTCTTTGAAAAATTGAA	59.588	133
Araip.B01_2418	CTCTCTCTCTCTCTCTCTCTCT	CT(2*11)	9709431	22	CAGTAAATCCACTGGTAACGAGCCCTAAAATTTGAAGCGCAAAACATGTAACCCTTCATTTCGAATCCCCTCTCTCTACCCCTCTTCTCC[CTCTCTCTCTCTCTCTCTCTCT]AACATTCTCTCTCTAACCCTCTCCTACTTTCGCT	CAGTAAATCCACTGGTAACGAGC	60.069	AGCGAAAGTAGGAGAGGGTTAGAG	60.739	146
Araip.B01_2419	GCATCAGCATCAGCATCAGCATCA	GCATCA(6*4)	9713465	24	GTAGAAACTTTTGAGCTGGCAGAGAAACTGTTCTTCTGCAAGAAGCTGCT[GCATCAGCATCAGCATCAGCATCA]ACATGTTGTTGTTCATTTCCACCCAAAGTCAGAGACTTTTCCTGAGAACTCATCTTACTGAACCAGAACAGAATCAACC	GTAGAAACTTTTGAGCTGGCAGAG	60.904	GGTTGATTCTGTTCTGGTTCAGTA	59.565	153
Araip.B01_2420	GAGAGAGAGAGA	GA(2*6)	9721217	12	TAAATGAAGCCCACACAACTTAAAAAAATAAAAAATAAAATAAAAAAAATGGCTAAAGTCAC[GAGAGAGAGAGA]ACCAGAGCAAAGCTTTCTCATTTTGAAAAGAAAAGGAAAAAAAGGGAACAGTAAGGTTCATC	TAAATGAAGCCCACACAACTTAAA	59.937	GATGAACCTTACTGTTCCCTTTTT	59.02	136
Araip.B01_2421	AATAATAATAATAAT	AAT(3*5)	9729337	15	TCAATTTTTAAGAAAATGCCAGAAAATTTTGTTTCTATTAATTAAAATCATATATCAAAGAATACCAAGTAATAATAATCACATAATA[AATAATAATAATAAT]AAATGCTATACAAGTAAATCCAATATAAAACTCGAATAGAATGCCTATCCCT	TCAATTTTTAAGAAAATGCCAGAA	59.218	AGGGATAGGCATTCTATTCGAGTT	60.659	155
Araip.B01_2422	ACTCTCACTCTCACTCTCACTCTC	ACTCTC(6*4)	9730237	24	GGCAAATTTGACTTACTTCCAAAATTAACAA[ACTCTCACTCTCACTCTCACTCTC]ATTCTTCATCTTTATCTTTATCTTTATTTTTTTCTCTCTTTTTTCTCATTCTCTATTTTTTTACCTTTTTGTTCTACAGAAAACA	GGCAAATTTGACTTACTTCCAAAA	60.684	TGTTTTCTGTAGAACAAAAAGGTAAAAA	59.926	140
Araip.B01_2424	TGTGTGTGTGTG	TG(2*6)	9742920	12	GGTGCGTATGCTAGGTTTGTT[TGTGTGTGTGTG]TTTGTTTGTGGGGTGTGGGGTGTGCGGCTGGGGGTGAGGGTTTGTGTGGGTTGAAAATTAGGGTTTGGGTAGAA	GGTGCGTATGCTAGGTTTGTTT	60.422	TTCTACCCAAACCCTAATTTTCAA	60.101	107
Araip.B01_2425	AGAAGAAGAAGAAGA	AGA(3*5)	9749908	15	TCCATTCAACTCTGATTTTCACTCTGATTTTTTGTTTCAATTTCTTGGGGGGG[AGAAGAAGAAGAAGA]ATTCAACTTATTCAAATTTCAAGGTGTTGACTCTTCCTTCTAACCAAACTTTGGAGGCATTACCCCATACAAAAGGGAGTAATCATC	TCCATTCAACTCTGATTTTCACTC	59.637	GATGATTACTCCCTTTTGTATGGG	59.975	155
Araip.B01_2429	TATATATATATA	TA(2*6)	9758094	12	AAGTGGAGATTGTTGCAAAATAAATAAATAGAAAAGATATATGAAATAAAGAAGTATAAGTAGAAGACTCTAGTATTAATATTCACCACAATTAATATCTCAATATAATAGAAAT[TATATATATATA]TGTTTTTGTGTATCATTAACATGCCACA	AAGTGGAGATTGTTGCAAAATAAA	59.131	TGTGGCATGTTAATGATACACAAA	60.17	155
Araip.B01_2434	AGAGAGAGAGAGAG	AG(2*7)	9774478	14	GGAATAAGATTGAGGTTTTTCGTGCATCAAAAAGGGAGAAGGGAGGA[AGAGAGAGAGAGAG]AAGGGGGAAGGGAGGGAGAGTGAGGGAGAGGGGAGAAAAAGAAAGAAAAA	GGAATAAGATTGAGGTTTTTCGTG	60.226	TTTTTCTTTCTTTTTCTCCCCTCT	60.101	111
Araip.B01_2454	GAGAGAGAGAGAGA	GA(2*7)	9822359	14	AATCCAGGAGGTGATGATAATGTTCGGT[GAGAGAGAGAGAGA]ATGACGCCAGCAAAAAAGGCTGGTTGGTGAGACATCATTGGTAGAG	AATCCAGGAGGTGATGATAATGTT	59.978	CTCTACCAATGATGTCTCACCAAC	59.928	88
Araip.B01_2455	GATGATGATGATGATGATGATGATGATGATGATGATGATGATGATGATGAT	GAT(3*17)	9849615	51	ATGGTACCAGTTTTCAGACAAGGTGGAGCACCGGATGATGTGAAAGACATACTGTTG[GATGATGATGATGATGATGATGATGATGATGATGATGATGATGATGATGAT]GTGGAGTCCGCCACGATTGCTGATGATAGTGATGAT	ATGGTACCAGTTTTCAGACAAGGT	60.2	ATCATCACTATCATCAGCAATCGT	59.89	144
Araip.B01_2459	TCTCTCTCTCTC	TC(2*6)	9946971	12	TGCACTTCAGAGGTAAACTCTAGCGCAGCT[TCTCTCTCTCTC]CCGTTGAAGTAAACCGCAAAGCTCTCTTGAGGGCCACCGCCGCCGCCTCAATCTAGGCTGCGGTGGCCCTCATATACTCCTGTCTCCTTTAACCTTTTCTCTCTTTTCGTCTCC	TGCACTTCAGAGGTAAACTCTAGC	59.283	GGAGACGAAAAGAGAGAAAAGGTT	60.596	156
Araip.B01_2463	GAGGAAGAGGAAGAGGAAGAGGAA	GAGGAA(6*4)	9959045	24	ATCTCCAAGTCTTCAACTTCCAACTC[GAGGAAGAGGAAGAGGAAGAGGAA]GAGGACGAGCAATACGACTGGTCCTTCATGCACTTTTCTGCTTTCGTAAAC	ATCTCCAAGTCTTCAACTTCCAAC	60.042	GTTTACGAAAGCAGAAAAGTGCAT	60.987	101
Araip.B01_2464	ATATATATATATATAT	AT(2*8)	9962857	16	ATGAATTTTTGACCGGGTACTTTAACTCCTCGAGTTCCTCCATGGGC[ATATATATATATATAT]TTGAGCTTGGGGATGTGCGCACAGAGGGATTGTCCAATAGTTAGC	ATGAATTTTTGACCGGGTACTTTA	60.01	GCTAACTATTGGACAATCCCTCTG	60.37	108
Araip.B01_2465	TATATATATATATATATA	TA(2*9)	9964308	18	TTGATGTTCTTGCATATAATTGGG[TATATATATATATATATA]AAGAAGAGAATGTGTTTGTAGTAAATTTTGAATCCAGATTAAAAGCTTGTGGAAG	TTGATGTTCTTGCATATAATTGGG	60.095	CTTCCACAAGCTTTTAATCTGGA	59.78	97
Araip.B01_2480	TATATATATATA	TA(2*6)	10105125	12	AAAATGTCACTATCTTTGTTGATATGACATTATGTATTTATATTAAAAT[TATATATATATA]CTTAGTAAATTCATATCCATAAATATATAAGTATGATGTGTATGCTTATAAATCTTAATCAAATT	AAAATGTCACTATCTTTGTTGATATG	55.83	AATTTGATTAAGATTTATAAGCATACAC	55.202	126
Araip.B01_2482	TATATATATATA	TA(2*6)	10120010	12	ATCCGTGTTTCAAGATTATTCACAACAATACATTTTAATGTATAATGTAAATTT[TATATATATATA]AAAAATCAAGAATGAATGGTTATGAATGTTCCTGGAACATGCGTTAAATGTGCTCCAACCTCTAGG	ATCCGTGTTTCAAGATTATTCACA	59.778	CCTAGAGGTTGGAGCACATTTAAC	60.4	132
Araip.B01_2486	ACACACACACAC	AC(2*6)	10156199	12	CGTAAAAACATTGTGCTACCTTTGAATTTTTAAAGTTTTTTACTAGGTCTTCATTTTTATATGAAGTATTATACTCTTATTTTATCATTTAAAATGAAAATAGGCAAAAA[ACACACACACAC]AAATTTATATGAAACTGAATGAATATTACTATTAAAACTATCAGTGTCAGAGCCGCCGTGGAAAAGCCACACTTGAGATTATT	CGTAAAAACATTGTGCTACCTTTG	59.989	AATAATCTCAAGTGTGGCTTTTCC	59.912	205
Araip.B01_2489	AATAATAATAATAATAAT	AAT(3*6)	10176164	18	CTACTTGCCCTTCACGCTTTTAATTTACAACC[AATAATAATAATAATAAT]AAGGAGCATTTTATTATACAAATTAAAGTTATATAGAGAGTATAAATTTTTTTTATAGTTATTTTTGTTTATTTTATTGTTATTCAAAATGTGGATCCTAGCTTTT	CTACTTGCCCTTCACGCTTTTAAT	62	AAAAGCTAGGATCCACATTTTGAA	60.344	156
Araip.B01_2490	AGAGAGAGAGAGAGAGAGAGAGAGAGAGAGAGAGAG	AG(2*18)	10201697	36	CTTTTCTAGGCTCTAGGATGATGC[AGAGAGAGAGAGAGAGAGAGAGAGAGAGAGAGAGAG]ATATCTAAATTGAAATTTAAAATACAAATTTGATATTTGAGGCAAATTTCAAAGGATAAT	CTTTTCTAGGCTCTAGGATGATGC	59.912	ATTATCCTTTGAAATTTGCCTCAA	60.193	120
Araip.B01_2494	ACACACACACAC	AC(2*6)	10205844	12	ACCACACCTGCTAAGAAAATTCACAGGCAAGGAACAAGTGGTGGATATATTCAACATCCTTATTACATA[ACACACACACAC]ATTCTCATTCTGATTAACAATTCCAAGTCGA	ACCACACCTGCTAAGAAAATTCAC	60.776	TCGACTTGGAATTGTTAATCAGAA	60.004	112
Araip.B01_2495	TATTATTATTATTATTATTATTAT	TAT(3*8)	10206238	24	CACAATTGATTGAGATCAAACTGAATTTATCAAAATTGATACTCAACTCCAACATCAATTCAAAACATCGTA[TATTATTATTATTATTATTATTAT]TAAGATAAGGTTAAGTTTTATCTTAATTTTATTTACCAATACAAAAATTTTCGAAA	CACAATTGATTGAGATCAAACTGA	59.134	TTTCGAAAATTTTTGTATTGGTAAA	58.252	152
Araip.B01_2499	ATAATAATAATAATA	ATA(3*5)	10241508	15	GTACGCTTTCGCATTATGATATTTTTTGTGATTCACTATAGATGATATGGGTTATTAAAATTAATTTATTCTAAT[ATAATAATAATAATA]AACTTTCATTTTATTCATTTATCAACTCAATCACTT	GTACGCTTTCGCATTATGATATTT	58.721	AAGTGATTGAGTTGATAAATGAATAAAA	57.943	126
Araip.B01_2500	TTATTTATTTATTTATTTAT	TTAT(4*5)	10242597	20	CGTGTGACGATTGCACATATAGTTTTTTAATGTGGGTTGTTGAAATAGAGTTTCTTTTCATGAATCATGACCCTTTC[TTATTTATTTATTTATTTAT]TTTTTGCTTCCATGGTTGTTTGGGTTTCTTGTGTTGGCAGTTTTGTTTTT	CGTGTGACGATTGCACATATAGTT	61.181	AAAAACAAAACTGCCAACACAAG	60.45	147
Araip.B01_2506	TATATATATATATATATATA	TA(2*10)	10264230	20	ACAAATTTTCAATCAGGTCCTTT[TATATATATATATATATATA]TTAATTGAGTTTTTACAATACTTTTAATTTTATAATTAGGTCATTTTCATGTTAAAAACGTTAAAATTAACAGAATATTTCTCTCAAAATACATGTGGTCAA	ACAAATTTTCAATCAGGTCCTTTT	59.344	TTGACCACATGTATTTTGAGAGAAA	59.926	145
Araip.B01_2507	ATATATATATATATAT	AT(2*8)	10264777	16	GGAACTCATCACATAAAAATACCTCTAAACTAATTTTGCAAGAAAATTATTTAGGTTATAATTAGTCATAATTTAAAATGTAGAACATACATAC[ATATATATATATATAT]ACATTATTTTACCTCTTAATTAATAGATGAGGATAATAATGCACACC	GGAACTCATCACATAAAAATACCTC	57.303	GGTGTGCATTATTATCCTCATCTA	57.275	157
Araip.B01_2511	ATTATTATTATTATT	ATT(3*5)	10293482	15	AATTCACTGCAAAAATAACCAAC[ATTATTATTATTATT]TAGACAATGACTTTTATGAATAATATAAATAATAGGCTCTAAAATTGGCTCAATAAA	AATTCACTGCAAAAATAACCAACA	59.822	TTTATTGAGCCAATTTTAGAGCCT	59.694	95
Araip.B01_2512	TTATTATTATTATTATTATTATTATTATTATTATTA	TTA(3*12)	10293696	36	CCCATTATTCACATTGTTTAGTATTTTTATTGTCTATCTATACTTTTCCTAC[TTATTATTATTATTATTATTATTATTATTATTATTA]TTCATGAGCAGTCATGATGACAAATATAATGCTTATTAAAAAGAAACAATAAATGATTTTAGAGACA	CCCATTATTCACATTGTTTAGTATTTTT	59.1	TGTCTCTAAAATCATTTATTGTTTCTTT	57.391	155
Araip.B01_2518	ATATATATATAT	AT(2*6)	10323022	12	TTACATTTTGCTTCACATTTGCTTACTCAATTATCTTACAGTTGCAAACAATC[ATATATATATAT]CATGATTCATGAGCCATGATAACCACTTCAATTCATATGTTACAGTTACACTTTAATTTGCCCATTAATATTTTTCAACC	TTACATTTTGCTTCACATTTGCTT	60.064	GGTTGAAAAATATTAATGGGCAAA	60.285	145
Araip.B01_2521	ATTATTATTATTATT	ATT(3*5)	10356145	15	GAGGTCACTCAAGTTGCATATTTTTTGAGCAAAAATAGATATTATTATTATACTAAATG[ATTATTATTATTATT]CATTATAATATTATATATGTATTTTTGTAAATATGTATATTAAACATAAAATTGAAAGCCATTTTAATTTTACCAC	GAGGTCACTCAAGTTGCATATTTTT	59.957	GTGGTAAAATTAAAATGGCTTTCA	58.598	150
Araip.B01_2528	ATAAATAAATAAATAAATAAATAA	ATAA(4*6)	10419110	24	CTTTGTAGGGGACTTCTTGACAATAGTTCTCTTACTTTCTCTACAT[ATAAATAAATAAATAAATAAATAA]ATTATGGTTCTCTTATTTCTTACGCGATAACATAATATCCTCTTGTCCATGTGATTTTATAATTTTGCAGCCAAA	CTTTGTAGGGGACTTCTTGACAAT	59.935	TTTGGCTGCAAAATTATAAAATCA	59.884	145
Araip.B01_2531	TCTCTCTCTCTC	TC(2*6)	10446253	12	TGGACTAACGGATTATTCACAGAAACAAGAATAGAGGA[TCTCTCTCTCTC]ACTCTCCTTCTCTCTCTCCCTCCTCTCCCTTTCTCTTTTCTG	TGGACTAACGGATTATTCACAGAA	59.899	CAGAAAAGAGAAAGGGAGAGGAG	60.002	92
Araip.B01_2535	TATATATATATA	TA(2*6)	10470592	12	TCTCCACTGCTTATGTATTTGATGTATTAACTTCCTCTTAGAAGTTATTTTGGAGAAATAGGTTCTGTAAACCTTGTATTTTAGCATCTTTTGTGTTCTCT[TATATATATATA]CTTATGTGCTCTGGCCAATTTATCTTCACGAGTCGAGTC	TCTCCACTGCTTATGTATTTGATG	58.347	GACTCGACTCGTGAAGATAAATTG	59.329	152
Araip.B01_2547	TCTCTCTCTCTCTCTCTCTCTCTCTCTCTCTC	TC(2*16)	10515509	32	TATGGAGGTCAGGGAATTCTTAAAGAAGATCAGTATCTTCAAAGAACTGTCAGTAGAAGGTAGTATTATCATGCT[TCTCTCTCTCTCTCTCTCTCTCTCTCTCTCTC]TGATTTACGTTTCTTAACATGAGAACCTATGTGTTGACAGAGTTGATGG	TATGGAGGTCAGGGAATTCTTAAA	60.189	CCATCAACTCTGTCAACACATAGG	60.821	156
Araip.B01_2548	TGTTTTTGTTTTTGTTTTTGTTTT	TGTTTT(6*4)	10517241	24	CCATGTAACAAGAATTTATGGTGTGTAAATAGTTTCGTTATACATG[TGTTTTTGTTTTTGTTTTTGTTTT]TTTTTTTTTTTTTTTTCTGAAATTAAAAATTTTCACCATG	CCATGTAACAAGAATTTATGGTGTG	59.605	CATGGTGAAAATTTTTAATTTCAGA	58.586	110
Araip.B01_2550	ATTATTATTATTATT	ATT(3*5)	10526681	15	AACTCCACCACCAATAATCACTTTGCATTAATTGTAGGATACCATGGTGTAGC[ATTATTATTATTATT]GTTATTGCTGTTCGGATCCAATAAT	AACTCCACCACCAATAATCACTTT	60.044	ATTATTGGATCCGAACAGCAAT	59.706	93
Araip.B01_2551	TATATATATATA	TA(2*6)	10528316	12	TTTTTCTTCACATAAAAACTCACCTGTAATTATATTTATTAAATAATAATTTAGTCAAATTTATTAAATTATGTAATAAC[TATATATATATA]TTAATTTTATATGAATACAATTACATGTAAATTTTTCGTTGGTTGTTTAGGTTCAGTTGCAACAG	TTTTTCTTCACATAAAAACTCACCTG	59.975	CTGTTGCAACTGAACCTAAACAAC	60.128	157
Araip.B01_2558	ACACACACACAC	AC(2*6)	10546706	12	TGGCCAAGTGAGCTATAATATGAATCTTTGACTAACCTAAGCTCTTACCCA[ACACACACACAC]TCCACGTAATTCCAAAATCATGCCTAGCCACCCATAATTTTCACTTTT	TGGCCAAGTGAGCTATAATATGAA	60.012	AAAAGTGAAAATTATGGGTGGCTA	60.125	111
Araip.B01_2561	CCGCCGCCGCCGCCGCCGCCG	CCG(3*7)	10592326	21	CGAAACTGTCTCCGATTTAATTTTTGATCTAGAATCATCCTTAANNNNN[CCGCCGCCGCCGCCGCCGCCG]TCTCGTCGTCCTCGGGAGACAACGCCGCTGAGCCGTCGCCGTCGATTCGACCACGCCGCTGCTCCGGTGGTTCTGCTTCTTCTTCTGAAT	CGAAACTGTCTCCGATTTAATTTT	59.912	ATTCAGAAGAAGAAGCAGAACCAC	60.293	160
Araip.B01_2562	CTTCTTCTTCTTCTT	CTT(3*5)	10592519	15	TTTGATCTCTGCTTTCTGTTTCTGAGCTTCTGCTTGAGTTTCTTCTGCTA[CTTCTTCTTCTTCTT]TTGCATTGTCTTCACATATAATACCTTTCTCCAATTTTGAAGACTTGTTTGTGATGGT	TTTGATCTCTGCTTTCTGTTTCTG	60.055	ACCATCACAAACAAGTCTTCAAAA	59.948	123
Araip.B01_2565	AAAACCAAAACCAAAACCAAAACC	AAAACC(6*4)	10599665	24	AAATATCTCTTCACCTTCTTCCCCAAAATCAAGCAGAAGAACCAGAACCAGAACCAAAATT[AAAACCAAAACCAAAACCAAAACC]AGAAGCAACAACAATGAAACAATGT	AAATATCTCTTCACCTTCTTCCCC	60.195	ACATTGTTTCATTGTTGTTGCTTC	60.315	110
Araip.B01_2567	AAGAAGAAGAAGAAGAAGAAGAAGAAG	AAG(3*9)	10643575	27	GTCAAAAACTGCCAGAAGGACTACTCT[AAGAAGAAGAAGAAGAAGAAGAAGAAG]TAGAGAAGAGAGGTTTGCATTACCACATT	GTCAAAAACTGCCAGAAGGACTAC	60.551	AATGTGGTAATGCAAACCTCTCTT	60.287	83
Araip.B01_2568	TCTTCTTCTTCTTCTTCT	TCT(3*6)	10652072	18	ACGTGATTACACGCACTACGTTATTGTCATCG[TCTTCTTCTTCTTCTTCT]TTATGTTTCTCCTCCTCCTTCTCTCCTACT	ACGTGATTACACGCACTACGTTAT	59.914	AGTAGGAGAGAAGGAGGAGGAGAA	60.368	80
Araip.B01_2570	TTTATTTTATTTTATTTTAT	TTTAT(5*4)	10670622	20	ACTTCTGTGGTGTTTATGTTGAGC[TTTATTTTATTTTATTTTAT]TTTGATTATTGTATATGAATTTGTTTGTATTTCTCTGAGCTTTATTGTTATTAATCTTTTTGAATTGTAAATTAATCTACAAATTTGGAACAATTCATGATTGAAAAAG	ACTTCTGTGGTGTTTATGTTGAGC	59.629	CTTTTTCAATCATGAATTGTTCCA	60.213	153
Araip.B01_2571	ATATATATATATAT	AT(2*7)	10699269	14	CAGGGGAAAAATAACATTAAGGAAAAAAAAGA[ATATATATATATAT]AAAACAAAAAGAAAAACAAAAAGAGTAAAAAAAATAATAAAAAAAAGAAAAGTTGATTTTATATATGTTCTTGTAGTTACGTATACCAAATG	CAGGGGAAAAATAACATTAAGGAA	59.652	CATTTGGTATACGTAACTACAAGAACA	57.92	138
Araip.B01_2572	ACCACCACCACCACCACC	ACC(3*6)	10711982	18	CCACAATCCTCATCTACTCATCACCTT[ACCACCACCACCACCACC]ACTAACCCCAAATTGTCTCTGTTTCCGTTCTTGCAACCTCCAGTGTCAGTGACCACCCCTCCTTCTCTCCTTTCCTGTCTC	CCACAATCCTCATCTACTCATCAC	59.892	GAGACAGGAAAGGAGAGAAGGAG	60.006	126
Araip.B01_2583	TATATATATATATATATATATATA	TA(2*12)	10789657	24	TAAATAGGCCTGGTTTGAACTTTTTGAAAAACTTATTAATTAAAAAAGCTAGTTTGCTCTGT[TATATATATATATATATATATATA]ATGAAGTGTATAACAGGATTGTGTTGTCAGGTAAATT	TAAATAGGCCTGGTTTGAACTTTT	59.497	AATTTACCTGACAACACAATCCTG	59.347	123
Araip.B01_2584	CTCTCTCTCTCTCT	CT(2*7)	10814033	14	TTTCTCCCGACTACTACGTTTACCACCACCGTTGGGGTTGTGTTCGCATTCTTGGGGGACGTTGCCTTAGCTTCATAGTTCGGCTTCGATCTTCCTCTGAGTG[CTCTCTCTCTCTCT]CCTTGGTTCTTGGATGAATTGTGAGAACTTG	TTTCTCCCGACTACTACGTTTACC	59.958	CAAGTTCTCACAATTCATCCAAGA	60.514	148
Araip.B01_2586	TTTTCTTTTCTTTTCTTTTC	TTTTC(5*4)	10828165	20	AACTTCATTTCATTCATCTGCCT[TTTTCTTTTCTTTTCTTTTC]TTTTTTATTTTTTTTTTCTGTTAATTCAGGATACACATGATCAACATATCATGGAATGCAAGTTAGCAATA	AACTTCATTTCATTCATCTGCCTT	60.359	TATTGCTAACTTGCATTCCATGAT	59.896	114
Araip.B01_2588	TCTCTCTCTCTCTCTCTCTCTCTCTC	TC(2*13)	10841232	26	ATCTTCCTCTCTGCTGTGTTCTTTCCATCTACATAGAACTGTCATTATTTCCTTTAGTTATTTCCATATAAT[TCTCTCTCTCTCTCTCTCTCTCTCTC]ATACCATCTTGCTTCTTAAACTCTTAAATCCTTTATTCTCAACATCCTTGTATTGCAA	ATCTTCCTCTCTGCTGTGTTCTTT	59.956	TTGCAATACAAGGATGTTGAGAAT	59.904	156
Araip.B01_2589	AGAAGAGAAGAGAAGAGAAG	AGAAG(5*4)	10847368	20	AAATCGTGTCTCCCAACTATTCATCTTGGATTAAATCTTCTAGATCTAATAGTTTGAA[AGAAGAGAAGAGAAGAGAAG]AGAATCTGATCTCTTTAGAGTAATGAATCAGTACTTATATACCCAAGTGAGGAGAGTGTTTAGCACACTAGTTGAAGGGGAT	AAATCGTGTCTCCCAACTATTCAT	60.134	ATCCCCTTCAACTAGTGTGCTAAA	60.4	160
Araip.B01_2590	GATCCGATCCGATCCGATCC	GATCC(5*4)	10850135	20	ACATGAATCGTTTGTGTTTCAGATGAGGGAAAAATAAATTTATTTTTGTGGTATGGAGGGGTGAACGCGGATCGCATGGATATCG[GATCCGATCCGATCCGATCC]GCACATTTGCGGATCGGCTCGGATATATCCGCAAAACATACAAATATTTT	ACATGAATCGTTTGTGTTTCAGAT	59.81	AAAATATTTGTATGTTTTGCGGAT	58.068	155
Araip.B01_2591	GCGCGCGCGCGC	GC(2*6)	10873957	12	GAGAGTTAGGCCACCCCTATGCCTCTCCTGTGCCCCCAGCCCAAGCGTATGGGCGCGCACGCGACATGT[GCGCGCGCGCGC]CCCTAGCTCACCTCGCTCCCTGCGCGAGCGCGCAGCGCGCGCGCACGCGCCGGTGATCGACGACTTAAAAATAAAACGG	GAGAGTTAGGCCACCCCTATG	59.969	CCGTTTTATTTTTAAGTCGTCGAT	59.822	160
Araip.B01_2596	TATATATATATATA	TA(2*7)	10898146	14	TTTGATTTGCACTTTTTAGTTTGATAG[TATATATATATATA]GTATTTTAATAAAATTTTCAAGAAATGTTTCTTTTTCTTAAAAAGGACATTAAGATTCATATTGATTTGAGTTGAAATTTTTTTTTTCAAACTTGCATGATGTATA	TTTGATTTGCACTTTTTAGTTTGA	58.119	TATACATCATGCAAGTTTGAAAAA	56.628	147
Araip.B01_2597	TATATATATATATATATATATA	TA(2*11)	10898262	22	TTTTTCTTAAAAAGGACATTAAGATTCATATTGATTTGAGTTGAAATTTTTTTTTTCAAACTTGCATGATG[TATATATATATATATATATATA]GTTTGGAATATGGTTTTTGATTAAAGAACACACAACCTGTG	TTTTTCTTAAAAAGGACATTAAGATTCA	59.185	CACAGGTTGTGTGTTCTTTAATCA	59.107	134
Araip.B01_2599	ATATATATATATATATATATATAT	AT(2*12)	10931470	24	AACGTCTATGATCTCTTCCCAAACCAAACATGAATCTTTCAATTCATTTGGGGACTTCTGGAAGGCTACTAGCTTGGCACAGA[ATATATATATATATATATATATAT]GAACTACACACATCAACAATTCATGGCAATAAT	AACGTCTATGATCTCTTCCCAAAC	59.907	ATTATTGCCATGAATTGTTGATGT	59.529	140
Araip.B01_2600	TATATATATATATATATATATATATATATATATATATATATA	TA(2*21)	10934746	42	ACTTTCTAGCTGACCTTTTCTTCGCAGGTCGAGACTAGTACTTGCTATGTATCTCCTTTTGAAT[TATATATATATATATATATATATATATATATATATATATATA]GAGGTCGTAATACTTCACCACCTCTAATTT	ACTTTCTAGCTGACCTTTTCTTCG	59.638	AAATTAGAGGTGGTGAAGTATTACGA	58.696	136
Araip.B01_2601	GACGACGACGACGAC	GAC(3*5)	10935100	15	ATTTGCACTATCCCAAACACAAGCACCCACAGTAGCACCATCGCATCAAGACCAGGAGCGAGACCTTTAGGAGGAGGAG[GACGACGACGACGAC]GATGACTATGAGGACCTGTAGGGTCTAGTGTGT	ATTTGCACTATCCCAAACACAAG	60.282	ACACACTAGACCCTACAGGTCCTC	59.987	127
Araip.B01_2603	GAAGAAGAAGAAGAAGAA	GAA(3*6)	10937830	18	ACGATGAAGATGAAACACTTCAAAAAC[GAAGAAGAAGAAGAAGAA]AAAGAGGAGGCATGGAGAAAAAAAAAGAAGAAATAAATGACTTGTATGACTTGTATGAGAAAACGC	ACGATGAAGATGAAACACTTCAAA	60.042	GCGTTTTCTCATACAAGTCATACAA	59.63	111
Araip.B01_2604	CTCTCTCTCTCTCTCTCTCTCT	CT(2*11)	10962298	22	GTCACCTGCATTTTTGACCATTCAAAA[CTCTCTCTCTCTCTCTCTCTCT]CCTCATTACCCCCCCCTCAACCCCATCAAATCACCCTTTCACCACCCAAATCAAATCCTCCAATTTTCCATA	GTCACCTGCATTTTTGACCATT	61.136	TATGGAAAATTGGAGGATTTGATT	59.928	121
Araip.B01_2608	CTCTCTCTCTCTCTCTCTCT	CT(2*10)	10993167	20	CTTTAGGTGATTAGGAAGGTGGAAAACGTGGATAGTGTGTAAAAACTAAAAAGGTGTTTCCCATTATAATAAAGGTGATTTTATGATTGAACCCCTCC[CTCTCTCTCTCTCTCTCTCT]CCCCGGGGGTCTCTCTTTCCTTTTTAATT	CTTTAGGTGATTAGGAAGGTGGAA	59.901	AATTAAAAAGGAAAGAGAGACCCC	59.451	147
Araip.B01_2611	CTCTCTCTCTCT	CT(2*6)	11001924	12	AAGAGTAATACGGAGCACCAAATCGGTCGCCCCTCTGACGGCGCTGCCACTACCACTGTCAATGCCATCAAATTTGAAAGCTC[CTCTCTCTCTCT]CGACTCTCCGACACCGCCGCCACCCACACTTGAACCACTTCTTTTCT	AAGAGTAATACGGAGCACCAAATC	59.932	AGAAAAGAAGTGGTTCAAGTGTGG	60.921	142
Araip.B01_2616	ATATATATATAT	AT(2*6)	11016153	12	ATCGAAATTTCTTCTGCAAGAATCGACCTAAAAACTGAAAAATAAGCAAATGTGAAATGGTAAGTTTCACATCAAACTTGAAG[ATATATATATAT]AGATATATTGAACGTAATTGATTGATCTCTCACCATTTGA	ATCGAAATTTCTTCTGCAAGAATC	60.101	TCAAATGGTGAGAGATCAATCAAT	59.841	135
Araip.B01_2618	AGAGAGAGAGAGAGAG	AG(2*8)	11024164	16	AGAGACTGAGGGGTGAGAGGTT[AGAGAGAGAGAGAGAG]GAAGATGAGAGAGTAAAGAGAGAGAAACGAATTCGAAATGAAAG	AGAGACTGAGGGGTGAGAGGTTA	60.658	CTTTCATTTCGAATTCGTTTCTCT	60.126	82
Araip.B01_2621	ATTTTATTTTATTTTATTTT	ATTTT(5*4)	11035682	20	TAAGCAATAGTTAAAGTGTGGGCACAAATGATGAAAGACATGCACTGA[ATTTTATTTTATTTTATTTT]TTAATTTGGTGGCTTTAAGAGAAATGCTTTA	TAAGCAATAGTTAAAGTGTGGGCA	60.076	TAAAGCATTTCTCTTAAAGCCACC	60.143	99
Araip.B01_2622	CTGCTGCTGCTGCTG	CTG(3*5)	11040297	15	TTCAGAACCATTTTACCTTGGAATCGTTCTCGTTATGAACAGATTCTTGTCCCTC[CTGCTGCTGCTGCTG]CCTCCTCAAATCGTTCCCCGATTGTTTATCAGCAGAATCTTCACC	TTCAGAACCATTTTACCTTGGAAT	60.108	GGTGAAGATTCTGCTGATAAACAA	59.672	115
Araip.B01_2623	CTCTCTCTCTCTCTCTCT	CT(2*9)	11040703	18	AACGAATGAGATTCCATTTTGTTATTTATTTTTAATTAATTAATTATTAGTAGTACTACCTAAATCTC[CTCTCTCTCTCTCTCTCT]ATCCTCGGAGAATTGTTAACAGAAGAAA	AACGAATGAGATTCCATTTTGTTA	58.967	TTTCTTCTGTTAACAATTCTCCGA	59.328	114
Araip.B01_2624	AGAGAGAGAGAG	AG(2*6)	11040805	12	TCTCTCTATCCTCGGAGAATTGTTAACAGAAGAAACAGAAACAGAAAACAAGAAAAAGAAACATAGAATTTAGTTAGATAGATTGGTAGAA[AGAGAGAGAGAG]TGTGTGTGATTTTGTAGTGATGAGCAAAATGGAAT	TCTCTCTATCCTCGGAGAATTGTT	59.762	ATTCCATTTTGCTCATCACTACAA	59.904	138
Araip.B01_2626	GATGATGATGATGAT	GAT(3*5)	11066758	15	CACTCACTCTAAAAGGGTGGTTCTA[GATGATGATGATGAT]GAATCCGTTCCTGAGGATTCTCCTCCACCTTTCACCGAGGGTACCGCAGTCTCAACTGGACAAAAATCTGTTCTATTTGGGGTTGTTAAGGATGT	CACTCACTCTAAAAGGGTGGTTCT	60.089	ACATCCTTAACAACCCCAAATAGA	60.007	135
Araip.B01_2633	TAATAATAATAATAA	TAA(3*5)	11086007	15	CAGCAAGCTTTCCTAATTCTTACCT[TAATAATAATAATAA]AAAATAAATAAATAATAAAAAATATCATAAATTAATTTTTAAAAGTTTTTTTATCAATTATCAAAAAATTAGTTTATTTGCTATTAAGTTGGCTCCATCATGCCAATGAATTATAAC	CAGCAAGCTTTCCTAATTCTTACC	59.833	GTTATAATTCATTGGCATGATGGA	59.946	157
Araip.B01_2635	TTTCTTTTCTTTTCTTTTCTTTTCT	TTTCT(5*5)	11103834	25	CAAATAGCACAATACTCAACCCAGTTATACCCTAGTTAGATACACAACATTC[TTTCTTTTCTTTTCTTTTCTTTTCT]GTAAATACTAAATGATATATAAGAAGAATACCATTCAGTATTTACAGCGTGTACCTTTCTAATCTTTCAA	CAAATAGCACAATACTCAACCCAG	59.952	TTGAAAGATTAGAAAGGTACACGC	58.926	147
Araip.B01_2641	TAATAATAATAATAATAATAATAATAATAATAA	TAA(3*11)	11148482	33	TCCATTTGGAATTAATTTTAGAAAAAGTTATATCTTAATATATTCTAAATATTTTTAATAGAAAN[TAATAATAATAATAATAATAATAATAATAATAA]TGTGATAGAAAATTTTTATTTTAAAAAATTTGTGCAACCATAAGGGCAAGTCTCATAATC	TCCATTTGGAATTAATTTTAGAAAAAG	59.333	GATTATGAGACTTGCCCTTATGGT	59.777	158
Araip.B01_2645	TAATAATAATAATAATAA	TAA(3*6)	11172135	18	ATGTAGTAGTCCACTTGATTCGGCAAAGGTATGTTTTGCCTCTGNNNNNNNNNNNNNNNNNNNNNNNNNNNNNNNNNNNNNNNNNNNNNNNNNNNNNNNNNGTATTATTT[TAATAATAATAATAATAA]TCAAGTGGGGATTGCTTATTTTAGGACAGCAT	ATGTAGTAGTCCACTTGATTCGGC	60.766	ATGCTGTCCTAAAATAAGCAATCC	59.904	160
Araip.B01_2648	TTATTATTATTATTATTATTATTATTATTATTATTATTATTA	TTA(3*14)	11177949	42	GCTTATTTGGTACATCATACAGCATAAATTTTGATCATATTAAATATACTTTAAACAGTAAAAGAAAAAAACAGTATTATAAATGTAAGATATAC[TTATTATTATTATTATTATTATTATTATTATTATTATTATTA]ATAAGTAAACTATTTACTCCTTTCACTTCAAAACATATTTTCA	GCTTATTTGGTACATCATACAGCA	58.295	TGAAAATATGTTTTGAAGTGAAAGGA	60.251	180
Araip.B01_2649	AGAGAGAGAGAG	AG(2*6)	11180451	12	TCAAATAGTATCAGTGGCTGAGGAGAATAGAA[AGAGAGAGAGAG]ATTGAGAGATGAGCGAATGAGATTTGAAGATTATAATTTCTTTATTATACCTTTTACATTTGATATTACATATACATGGACTAAGACCAATGATTTGCTATTCAA	TCAAATAGTATCAGTGGCTGAGGA	60.149	TTGAATAGCAAATCATTGGTCTTAG	58.809	149
Araip.B01_2650	CACACACACACA	CA(2*6)	11186650	12	ACTAAAGGACTCTTTAACCCCCAAAAAAAACAAAAATTGTAAATTGACTAACACACTACAACATTG[CACACACACACA]TACGGACTGACTTTGCCGACAGTGGATTTGGTTGCAAAGAGAAAATATATTTTTTATTGGTAAGTTGAAGGCTCGAT	ACTAAAGGACTCTTTAACCCCCAA	60.573	ATCGAGCCTTCAACTTACCAATAA	60.362	155
Araip.B01_2651	CTCTCTCTCTCTCTCT	CT(2*8)	11188196	16	AAAAATCCAACGATAAATCCAATGGTAACTGAGACGTAAATTAAAAGCGCGAATCCTCTTCCCCTAATTCGAATTTCATTCA[CTCTCTCTCTCTCTCT]CACTTCTTCCACCCCCATCACCACCATCTGCCACCGCCGATACCACCACTATCATAGCCCC	AAAAATCCAACGATAAATCCAATG	60.29	GGGGCTATGATAGTGGTGGTATC	60.802	159
Araip.B01_2652	AAATAAATAAATAAATAAAT	AAAT(4*5)	11199769	20	ACGTGTTCTCTTTCTCTCATCTCATCTACCCACCGCCCTGTCCAGAAAAC[AAATAAATAAATAAATAAAT]ATTTTTTTTAATGTTTTGATTTTTGATAAATAACATGATTTTAAAAAGAACATTTTAAATGTTTATTTTATTGTAACACACGGAATTACA	ACGTGTTCTCTTTCTCTCATCTCA	59.569	TGTAATTCCGTGTGTTACAATAAAA	57.735	160
Araip.B01_2653	TAATAATAATAATAATAATAATAATAATAATAA	TAA(3*11)	11206774	33	TGACAGTTCCATATCATGTTTTTGTTTTTT[TAATAATAATAATAATAATAATAATAATAATAA]TAGGGATTATACTATGTGTACACTAAAATTATCTATCAAAGTCAGTCACAAATATAAAATACATGC	TGACAGTTCCATATCATGTTTTTGT	59.7	GCATGTATTTTATATTTGTGACTGACTT	58.272	129
Araip.B01_2654	TCTCTCTCTCTCTCTC	TC(2*8)	11207088	16	TATGAAAAATGCTACTTGTCCGTGCAACACAAATCAGCN[TCTCTCTCTCTCTCTC]TTTCGTAGAGACCATATTGTTCTCTCATATAGCAAAGTTCTCTGCTTCA	TATGAAAAATGCTACTTGTCCGTG	60.404	TGAAGCAGAGAACTTTGCTATATGA	59.61	104
Araip.B01_2656	TATATATATATATATA	TA(2*8)	11219690	16	TTTTTGTTGCGAGATAAGTCAAAGTTAGTGTATCTACCTATTTTTACTGTCTCGG[TATATATATATATATA]ATTAATATAATATATATGATGATTAATTATTATTATATATAAAAAATAATAAAAAAATAAGTATGTGGAGACTATGCTATTTGAGCT	TTTTTGTTGCGAGATAAGTCAAAG	59.836	AGCTCAAATAGCATAGTCTCCACA	59.48	158
Araip.B01_2660	GTGTGTGTGTGT	GT(2*6)	11227319	12	AAGCACACTAGGATGAGTGAAATGCATGTTATTTTGTATACTTGTGACCTAGTTATCCATGCTA[GTGTGTGTGTGT]TCTAAATCGTGTACAGCTTAAAATTCACACACTTGTTTTCTTCATGTCA	AAGCACACTAGGATGAGTGAAATG	59.717	TGACATGAAGAAAACAAGTGTGTG	60.11	125
Araip.B01_2662	CGGATCGGATCGGATCGGAT	CGGAT(5*4)	11235300	20	AAAGAGTTGCATCTTCTTCGAGATCAACATCCATGTTCATACGAATAGGGTTGTACA[CGGATCGGATCGGATCGGAT]ATGGGCAAAAATTTGATATAATATGTACTAAACTCTTCAGATTGGATCGG	AAAGAGTTGCATCTTCTTCGAGAT	59.927	CCGATCCAATCTGAAGAGTTTAGT	60.024	127
Araip.B01_2664	TATATATATATATATA	TA(2*8)	11250393	16	ATAATTATTGGGTTAGTAGAATCTTCATGAAACACTATTTTAATAATTAG[TATATATATATATATA]AAACATGAATATATATTAGAAGAGAAGAAGAAATCTAAACTAGTTTCAGGTCATGCACACCTAGAATGGAGAGAAAAA	ATAATTATTGGGTTAGTAGAATCTTCAT	55.765	TTTTTCTCTCCATTCTAGGTGTG	57.564	144
Araip.B01_2669	TCTCTCTCTCTCTCTCTCTCTCTCTCTCTCTCTCTC	TC(2*18)	11254101	36	TCCTTGACAAGCTTCAAAAGTATGGGTTCTCAGT[TCTCTCTCTCTCTCTCTCTCTCTCTCTCTCTCTCTC]GTTTTGGTTTATCATATGACTGCGT	TCCTTGACAAGCTTCAAAAGTATG	59.828	ACGCAGTCATATGATAAACCAAAA	59.808	95
Araip.B01_2671	CAGCAGCAGCAGCAG	CAG(3*5)	11257781	15	TAATCATTCCCCAGGTAATACTCCGCCAGTGACACCATCAGATCGATCTGTACAGAGAGATGACTCGGCCAATGCTT[CAGCAGCAGCAGCAG]CCGCTCGGGCATGGATGTCTGTAGGGGCAGGAGGGTTTAAACAAGTACCAG	TAATCATTCCCCAGGTAATACTCC	59.508	CTGGTACTTGTTTAAACCCTCCTG	60.303	143
Araip.B01_2673	GTTGTTGTTGTTGTTGTT	GTT(3*6)	11268175	18	TTTTGTTGTTGCTTTGATTTCATTATCTATTATTGTTGTTGGTGTTGTTCTTCTAATTGTTATTGTTTC[GTTGTTGTTGTTGTTGTT]TCACTACTTCTGCTTTCTGCTTCTG	TTTTGTTGTTGCTTTGATTTCATT	59.924	CAGAAGCAGAAAGCAGAAGTAGTG	59.896	112
Araip.B01_2674	AGAGAGAGAGAG	AG(2*6)	11268743	12	GGTTATGGTCCTGTCTTTGTGTTTTCGACATGGATTTCGCAATTGGAGGATC[AGAGAGAGAGAG]AATTGAGGATGAAGATAAATTACGGA	GGTTATGGTCCTGTCTTTGTGTTT	60.533	TCCGTAATTTATCTTCATCCTCAA	59.049	90
Araip.B01_2677	TATATATATATATATA	TA(2*8)	11299379	16	GTTTAAAACTAAAAGTCCAAATGTG[TATATATATATATATA]TTTGAAATTTACAATCTCATAAAGATATTTAAGAAGACTGAAAGATGTAAGGAAGAAAATCCACTCACATTTTAGAAAAGAAATTTAAATCAAAGAATTCGAAAAGAATTCACAA	GTTTAAAACTAAAAGTCCAAATGTGT	56.44	TTGTGAATTCTTTTCGAATTCTTT	58.428	156
Araip.B01_2680	ATAATAATAATAATA	ATA(3*5)	11308958	15	GACAGATGACAATTTTGGACTTGATATAAAGCCTGTAGCTTCATTATTTCCTCTCAACAATGCCACGAACCATG[ATAATAATAATAATA]ACACAGGATGTTACTCATGGGACAATTT	GACAGATGACAATTTTGGACTTGA	60.393	AAATTGTCCCATGAGTAACATCCT	60.011	117
Araip.B01_2685	TATATATATATATATATATA	TA(2*10)	11316036	20	CTCCTCGGAACTACTTAACCTTGATTCAGTTGATNNNNNNNNNNNNNNNNNNNNNNNNNNNNNNNNNNNNNNNNNNNNNNNNNNNNNNNNNNNNNNNNNNNNNNNNNNNNNNNNNNNNNNNNNNNNGAAGGGTAAAACTTCTTT[TATATATATATATATATATA]TTGTTCATACCTTGACCCAGTAATAATGGCCTAGGAT	CTCCTCGGAACTACTTAACCTTGA	60.172	ATCCTAGGCCATTATTACTGGGTC	60.756	201
Araip.B01_2686	GAGGAGGAGGAGGAG	GAG(3*5)	11322254	15	GGCTGAGAGAAAGTTGAAGAAAAAATTACAATGGGCTGAGAAGGAGTCCCAACATTCC[GAGGAGGAGGAGGAG]GTGAGATAACCGCCCTGGTGCCACCAGTCCTGGCGCGAGACCTTGCTTTAGCCTCCTGGACCCTTTGGTAAGACTCCTGAG	GGCTGAGAGAAAGTTGAAGAAAAA	60.382	CTCAGGAGTCTTACCAAAGGGTC	60.514	154
Araip.B01_2687	ATTATTATTATTATTATTATTATTATT	ATT(3*9)	11324720	27	TTCACAACAAACACAACCTCTTCTACTTCCTCTATTTCACTTCAAACTGATTCTTA[ATTATTATTATTATTATTATTATTATT]GAAAAAGAATGAGGGATAGGATTTAGTGCAA	TTCACAACAAACACAACCTCTTCT	60.109	TTGCACTAAATCCTATCCCTCATT	60.214	114
Araip.B01_2689	CGAGGCGAGGCGAGGCGAGG	CGAGG(5*4)	11330265	20	TACTTGTTTTGGCAGATCAACTTCAGACAATAAGGTGAGGTGCGACCAAGCAAGGCGCGGCGCGGTGACA[CGAGGCGAGGCGAGGCGAGG]CACGACGAGGGAATGCAACGAACAGAGAAAACACAATGCAGAT	TACTTGTTTTGGCAGATCAACTTC	59.708	ATCTGCATTGTGTTTTCTCTGTTC	59.701	133
Araip.B01_2701	TATATATATATATA	TA(2*7)	11367450	14	GAGTATGGACGATGCTAGGAATTTCTAAATTAAAGAAGGGTTATACAAATTAGAATTAGGAATTTAGGCTTTC[TATATATATATATA]TGAGAAATTAACTAAAAAGCATATATGAAAAATAAACTATTAAGGTGAATGCTACCTTACCCTTTCTAAA	GAGTATGGACGATGCTAGGAATTT	59.899	TTTAGAAAGGGTAAGGTAGCATTCA	59.619	157
Araip.B01_2706	TCATCATCATCATCATCA	TCA(3*6)	11392747	18	GTGGTGGTAGCTTTGGATCATAC[TCATCATCATCATCATCA]ATTTCCTCTTCATCATCATCACTATTAACTTCATCATTGTTTTCTTCTTCATCA	GTGGTGGTAGCTTTGGATCATACT	60.645	TGATGAAGAAGAAAACAATGATGAA	59.997	95
Araip.B01_2715	ATATATATATATATATATAT	AT(2*10)	11448682	20	CTTTGGAATCATGCAAGTCTAATGGGTATTATTAGATGGATGTATAAAAGAATGAAATCAGAGATCCCTGTGATTCATTGACTTCTAC[ATATATATATATATATATAT]CAAAGTGAGAATGGTACTTTTATATGAGAATGTGATTGTAGCCGTT	CTTTGGAATCATGCAAGTCTAATG	60.023	AACGGCTACAATCACATTCTCATA	59.925	154
Araip.B01_2717	ATTCAATTCAATTCAATTCA	ATTCA(5*4)	11460246	20	TAAAAATCCCAGAATTCACAACAG[ATTCAATTCAATTCAATTCA]AATGTCCATTTTTCATCTCAGCACAGAAGAGGCAAGCAGAAAAAAGCAAAGGCTAATAGGCTATCA	TAAAAATCCCAGAATTCACAACAG	59.432	TGATAGCCTATTAGCCTTTGCTTT	59.827	110
Araip.B01_2718	TATATATATATATATATA	TA(2*9)	11468057	18	TATTTTGCACTTGGGGAATTTTTGTATCCCCTTATTTGAGTATTGAAAATATGAAATTTTTATT[TATATATATATATATATA]TTTTTTTTTTCAGTGCACATGGTAATTTAGTTATTTTGATTTCACATGAGCATGCTCCCCAAATTTCTAAAATAAC	TATTTTGCACTTGGGGAATTTTT	60.858	GTTATTTTAGAAATTTGGGGAGCA	59.772	158
Araip.B01_2720	TATATATATATATA	TA(2*7)	11471933	14	GATCTTTACGCTGATTTCCTTCTCACGCCCACGCGTGGCCTGCGCGCTCACGTGGGGTGATCTTTT[TATATATATATATA]TGAAATTATGCAGTATGCAATATGCAGTGCTAATGTAGCTGCTATGAATACTTCCAGGTTCAGTGAAA	GATCTTTACGCTGATTTCCTTCTC	59.777	TTTCACTGAACCTGGAAGTATTCA	60.035	148
Araip.B01_2724	AATAATAATAATAAT	AAT(3*5)	11523771	15	CCGTAAGGCAATCTTCATTATAGGTCATTGTCATTTTCTTTAAAGACA[AATAATAATAATAAT]AAAATGAGTAAAAGTACATACACAGTAAAATTATATTCCTAATTAGAATTGTTTTTCTAAGAAGCATTGTACATAAAAAGTGTCA	CCGTAAGGCAATCTTCATTATAGG	60.222	TGACACTTTTTATGTACAATGCTTCTT	59.599	148
Araip.B01_2725	TCTCTCTCTCTCTCTCTCTCTCTCTCTCTC	TC(2*15)	11527673	30	GATCCGTTATTGTCACATTTACCCCTATTGGCTGCCTTTTGAAAACCCCATATATGGTCTTTGCCTTGTGCCACTGTGCAAAGATT[TCTCTCTCTCTCTCTCTCTCTCTCTCTCTC]CGCCATCGTCAGTCGTCACCTACCACACTATGT	GATCCGTTATTGTCACATTTACCC	60.684	ACATAGTGTGGTAGGTGACGACTG	60.397	149
Araip.B01_2730	TCTCTCTCTCTC	TC(2*6)	11569697	12	GAGCATCTATTGCTGATTTTGTTGCACACAGTATCACGGTGTGAAAATCTGCAATATCAAAT[TCTCTCTCTCTC]ACTTTACTCTCTACTTGCTAGGCAATTATCGTATTGCTTCACAAATTGAATC	GAGCATCTATTGCTGATTTTGTTG	60.154	GATTCAATTTGTGAAGCAATACGA	60.362	126
Araip.B01_2733	CCACCACCACCACCACCA	CCA(3*6)	11573819	18	GATCATCACTTTCCATTAACCCTCTCTTTCCCATTAACATTCTCATTAACACCCCATAAAATCATTATCAGAATTCTTTTTCCTT[CCACCACCACCACCACCA]TAAAGCAAAGCCTTTTTCCCAATATCTTCAATTTCTGAGTTTCCTGTCC	GATCATCACTTTCCATTAACCCTC	60.082	GGACAGGAAACTCAGAAATTGAAG	60.495	152
Araip.B01_2736	CACCACCACCACCACCAC	CAC(3*6)	11602817	18	CCCACTGATGTTGCTACTTTTTCTTCTTCTTTTCTACCTCCTTTTCTTTTCTCATCTTTCTCTTTTGTTATCATCATCGTCAA[CACCACCACCACCACCAC]ACCACTACCTCCATCTCATCTTTCT	CCCACTGATGTTGCTACTTTTTCT	60.887	AGAAAGATGAGATGGAGGTAGTGG	60.022	126
Araip.B01_2737	TCCTCCTCCTCCTCCTCCTCCTCC	TCC(3*8)	11602871	24	ACCACTACCTCCATCTCATCTTTCTCCTCCTCCTCT[TCCTCCTCCTCCTCCTCCTCCTCC]TCTTTCTTTTCTCATTCGAATTTCTTCGAT	ACCACTACCTCCATCTCATCTTTC	59.901	ATCGAAGAAATTCGAATGAGAAAA	60.414	90
Araip.B01_2738	TCCTCCTCCTCCTCC	TCC(3*5)	11602942	15	TTCTCATTCGAATTTCTTCGATCTCCTCCTTCCTTTTCG[TCCTCCTCCTCCTCC]ATCATCATTATTGTCATCATCGTTATTGTTATTGTCATTATCATCGTCTTCTTCTTATAAGTATAACAATTCAAATCTAGAATGCACTGAAATTCCTTAATGATG	TTCTCATTCGAATTTCTTCGATCT	60.545	CATCATTAAGGAATTTCAGTGCAT	59.42	159
Araip.B01_2740	GAGGAGGAGGAGGAGGAG	GAG(3*6)	11607180	18	AACGCAAAGAAGAAAGAGAAAGAACGCGAATAAGAAGGAAAAAAAGAAT[GAGGAGGAGGAGGAGGAG]GAACACAGGAATGTTTACATTAGTGGGATAGTTGAAGCGTGTA	AACGCAAAGAAGAAAGAGAAAGAA	60.058	TACACGCTTCAACTATCCCACTAA	60.076	110
Araip.B01_2750	TTATTATTATTATTATTATTATTATTATTATTATTATTATTATTATTATTATTA	TTA(3*18)	11628491	54	AGTTTTCTGAGTATGTCAATTCAGGTAAGTAGTCT[TTATTATTATTATTATTATTATTATTATTATTATTATTATTATTATTATTATTA]TTGAATCATAAAGCAATAATTAGAATTATTTCTTGTTGTTATTGTTGTAGATCCTATTGTTGTTACGGACG	AGTTTTCTGAGTATGTCAATTCAGGT	58.758	CGTCCGTAACAACAATAGGATCTAC	60.188	160
Araip.B01_2751	AACAACAACAACAACAAC	AAC(3*6)	11633028	18	TTGAATTCTGAAACAAATTGAAAAATATAATGAGTAGTTGTAATAATAACAACAATAATAATACTATAATGAGT[AACAACAACAACAACAAC]AATAACAATAACAACAATAAATGAACAAAGATAATGAATGCAGACATATGGTGGACGATTAAGGT	TTGAATTCTGAAACAAATTGAAAAA	59.127	ACCTTAATCGTCCACCATATGTCT	60.03	157
Araip.B01_2752	TATTATTATTATTATTAT	TAT(3*6)	11633251	18	GCGTAATGTCATGAACCATATTCTGCATTTATTTTTTTCTGAAAAAAAAACATTCTAATTATTTATTTTTTTTCTCACTACTAATAAACACTATTTAATTTACATAATAACATAAA[TATTATTATTATTATTAT]ATTTTTTCTACTTCATATTAAAAAAAACCACACAATTAATCTACTAATTACATTACTATTATTAAAATAACTTACTTGTTAATTTTTGGAGAAAAA	GCGTAATGTCATGAACCATATTCT	59.319	TTTTTCTCCAAAAATTAACAAGTAAGT	57.427	230
Araip.B01_2753	TATGTATGTATGTATGTATGTATGTATGTATGTATGTATGTATGTATGTATGTATGTATGTATGTATG	TATG(4*17)	11648071	68	CCTAGGATATAAATAGAGGTGGCGAGGCGCTACTTATA[TATGTATGTATGTATGTATGTATGTATGTATGTATGTATGTATGTATGTATGTATGTATGTATGTATG]TACATAATATAGCTGAAAAGGGGTTTATATCTAGGAGCC	CCTAGGATATAAATAGAGGTGGCG	59.463	GGCTCCTAGATATAAACCCCTTTT	59.359	145
Araip.B01_2757	TATATATATATATATATATA	TA(2*10)	11663874	20	TAATATTTTGCGTTTGGTGTTCT[TATATATATATATATATATA]TGATCGATCAATGGGTCAATTGCTGGATCAGTTCTGATAACTATAGTTGCAACAAACGTCTCAAAGAGAGAAGAGAGGAC	TAATATTTTGCGTTTGGTGTTCTT	59.06	GTCCTCTCTTCTCTCTTTGAGACG	60.184	123
Araip.B01_2758	CTCTCTCTCTCT	CT(2*6)	11666326	12	CAGGTAAGAAGAGGCTGTGGTATTTTTATTTTTGGTGACTACAGAACAAGTTTGGTTTAAATGTTGATGTACCC[CTCTCTCTCTCT]CCACATGTACAGATTGAGATTTTGAGTCCTGTAAGTGGAGATCTACAGGCAAC	CAGGTAAGAAGAGGCTGTGGTATT	60.076	GTTGCCTGTAGATCTCCACTTACA	59.717	139
Araip.B01_2759	TCTCTCTCTCTCTCTC	TC(2*8)	11668073	16	TTGTAAAAGGGTCACACTGTCAATTACATGACAGATTGTATTTACCTCTCTGTCTT[TCTCTCTCTCTCTCTC]TTAACACATTGCCTCATACTTTCGT	TTGTAAAAGGGTCACACTGTCAAT	59.84	ACGAAAGTATGAGGCAATGTGTTA	59.958	97
Araip.B01_2760	ATGATGATGATGATG	ATG(3*5)	11671313	15	GAAATGTGAAATTGATGAAGGGTTGTGATTCATATGGATCAAATTCCATGTGATGTTACTACAAAGTATCAGATTCTACAACCATTATAATAC[ATGATGATGATGATG]GACACATGCAAGTATTAGTTAGCAATTTTTGTGTTTTAATTGGA	GAAATGTGAAATTGATGAAGGGTT	60.443	TCCAATTAAAACACAAAAATTGCT	59.039	152
Araip.B01_2761	GAGAGAGAGAGA	GA(2*6)	11697904	12	CATCCACAATCAAAAACTATGGTG[GAGAGAGAGAGA]GGTACATCAACATTTAAACCAACTTGTTTTGTAGTCATCAAAAATAAAAATACCACCACCTCTTACCTGGCCATTTTTCCTAGCTACAGCTAA	CATCCACAATCAAAAACTATGGTG	60.5	TTAGCTGTAGCTAGGAAAAATGGC	60.276	129
Araip.B01_2763	AACAAACAAACAAACAAACA	AACA(4*5)	11699569	20	ATGCCAACCAACATAATTTCAGATGAAATTAGAAATAATAACTAAGTTGTCTTTAAGTTCAAGTCTTAGAATTAGCCCAAAAAAAAG[AACAAACAAACAAACAAACA]AATGTGAATATATACATGACAAATGGTATTTTAGGAGAAAAATAGGGGGAAA	ATGCCAACCAACATAATTTCAGAT	60.802	TTTCCCCCTATTTTTCTCCTAAAA	60.472	159
Araip.B01_2764	AAAATAAAATAAAATAAAAT	AAAAT(5*4)	11700732	20	TCCTAGCAAGTCAAACATAGTTGCCACTAAACCAAACCTTGTGGTGCAAACCAGTTCGTTTTGAAATTTAGAGGTTAAAAAGTAAAATTAAAA[AAAATAAAATAAAATAAAAT]GGTGTGACCCAAATACCCAATCTCAACTCTCGGGTTAACAAAACT	TCCTAGCAAGTCAAACATAGTTGC	59.854	AGTTTTGTTAACCCGAGAGTTGAG	60.089	158
Araip.B01_2772	TTGTTGTTGTTGTTGTTG	TTG(3*6)	11797377	18	TGATATATGACAGAGCACAATGGCGTCGTTTGATTCATGTAGCCGACCCCACTTAGTGGGACAAGGCT[TTGTTGTTGTTGTTGTTG]TATGGTTGGTAATTGTTAATAAATAGTTATTATGTTAATTTGATGGTTGAATGTACGAAGGGTTGATTT	TGATATATGACAGAGCACAATGGC	61.238	AAATCAACCCTTCGTACATTCAAC	60.491	155
Araip.B01_2776	TCTCTCTCTCTCTCTCTCTCTCTCTCTCTCTCTCTC	TC(2*18)	11825814	36	CTCTCAACCTTAACACATTTTCCATTATTACTTTTACTTTTTTTTTCTATTCTGAAAGCGGTAA[TCTCTCTCTCTCTCTCTCTCTCTCTCTCTCTCTCTC]CATGTATGTATCTGTATGCATAGTTGTTTTAGCGTTCTCTTT	CTCTCAACCTTAACACATTTTCCA	59.577	AAAGAGAACGCTAAAACAACTATGC	59.47	142
Araip.B01_2780	CTCTCTCTCTCTCT	CT(2*7)	11846405	14	AATTTGTTTGTGATTTTAGCACCAAAAGGAGTACTGGTTTTTCA[CTCTCTCTCTCTCT]TCAATACTTCTGAAATTTCTAGTGTTGTCTATTTCTGATTTTCTAGAAACAGAAAATAATTATCTTTCTGTCTTTCAGGAAAGCA	AATTTGTTTGTGATTTTAGCACCA	59.822	TGCTTTCCTGAAAGACAGAAAGAT	60.74	143
Araip.B01_2781	TTATTATTATTATTATTA	TTA(3*6)	11847627	18	TGTCATGTTGATCTGTTCATGTT[TTATTATTATTATTATTA]ATTTAGGGGGGATAAAAAGAAGAATTTCATGATGGGGACATTGAGATATGAGTTCCCCTTGGCAACAGCAAAGGGGAAGAAAACTATAA	TGTCATGTTGATCTGTTCATGTTT	59.406	TTATAGTTTTCTTCCCCTTTGCTG	60.022	130
Araip.B01_2783	CTCTCTCTCTCTCTCT	CT(2*8)	11864662	16	GACGTGACATGACTAAACGAAGTCATTTTGTTGTTTGCGCCTAAACGGCGTTATTTTA[CTCTCTCTCTCTCTCT]CCCCCCCCTTCTCTTTTCTTCCTCCTCCTCAATGTTTGAACCTCCTACCACTTC	GACGTGACATGACTAAACGAAGTC	60.102	GAAGTGGTAGGAGGTTCAAACATT	59.817	128
Araip.B01_2784	CACCACCACCACCAC	CAC(3*5)	11864776	15	CTCAATCATACCTTCTCAACTCCCACCACCCT[CACCACCACCACCAC]CCTCCTCCTCACCTCTCCCTCATCCACCACTCCAATTCAGGTACAATTT	CTCAATCATACCTTCTCAACTCCC	60.36	AAATTGTACCTGAATTGGAGTGGT	60.044	96
Araip.B01_2790	ATTATTATTATTATTATT	ATT(3*6)	11886187	18	CTATGAGCAAGGGTTTCAGGTATTACTAAGTATTATTATGATTACTGTTACCGTTATTATTATAGATTAA[ATTATTATTATTATTATT]GTTATTGTTAAGATGTTATTATTATTAATTATTATTTAGGTGTCGACATATGAGAAGC	CTATGAGCAAGGGTTTCAGGTATT	59.926	GCTTCTCATATGTCGACACCTAAAT	59.944	146
Araip.B01_2793	TCATCATCATCATCATCATCA	TCA(3*7)	11890090	21	TTCTCTTCCTTCATTTTCTTCCTCGTCCATCT[TCATCATCATCATCATCATCA]TCGTTATTGTTCTTTTCATTATTGTCGTCTTCTTCTTATACGTAAATAATATTGTTCATTCTCTTTCTAATTTTTACACTTATTCTGCTTACTTTCGCTACGTTATC	TTCTCTTCCTTCATTTTCTTCCTC	59.403	GATAACGTAGCGAAAGTAAGCAGA	59.193	160
Araip.B01_2797	CTTCTTCTTCTTCTT	CTT(3*5)	11959021	15	TTCTTCTTCCCCTCCTTATCTTTTACGGCTG[CTTCTTCTTCTTCTT]TATCTTTTTCTTCTTATTTTATTTTCTCATAATTCTTTTTGTTTCACTCTCTAACGATAACGATGATGATGG	TTCTTCTTCCCCTCCTTATCTTTT	59.974	CCATCATCATCGTTATCGTTAGAG	59.884	118
Araip.B01_2798	CAACAACAACAACAA	CAA(3*5)	11961599	15	CTTTATGAGCAAATTGTAAACCCCCTATCATTGGTAGCAATTTACATAAAAAAGAAAGAAAGTCATATTCTCAAATATTTGCAGAATTG[CAACAACAACAACAA]AACCTTGTCCCACTAGATGAGGTCGGCTACATGA	CTTTATGAGCAAATTGTAAACCCC	60.125	TCATGTAGCCGACCTCATCTAGT	60.165	138
Araip.B01_2800	GGGTAGGGTAGGGTAGGGTA	GGGTA(5*4)	12001127	20	TGCAACTTTCACCTCTTATTAGCAAT[GGGTAGGGTAGGGTAGGGTA]GGGTTTGAACCCAACCCTAACTCCAACTATAGCAACCTGCA	TGCAACTTTCACCTCTTATTAGCA	60.301	TGCAGGTTGCTATAGTTGGAGTTA	60.198	87
Araip.B01_2801	ACACACACACAC	AC(2*6)	12007155	12	GAAAAACCTAACCTTGCTTTTCAATGATGTTCCCGACTCTAACCTGGACAGAAGA[ACACACACACAC]TCACAAATTGTTATTTATTAACTTATATGAATGATCAATGAAGTCGAGAAAATGGCTTAC	GAAAAACCTAACCTTGCTTTTCAA	60.041	GTAAGCCATTTTCTCGACTTCATT	60.032	127
Araip.B01_2803	AGAGAGAGAGAGAG	AG(2*7)	12025929	14	GGAAGAGGTAACAAATATAAAGTATGGAAATATAATTAGATAGCTCTAGTATTAATGTTCACTATAATTACTATATTAATAGATATATTTAATAATATTGTAGTAAAGAATATAAGAGAGAGAATAATATA[AGAGAGAGAGAGAG]TGTGAGGAATATTTAATATTCTTATGTTGTGTAACTGTGTGTTACGTACTGAGGTTTAACCTCTATTTATACATGCAAGGAGATTACCTTTTTC	GGAAGAGGTAACAAATATAAAGTATGGA	58.587	GAAAAAGGTAATCTCCTTGCATGT	59.912	239
Araip.B01_2804	ATATATATATAT	AT(2*6)	12029768	12	AACACACCTACATATGCATTTACATTAAATGTAAC[ATATATATATAT]TATAAGTCATTAAAGACTAACACCCTAAACTTATTAAAAGATAACTAAAAAAATCTACAAAACTAAACCTATTATTAACTAACACCGAAAAAGGTTAAACTACTAACC	AACACACCTACATATGCATTTACATT	58.021	GGTTAGTAGTTTAACCTTTTTCGGTG	59.802	155
Araip.B01_2807	TTATTATTATTATTA	TTA(3*5)	12040680	15	TTTGTTAACTAATTAATCTTGTGTCCATACAATATTAATATTATTATTATTG[TTATTATTATTATTA]TCCACTAATTAAAGCAGAAGATAAAGAACTATATAATTAACAACTATTATTAGAATGAGTGAAAATTATAGCATGAATTATTGTGGATACAAC	TTTGTTAACTAATTAATCTTGTGTCCAT	57.893	GTTGTATCCACAATAATTCATGCT	57.191	160
Araip.B01_2810	CTCTCTCTCTCT	CT(2*6)	12047862	12	CTGTGTGATTCTTTCAGATTTTGGCTGCAGAATTGGATGGGACCATCCCTACCTGGTTCCTCGTCCTTTATTCACTGGTTTG[CTCTCTCTCTCT]GCAGATGCTTCTTGCGTTTTTCCTGTTTTCTTTGATTAATTGGGTCAATTCTGA	CTGTGTGATTCTTTCAGATTTTGG	60.035	TCAGAATTGACCCAATTAATCAAA	59.728	148
Araip.B01_2814	AAAATAAAATAAAATAAAAT	AAAAT(5*4)	12082939	20	AATAGCAGTGGACAGCACATTCTCCGACGGAGCTCCCCCACCCTGAAATAA[AAAATAAAATAAAATAAAAT]AACAACACACAGTTAGTCACACAATGGCACACTGCAACTAATATTAGCCAGATGAAATCACTTGAAACTTGCAC	AATAGCAGTGGACAGCACATTCT	60.206	GTGCAAGTTTCAAGTGATTTCATC	60.048	145
Araip.B01_2815	CTTCTTCTTCTTCTTCTTCTTCTTCTTCTTCTT	CTT(3*11)	12106016	33	TAAAAGGTTCGAATATTCCCATTC[CTTCTTCTTCTTCTTCTTCTTCTTCTTCTTCTT]CTATGAAATGAATACGCACTCTCTCA	TAAAAGGTTCGAATATTCCCATTC	59.623	TGAGAGAGTGCGTATTCATTTCAT	60.156	83
Araip.B01_2822	AGAGAGAGAGAGAGAGAGAGAGAGAGAGAG	AG(2*15)	12151638	30	ATCCCTTCTACACAGACATCCAATTAAAAACTACTTTTATATACATGGTAACACTTCGTT[AGAGAGAGAGAGAGAGAGAGAGAGAGAGAG]AAGAAAAGAAAGAAGGAAATTGTTGGTACCAGATGAGTAGTTCCTGCGAAAGAAGACTGAATATGAA	ATCCCTTCTACACAGACATCCAAT	60.135	TTCATATTCAGTCTTCTTTCGCAG	59.919	157
Araip.B01_2823	AGAGAGAGAGAG	AG(2*6)	12155519	12	AATGGGAGAATCAAAAACAACAATTCATACAACATTCAAAAAGGAGAATTTTAGGTTTTAGATGTAGTTTT[AGAGAGAGAGAG]GTTCTCTCCTCTCTCTTAGGTTTTAGAATTAGGATTTCTTTTACTTTATGGTTATTACTTCATTTCAGGTTCA	AATGGGAGAATCAAAAACAACAAT	59.994	TGAACCTGAAATGAAGTAATAACCA	59.016	156
Araip.B01_2828	ACAACAACAACAACA	ACA(3*5)	12184324	15	GGGTGGTAAAACACAAGGGTAAT[ACAACAACAACAACA]ATACTAGGGAGCCAAAAAAGGGGGCAAAAATATGGCAAAAGCATACTCAGGTCAGGAGAC	GGGTGGTAAAACACAAGGGTAATA	60.256	GTCTCCTGACCTGAGTATGCTTTT	60.188	98
Araip.B01_2829	AATAATAATAATAATAAT	AAT(3*6)	12186411	18	TCTTGTTGAAAGATGGTATTGGTGCGAATTGTGAAAACAAAAAAACTTCTGTTCATAGGAAAGAAATGTTAAATACGAAATAAAAGAAGTGAA[AATAATAATAATAATAAT]CATAATTCTTAAAATTGAAAGAAGGATCTGGAAGCATTCATAAAATC	TCTTGTTGAAAGATGGTATTGGTG	60.269	GATTTTATGAATGCTTCCAGATCC	60.172	158
Araip.B01_2836	AAAGAAAGAAAGAAAGAAAG	AAAG(4*5)	12263107	20	TCCTAAAAGAAGAAACAAGAACAACATAAA[AAAGAAAGAAAGAAAGAAAG]AAGAATAAAAACAAGAAAAAAATGCAGCATTAAAAAAGATATTTTGTGCTTTTGTAGTAAAATTTCAGTG	TCCTAAAAGAAGAAACAAGAACAACA	59.763	CACTGAAATTTTACTACAAAAGCACAA	60.037	120
Araip.B01_2837	CTCCTCCTCCTCCTCCTC	CTC(3*6)	12263665	18	GTCTTCTATCGTCGTCACCACTACCACCACCTTCATCTG[CTCCTCCTCCTCCTCCTC]ATTTTCTCATTTAAATTTCTTATCCTCCTTCCTTTTCCT	GTCTTCTATCGTCGTCACCACTAC	59.238	AGGAAAAGGAAGGAGGATAAGAAA	59.974	96
Araip.B01_2838	CATCATCATCATCAT	CAT(3*5)	12263732	15	TTTCTTATCCTCCTTCCTTTTCCTCTTCCTCATC[CATCATCATCATCAT]TATCATCATTGTTATCGTTATCGTCGCCATCATTGTCTTCTTCTTATACCTAAATAACATTGTTCGTTCTCTTTCAAATTTTCGCACTT	TTTCTTATCCTCCTTCCTTTTCCT	59.974	AAGTGCGAAAATTTGAAAGAGAAC	60.164	138
Araip.B01_2845	TTTCTTTCTTTCTTTCTTTC	TTTC(4*5)	12301949	20	CTTTCTTTTCCCCTTTCTCCTCTTCGCTCCCTCTG[TTTCTTTCTTTCTTTCTTTC]TTTGTTTTCAAAAGCAGCTGAGTATTGGGTTTTTGGGAAGGGATGGCGGTGGTGAATGACAGTAAGACAGT	CTTTCTTTTCCCCTTTCTCCTCT	60.547	ACTGTCTTACTGTCATTCACCACC	59.479	126
Araip.B01_2846	AGAGAGAGAGAGAGAG	AG(2*8)	12310147	16	TGTGGAGCTTCAAATTTGTTAGAGAGAGGAAATTCT[AGAGAGAGAGAGAGAG]GAGGGGACTTTGGGAGCGGATTCAAGTTTTTTCAGTAGTGACCTTCAGTTGGACATCAT	TGTGGAGCTTCAAATTTGTTAGAG	59.828	ATGATGTCCAACTGAAGGTCACTA	59.928	111
Araip.B01_2853	ATCGGATCGGATCGGATCGG	ATCGG(5*4)	12388573	20	CGTGGTAGGCTTACATGTGATTAGTGAAGCAGTTTCTAGGGGTGAACGCGGATCGGATCGTATATGACCAAATTTTTTATTCGATCCGTATTAAAATC[ATCGGATCGGATCGGATCGG]ATCCAATATCCGCAGTTTTTAAGTTT	CGTGGTAGGCTTACATGTGATTAG	59.972	AAACTTAAAAACTGCGGATATTGG	59.822	144
Araip.B01_2854	TTCTTCTTCTTCTTCTTCTTCTTCTTCTTCTTCTTCTTCTTC	TTC(3*14)	12422277	42	TTTGTACAGTTCTTCTTCGTCGAGGA[TTCTTCTTCTTCTTCTTCTTCTTCTTCTTCTTCTTCTTCTTC]TTAATTGTTGTGTGGGTGTTCGTAGGTACAGTGTGTGTGATGATTTGTTTATGGGT	TTTGTACAGTTCTTCTTCGTCGAG	59.982	ACCCATAAACAAATCATCACACAC	59.919	124
Araip.B01_2859	CCTCCTCCTCCTCCTCCTCCT	CCT(3*7)	12445345	21	TATCGTCGTCACCAACACTTCTACCA[CCTCCTCCTCCTCCTCCTCCT]TCTCTTCCTCTCTCCTTCTTTTCTCATTGGACTTTCTTCTCGTCTTTTCT	TATCGTCGTCACCAACACTTCTAC	60.464	AGAAAAGACGAGAAGAAAGTCCAA	59.935	97
Araip.B01_2860	CTCTTCCTCTTCCTCTTCCTCTTCCTCTTC	CTCTTC(6*5)	12446220	30	GCGAATTGCAATGTAAAACTAAGACACTTATGTGTATTGTTAAGAATTTTCGGTGTATTTATACTGATAAGTTCTGCATAATTCAAAA[CTCTTCCTCTTCCTCTTCCTCTTCCTCTTC]CTCATCTTCCGTTGCTGCTTCTTCTTTTTCATCATCATT	GCGAATTGCAATGTAAAACTAAGA	59.716	AATGATGATGAAAAAGAAGAAGCA	59.293	157
Araip.B01_2866	ATATATATATAT	AT(2*6)	12452546	12	GATCTCATCAAATTCTAAAACTGGTATGTATAATTGTATAGACAGAAAATTACTATTAAATCAATTTCGTGTAAAATACATGTTAACATATAAAATAAATATTAAAAACAAATCAAACA[ATATATATATAT]GGCGACTGATTTAGTAGTTAAATTTTT	GATCTCATCAAATTCTAAAACTGGT	57.068	AAAAATTTAACTACTAAATCAGTCGC	56.033	158
Araip.B01_2876	TAATAATAATAATAATAATAATAATAA	TAA(3*9)	12527201	27	TGTCGAAATGAAATTTGGTTCTAAAAAGTCAGTGATATATGCAATAAAAAACTACAC[TAATAATAATAATAATAATAATAATAA]TGAAAATAATAATAAAATTACAAATTAAAATACAAATAAATAAAATATAAATAAATATATTCATTCATCATAAAATTAAAAAAAATTATCTATTGAGAATGATCCAAATATTTAATAATG	TGTCGAAATGAAATTTGGTTCTAA	59.885	CATTATTAAATATTTGGATCATTCTCAA	58.119	204
Araip.B01_2890	TTCTTCTTCTTCTTCTTC	TTC(3*6)	12615006	18	TCCGACAACAAAGACGAATTTTATATCTTTTAGTTAAAAAATTCCTNNNNAGAA[TTCTTCTTCTTCTTCTTC]TTTTTTTTTTTTTCTTTTAAAAAATAATCTCCTTGTTTGAAAGTTATTGTCTTTTTGC	TCCGACAACAAAGACGAATTTTAT	61.036	GCAAAAAGACAATAACTTTCAAACAA	59.984	130
Araip.B01_2891	TTTTTTTTTTTTT	T(1*13)	12615024	13	TCCGACAACAAAGACGAATTTTATATCTTTTAGTTAAAAAATTCCTNNNNAGAA[TTCTTCTTCTTCTTCTTC]TTTTTTTTTTTTTCTTTTAAAAAATAATCTCCTTGTTTGAAAGTTATTGTCTTTTTGC	TCCGACAACAAAGACGAATTTTAT	61.036	GCAAAAAGACAATAACTTTCAAACAA	59.984	130
Araip.B01_2897	TATATATATATA	TA(2*6)	12655694	12	TTTTGTTCTTTTTCTTCTTGTTCCTTTTCTTATTATAATCAATCTAGATTTTCAATTATATATAATTAAATAATAATTTTCAAT[TATATATATATA]ATTTATGCATTCGGTTATATTTTCATTTCTTAATTTAGTTTGTGTTTGTGCAGTAAACTGA	TTTTGTTCTTTTTCTTCTTGTTCC	58.12	TCAGTTTACTGCACAAACACAAAC	59.287	157
Araip.B01_2898	ATATATATATATATAT	AT(2*8)	12656007	16	TCATTTACTGACATTTTCAGCAGGGCAAGTTTGAGATTCACCA[ATATATATATATATAT]AAAGCTCATTTAAGTAAAATTCAAGTGCACAAGTATTTAAATTGAAGTTGGAACATGGACGTATAGCACTAAACTTTGCATGCTGTTGTTTGTAT	TCATTTACTGACATTTTCAGCAGG	60.519	ATACAAACAACAGCATGCAAAGTT	59.998	154
Araip.B01_2904	TTATTATTATTATTATTA	TTA(3*6)	12697361	18	TGAAGTTCAATCATTTTTGTTGTGATAAGAGTTAAAAAAAATATAGATGGTAGAGAGT[TTATTATTATTATTATTA]GATGGTAGAGAGTTTTTTATAATCTCTAAAAATGATTAGGAAGCTTTCAGTG	TGAAGTTCAATCATTTTTGTTGTG	59.075	CACTGAAAGCTTCCTAATCATTTTT	59.296	128
Araip.B01_2906	TTATTATTATTATTATTATTA	TTA(3*7)	12728989	21	GAATATCTGAATCATCTTCAATGGGTAAGTATTTTTTTTTAATTTTGTGATGAATAAATTTATCTATTTTTATTTTATTTATTTTATTTATTTGTATTTTAACTGTTAATTTTATTGTTAATTTCG[TTATTATTATTATTATTATTA]GTGTTTTCGGTATATATGAGTAATTAATATTATGATTAGTGTATTATTAATTTTGTATAATGATGTTTATGATTAGTG	GAATATCTGAATCATCTTCAATGG	56.803	CACTAATCATAAACATCATTATACAAAA	55.27	225
Araip.B01_2907	ATCATCATCATCATC	ATC(3*5)	12734655	15	GCCTCAATATCAGAAAAAGAAGGAATTTCATTATCAGAGTCATCTTCGTCATT[ATCATCATCATCATC]ATTCTCCCTTTCCTGATTGAGAAACAATGACTTTACTTCAGATTCGGGT	GCCTCAATATCAGAAAAAGAAGGA	60.095	ACCCGAATCTGAAGTAAAGTCATT	59.465	117
Araip.B01_2908	AGAGAGAGAGAGAGAGAG	AG(2*9)	12736411	18	CCACAACCACAAATATGTTAGGAATTGAACTGAATTGCGCGAATTAAACACCAGACGCAAGGGTTTGGTAGCTTAAGCCGCGGCA[AGAGAGAGAGAGAGAGAG]GTACCTCAACGGCGTTCTTTAAGAGAAGGTCATCTTCGGG	CCACAACCACAAATATGTTAGGAA	60.037	CCCGAAGATGACCTTCTCTTAAA	60.914	143
Araip.B01_2909	TATATATATATATA	TA(2*7)	12744000	14	TATATTAACAGGCCCTGACTCACAAGAGCCACCTTAGACTGGGACCCACTCTAATGTGTG[TATATATATATATA]TCACAAAAACTAGTCCTCTAAAAAGTCTATACAGTGCAAGGACAAAGACCTC	TATATTAACAGGCCCTGACTCACA	59.919	GAGGTCTTTGTCCTTGCACTGTAT	60.922	126
Araip.B01_2910	TGATGATGATGATGA	TGA(3*5)	12748089	15	TAGCCTGGACAACATTGTAAAAGATGGTAAGATTGTCCTAGATGACCC[TGATGATGATGATGA]TGTCGACCCTCATCCTGTAACTTCTGCAAAAG	TAGCCTGGACAACATTGTAAAAGA	60.056	CTTTTGCAGAAGTTACAGGATGAG	59.492	95
Araip.B01_2913	TAAATAAATAAATAAATAAA	TAAA(4*5)	12752797	20	TCTACGTCAGAGTGCAGAGAAGTCCCTATGAGGTAACCTGTGTAAAATAATAAAATAAAACTAC[TAAATAAATAAATAAATAAA]TTCGAAAATTTAAAAGAAAAAAAAAACAGAAAAATAAAATTAACTGGGTAACACCAAACTTAAGAGGAA	TCTACGTCAGAGTGCAGAGAAGTC	60.251	TTCCTCTTAAGTTTGGTGTTACCC	59.82	153
Araip.B01_2917	CTCTCTCTCTCTCTCTCTCTCTCTCTCTCTCTCTCTCTCT	CT(2*20)	12764379	40	TGGCTTAGACTTTTGAAGAACACATGAACACCAATAGAAAAACTACTAAAAATAAGGCTAAAATGCAGAGAAAATGTACATCATTTTC[CTCTCTCTCTCTCTCTCTCTCTCTCTCTCTCTCTCTCTCT]CAAGAGTTCGGTCAAAAAGGGTGATAAAAATA	TGGCTTAGACTTTTGAAGAACACA	60.32	TATTTTTATCACCCTTTTTGACCG	60.426	160
Araip.B01_2921	GATAGATAGATAGATAGATAGATA	GATA(4*6)	12779264	24	TATGATGTAGCACCAGGAGGACTATTAGCTTACTCG[GATAGATAGATAGATAGATAGATA]AAAATATCGAAAAAGTAAATAGAAAAAATATTAGAAATTTCTCTTTCTCTTACCGTGATCTACA	TATGATGTAGCACCAGGAGGACTA	60.042	TGTAGATCACGGTAAGAGAAAGAGAA	59.858	124
Araip.B01_2927	ACACACACACACAC	AC(2*7)	12808155	14	AGCTCACTCACAAAACAAAACAAAAAA[ACACACACACACAC]GCACGAAAGCTTTTGGAGAGATGCTTTGTAGCTTATTGCTTTGTGTTTTTTTGGTGTGTATTAAGCTTCCA	AGCTCACTCACAAAACAAAACAAA	60.234	TGGAAGCTTAATACACACCAAAAA	59.937	112
Araip.B01_2928	TATATATATATA	TA(2*6)	12816271	12	CAATTTTCCTGGAACGAAGG[TATATATATATA]ACACAATCATCACTCTAAGTTTATTCACCTAATTCCTATAGAACTAATAACTCAAATGATACTATTTTCTAATTAACAAATTACTGATCATTGTTTTTACATAAAATGATCTAATTGCAGTGGCT	CAATTTTCCTGGAACGAAGGT	60.338	AGCCACTGCAATTAGATCATTTTA	59.236	157
Araip.B01_2932	AATAATAATAATAAT	AAT(3*5)	12822811	15	TGACTCCACCTAAACAAAAACAGAATGATTGCAATAAGAACAACAAC[AATAATAATAATAAT]AACAATAACAAAAAGTACAGTAAAAAATAATACTGCCGCACAAGTG	TGACTCCACCTAAACAAAAACAGA	60.069	CACTTGTGCGGCAGTATTATTTT	60.417	108
Araip.B01_2933	AATAATAATAATAATAATAATAATAATAATAATAATAATAATAATAAT	AAT(3*16)	12828622	48	AATGGCTAACAATAATAACAATGTC[AATAATAATAATAATAATAATAATAATAATAATAATAATAATAATAAT]TAAAACACAAGTACATAAAATATAAATAAATATATTTATCTATTGATCAGAAAATAAAAAAAATTTACCCATTGAAGATGATCC	AATGGCTAACAATAATAACAATGTC	55.772	GGATCATCTTCAATGGGTAAAT	56.925	157
Araip.B01_2937	GAGAGAGAGAGA	GA(2*6)	12863238	12	ATATATGGGTGGTGTGGACTTCTTCGAACGCACCGAAGCAAGAAATTAAAACAAAACCCAGATAGAAGAGAAGT[GAGAGAGAGAGA]GTAAGAGAGATATCAGAAAAATGGAAGTAGAACAGGTACTACACATGAATGGAGGA	ATATATGGGTGGTGTGGACTTCTT	59.907	TCCTCCATTCATGTGTAGTACCTG	60.295	142
Araip.B01_2939	AATAATAATAATAATAATAATAAT	AAT(3*8)	12888686	24	TTATGCCCCTGAGTTCGTTACTATATGTTATTGTTTTTAATGG[AATAATAATAATAATAATAATAAT]AAAAGGGAACATTGTGGAAGAGGGAGGAGAGGATCGTGTTGTTGTCAAGGCTCAGAGGAACGAAGCTACACTAGGGT	TTATGCCCCTGAGTTCGTTACTAT	60.263	ACCCTAGTGTAGCTTCGTTCCTCT	61.011	144
Araip.B01_2943	AGCAGCAGCAGCAGC	AGC(3*5)	12915642	15	AACGGTCAACATTCTTCTGCTTTGGCTGTGGCACCA[AGCAGCAGCAGCAGC]AATAATAACAATAACTATTTGAAGTTTCCTAGTATTTTTCTTTTGGAAGTACACAGAAGACTAATGTTTTGGTCTTTTGGATGGTGATGAATCAATA	AACGGTCAACATTCTTCTGCTT	60.172	TATTGATTCATCACCATCCAAAAG	60.076	148
Araip.B01_2947	GAGAGAGAGAGAGAGAGAGAGA	GA(2*11)	12917680	22	ATAAACAGTGATGAGGAGGGTGATACGGTGGTATGTGGTTGATGTTGGAATTGGGTAGCTGAGAACATT[GAGAGAGAGAGAGAGAGAGAGA]AAGGGGGAGGAGATGATAGTGGTGGAGAAAAGGGTA	ATAAACAGTGATGAGGAGGGTGAT	60.135	TACCCTTTTCTCCACCACTATCAT	60.127	127
Araip.B01_2952	CTTCTTCTTCTTCTT	CTT(3*5)	12940743	15	TGAGGACCACTAACAAAATTTGAAATGAAATGTGAAATTGCGTTCTTCTGCCATACGCTACACTCAGCAGTGACCACTCTCTCTCCTCCATGCCCTTTGAACTTCGCACAACA[CTTCTTCTTCTTCTT]CAAAATGTTACGTGGCTTCTTTAATTGAA	TGAGGACCACTAACAAAATTTGAA	59.913	TTCAATTAAAGAAGCCACGTAACA	60.057	157
Araip.B01_2955	ATATATATATATATATAT	AT(2*9)	12979558	18	GTTTTAGGGTGTCCATTTGATTTTATTTTTTTATTGTAAAAAAATATTTTGATCATAATAATAAAAAAGAATTATTTTTTAATAAAATAAATAATGATAAAAATATATTTATCTTTTTATAATTATTTATATATAAGAATATTTTA[ATATATATATATATATAT]AATCGACTAAGTCCAACTATAACCAACAGCTTGAG	GTTTTAGGGTGTCCATTTGATTTT	59.564	CTCAAGCTGTTGGTTATAGTTGGA	59.723	199
Araip.B01_2962	ATATATATATATATATAT	AT(2*9)	13012285	18	AAATGCAATCAAGCCAACAATTATATTAACCTTGATTAATTTAAATTAAATCCTACCCTAACATATG[ATATATATATATATATAT]AGCCCGTGACATGCACAAGAAGAAGAAGACGCCAGCACGTGAAAGATGGGTTTTAAACTTT	AAATGCAATCAAGCCAACAATTA	60.696	AAAGTTTAAAACCCATCTTTCACG	59.828	146
Araip.B01_2963	TATATATATATATATATATA	TA(2*10)	13022920	20	TCCTCCATCATCAACTTTAAGACATAG[TATATATATATATATATATA]GCCAGAATCGATTTCGTCTTTCTTCTAATTTTGGA	TCCTCCATCATCAACTTTAAGACA	60.001	TCCAAAATTAGAAGAAAGACGAAA	58.551	82
Araip.B01_2964	CCACCACCACCACCACCA	CCA(3*6)	13023073	18	GGACAAAATTACCCTCACCACTACCAACATAATTACCTCCT[CCACCACCACCACCACCA]ACACCAACACCACCGCCACAACCAGCACCAGCACCAGCACCAACACCAACACCACCCCCCCACCCACTGAATACCTCATATCT	GGACAAAATTACCCTCACCACTAC	60.044	AGATATGAGGTATTCAGTGGGTGG	60.484	142
Araip.B01_2965	TATATATATATA	TA(2*6)	13033094	12	GCTTCCACTACCTGACAAATATGATAGCCTAGCTGATATAGATAAATGCTATCGCCAAAGATAAGGTTGCATTTTAATTTATGTTAATTCCTTCGTTTACATGTT[TATATATATATA]CACACTTTGGGGTTAGGGGAGGGTTTTGAATAGCTTTGTTCT	GCTTCCACTACCTGACAAATATGA	59.565	AGAACAAAGCTATTCAAAACCCTC	59.263	159
Araip.B01_2968	TATATATATATATA	TA(2*7)	13055376	14	GAAAAAGTGGATTGAGAACTCACCCATCCGAGTTGTTCT[TATATATATATATA]AAAGTTGGGTAAGTAACTCTAATTTATTTTATTTTAATTTATATGTTAAAAATTTTATGTATATGCTATTATGTTAAATTTGTGTTTGAACTTTGAATTGTGA	GAAAAAGTGGATTGAGAACTCACC	60.379	TCACAATTCAAAGTTCAAACACAA	59.575	156
Araip.B01_2971	CTCTCTCTCTCT	CT(2*6)	13063162	12	GAGCTTGATTTGAGTTTCTTACTG[CTCTCTCTCTCT]CACTCACACACACATATTCTTCTTTTGTATATCTACATTGTAAATGCCTACTTTTTGGTAGAAGGCATTCATCATTCTTTTGACTCAATTTCTCTTTTCACCTTGTCTGTTTTGGTTA	GAGCTTGATTTGAGTTTCTTACTGC	59.976	TAACCAAAACAGACAAGGTGAAAA	59.946	154
Araip.B01_2972	ATATATATATATATATAT	AT(2*9)	13070197	18	TTGGTATGCATTTCTTCTACGCTATCATATAATGAGACATATCGACCAATGCATTTCTTCTACGCTATC[ATATATATATATATATAT]TGGTCAAATATATATTGGTCCATGCATCCAACTTATAGTCCAGCATGACAG	TTGGTATGCATTTCTTCTACGCTA	60.164	CTGTCATGCTGGACTATAAGTTGG	60.075	138
Araip.B01_2973	TATATATATATATATATATATA	TA(2*11)	13077005	22	ACATGTTATTTTAGAGGAAATTGGATAAAATTTACC[TATATATATATATATATATATA]TTTTTGGTCGAATGAGAGAATAAAAA	ACATGTTATTTTAGAGGAAATTGGA	57.388	TTTTTATTCTCTCATTCGACCAAA	59.191	84
Araip.B01_2976	ATGATGATGATGATG	ATG(3*5)	13114448	15	ACTATGCAATGAGATTGATGCTTGGGTGTCGATGTTATGATA[ATGATGATGATGATG]CACAATGATGATGGAAATGCACCAATGATGATAATTATGGGAAAGAACAAAGATAATCACCAACAGGAAAGG	ACTATGCAATGAGATTGATGCTTG	60.517	CCTTTCCTGTTGGTGATTATCTTT	59.786	129
Araip.B01_2980	ATATATATATATAT	AT(2*7)	13121722	14	GCGTATATTAAAACATCAAAATCAACTATTAATATAAA[ATATATATATATAT]TTTAACATATAATATAATTTTAAAACTATAAATAAATATCAACTAACATATTTGTTAATATCTAACTATTTTATATTTAGTAAGTTTAATTGTAAAAATAATGCATGC	GCGTATATTAAAACATCAAAATCAAC	57.45	GCATGCATTATTTTTACAATTAAACT	57.218	160
Araip.B01_2982	TTCTTCTTCTTCTTCTTCTTC	TTC(3*7)	13130675	21	AGTACCAACACGACTCTCACGTTCTCTCTG[TTCTTCTTCTTCTTCTTCTTC]TGTTTTTTCCTCAGGTTTTATGGTCTTTT	AGTACCAACACGACTCTCACGTT	60.145	AAAAGACCATAAAACCTGAGGAAA	59.46	80
Araip.B01_2984	CTCTCTCTCTCTCTCTCTCT	CT(2*10)	13135618	20	CTGTTCTTCTCAATTTGATCTTCGA[CTCTCTCTCTCTCTCTCTCT]TTCTCTGAGCATGGAAACTAGCTCGGTTTCCAAAGTTGTGTTTGCATTTTGCTTGGCTTTGTGCCTTGTCACTCACCTTGTTCACTCAACT	CTGTTCTTCTCAATTTGATCTTCG	59.433	AGTTGAGTGAACAAGGTGAGTGAC	59.752	136
Araip.B01_2986	GTGGTGGTGGTGGTGGTG	GTG(3*6)	13158946	18	AACATGCATCAGCATTAAGCATACAAGCTTCTATTTTTTATATTCACATTTGAATATGTTACCTATTATTGCAGAGGCAAAATCAATTCGAAGAGAAGAAGCTGGACAACAGCA[GTGGTGGTGGTGGTGGTG]ACGAGCAGAGACTAGAGAAGCAAAGCT	AACATGCATCAGCATTAAGCATAC	60.408	AGCTTTGCTTCTCTAGTCTCTGCT	59.67	159
Araip.B01_2987	AAGAAGAAGAAGAAGAAGAAG	AAG(3*7)	13159082	21	GAGAAGGTTAACGGTGAAGTGGCAAGGAGAGAAGAGGGAGA[AAGAAGAAGAAGAAGAAGAAG]AACGAAGGGGTCTCGGGGATGGGTGAGTTGATGGCGACGAAGAGGGGGCTATGGTGGTGGCGGTGTCAGCGGCGGCAGATGGTGATTTTGGGGAGAG	GAGAAGGTTAACGGTGAAGTGG	60.033	CTCTCCCCAAAATCACCATCT	60.313	159
Araip.B01_2992	TGTGTGTGTGTGTGTGTGTGTGTG	TG(2*12)	13188509	24	CACATGTATAGGCATCATAGACCCTATAACCATAGACTCCATCACACATATA[TGTGTGTGTGTGTGTGTGTGTGTG]CAGTTTGTTATTTTAAGTTTCCATCATTGAATTGAGTCCTCAATAAACTCTCTATCTACAGGTTTGAGGAGTACAAGATGAA	CACATGTATAGGCATCATAGACCC	59.656	TTCATCTTGTACTCCTCAAACCTG	59.69	158
Araip.B01_2993	GAGAGAGAGAGA	GA(2*6)	13191140	12	GTATGCGAGGAGGAAAGAAATAT[GAGAGAGAGAGA]GGTGAAAACTTATATGTATCTATCTTCATGTGAAGTTAATAGTTGAAAATTGTTAGATGATTTGACATTTAATTATGTGTATCTGTTGTAAAGTTAATAGCCGAGAATCATTAGATTATTTGA	GTATGCGAGGAGGAAAGAAATATG	60.333	TCAAATAATCTAATGATTCTCGGC	58.716	158
Araip.B01_2994	TTTGTTTTGTTTTGTTTTGT	TTTGT(5*4)	13193244	20	ATATAGAGCAGGCAGTCATACACGGC[TTTGTTTTGTTTTGTTTTGT]TGGGACCGCAAAGCATTAAGGCAGAGAGAAGAGAAGAGAGTACAATTATGAATTGATCATGCATTCACTATCACTGCTCTTCTGCTCT	ATATAGAGCAGGCAGTCATACACG	59.734	AGAGCAGAAGAGCAGTGATAGTGA	59.859	134
Araip.B01_2997	CTCTCTCTCTCT	CT(2*6)	13236134	12	CAATGAACTAAGCCTTGCATTGTAAGTATATAATAGGCAAATTTTTA[CTCTCTCTCTCT]TATATAATTTTGTCAACTAGCTACATGATTTTGAATAGATTTTGATACTTCACTCGGTTCTTTTG	CAATGAACTAAGCCTTGCATTGTA	60.524	CAAAAGAACCGAGTGAAGTATCAA	59.703	124
Araip.B01_2998	GAGAGAGAGAGAGAGA	GA(2*8)	13241024	16	CCATTGGAATTACAGTATCGTGACATGGTT[GAGAGAGAGAGAGAGA]TGTTTCACCTTTTAAACTTGAATAATGCTCCTGCATGGTTGGACCTCCCCATACCAAAATGTTAATA	CCATTGGAATTACAGTATCGTGAC	59.672	TATTAACATTTTGGTATGGGGAGG	60.186	113
Araip.B01_2999	AATAATAATAATAATAAT	AAT(3*6)	13242330	18	GAAAATTTTGTTGAGCAATAATATAAGAGTTAACATATTATGAAAGAAAAAAAAATTGAAAGGTTTTCATTTTTTTTTATTCTAGCGAGGAGATAGA[AATAATAATAATAATAAT]AGTGAAAGGTGAATGATGAAGAGAA	GAAAATTTTGTTGAGCAATAATATAAGA	57.727	TTCTCTTCATCATTCACCTTTCAC	59.637	140
Araip.B01_3000	AATAATAATAATAAT	AAT(3*5)	13242570	15	GTTTGGTCAGGGCTACTAAATCACAGTGCTTTTCGGAAAATGTAAAACATAACCGTAAACAATTATTAATA[AATAATAATAATAAT]AAAATTGAAAAAAAAATAGAAGAAGAAAAGCTGATATGATGAATATGGTGTAGATTTTGCTTCA	GTTTGGTCAGGGCTACTAAATCAC	60.287	TGAAGCAAAATCTACACCATATTCA	59.917	150
Araip.B01_3001	TCCTCCTCCTCCTCCTCCTCCTCC	TCC(3*8)	13243531	24	ATTTCGGTGTTTTGACTGTGGTGCTGGTGTTGCTGTTCCTGGTCCTGGTGGTTTCCGCTGCTACCTCT[TCCTCCTCCTCCTCCTCCTCCTCC]ACCACCACCGCCTCCTAACGAGAACAACCCCGCCATTTTCGCGGTGCTTCTAAACCTGACCTACGAC	ATTTCGGTGTTTTGACTGTGGT	60.68	GTCGTAGGTCAGGTTTAGAAGCAC	60.57	159
Araip.B01_3006	CCGCCGCCGCCGCCG	CCG(3*5)	13282536	15	GTCGCCACCACTGTTCTTCA[CCGCCGCCGCCGCCG]TTCAACAGCACCAGAATCAGTCGCAGTTTCGCCTTCAAATGTCAG	GTCGCCACCACTGTTCTTCAC	63.056	CTGACATTTGAAGGCGAAACTG	62.041	80
Araip.B01_3007	TCTTCTTCTTCTTCTTCTTCT	TCT(3*7)	13282841	21	GAGAGAAGAAGAAAAAGGTTGTGGCGCTTTGATGGCGGATCGACGCTGTGATGGCGGTTTCGGGTGGC[TCTTCTTCTTCTTCTTCTTCT]GTTTCTATTATGTTATTGATTTTTTATTATTGTTGTTTCTGGTTGCTTCTACTTCTG	GAGAGAAGAAGAAAAAGGTTGTGG	59.811	CAGAAGTAGAAGCAACCAGAAACA	59.982	146
Araip.B01_3009	TATATATATATATA	TA(2*7)	13283379	14	CCCTCTTAGTGGTTTATGGAGAGACAGGATTTTGTTTATGTAAATTTGGGTT[TATATATATATATA]TTCTCCGACCAACCTTAACTTCGTGGGTTGAGTTAGGAGCTTGTTATTTTATATCTTTGGCCCTTTATTCCTACTT	CCCTCTTAGTGGTTTATGGAGAGA	60.018	AAGTAGGAATAAAGGGCCAAAGAT	59.794	142
Araip.B01_3012	TATTTTATTTTATTTTATTT	TATTT(5*4)	13299142	20	TGCTTAATGCCTTATTGTTGTGTTACCAATAAAACTATATTTCTCGGGTTTTTAC[TATTTTATTTTATTTTATTT]CATCAAAAAACCATTTCGGGACAAATTGTTTATCCACAATATACCTGGTCTGCAGAATGA	TGCTTAATGCCTTATTGTTGTGTT	59.962	TCATTCTGCAGACCAGGTATATTG	60.383	135
Araip.B01_3015	GAAGAAGAAGAAGAA	GAA(3*5)	13320224	15	GCATCTGGAACCAAACCTTAATAGAAGAACTGTTTACTCTTGAAACTACAAATAGAATTACATCAATTAAAATTAAT[GAAGAAGAAGAAGAA]AAAATACAGTGGGCTCTTAATAAGTCTAAAAGGTATGATGTAGCTTCTGGGTACAATATGGCTTAT	GCATCTGGAACCAAACCTTAATAG	60.245	ATAAGCCATATTGTACCCAGAAGC	59.806	158
Araip.B01_3018	TATATATATATATATA	TA(2*8)	13343648	16	GGCTACAGGAGAGTTAGGAACTTGATTCTGTATTTTGAGTATTCTAGGATACTTG[TATATATATATATATA]AATATTCTCCGGCCAACTTTGGCTTCGCAGGCTGAGTCAGGAGCTAGTTATACTGTATTTATTGGCTCTCTATTCACTCTTTAGC	GGCTACAGGAGAGTTAGGAACTTG	59.851	GCTAAAGAGTGAATAGAGAGCCAA	58.446	156
Araip.B01_3020	CTCTCTCTCTCT	CT(2*6)	13351254	12	CTCCTACTCCTTTGGATCACTCATACTTCCACAAACTATTTTCCTGCATTTTCCACCGCAAATACCACTAAAATCTCTCTGAAAACTAACA[CTCTCTCTCTCT]CACAAACTGAATTTTTCTCTTTCTTTGTTTTTGCC	CTCCTACTCCTTTGGATCACTCAT	60.022	GGCAAAAACAAAGAAAGAGAAAAA	60.137	138
Araip.B01_3021	TTCTTCTTCTTCTTCTTC	TTC(3*6)	13358373	18	CATTTATATTCACGCGTTTTTCACGTTTTTCTCCGTGCCTCTTT[TTCTTCTTCTTCTTCTTC]GTAATTTTTCTCTCTCGTTATCGTCGCCATCAACACCACATCTTCCTCCTCCTTCTCTTCCTCCTTCTTTTT	CATTTATATTCACGCGTTTTTCAC	59.816	AAAAAGAAGGAGGAAGAGAAGGAG	59.903	134
Araip.B01_3022	AGAAGAAGAAGAAGA	AGA(3*5)	13359834	15	AAGATAAAACACGCGAAGAAAAAGGAGAAACGCAAAGAAAAAGG[AGAAGAAGAAGAAGA]AGGAAGAGGCGGAGAAGAAAGAGGAATGTGAAGAAGAAGAAGTGTTTTCCATAATGGTGAATGA	AAGATAAAACACGCGAAGAAAAAG	60.173	TCATTCACCATTATGGAAAACACT	59.651	123
Araip.B01_3024	GTTGTTGTTGTTGTTGTT	GTT(3*6)	13370226	18	ATTCTAATCCAGGGAGACCCTTCGTGGGTTGCCCAAACTACAATGTAAGTG[GTTGTTGTTGTTGTTGTT]TGCTGTAATTTTGGATATAAATTTGGTTGATTCTTTTACCTTGGTGTAGACTGTAGGCA	ATTCTAATCCAGGGAGACCCTTC	60.99	TGCCTACAGTCTACACCAAGGTAA	60.109	128
Araip.B01_3025	AGCAGCAGCAGCAGC	AGC(3*5)	13371485	15	ATTATTGACCTCACCTCCATTAGCATTAGAATT[AGCAGCAGCAGCAGC]CGCCGCCACAGCAGCTGATTCTTCATCAACGGCCCTCTTATGACAGTTCCTCTTTGTGTGACCAGATT	ATTATTGACCTCACCTCCATTAGC	59.777	AATCTGGTCACACAAAGAGGAACT	60.44	116
Araip.B01_3031	TATTATTATTATTAT	TAT(3*5)	13395792	15	AATCTCTACTTAGTGCCAATTGCTAATAAAATTTAATATTATCAC[TATTATTATTATTAT]TAAATCAGATTATTAAAAAATAAAAACTTACATAATTTGGATGCCCAAGATAATTAACAATATGAAGCTCTGGTTGATTTACATCT	AATCTCTACTTAGTGCCAATTGCT	57.807	AGATGTAAATCAACCAGAGCTTCA	59.329	146
Araip.B01_3032	TATATATATATATA	TA(2*7)	13402744	14	TGATTAATGATTGATAGAGAGTTTGGATANNNNNNNNNNNNNNNNNNNNNNNNNNNNNNNNNNNNNNNNNNNNNNNNNNNNNNNNNNNNNNNNNNNNNNNNNNNNNNNNNNNNNNNNNNNNNNNNNNNNNNNNNNNNN[TATATATATATATA]TGTTGAATGTTGTTGATGGATATGGATACGTTGATGGAATGGGTTAAAT	TGATTAATGATTGATAGAGAGTTTGGA	59.474	ATTTAACCCATTCCATCAACGTAT	59.767	201
Araip.B01_3033	GTGGTGGTGGTGGTG	GTG(3*5)	13410310	15	GGTTGGTAAGGGTGTGACTAGAATGTCGCCTGTGTCTGGTAGT[GTGGTGGTGGTGGTG]GATACTGAGGTGGTGGAGGTAACCAATGTGAGGTAGTC	GGTTGGTAAGGGTGTGACTAGAAT	59.713	GACTACCTCACATTGGTTACCTCC	60.168	96
Araip.B01_3037	ATATATATATAT	AT(2*6)	13442480	12	ATTCGAGTCGAGTAATTGAGCACTCGACTGAGCTA[ATATATATATAT]GTATAGAATATACGTAAATTAGATATAAAAATTATAATATATATATGTATACTTTATCATTCATTTCGACCATTTCGACGTAAATAAACT	ATTCGAGTCGAGTAATTGAGCACT	60.663	AGTTTATTTACGTCGAAATGGTCG	60.604	137
Araip.B01_3039	ATATATATATATATATATAT	AT(2*10)	13461779	20	TTTGCATTTAGTAAGAGGTCTTTGGTTCAACATCTACTTAAAACATATTTTTATATAAGTATATA[ATATATATATATATATATAT]AGGGTGCGAGTTGGTCAGGTAGGGTTGAG	TTTGCATTTAGTAAGAGGTCTTTGG	60.065	CTCAACCCTACCTGACCAACTC	60.031	114
Araip.B01_3042	TTGATATTGATATTGATATTGATA	TTGATA(6*4)	13468573	24	AACTCTCGAAGAACTTCATCTTACAACTATTAATGTAGTACTCATATGAATGCCATCATAATGGTATAATAATAAGTAG[TTGATATTGATATTGATATTGATA]TCTTTTAATCGTAGTCATTATGATATTGGAAATTGGTTCATGTGA	AACTCTCGAAGAACTTCATCTTACAA	59.101	TCACATGAACCAATTTCCAATATC	59.956	148
Araip.B01_3044	ATTTATTTATTTATTTATTT	ATTT(4*5)	13473665	20	TATTCGCTTCCTATTTCATTGTCATATATTATTATTATTTTATTTTTTTGAAAAATAAATTATTATGAAGAAATTCATCTGTGAAGTAAAAAATTTGAATGAAGTG[ATTTATTTATTTATTTATTT]ACTGGGTTGAATAAGGACCATTAGCTA	TATTCGCTTCCTATTTCATTGTCA	59.993	TAGCTAATGGTCCTTATTCAACCC	59.781	153
Araip.B01_3048	TTATTATTATTATTA	TTA(3*5)	13502884	15	TGATAATGAAATGAAACAAAGAAATTACAAATTAATTATAATTAAAGTTATTTAATGACTATTATTATTACCGTTTT[TTATTATTATTATTA]GTTTTTATTGTATTCTTAAATATAAAATTTAAATTATAAAAAAAACATTAAGTAGTGATTGAAATGA	TGATAATGAAATGAAACAAAGAAA	55.777	TCATTTCAATCACTACTTAATGTTTTT	56.84	159
Araip.B01_3050	ATATATATATATATATATAT	AT(2*10)	13513809	20	CATGATGTTTATGTTCTTTTGTTTCATAAAAATAGATGAGTGAAAAAATAAGTAACAACTGTCATTC[ATATATATATATATATATAT]TGGAAAACACCATTAAATAGATATCCCGAATAGCATATTCATTTTAC	CATGATGTTTATGTTCTTTTGTTTCA	59.392	GTAAAATGAATATGCTATTCGGGA	58.535	134
Araip.B01_3053	AGAAAAAGAAAAAGAAAAAGAAAAAGAAAAAGAAAA	AGAAAA(6*6)	13542681	36	AGGTATCTCATTTCTAGTGGGCAAAT[AGAAAAAGAAAAAGAAAAAGAAAAAGAAAAAGAAAA]ACAAATAAATCAAAGAAGGTTGGGAAGCAAAAAGGAAGAACGAAAGAGAGTTATAGCATGAGTGTAGCTGCGAT	AGGTATCTCATTTCTAGTGGGCAA	60.37	ATCGCAGCTACACTCATGCTATAA	60.316	136
Araip.B01_3061	CATATACATATACATATACATATACATATA	CATATA(6*5)	13604301	30	TGGTCCTATATTATGAATTCCATTGTTTAGTATCATAT[CATATACATATACATATACATATACATATA]CGTATACATGTCTACTAATATATGTAATGAATTTGTTAGTTTCTTGAAGTTGTGGACAGC	TGGTCCTATATTATGAATTCCATTG	58.301	GCTGTCCACAACTTCAAGAAACTA	59.861	128
Araip.B01_3064	ACCACCACCACCACCACC	ACC(3*6)	13611595	18	AAAAATATCCTTCTTCCTTCACCCCAAAATCAACCAAAATCA[ACCACCACCACCACCACC]AGAACATAAGCCACCACCACCAGCAGTATCATCATGGTCATCATCATCATAAGAATTTTCTCCAAAATCAACCAAGAAATCCAAGCTGAACAAGAACT	AAAAATATCCTTCTTCCTTCACCC	60.077	AGTTCTTGTTCAGCTTGGATTTCT	59.837	158
Araip.B01_3066	TATATATATATATATA	TA(2*8)	13612993	16	ACTCCCCTGTGTAATTTGTCTGATTGATAATT[TATATATATATATATA]AATACATTTTATTATATTTATTTATAATTTATTAATTAATTTATTATAAAATGGTTCTGTTTGGTTCAAAACTT	ACTCCCCTGTGTAATTTGTCTGAT	60.168	AAGTTTTGAACCAAACAGAACCAT	60.178	122
Araip.B01_3073	CATCATCATCATCATCAT	CAT(3*6)	13681549	18	TATTCTCCTCCTTCTTTTCCTTCCTCCTC[CATCATCATCATCATCAT]CGCTATCGTCGTTATTGTCGTTTTCTTTTCCTTTTTCATTCTCTTTCAAATTTTTGCATG	TATTCTCCTCCTTCTTTTCCTTCC	60.403	CATGCAAAAATTTGAAAGAGAATG	60.006	107
Araip.B01_3076	CTCTCTCTCTCTCT	CT(2*7)	13689775	14	TAGAGCTCAGCCTCTTCCATTTA[CTCTCTCTCTCTCT]TTTCAATCCCAATTTATATTGACCTAATTTTTGCAGACGCATGCGGCTTCTTTTAATTGCGGAACCATTCAATTCTCATCATTT	TAGAGCTCAGCCTCTTCCATTTAC	60.389	AAATGATGAGAATTGAATGGTTCC	60.413	121
Araip.B01_3077	ATATATATATATAT	AT(2*7)	13690504	14	TGATGTCAATTAGTGGGTTTATGGATCAGAAGCCAAGTCAGAATCCTACTAATTAACTTATAAGGTAGGTTTTTTTTTTCA[ATATATATATATAT]AGTGAAGCTCTGGTTTCAGATTATGATGAA	TGATGTCAATTAGTGGGTTTATGG	60.004	TTCATCATAATCTGAAACCAGAGC	59.635	125
Araip.B01_3079	AGTAGTAGTAGTAGT	AGT(3*5)	13711311	15	CAAAATTTGGTTTAATGAGGAGAAATAAGCTACAAGACATGTCCTGAATATTAGATTAAATTACCTTATCCATTAAACTCTAAGGA[AGTAGTAGTAGTAGT]AACAATAAACAAACATAATTCCTGCTTTCACTTGTCAAA	CAAAATTTGGTTTAATGAGGAGAAA	59.792	TTTGACAAGTGAAAGCAGGAATTA	60.16	140
Araip.B01_3081	ATATATATATATATATATATATATATATATATATATATATATATAT	AT(2*23)	13718151	46	ATGTCCCTGTATGACCTAAGTGGTC[ATATATATATATATATATATATATATATATATATATATATATATAT]CGTAATGAAAATTCCGATCGAAAAC	ATGTCCCTGTATGACCTAAGTGGT	60.062	GTTTTCGATCGGAATTTTCATTAC	60.083	96
Araip.B01_3084	ATATATATATAT	AT(2*6)	13737383	12	AAAATGCGATCATTTACAAAAAAGTTCACATGACATAAACTTGTTAAATTTTAATTAATAATTAAAAATTACATCAAAATCTGATTTTTAAAAATATCTTGATAAGA[ATATATATATAT]TATATATCATGTTTTCTCGTAAAAATATAATGTAAAATATGTGTTTTGAATTTAAATATTTTTTCTACTAGTTTTGTGCAAAAAATTTAAAAATTTTAGTTTTATTCTTTATTTTTAGTTAATTTCGCTAAACAATAATATATGT	AAAATGCGATCATTTACAAAAA	56.54	ACATATATTATTGTTTAGCGAAATTAAC	55.236	264
Araip.B01_3085	ATATATATATATAT	AT(2*7)	13753101	14	CTTAGCTTACATTATACGCACGCAACA[ATATATATATATAT]CCAAACAATCAATAATATATGTATGTAAATGGCCATATCAATATGTATATAAGAGCACTATAACCCAAACCACAACTGTATATTATATATATGCAACAATATTAACAGGACCG	CTTAGCTTACATTATACGCACGCA	60.662	CGGTCCTGTTAATATTGTTGCATA	60.146	154
Araip.B01_3086	TATATATATATATATATATATATA	TA(2*12)	13753250	24	TTAACAGGACCGTGGAAGAATAGTGTTCATCCAT[TATATATATATATATATATATATA]TTTTGCGGTGCGATAATATTAACGTAAGTTACGCAATATTAACGTATACCGAATAAAATAATAATAAAATTAAATATTTTGATGACCAAATTATGGATGGCT	TTAACAGGACCGTGGAAGAATAGT	60.28	AGCCATCCATAATTTGGTCATC	60.047	160
Araip.B01_3087	GAGAGAGAGAGAGAGAGAGAGAGAGA	GA(2*13)	13759927	26	GTGTCTTGTCACCGCTTGTGTAGCCTCACCATCGTCAACGTCGTCGCGACTGATGGTGGGGAGCTTCG[GAGAGAGAGAGAGAGAGAGAGAGAGA]AGCGTCACCGTCAAGATCGTTGTT	GTGTCTTGTCACCGCTTGTGTA	61.184	AACAACGATCTTGACGGTGAC	60.028	118
Araip.B01_3091	TCTCTCTCTCTCTCTCTCTCTCTCTCTCTCTC	TC(2*16)	13782687	32	CTCACAGCCACCATACAGGTACGCCCTGCCTCGTTGCT[TCTCTCTCTCTCTCTCTCTCTCTCTCTCTCTC]ACATGTCCTAGTTCTTGGTTTGTTGACTGAGGATA	CTCACAGCCACCATACAGGT	58.594	TATCCTCAGTCAACAAACCAAGAA	60.035	105
Araip.B01_3092	CTCTCTCTCTCTCTCTCTCTCTCTCTCTCTCTCT	CT(2*17)	13789978	34	TTCATTGAAAACCAAAATGTATGCGTTTAGTCTTTTTTCAGGGATTAAAATGTTGAAACAAAATTCTCTTAAGGAC[CTCTCTCTCTCTCTCTCTCTCTCTCTCTCTCTCT]TTCTCATTTTTACATTATAGATCTTGTTCTGTTCTTGCAGATATGAAGG	TTCATTGAAAACCAAAATGTATGC	60.114	CCTTCATATCTGCAAGAACAGAAC	59.329	159
Araip.B01_3098	TCTCTCTCTCTC	TC(2*6)	13816423	12	CAGAGACCACGCTAGACTTGTAAACGTCATTGTTTCCTTTCAGAAGTTGAAGGTGAATGTGAACTTAGAGAAATTCTTCAACTTCCGCCCTCTTTT[TCTCTCTCTCTC]CCCGAATTTCATCGTAGCAAGCTCTCCT	CAGAGACCACGCTAGACTTGTAAA	60.002	AGGAGAGCTTGCTACGATGAAAT	60.744	136
Araip.B01_3099	CTTCTTCTTCTTCTTCTT	CTT(3*6)	13822908	18	AAACTCAACAAAAGAGCGTCATTACTAGTGCTTTTTCTTCTTCTCTTCCCCCGCA[CTTCTTCTTCTTCTTCTT]TCAAATTCACGCATATGTTCTTCTTCTTTCAAATTCATGCATACGTTCTCT	AAACTCAACAAAAGAGCGTCATTA	59.391	AGAGAACGTATGCATGAATTTGAA	60.03	124
Araip.B01_3100	AGGAGGAGGAGGAGG	AGG(3*5)	13823336	15	TGTTGGTATTATTGGTGATGATGATAAAGAAAA[AGGAGGAGGAGGAGG]AGAAAGAGAAAGAGGAGAAAGAGGAGGAAAAGGAGAAAGAGGAAGAGGAGAAAG	TGTTGGTATTATTGGTGATGATGA	59.124	CTTTCTCCTCTTCCTCTTTCTCCT	60.019	102
Araip.B01_3104	ATAATAATAATAATA	ATA(3*5)	13831315	15	CACCCGGTCAGTCTTTTCTAAGACTACAACATAAACAATC[ATAATAATAATAATA]AGCGAGGATTTCATAAATCATCTTCTTTCATAATTCAAGTAGAAATTATGAATAGTTCTATATATTTCTAACATAAAGTAATGGCTGGTTTAAATTCAA	CACCCGGTCAGTCTTTTCTAAG	60.157	TTGAATTTAAACCAGCCATTACTTT	59.412	154
Araip.B01_3105	AGAGAGAGAGAGAG	AG(2*7)	13831644	14	AAAATGACCTCTTGAGATTGAAGGGGGAAGGGGAAAGGAA[AGAGAGAGAGAGAG]GTTATAAGAAGAGAGGGTAATCCTGAAAATAGGTTTGCAGTTTCTGATGAGACAGT	AAAATGACCTCTTGAGATTGAAGG	60.005	ACTGTCTCATCAGAAACTGCAAAC	59.859	110
Araip.B01_3107	GAGAGAGAGAGAGA	GA(2*7)	13836682	14	ACTAGGCCATAAGTACCTTTCAGCCGGAACACTTGCTTTTG[GAGAGAGAGAGAGA]TATTGGAGCGTGAGATGAGGACGACGGATAGAAAAA	ACTAGGCCATAAGTACCTTTCAGC	59.304	TTTTTCTATCCGTCGTCCTCAT	59.966	91
Araip.B01_3110	TATATATATATATATA	TA(2*8)	13843138	16	GCAATTTTGTACAAGCCATTAAAATAATTCAGCTTGAAAACGAAGTAACATGACACTTTCTTC[TATATATATATATATA]CATAGAACATGAACAAAGTTTTTGGACAA	GCAATTTTGTACAAGCCATTAAAA	59.494	TTGTCCAAAAACTTTGTTCATGTT	59.828	108
Araip.B01_3111	ATATATATATATAT	AT(2*7)	13858728	14	CTGCACTAACCCGTCTCTTTAGTTTTTCTAATGCTTTTTATTATATATATTTCAATTTTTTATAACTA[ATATATATATATAT]ACATGAAAATACTTAACTCAATATTTTTTAAATTAATTATTTTTTAATTGAAGTACATTAATATACTCGTAATAAAAAAAATTACATATTTGATGAACAATATATTGTATAATAAAAACTCTTCATTAACTTACCAGTGAGATATGGA	CTGCACTAACCCGTCTCTTTAGTT	60.228	TCCATATCTCACTGGTAAGTTAATGAAG	60.187	230
Araip.B01_3119	GTGGTGGTGGTGGTGGTG	GTG(3*6)	13869694	18	GTTGGTATTGGTGTGTGGTGTTGGTGGTGGTGTTGGTGTTGGTGTTGGTGCTGGTGGTA[GTGGTGGTGGTGGTGGTG]GAGGAGGAGGTAATTGTGCTGATAG	GTTGGTATTGGTGTGTGGTGTT	59.543	CTATCAGCACAATTACCTCCTCCT	60.044	102
Araip.B01_3123	ATCCGATCCGATCCGATCCG	ATCCG(5*4)	13901869	20	TTTTTGTAAAAACAGTCAAATAGAATCTTAAAATAGTTTTTTTTGTAATTATGCGGATATACCCAAT[ATCCGATCCGATCCGATCCG]CATATTTTGGTCATTATTATGATTATTTCCTTCTCTGAATTCACG	TTTTTGTAAAAACAGTCAAATAGAATC	56.597	CGTGAATTCAGAGAAGGAAATAAT	57.944	132
Araip.B01_3124	TGTGTGTGTGTG	TG(2*6)	13906569	12	AAAACAAAACGTCCTTGTTAGTTGCTAC[TGTGTGTGTGTG]TTGTCTATCTAGTATTTTATCTCAAGATACATATAATAAAGTGTAAACAACATTAAAAAGTTAGTTCTACCACATTTT	AAAACAAAACGTCCTTGTTAGTTG	58.76	AAAATGTGGTAGAACTAACTTTTTAATG	57.014	118
Araip.B01_3125	TATATATATATA	TA(2*6)	13919322	12	TGCATTTGTTTTCTTTGAATTTGTATATATTTCATCTT[TATATATATATA]AAAAAAGCTAAAACAAAATGTGTGTATGTTGGG	TGCATTTGTTTTCTTTGAATTTGT	59.924	CCCAACATACACACATTTTGTTTT	59.952	83
Araip.B01_3135	ATATATATATAT	AT(2*6)	13979936	12	TATAACAAAACTCAAGGACTCGGCTCACGAAGATAAACCGGCCCGANNNNNNNNNNNNNNNNNNNNNNNNNNNNNNNNNAATAAGTCTATATATATAC[ATATATATATAT]TAGAGAACCCGAAATACACCCAAAATATA	TATAACAAAACTCAAGGACTCGGC	60.837	TATATTTTGGGTGTATTTCGGGTT	59.772	139
Araip.B01_3138	ATATATATATATAT	AT(2*7)	14023133	14	CAAATACATACATTTCAATTTTGAGC[ATATATATATATAT]TCCAGCAAAACTTAATAATGTAAGAAAAAGATTTTAGAATAGAAAAGAATAAAACAGATCTGGAGAAGAATTAAAGG	CAAATACATACATTTCAATTTTGAGCA	60.479	CCTTTAATTCTTCTCCAGATCTGTTT	59.618	117
Araip.B01_3139	ATATATATATATATATATATATAT	AT(2*12)	14028666	24	TCAAGTTTTTGTTATTCTTGGCAGCGAACATGTGTGTGAGAGAGAATGA[ATATATATATATATATATATATAT]GAAATTGATATTTGAAATGATGAAATTATTGAACATGTAAAGGTCTTGGTTTTGTGATAATTGATCCTTG	TCAAGTTTTTGTTATTCTTGGCAG	59.715	CAAGGATCAATTATCACAAAACCA	60.108	143
Araip.B01_3147	TCAATTCAATTCAATTCAAT	TCAAT(5*4)	14116486	20	TCAAATTCGAAACACCTCTGTCTACAATTTAGATATTA[TCAATTCAATTCAATTCAAT]TCATATTCAGAACACCTCCATCCATTCAATTCAATTCAAATAAAATTAGCAATTGCATTCCATTGTATTCGATTCAAAA	TCAAATTCGAAACACCTCTGTCTA	60.162	TTTTGAATCGAATACAATGGAATG	60.076	137
Araip.B01_3149	AAGAAGAAGAAGAAG	AAG(3*5)	14116849	15	AGATGAGAACGACGAAGCCTATACAACACGAGGAA[AAGAAGAAGAAGAAG]AAAACGTAAGCAGAGAAGAAGGTTTAGGTTGCAGCAGAAGGTTTACATTGAGTAAAGAACAGGGTTTAGGC	AGATGAGAACGACGAAGCCTATAC	60.173	GCCTAAACCCTGTTCTTTACTCAA	60.058	121
Araip.B01_3152	TTGTTGTTGTTGTTGTTG	TTG(3*6)	14143070	18	ATGATACATGACAGAACACAATGGCGTCGTTTGATTCATGTAGCCGACCCCACTTAGTGGGACAAGACT[TTGTTGTTGTTGTTGTTG]TTTGTCTTAAAGATAAGTACCACAGCAAATTTATAAAGTATCCAATCTTAAAAATGAAGGCTACACCAAAAA	ATGATACATGACAGAACACAATGG	58.769	TTTTTGGTGTAGCCTTCATTTTTA	59.156	159
Araip.B01_3154	TATATATATATATA	TA(2*7)	14148148	14	GTGAAGCATGACACCAGTAATACGCCTTATATCTATATCCAAGGCGGTGTTCGTTAATATGCCTT[TATATATATATATA]TCCGAAGCCGATTATCTAAATCTAA	GTGAAGCATGACACCAGTAATACG	60.825	TTAGATTTAGATAATCGGCTTCGG	59.982	104
Araip.B01_3160	ATATATATATATATAT	AT(2*8)	14170875	16	AAACCTTGAAGCCTTATCTTCCTTAAAACACTCTATATTCACAAAACACCATCCATTTATAGTCACCATGTTTTCTCCCGGAACTAATTAATGTGTGC[ATATATATATATATAT]ACCTCTAAGACGAATTATTTTCATTTCAAACAAAACAGCAAGGAAT	AAACCTTGAAGCCTTATCTTCCTT	60.029	ATTCCTTGCTGTTTTGTTTGAAAT	60.263	160
Araip.B01_3162	ATTATTATTATTATT	ATT(3*5)	14178473	15	TATGCAACGATCATCTTTCAGAATGCAGGTAACTTATCAATTGTTAAGTTAAATTTCATCATCATC[ATTATTATTATTATT]TGGGGGCAGGGTGATGCTGGTCGGAGTTTAGGAAAGAGAGA	TATGCAACGATCATCTTTCAGAAT	59.996	TCTCTCTTTCCTAAACTCCGACC	60.241	122
Araip.B01_3167	TATATATATATATA	TA(2*7)	14217856	14	TCTTTCTCTCTTACAATAAGTTGC[TATATATATATATA]TTAGTAGATATATATAAATTAGTTTTATTGAATTAATTATATTGGCTAATATTAATATTAGAGTCTTCTATTTACACATCTTTATTTTATATTTAGTACACCTTTTATTTGTTTTACAACAC	TCTTTCTCTCTTACAATAAGTTGCT	55.262	GTGTTGTAAAACAAATAAAAGGTGT	55.806	160
Araip.B01_3174	AGAGAGAGAGAG	AG(2*6)	14241630	12	ATTTATTATCATTCGGTTGCCTTTGCATTAGGAAAGAGATATAGATTTTGAAATTTTTTTTCGGGTCAATTATAGATTTTGAAGTTGGAAAAAAAAAAAAAAGA[AGAGAGAGAGAG]ATCTGAGAGAGCAGAGGGGAAGGAGGACGAAGAGAAAAGGAG	ATTTATTATCATTCGGTTGCCTTT	59.239	CTCCTTTTCTCTTCGTCCTCCT	60.361	158
Araip.B01_3179	AAGAAGAAGAAGAAG	AAG(3*5)	14289004	15	ATCTGCAGAACTCAGAAATTGTGTTAAATTTGAGTAAATCAAGAAAAATTTTGAAAAAATAAAATAAGAATGAGAAGATGAAGAAGAAAAAAAGAAAAA[AAGAAGAAGAAGAAG]CAGTAGAAGTTGAGAAGAAAGAGTTTTGAATTGTGCA	ATCTGCAGAACTCAGAAATTGTGT	59.349	TGCACAATTCAAAACTCTTTCTTC	59.813	151
Araip.B01_3183	TATTATTATTATTATTATTATTAT	TAT(3*8)	14295715	24	TGGTCAGTTATTTTGACCCCTCTATAAATTTTGATAAGTAAAGTGTATATTATAAAAA[TATTATTATTATTATTATTATTAT]TCGATATATATAATGTTATAAAAGTGTGGCTAATAATAACATTATAACAATGATGACATGATGTAGACCATGCA	TGGTCAGTTATTTTGACCCCTCTA	61.055	TGCATGGTCTACATCATGTCATC	60.801	156
Araip.B01_3184	CTCTCTCTCTCTCTCTCTCTCTCTCTCTCTCT	CT(2*16)	14300347	32	GTGGACATAACCGCCAATAAACCNNNNNNNNNNNNNNNNNN[CTCTCTCTCTCTCTCTCTCTCTCTCTCTCTCT]CAACAGTTATTGACATTGCGGCGATCACTGGCAACCACCTCCAGCCACCCATCTCTCTTCTCCAGTAAT	GTGGACATAACCGCCAATAAAC	60.478	ATTACTGGAGAAGAGAGATGGGTG	60.022	142
Araip.B01_3185	TAAATAAATAAATAAATAAA	TAAA(4*5)	14323338	20	CCCTGTGAGATAACCTGTGTAAAGAAATAAAATAAAAACAC[TAAATAAATAAATAAATAAA]ATTCGAAAATAATAACTAATATTAAATAAAAAAAATTTCAAAAATTAACAGGAAAAATAAATAGAAAAATATTAAAATAAAATCAATTGGGTAACATCA	CCCTGTGAGATAACCTGTGTAAAG	59.129	TGATGTTACCCAATTGATTTTATTTT	59.073	160
Araip.B01_3190	TATATATATATATATA	TA(2*8)	14358871	16	TGTTAGCATTTTATCCCTCATTTTTTTTAAATTTTTGTTTATATTTTTTTGTT[TATATATATATATATA]AACAAAAAAATATAAACAAAAATTTAAAAAAAATGAGGGATAAAATGCTACA	TGTTAGCATTTTATCCCTCATTTTT	59.378	TGTAGCATTTTATCCCTCATTTTT	58.233	121
Araip.B01_3191	AGAGAGAGAGAGAG	AG(2*7)	14371703	14	TCCCTCAATATTCCCTTTTATTCATTCTTTTTTAAATTTAATAATTA[AGAGAGAGAGAGAG]TTGGGGCAAACCGTCTTTTCCTCTGCTTCCCTTCTCTTCATGTGCTTGGACGTTGATTTCTATGCCTACACTGTTTTCTGG	TCCCTCAATATTCCCTTTTATTCA	60.04	CCAGAAAACAGTGTAGGCATAGAA	59.723	142
Araip.B01_3194	ATAATAATAATAATA	ATA(3*5)	14375133	15	GACCAGGTCATTGATTTAACTGATAAATCACTGATTCACCTAATTGACTCGATCATAATTTAAAAAAATATAAAATTATATAAATAAAATTAAAATTATATATTAAAACTTAAAATGAAAATCTTTACAAAC[ATAATAATAATAATA]ATCAAATATTAATTTTTAGACATAACTAATGATACAAAAAGAGATAATAAAGTAGTTTTTAGTACAAAATACTTTTTCCATTTAAATAAACAAGTGCAAGTAAAAAATAACACAATCGATAAATCAAGTTTAAGTGA	GACCAGGTCATTGATTTAACTGATA	58.517	TCACTTAAACTTGATTTATCGATTGTG	59.865	284
Araip.B01_3200	CCTCCTCCTCCTCCT	CCT(3*5)	14405668	15	GGTGATGGATATGAAACAACTGAAGATGAGTCTTACAAG[CCTCCTCCTCCTCCT]GGATATGAAGATACAGATAGTAGTAAAGATAGTGGGAAACAAAGAAAGAATGAGAGGTTGAAAAAGAAGAGAACGA	GGTGATGGATATGAAACAACTGAA	60.116	TCGTTCTCTTCTTTTTCAACCTCT	59.935	130
Araip.B01_3202	AGAAGGAGAAGGAGAAGGAGAAGGAGAAGGAGAAGG	AGAAGG(6*6)	14421595	36	ACATAGACGGATCAAGTGTGGACGTGCCCATGTCTATAGATCAAGAAGTAGAAGA[AGAAGGAGAAGGAGAAGGAGAAGGAGAAGGAGAAGG]AGAAGAAGAAGATAGTTCAAGTGATAGCGATTAACTTCTTAGCAGTTTTATTTTGGAGTTCACAA	ACATAGACGGATCAAGTGTGGAC	60.303	TTGTGAACTCCAAAATAAAACTGC	59.597	156
Araip.B01_3204	ATAATAATAATAATA	ATA(3*5)	14431019	15	AACGAATTCGATAGAAAGGGACTTTCAGGCCGCAATGCATTTTCCCCTTCCGTGCCTCAAACTTAGGACTTTAACTTTCC[ATAATAATAATAATA]AGAGAACAACTAGGGAACCAAAAGCATATC	AACGAATTCGATAGAAAGGGACTT	60.668	GATATGCTTTTGGTTCCCTAGTTG	60.245	125
Araip.B01_3205	TAATAATAATAATAATAATAA	TAA(3*7)	14431231	21	TTTTGACTGGTCACATTTTGATTTCATATACTTTTCC[TAATAATAATAATAATAATAA]CGAACAATATAGAAGGCAGAGGAATTTATTATTTTTGG	TTTTGACTGGTCACATTTTGATTT	59.793	CCAAAAATAATAAATTCCTCTGCC	59.332	96
Araip.B01_3207	TCTCTCTCTCTCTCTCTCTCTCTCTC	TC(2*13)	14436563	26	TTACAAAAGTCAAAACGTCCAAAAGAGGAT[TCTCTCTCTCTCTCTCTCTCTCTCTC]TAACGTTTCTTGAGAAATGAGAACAGAGATCCA	TTACAAAAGTCAAAACGTCCAAAA	59.951	TGGATCTCTGTTCTCATTTCTCAA	60.242	89
Araip.B01_3209	TATATATATATATATATATA	TA(2*10)	14460077	20	AATACAGCAAAAAGAAAAGGATGGGAGTGCGGTAATGTGGGCAGTTCGATCCCTTTTTGTCGT[TATATATATATATATATATA]CGAACCTACTGAGAAGGAAAGTTTCATTGTTTTTCGCTGCACACACTTGCTGACACACAGAAAAAG	AATACAGCAAAAAGAAAAGGATGG	59.912	CTTTTTCTGTGTGTCAGCAAGTGT	60.778	149
Araip.B01_3215	ATATATATATATAT	AT(2*7)	14493199	14	CATGTGCAACATATAATAGATCCCA[ATATATATATATAT]AGTAGAGGAAACAAACAAATCAATGTGTTGTCATCATTTGATCTAGCAGC	CATGTGCAACATATAATAGATCCCA	60.006	GCTGCTAGATCAAATGATGACAAC	60.163	89
Araip.B01_3217	TTATTATTATTATTA	TTA(3*5)	14495395	15	TGTTTTGTAATTTATTGTCGGTTGAAAGAATAGTTAATTTTCTAGCAAAACTG[TTATTATTATTATTA]TAGGAAACGTTAAGGAACAAACATTT	TGTTTTGTAATTTATTGTCGGTTGA	59.719	AAATGTTTGTTCCTTAACGTTTCC	59.716	94
Araip.B01_3218	TTATTATTATTATTA	TTA(3*5)	14495521	15	AGGAAACGTTAAGGAACAAACATTTTTAATAAAAACACAGAGAGTAAAATATATTAACTCTAATAAAAAATAAATATAAAGAAAAAATGTTATTCACCTACCTAACATTT[TTATTATTATTATTA]TTGTTGCTGTTGCTGCTACATGTTTCAAGGTTAC	AGGAAACGTTAAGGAACAAACATT	59.4	GTAACCTTGAAACATGTAGCAGCA	60.576	159
Araip.B01_3221	CTCTCTCTCTCT	CT(2*6)	14526577	12	TAGTGTTTGGTGTTCTCCTTTCAAAAATGAC[CTCTCTCTCTCT]CAACCCTAACTTACCTCAGCCACTTCAACTATTCATGGGTTTGGATACTAACATTTGGGGTTTT	TAGTGTTTGGTGTTCTCCTTTCAA	60.069	AAAACCCCAAATGTTAGTATCCAA	59.893	107
Araip.B01_3222	TATTATTATTATTATTATTATTATTATTATTATTATTATTATTATTATTATTATTATTAT	TAT(3*20)	14534488	60	CTCTGATCACTGATGCTTTCATAAGAATTTAATAAATACAGGATGTTTAAACATGGTTACA[TATTATTATTATTATTATTATTATTATTATTATTATTATTATTATTATTATTATTATTAT]TGGTGGTNCATTCGTTATATTATATTAGTGTTTTGTCTTTTTTTTTTACCAATTATAATTAATTCATGAATTAAGATTCTCTAAAATAAGAGAGTTGGTAAAGTAATAAAGTGAAGA	CTCTGATCACTGATGCTTTCATAA	58.541	TCTTCACTTTATTACTTTACCAACTCTC	57.176	238
Araip.B01_3233	CTCTCTCTCTCT	CT(2*6)	14610916	12	AGGAGGCTAAAGTCTTAGGAGACATATAGCAATAAGAATATTAAAATATTTTTCA[CTCTCTCTCTCT]TTCTCCTATACTATTCTCTCTTATATTCTTTACTACAATATTATTAAATATATCTATTAATATAGTAATTCTAGTGATCATTACTACTACTAGAACTATCTAATTTTATTTCCATACTTTATATTTGTTACCTCTTCC	AGGAGGCTAAAGTCTTAGGAGACA	59.152	GGAAGAGGTAACAAATATAAAGTATGGA	58.587	205
Araip.B01_3242	AGTAGTAGTAGTAGT	AGT(3*5)	14666435	15	TCGGACAGTAAGCTGCATTAGTAGTAGGCAGC[AGTAGTAGTAGTAGT]AGGAGTAGGAGTAGAATAGAAGGCTCTCTTGAAATACTTTTATTTTTTCGCACTCTTACAGTTCAATTC	TCGGACAGTAAGCTGCATTAGTAG	59.992	GAATTGAACTGTAAGAGTGCGAAA	59.834	116
Araip.B01_3244	ATATATATATATATAT	AT(2*8)	14682577	16	GCGAGTACAAATCGAAACTTTAATCAAGAAAATGAAATAGTTTTTACTTTTACTTACTTAATCACAAAGATATATAC[ATATATATATATATAT]TCACATAGCATTATATACATAGACTTAAGCAATTATTTTCAACTACAAATCCTACCCCTC	GCGAGTACAAATCGAAACTTTAATC	59.628	GAGGGGTAGGATTTGTAGTTGAAA	59.786	153
Araip.B01_3245	TAATAATAATAATAATAA	TAA(3*6)	14687492	18	GTTGCGGGTCAGAGTATGAATAG[TAATAATAATAATAATAA]TTTTGTATAAAAAATTATTTGTAGAAAAGTAAAATTTCGACATTAAACA	GTTGCGGGTCAGAGTATGAATAG	60.035	TGTTTAATGTCGAAATTTTACTTTTCT	58.088	90
Araip.B01_3253	CTCTCTCTCTCTCTCT	CT(2*8)	14757065	16	GGTGTCTTTGTTTTTCTCTGCTTTACTGATTAAAACAGAGACTGCTATTACTACAACTACACTGCACTAATTATGCTC[CTCTCTCTCTCTCTCT]CCCCCCCCTTTAAGCTTAATAGTTAAAACTGCAACTCCATTTCAATCATATT	GGTGTCTTTGTTTTTCTCTGCTTT	60.197	AATATGATTGAAATGGAGTTGCAG	59.42	146
Araip.B01_3254	AGAAGAAGAAGAAGA	AGA(3*5)	14760055	15	AAAGAAACTATTTCCACAGGTTGCGGAATTCCTGAGCTTCGGTTCATGTATAGAATCATGTTTGGAGTACTTGGAAGCAGTCCCATGGGTGGG[AGAAGAAGAAGAAGA]AAAGGTGGTTTCAACTGTACGACAACTC	AAAGAAACTATTTCCACAGGTTGC	59.945	GAGTTGTCGTACAGTTGAAACCAC	60.006	136
Araip.B01_3257	AATAATAATAATAATAATAATAATAATAATAATAATAATAATAATAATAATAATAATAATAATAATAATAATAAT	AAT(3*25)	14780781	75	CTTGTTGACTATTGACTCATGCAAGA[AATAATAATAATAATAATAATAATAATAATAATAATAATAATAATAATAATAATAATAATAATAATAATAATAAT]ACGACACAATAAAATATAATATACATTATAACGAATAATATAATATAATTAATTACACTAAATAACTTGAACCATGTGAAGTATATGC	CTTGTTGACTATTGACTCATGCAA	59.335	GCATATACTTCACATGGTTCAAGTT	58.585	189
Araip.B01_3261	ATTATTATTATTATT	ATT(3*5)	14787466	15	AACGACTTCAATAGACCGGATGGAACAGATTTCTGGTGGAGCCTATGTTTATATATTTACTATTAATTTTTTATTAACGGATAAATTTATCATCACTCATAATTATTTATA[ATTATTATTATTATT]TTATGATATTTATTTCTGACGTGATAATATT	AACGACTTCAATAGACCGGAT	57.681	AATATTATCACGTCAGAAATAAATATCA	56.031	157
Araip.B01_3277	TAATAATAATAATAATAATAATAATAA	TAA(3*9)	14924723	27	AGAGAGACACACGAAAGGTCTCTTACATG[TAATAATAATAATAATAATAATAATAA]TTTATGCGGAAAAATTAGGCACTACGTGTAATACCAATAATCAGCAAATTTGTCAA	AGAGAGACACACGAAAGGTCTCTT	59.987	TTGACAAATTTGCTGATTATTGGT	59.788	112
Araip.B01_3278	GAGAGAGAGAGA	GA(2*6)	14926882	12	AGGAGAGGAAGGAAGGGAGTCACCGGCCTGGCGCCACTGTCGCCGTCGTGTCCTGCCATCCCTACCACCATGAAGCCGCCGAACCAGGCTGAGG[GAGAGAGAGAGA]TTGAAANNNNNNNNNNNNNNNNNNNNNNNNNNNNNNNNNNNNNNNNNNNNNNNNNNNNNNNNNNNNNNNNNNNNNNNNNNNNNNNNNNNNNCTATTGAACTTCGACTGCCGC	AGGAGAGGAAGGAAGGGAGTC	60.196	GCGGCAGTCGAAGTTCAATAG	62.163	218
Araip.B01_3280	CACACACACACACACACA	CA(2*9)	14944344	18	GTTCATAACGTTGAGTTTTGCCTTCTC[CACACACACACACACACA]TATATATATGAAGTCCATGCTTCATAGTTTGCATCGTCATTCACCACAGCCAATGCATGCTTGTATGGGAACTGTCATACT	GTTCATAACGTTGAGTTTTGCCTT	60.755	AGTATGACAGTTCCCATACAAGCA	59.954	126
Araip.B01_3285	TCATCATCATCATCATCA	TCA(3*6)	14952002	18	CTGGACAGAAGAGAGGCAGCGGCGGGACGGCGAGACTGCGGCGGCGAGACGACGGCTTCCCTTCCCCCT[TCATCATCATCATCATCA]GAGTTCTGGAGGAGGCGGCGGCGACGACGAGGTCACGGCGTTCGAGGAGATCTGAGACAAAGA	CTGGACAGAAGAGAGGCAGC	60.284	TCTTTGTCTCAGATCTCCTCGAAC	61.256	150
Araip.B01_3288	TATATATATATATATATATATATATATATA	TA(2*15)	14968989	30	CAGGATCACGGCTAGAGTTCTATTAACTATCATACT[TATATATATATATATATATATATATATATA]TCTTAATTACTATTGTATTATGTTGTATCTTCTGCCTTTACGCTTGTAGT	CAGGATCACGGCTAGAGTTCTATT	60.166	ACTACAAGCGTAAAGGCAGAAGAT	59.883	116
Araip.B01_3289	AGAGAGAGAGAGAG	AG(2*7)	14969607	14	TGGACATGTCAGTAATAGAGGATAGGAATTAGATTTTGTTTTATAAAACGAGTTTAGATAACAAAAATATTT[AGAGAGAGAGAGAG]GATATGAGCGAGGAAACACATGATGTTGGAGGCAGAAGTAGCTAGAGTGGAG	TGGACATGTCAGTAATAGAGGATAGG	59.825	CTCCACTCTAGCTACTTCTGCCTC	60.22	138
Araip.B01_3292	TGTGTGTGTGTG	TG(2*6)	14996168	12	ACAGAGATATGAGTCTCCCCAAAAGCCTCCATTTTTAATATTATTATTGTTATTAT[TGTGTGTGTGTG]CATCTTCAATTGCATCTTTCTTTCTTTTTCCATAAGGTGATTTGCAAAAACACTTACTGCAAAGAGCAACAAAGAG	ACAGAGATATGAGTCTCCCCAAAA	60.36	CTCTTTGTTGCTCTTTGCAGTAAG	59.779	144
Araip.B01_3295	CTCTCTCTCTCTCTCT	CT(2*8)	14996662	16	TTCTTCATTAATCACTCCCTCTCC[CTCTCTCTCTCTCTCT]TTCTCACAATTAATACTCAGGTACCCACTCTCAAAATTTCTCTTTCCATTTAATTTGTTTCTATATAGTTTTGCTATAATTGACGACTTATTGAGTTTAATTTCATGATGTGGGTTGTC	TTCTTCATTAATCACTCCCTCTCC	59.971	GACAACCCACATCATGAAATTAAA	59.99	159
Araip.B01_3296	GAAGAAGAAGAAGAAGAAGAA	GAA(3*7)	14997075	21	ATTCTTTCACCATAATCGAAAAGCCT[GAAGAAGAAGAAGAAGAAGAA]TTAAACGCTTCCAATTCTATGTCCCAAGATTACC	ATTCTTTCACCATAATCGAAAAGC	59.886	GGTAATCTTGGGACATAGAATTGG	59.975	81
Araip.B01_3297	TCTCTCTCTCTCTCTCTCTCTCTCTCTCTCTCTCTC	TC(2*18)	14998409	36	TCTGATAGGATCGAGCATCAAAGGCGGAAGGTCAAGCTTCTCACCATGCTTGATGAGGCATGTAA[TCTCTCTCTCTCTCTCTCTCTCTCTCTCTCTCTCTC]ATCAAGAGTCAAGGTCCCCCCCTCCCTCGTCTTCTTCTTCCAATCTCATTT	TCTGATAGGATCGAGCATCAAAG	60.716	AAATGAGATTGGAAGAAGAAGACG	60.127	152
Araip.B01_3300	GAGAGAGAGAGAGAGAGAGA	GA(2*10)	15002822	20	CAATCATTGCCCATGTTTACATTACTAGAGAAAGAGAGAGGGGGGAGGGG[GAGAGAGAGAGAGAGAGAGA]AATGAGAAAGAGACAATTTTGTCTACTCTCTCCCTGTAAATTAATTAATTATTACACCCACGGACCACATGGGAAAAGAAGAAATTA	CAATCATTGCCCATGTTTACATTA	60.802	TAATTTCTTCTTTTCCCATGTGGT	60.108	157
Araip.B01_3301	AAAGAAAGAAAGAAAGAAAGAAAG	AAAG(4*6)	15002928	24	ACCACATGGGAAAAGAAGAAATT[AAAGAAAGAAAGAAAGAAAGAAAG]AAAAATAAAATTCAAAAGAAATCCNNNNNNNNNNNNNNNNNNNNNNNNNNNNNNNNNNNNNNNTTCAGATGTAACTTACATGGTTTTGGGCTTATTGTTTCTCTGGTTTCTC	ACCACATGGGAAAAGAAGAAATTA	60.108	GAGAAACCAGAGAAACAATAAGCC	59.69	159
Araip.B01_3304	TATATATATATATATA	TA(2*8)	15026436	16	TCCATAATTGACTTCCTTTTCTTCT[TATATATATATATATA]TCTTTTCTTTTATATGTAAAATGAGAACAGTAGTAGTCCTAATAAGTGACAAGTGCCATACTTCAATGATTG	TCCATAATTGACTTCCTTTTCTTCTT	59.919	CAATCATTGAAGTATGGCACTTGT	60.296	113
Araip.B01_3305	TATATATATATATA	TA(2*7)	15026633	14	AGTCAACATTTTCTTTCAAACGTGCT[TATATATATATATA]CATGCATACATCCACTTTGATTTGTTAACAAAAAAATTAGATCCCCTGTGGGAGCAAGAGAGAGTATATCATTTGGTTTAACAGAAACAAAAATCTCATTAAGATGGCGGAGTCTTAT	AGTCAACATTTTCTTTCAAACGTG	59.618	ATAAGACTCCGCCATCTTAATGAG	60.013	158
Araip.B01_3313	CTCTCTCTCTCT	CT(2*6)	15082792	12	CCCGACTTCATTGTCTCTTCTTATCTCTGCCTGAATTCCTGAAACCATCAGATTCCACTGGGTGCGCGTGTAAGAAATTAAGGCGGTTGCTCATTC[CTCTCTCTCTCT]TTTTCGCTGTTCATTCATCAATTTCAATT	CCCGACTTCATTGTCTCTTCTTAT	60.024	AATTGAAATTGATGAATGAACAGC	59.403	137
Araip.B01_3314	TATATATATATA	TA(2*6)	15088829	12	CTTTGAAGAAAATGACTTCCAGG[TATATATATATA]TGCGCATTATCTCTCTGTTTTGTGTGCCTCAAATTTTATTATTTTGAGCATGCCCGAAATTGTTGACTGAGAAACTGTTAAGTGCCTAATGAAAGAGTGAAACC	CTTTGAAGAAAATGACTTCCAGGT	60.037	GGTTTCACTCTTTCATTAGGCACT	60.063	139
Araip.B01_3316	TATATATATATA	TA(2*6)	15095183	12	TGATAGTTTGTGTGCAATTCAATCAACT[TATATATATATA]ATATAGTCATTTTAGTATATTTATGTTATAATGATTAGAGTAGTTATGATATTCTCTAACTTTGATATTCACCAA	TGATAGTTTGTGTGCAATTCAATC	59.059	TTGGTGAATATCAAAGTTAGAGAATATC	57.597	115
Araip.B01_3322	TTATTATTATTATTATTA	TTA(3*6)	15118616	18	AAGCCCTACAAATTAGTTTTTGTTATCAAAATAAAAATATTAATATTAATAATCTT[TTATTATTATTATTATTA]TACTCATACTAATTTAATTATTATTCATTTTATTAAAGATATTATTTTATTTTATAACGAAAGAGAGGTAAAACAGTT	AAGCCCTACAAATTAGTTTTTGTT	56.861	AACTGTTTTACCTCTCTTTCGTTA	55.773	152
Araip.B01_3324	TATTATTATTATTATTATTATTAT	TAT(3*8)	15129065	24	GCTGTCATTGATATGGCAAGAATATTGTTACTTTTTTTAAAACTCATTGATATAGTATA[TATTATTATTATTATTATTATTAT]GACAATTTGTTCCAGTACCATGACTAACAACTTGA	GCTGTCATTGATATGGCAAGAATA	60.351	TCAAGTTGTTAGTCATGGTACTGGA	59.975	118
Araip.B01_3325	AATTCAATTCAATTCAATTC	AATTC(5*4)	15131667	20	TTCAAGGTACAATATTTGAGAAGAATGTTACATAAACAACTCAGAATATACATAAACAAAAATTA[AATTCAATTCAATTCAATTC]AATTAAATATTAATAATATTCTTAAAATTTTTCAAAATCTTCAAAAACAAAAAAATATGCTTACGTATAGTAATATTCCCGTCGAGGTGCTGCTTTGGGTGTGCCATTTGGTATTGGAAT	TTCAAGGTACAATATTTGAGAAGAATG	59.109	ATTCCAATACCAAATGGCACAC	60.84	205
Araip.B01_3326	TTAATTAATTAATTAATTAATTAA	TTAA(4*6)	15135730	24	TCGAAAGAAAAGAGATTATGGAGGGGTTAGTGATAGTACTGTCAT[TTAATTAATTAATTAATTAATTAA]AAGACTTTATTATCATCTATCTTAAAAGGCGCATC	TCGAAAGAAAAGAGATTATGGAGG	60.089	GATGCGCCTTTTAAGATAGATGAT	59.99	104
Araip.B01_3333	GAAGAAGAAGAAGAA	GAA(3*5)	15163689	15	TAAAAAGAACCACAATGAGGATGAAAACAC[GAAGAAGAAGAAGAA]GGAATGCAGAGAAAAATGAGGAGGAACGCAAAAAAGAAGGAGAAGAAGAAGAAGGAGAATGAAGAGAAGGAAGAACGTGGAATACAAACGTTGAAGAAGAA	TAAAAAGAACCACAATGAGGATGA	59.878	TTCTTCTTCAACGTTTGTATTCCA	60.037	146
Araip.B01_3334	ATATATATATATATATATATATAT	AT(2*12)	15181128	24	GAAATGACGAGGGAGGCACTGGAGTANNNNNNNNNNNNNNNNNNNNNNNNNNNNNNNNNNNNNNNNNNNNNNNNNNNNNNNNNNNNNNNNNNNNNNNNNNNNNNNNNNNNNNNNNNNNNNNNNNNNNNNGAAAATTATTTTTTCAG[ATATATATATATATATATATATAT]AGGAGGACATTTACGTAATTTCATATAAACGGATATCCAAGGGGT	GAAATGACGAGGGAGGCACT	61.566	ACCCCTTGGATATCCGTTTATATG	61.26	215
Araip.B01_3345	AAATAAATAAATAAATAAAT	AAAT(4*5)	15299650	20	TCCTCTTCCCTCTCTTCAAAAATAAAAATAAAAAATA[AAATAAATAAATAAATAAAT]AAAAAATCAATAAAAAATATTTATTTTTCTCATCTTTCATTTTTATTTGTTTATTGCATTTGCACACTTTTATTCTTTGC	TCCTCTTCCCTCTCTTCAAAAATA	59.747	GCAAAGAATAAAAGTGTGCAAATG	60.064	137
Araip.B01_3346	ATATATATATATATATATATATATAT	AT(2*13)	15313594	26	GCATTGATGCCTTCGTATATACTTTATTGTGAAAAAAATAAAAGAAAAA[ATATATATATATATATATATATATAT]GAATAAAAAGAAAAAATATATAGAAAAAGAAAAGAAAAAAAAAGCAATAAAAGGGGACAAAATGCCCCAAAGTAATAAAG	GCATTGATGCCTTCGTATATACTTT	59.826	CTTTATTACTTTGGGGCATTTTGT	59.708	155
Araip.B01_3347	TATATATATATA	TA(2*6)	15322665	12	GCTAAACCAACAAGGAGAAGGATAAAAGGACAAGTAACTTATTGAATGCAAC[TATATATATATA]TCCATCTATAATGTCCTATTAATTTGGTGAAGACAAACAATCAAA	GCTAAACCAACAAGGAGAAGGATA	60.026	TTTGATTGTTTGTCTTCACCAAAT	59.793	109
Araip.B01_3350	AAAATAAAATAAAATAAAAT	AAAAT(5*4)	15351026	20	AAGTTCTAGCCAGGATACGCATTAATTGCGTCGTCTGTGCCATCCACATAATTATGATAAATTAATTGATCAAACTGGCAGTTTTTTAACA[AAAATAAAATAAAATAAAAT]ACACCATCAGTACGCATAGCAAGGGGTTAATGAAGGGGTTAATGAATG	AAGTTCTAGCCAGGATACGCATTA	60.496	CATTCATTAACCCCTTCATTAACC	59.861	159
Araip.B01_3353	GAAGAAGAAGAAGAA	GAA(3*5)	15363370	15	AAGGACAAGAAAAAGGTTCTGATGGCATCTTGGAATGACTTAGAGAACAATTAT[GAAGAAGAAGAAGAA]TCTGAACATGAAGCTCATACTTACTTCATGACTTACCGAGAACCAACTGAT	AAGGACAAGAAAAAGGTTCTGATG	60.037	ATCAGTTGGTTCTCGGTAAGTCAT	60.293	120
Araip.B01_3358	CTTCTTCTTCTTCTT	CTT(3*5)	15400848	15	TTTTGTTGTTAGGAAAGGTTGGTTGTTGAGCCAAGCAATAGTAAGGGAACGAGTTCCCCCAAAGATGCTGCTGCTC[CTTCTTCTTCTTCTT]CCCCTCCTGGCCTTCCTGAATTACCGAACAAAGAT	TTTTGTTGTTAGGAAAGGTTGGTT	60.169	ATCTTTGTTCGGTAATTCAGGAAG	59.907	126
Araip.B01_3360	ATTATTATTATTATTATTATTATTATTATTATT	ATT(3*11)	15406264	33	AATTCAAAATTGAAGTGTTCCTGCATGGTAGGCCAGAGGATAAAGCACCAACCAGTTGCCAAAAACCACCTCGTCATCATTGAAATCCATTAATCATC[ATTATTATTATTATTATTATTATTATTATTATT]AAAAAGCCAGAATTTCGATAAAACAATTT	AATTCAAAATTGAAGTGTTCCTGC	60.711	AAATTGTTTTATCGAAATTCTGGC	59.777	160
Araip.B01_3366	AGAGAGAGAGAGAG	AG(2*7)	15422254	14	TGAAAGGACATCTATTATTCAATCGAAATTCCTATAATAAGTTATTCTGTTTTTCTTTATGAAAAAAAAAAATATTTTTTACACAAATAAAAAAAAGAT[AGAGAGAGAGAGAG]GAGGGTCTTCTTGTTGGAGCCTCTTTT	TGAAAGGACATCTATTATTCAATCG	58.644	AAAAGAGGCTCCAACAAGAAGAC	60.28	140
Araip.B01_3371	TGTATGTATGTATGTATGTA	TGTA(4*5)	15495126	20	AAATGTAATAGTGTTGGTGATGGATT[TGTATGTATGTATGTATGTA]CGAATAAAAGAAAAATATTTCTGGTTTTCAAAGCAAAGTTGATATGGTTT	AAATGTAATAGTGTTGGTGATGGA	57.518	AAACCATATCAACTTTGCTTTGAA	59.131	96
Araip.B01_3378	TATATATATATATA	TA(2*7)	15526566	14	CTTCAGTTCAAGTCCTTCCATTTTTAATGCG[TATATATATATATA]CAAGGACATTTTAGGAGAAAAAATTGTGCACCAACCCCTCCCAATCCTCATTATATAT	CTTCAGTTCAAGTCCTTCCATTTT	60.037	ATATATAATGAGGATTGGGAGGGG	60.452	103
Araip.B01_3380	GATGATGATGATGAT	GAT(3*5)	15548669	15	ATGAATATAAAGCGGAGTAGGACGAGGAGGAAGAAGAAGAA[GATGATGATGATGAT]GACGACAAATACGATAGCGTAGAGC	ATGAATATAAAGCGGAGTAGGACG	59.918	GCTCTACGCTATCGTATTTGTCGT	60.997	81
Araip.B01_3385	CACACACACACA	CA(2*6)	15571770	12	CCATCCAAAGTGACAACTGTAGACTGAACATTGAAAATTGTCT[CACACACACACA]TAGGAGTTTACTACTATGGGATGCTGTTCGA	CCATCCAAAGTGACAACTGTAGAC	59.964	TCGAACAGCATCCCATAGTAGTAA	60.043	86
Araip.B01_3386	ATATATATATAT	AT(2*6)	15574791	12	CCAGCACATATCAAGGTGTAGTGTTCAAATTAATTTTTAC[ATATATATATAT]AATGGTGAATTCTATCAAGCATTGATCCCTAGAAATTCAG	CCAGCACATATCAAGGTGTAGTGT	60.355	CTGAATTTCTAGGGATCAATGCTT	59.994	92
Araip.B01_3387	TATTCTTATTCTTATTCTTATTCT	TATTCT(6*4)	15580335	24	AATCAATCTTTGCTTATCATCGGTA[TATTCTTATTCTTATTCTTATTCT]TATACATGATGATGCAGTCATCCAGACGTAGAAGACGCTGCTGCCCTGTTGATGATGGCACGGACAGCATCCTATATTCCTAA	AATCAATCTTTGCTTATCATCGGT	60.221	TTAGGAATATAGGATGCTGTCCGT	60.233	132
Araip.B01_3388	AAATAAATAAATAAATAAAT	AAAT(4*5)	15590970	20	TTGATCAGAATTTCGTACTGATAACATGTTGTA[AAATAAATAAATAAATAAAT]AAAGAAGAGGTAATAAATATAAAATAAAAAACATACTTATTTAAATATAATTAATTTCAGTCTTTTTTTAATAGTGTGAATTTTTTACTGAAAAAAATTAGCTATCCAAATATTAACGAGTATCCACACCCCAT	TTGATCAGAATTTCGTACTGATAACAT	59.416	ATGGGGTGTGGATACTCGTTAATA	60.693	187
Araip.B01_3389	CTCTCTCTCTCTCT	CT(2*7)	15591766	14	CTGAACTCGTCTTCTCTGTCCTCGTCATCAAGCCTCTGTCTTCGAGCCCCC[CTCTCTCTCTCTCT]CCGAGCTCACTTTCCTTCCTCCTTCCGTCGCCGGTAAGCACGCTTCAATTTTTGTTGTTGCTGATTTTCTGAAAT	CTGAACTCGTCTTCTCTGTCCTC	59.677	ATTTCAGAAAATCAGCAACAACAA	60.043	140
Araip.B01_3390	ATATAATATAATATAATATA	ATATA(5*4)	15596917	20	AGGGAGAGAGGTAGATGAGAGATGTGACACATTTTGTTATTAAATTAGATAGTAAT[ATATAATATAATATAATATA]TAATATAGTTATATTTCAATTTCAATTTTAATATTCCAATTTTAATTTTAATAAAGAATGTTATGTTGCACATTTTGATTGTCA	AGGGAGAGAGGTAGATGAGAGATG	59.402	TGACAATCAAAATGTGCAACATAA	60.279	160
Araip.B01_3398	TATTATTATTATTAT	TAT(3*5)	15642124	15	CCATAATGCACATATACTTCGCTCATTTCATAATTCTACTGCTCTTTTGCCACTATGTGCTTA[TATTATTATTATTAT]TCTTTTTGCCTACTTATTTTCCTGC	CCATAATGCACATATACTTCGCTC	59.916	GCAGGAAAATAAGTAGGCAAAAAG	59.727	103
Araip.B01_3401	TCTTCTTCTTCTTCT	TCT(3*5)	15690890	15	CTTCTTCACCTTCAGTTCCTCTTCCTTTTTTTCTCCTCCGTTCATTGATTATGTTTTATATAATCTTCA[TCTTCTTCTTCTTCT]TCCTAATTTAAGTTGGAGGTGGAGATTATAGAGTTCATGCACGCAC	CTTCTTCACCTTCAGTTCCTCTTC	59.93	GTGCGTGCATGAACTCTATAATCT	59.719	130
Araip.B01_3402	ATATATATATATATAT	AT(2*8)	15694320	16	GCAAACACTGCTTCTTTGAATGTATATATGTGAATATTAATGTAAATGTTATTGGAAATCTAATGTTA[ATATATATATATATAT]NCTGAGATGTTAATGTATATGAAACTGTTTGGCTGTTATTTTGTTCCAGGTTCACA	GCAAACACTGCTTCTTTGAATGTA	60.68	TGTGAACCTGGAACAAAATAACAG	60.301	140
Araip.B01_3403	TATATATATATA	TA(2*6)	15697227	12	ATTTGCTGTTCTGTGATTTGTTGTTCTACAGATTATTATTGCTGTGTCTAAAAATTTGT[TATATATATATA]AGAGCAAATAAAAATAAGTTTATAGAGTGATATAGAAATTATTGAAGTCAGAGGCTAAAAGCCTGCACAAACATTGTAAACAATT	ATTTGCTGTTCTGTGATTTGTTGT	59.975	AATTGTTTACAATGTTTGTGCAGG	60.198	156
Araip.B01_3406	CCACCTCCACCTCCACCTCCACCT	CCACCT(6*4)	15723977	24	TTTATTTGCCCCATTAGATTATCCCTTTCC[CCACCTCCACCTCCACCTCCACCT]CCACTTCCACACAGAGAAGCAGAAACAGAAAATCA	TTTATTTGCCCCATTAGATTATCC	59.508	TGATTTTCTGTTTCTGCTTCTCTG	60.055	89
Araip.B01_3408	TATATATATATATATA	TA(2*8)	15729225	16	TGGATAATGAAATGGTGAAGCATAAGTAAGT[TATATATATATATATA]CATAAGCCACGTTTTGGCTTGCTTTCTTTCCTAACTAT	TGGATAATGAAATGGTGAAGCATA	60.551	ATAGTTAGGAAAGAAAGCAAGCCA	59.833	85
Araip.B01_3409	ACCACCACCACCACCACCACCACCACC	ACC(3*9)	15732477	27	TCATTCTTCTCTTCACCTTTCTCACCCCACCACTTCCACTGCCACCAACATT[ACCACCACCACCACCACCACCACCACC]ACAAACACCAACACCAACCAACACCAACACCAAAAACATCAAGCAACAGAAACAACAT	TCATTCTTCTCTTCACCTTTCTCA	59.521	ATGTTGTTTCTGTTGCTTGATGTT	59.975	137
Araip.B01_3410	AAGAAGAAGAAGAAGAAGAAGAAGAAGAAGAAGAAGAAGAAGAAG	AAG(3*15)	15732766	45	AAAAACTCAGCAACAATTCACAAAAAATTCAGAAATTCTACAACAAAAATCCAATTCACAGGAGAAGAAA[AAGAAGAAGAAGAAGAAGAAGAAGAAGAAGAAGAAGAAGAAGAAG]AACAGTAGCGGATCACAGGCG	AAAAACTCAGCAACAATTCACAAAAA	62.214	CGCCTGTGATCCGCTACTGT	63.66	136
Araip.B01_3414	TATATATATATA	TA(2*6)	15755317	12	AAATTAAATAATGAGTGATTTACGGTTTATTATATTTATTGAGAATTTTATTTAAAAAAAATTATTTTTCTTAAAAATAATTAAATTAAATTTTATAATATTTTAAATTTAAAATCTATTAGAATTTTTAAATGATTTTTAT[TATATATATATA]GTCTTGACACATGGTACCTTCAATT	AAATTAAATAATGAGTGATTTACGGTTT	58.18	AATTGAAGGTACCATGTGTCAAGA	59.804	179
Araip.B01_3418	TATATATATATATA	TA(2*7)	15772724	14	CATTTACATGCCTATTGAATTAAACATTCAATATATTCATTATTCACATTATTTAGTATTCTCATTATTTACCTATATTTTTCCTTGTTT[TATATATATATATA]TGATTACCAACAAAGAACAAATAGAAAAGGAGAAAAGAGAAGCACA	CATTTACATGCCTATTGAATTAAACATT	59.867	TGTGCTTCTCTTTTCTCCTTTTCT	60.057	150
Araip.B01_3420	CTCTCTCTCTCTCTCTCTCTCTCTCT	CT(2*13)	15801952	26	GTTTGGAGAAGAATCCTAGGACAAGTAACAGTAACTATAGAGCTTCAATTAGGAGGGAGAGGCACTCCACAAGGAA[CTCTCTCTCTCTCTCTCTCTCTCTCT]GTAATTTCAGAGCAGCATAATTAAAGCAAAG	GTTTGGAGAAGAATCCTAGGACAA	60.005	CTTTGCTTTAATTATGCTGCTCTG	59.631	133
Araip.B01_3422	AGAGAGAGAGAG	AG(2*6)	15840060	12	TAACTCAGAAACATAGCACAATGCACCTCACATGACTCA[AGAGAGAGAGAG]ATAATCAGATTTCATCTTCAATGACTCAA	TAACTCAGAAACATAGCACAATGC	58.528	TTGAGTCATTGAAGATGAAATCTGA	60.122	80
Araip.B01_3428	ATAATAATAATAATAATAATAATAATAATAATAATAATAATAATAATAATAATAATAATAATA	ATA(3*21)	15889664	63	AAAAAGACGAATTAAAAGCATAAAATTAAAGATAAATAAATGAAACAAC[ATAATAATAATAATAATAATAATAATAATAATAATAATAATAATAATAATAATAATAATAATA]CAAATTAACTACGCACCAATAATAATAA	AAAAAGACGAATTAAAAGCATAAAA	57.095	TTATTATTATTGGTGCGTAGTTAATTT	56.204	140
Araip.B01_3429	AATAATAATAATAATAATAATAATAATAATAATAATAATAATAATAATAATAATAATAATAATAATAATAATAATAATAATAATAAT	AAT(3*29)	15889744	87	AATAATACAAATTAACTACGCACC[AATAATAATAATAATAATAATAATAATAATAATAATAATAATAATAATAATAATAATAATAATAATAATAATAATAATAATAATAAT]CTAACACAAAAAAAAAAACTCTCAAATGTCACATCCT	AATAATACAAATTAACTACGCACCA	56.326	AGGATGTGACATTTGAGAGTTTTT	58.261	148
Araip.B01_3430	TATATATATATATA	TA(2*7)	15892147	14	GAAAAAGAAATACGAATAAGGTACGAATTTTGTAGATGAAAAATAATTGAAACAATTGACTATTACGATT[TATATATATATATA]CTAATTACAAACGATATGAATTTTTAATGGAGA	GAAAAAGAAATACGAATAAGGTACGAA	59.473	TCTCCATTAAAAATTCATATCGTTTG	59.687	117
Araip.B01_3431	TATATATATATATATA	TA(2*8)	15896150	16	CGATAAAATAACACAAACATCAGAGATAGAGATAACATACATCATACATACTATTTACAT[TATATATATATATATA]GGTTAAAAGTTAGCGTACAACCTTTCACATTTTG	CGATAAAATAACACAAACATCAGAGA	58.739	CAAAATGTGAAAGGTTGTACGCTA	60.433	110
Araip.B01_3433	GCAGCAGCAGCAGCA	GCA(3*5)	15901505	15	CTGTCTCTTAGGCACAGAATCAGATGGT[GCAGCAGCAGCAGCA]GGAGCACGACGATCACCAACACCACTGCCTGGAGCTCGCTGAGCACGGATATGCCTATTCTCTTGGGAAACTTGAGTCC	CTGTCTCTTAGGCACAGAATCAGA	60.075	GGACTCAAGTTTCCCAAGAGAATA	60.005	122
Araip.B01_3439	GCGCGCGCGCGC	GC(2*6)	15929722	12	ACTATGAAAAGCCAAAAATTGGAAAAAGTCCATTT[GCGCGCGCGCGC]ACTATGCGCCTACGCGCGGATTGCGAAATTCCCAAGGACGCGTACACGCACTGTACGCGTACGCGCCAAAGGCTGCACGTGATTTTTTAAGGAGAAAATGTGTCTGGC	ACTATGAAAAGCCAAAAATTGGAA	60.222	GCCAGACACATTTTCTCCTTAAAA	60.82	155
Araip.B01_3442	ATATATATATATAT	AT(2*7)	15941113	14	AGACATAAGTTTGGAGTGAGGGACGGAGGGGAGTTGTGAAAGTGTAATAGTGAAAACAAAAGA[ATATATATATATAT]AGTAATTAAGGAGACAGAATTTGGTACAGTATAGTTATGATTCTGTTAGAAGCAATTTTGGTTGTTATAAGCTGA	AGACATAAGTTTGGAGTGAGGGAC	59.936	TCAGCTTATAACAACCAAAATTGC	59.597	152
Araip.B01_3444	TCATCATCATCATCA	TCA(3*5)	15942701	15	ATCAATTCAAAATCCTGCAAAAATCCAT[TCATCATCATCATCA]TTATTATTATTTAATTGATTGAATGTTGTTACACTCTTGAACTTATAATGGAGGGAGTCTAGCTAGTCATTT	ATCAATTCAAAATCCTGCAAAAAT	60.083	AAATGACTAGCTAGACTCCCTCCA	59.817	115
Araip.B01_3446	CTTCTTCTTCTTCTTCTTCTT	CTT(3*7)	15952788	21	AAAACCACTCTCAATAAAAGAGCGTCATTACACGCGCTTTATCTTCTTCTCCTCCCCCGTGCTTCTTCTTGTTCGTCTCTCCTGCG[CTTCTTCTTCTTCTTCTTCTT]TCAAATACACGTATACGTCATCTTCTTCTTTCAAATTCA	AAAACCACTCTCAATAAAAGAGCG	60.176	TGAATTTGAAAGAAGAAGATGACG	59.773	146
Araip.B01_3450	AGAAGAAGAAGAAGA	AGA(3*5)	15953774	15	ATACAGCAGCAACAACAAAAGAAGAAGAAGGCAAATAAGAAGACGCTCTGTGCGTAAACGAGCGTG[AGAAGAAGAAGAAGA]AAAAGTGCGGGGGAGAAGAGAAGAAGCGTGCGAAAAAAAAACGGAAAAAGCGCGTGACCTAAAGTTACTTGGATGA	ATACAGCAGCAACAACAAAAGAAG	59.888	TCATCCAAGTAACTTTAGGTCACG	59.597	157
Araip.B01_3453	AGAGAGAGAGAGAGAG	AG(2*8)	15996799	16	CCTATGCAGTAGAAACAGAAATGGAGTAGA[AGAGAGAGAGAGAGAG]AATCACACCACGGAATATCCTGGTTCAGCTGCCAAGTGCAATGCAGCCTACATCCAGTCTCCATCAAAACA	CCTATGCAGTAGAAACAGAAATGG	59.245	TGTTTTGATGGAGACTGGATGTAG	60.405	117
Araip.B01_3456	ATTATTATTATTATT	ATT(3*5)	16026393	15	AAAACAAACTCGTGAACACATCTTAAAATTTTAGTGTATTTTAAATTGTAAAAATTATTCAATACATTTATTTTGTATTTATTATAAAAAAATTTAAAATTTTTATTAATTATAAATTTATCATGTATTTTTAGGACATATGTTACCTAA[ATTATTATTATTATT]TTTGTGGCTATTAAAAAAATATTTGCGGACAATTGTATGGTT	AAAACAAACTCGTGAACACATCTT	59.154	AACCATACAATTGTCCGCAAATA	60.472	207
Araip.B01_3457	AATAAATAAATAAATAAATA	AATA(4*5)	16028501	20	AAACTTAAAACCATAGCAATTTCATGATATTTCATACTTAGGTAAAAAAAAT[AATAAATAAATAAATAAATA]AAATAAAAAATTCAAAAATAAATAAAATAAAATAAAAATAACTTAGAAAATTCGAAAATTTAAAAAATAATTAGAAAGAAAGAGGTTTAAAAATTTTTGAAATTCAAAAAGAAAGTAAAAGATAACACCA	AAACTTAAAACCATAGCAATTTCA	56.411	TGGTGTTATCTTTTACTTTCTTTTTG	57.356	202
Araip.B01_3458	AGAGAGAGAGAG	AG(2*6)	16029323	12	AATTTGGTGGTTAATTGTAATGCCAATTA[AGAGAGAGAGAG]ATAGAGAATTAATTGTAATAATGGTGCAAATATTAATAACTAAGGAATAACAATCAATTGAAGGATCACGTTGATTGGGTAAATCCCAAAAATTCCACGTGATTTACTT	AATTTGGTGGTTAATTGTAATGCC	60.229	AAGTAAATCACGTGGAATTTTTGG	60.471	150
Araip.B01_3459	AACAACAACAACAAC	AAC(3*5)	16039378	15	TACGAGGTTCGAGTCTCCTATCTTCAATAAAAAAAA[AACAACAACAACAAC]ATAGCTAGTGAAATCAAAGAGAAGAGAAGAGGGTTACTATTCACCGTCCTTTTCATTTGTTCATAACTTGAGTTATGGTGCTCCGATTCATGTACCGTTTGTGACTACG	TACGAGGTTCGAGTCTCCTATCTT	59.817	CGTAGTCACAAACGGTACATGAAT	60.221	160
Araip.B01_3465	AACAACAACAACAAC	AAC(3*5)	16069492	15	TGAAAATTAAGGCCTATCACCTGTATAAATAGGTGAAGCCCCGCTTCAGTTTATAT[AACAACAACAACAAC]TGAATATTATTCTCTCTCCCTTTATACACATAGCAATAATAAAGCAAATGC	TGAAAATTAAGGCCTATCACCTGT	60.245	GCATTTGCTTTATTATTGCTATGTG	59.2	122
Araip.B01_3468	GAGGAGGAGGAGGAG	GAG(3*5)	16081338	15	AAACACAAAGAAGGAGGAGAAGAAGAAGAAAAAA[GAGGAGGAGGAGGAG]AAATGCGAAGAAAAATGACAGTTGTGGTTTTCATCGAGGAAGAAGAAGAAGAGTCGTTCATAATGGTGAGTAGCGCACTTTGGAAACAAGAAGTGGTTGAGTA	AAACACAAAGAAGGAGGAGAAGAA	59.811	TACTCAACCACTTCTTGTTTCCAA	60.069	152
Araip.B01_3474	GAGAGAGAGAGAGAGA	GA(2*8)	16101405	16	CTTCGAGCATTTCTATCTTCCAATGCCCCCTCTGCAAATTAGGAAAATGACAAGT[GAGAGAGAGAGAGAGA]GCCCTGTAAGTACCATCACAGAATGACTGAAACAGAAAAAGAAATATAGCTGGCAAAATACAAGTTACTGCAC	CTTCGAGCATTTCTATCTTCCAAT	60.114	GTGCAGTAACTTGTATTTTGCCAG	60.115	144
Araip.B01_3475	CAACAACAACAACAA	CAA(3*5)	16102929	15	AATATAAGAATTTCGCGAAGCAAGAGTGAGCAAAAAGTAAATATTTACATCGTAAAACTTCACGTATCTCAAAGAGCTCTACTTCCTGCAACAG[CAACAACAACAACAA]CAGCGGAAAAACTTAATTAGAGATGGGAACTACAAGAGAGCATATGA	AATATAAGAATTTCGCGAAGCAAG	60.13	TCATATGCTCTCTTGTAGTTCCCA	60.149	156
Araip.B01_3476	TTTTTTTTTTTTT	T(1*13)	16103844	13	TCGTGTTTGTCAAAGTATTTCATTTTTTAGTTTTTTTTTTTTTAACA[TTATTTTATTTTATTTTATTTTATT]TAGTTTATTAGCTCATACGAGTAAATTAATGGTAAATTTGAAATTTTTGAATTTTTTTTTGGCTACGTTTATTTAGTATAGCAGAA	TCGTGTTTGTCAAAGTATTTCATTT	59.059	TTCTGCTATACTAAATAAACGTAGCCA	59.018	158
Araip.B01_3477	TTATTTTATTTTATTTTATTTTATT	TTATT(5*5)	16103861	25	TCGTGTTTGTCAAAGTATTTCATTTTTTAGTTTTTTTTTTTTTAACA[TTATTTTATTTTATTTTATTTTATT]TAGTTTATTAGCTCATACGAGTAAATTAATGGTAAATTTGAAATTTTTGAATTTTTTTTTGGCTACGTTTATTTAGTATAGCAGAA	TCGTGTTTGTCAAAGTATTTCATTT	59.059	TTCTGCTATACTAAATAAACGTAGCCA	59.018	158
Araip.B01_3478	TTTTTTTTTTTT	T(1*12)	16104055	12	ACAGTTAGTGTTTGTTTGGGTGCCATTATTTTAATAAAAAAATATCTTTTTTATTGAAAAAAAAAAATTTTACGTGTTTTTTTT[TTTTATTTTATTTTATTTTATTTTA]TTTAGTTTATTAGCTCATACGAG	ACAGTTAGTGTTTGTTTGGGTG	56.74	CTCGTATGAGCTAATAAACTAAATAAAA	55.623	132
Araip.B01_3484	ATAATAATAATAATA	ATA(3*5)	16112159	15	TTGCAACTTACAACTTAAACCAATATAAT[ATAATAATAATAATA]ATGAAATTAAAACCTCATCTCTTAAAAGTCTACATAGACTAATTAATATGATTAGTGCAGGTGTTTGGCCATGCCACATAACAGTGCATTGTCAGGGATGTTAGCTTCAGTGTAT	TTGCAACTTACAACTTAAACCAATA	57.255	ATACACTGAAGCTAACATCCCTGA	59.222	159
Araip.B01_3486	ATATATATATATAT	AT(2*7)	16117152	14	TGTTGAATTGAGGATGAAGTATGGATAGACTC[ATATATATATATAT]AATAAGACACAATAGAAGATGTTATGTGGAAGATGAATGCCAGGGTGGCCGGGGTACAATGTGTGTACACATAATACTGCGTGTTGTAGTAACATGCA	TGTTGAATTGAGGATGAAGTATGG	60.237	TGCATGTTACTACAACACGCAGTA	60.647	144
Araip.B01_3487	GTTGTTGTTGTTGTT	GTT(3*5)	16129861	15	TTGTTCTGATTTCGTTATCCATTGTTGTTGGTGGTGTTGTTCTTCTA[GTTGTTGTTGTTGTT]TCATTGCTTCTGCATTCTGCTTTTGTCTGTTTCTGTTTC	TTGTTCTGATTTCGTTATCCATTG	60.232	GAAACAGAAACAGACAAAAGCAGA	59.968	101
Araip.B01_3499	AATAATAATAATAATAAT	AAT(3*6)	16250369	18	AATTAAAAAGTTGCGAGTTCGAGTCTCTTATCTTTGATAA[AATAATAATAATAATAAT]ATAGAGAAAAGCTCATTTTAGTTGACA	AATTAAAAAGTTGCGAGTTCGAGT	59.754	TGTCAACTAAAATGAGCTTTTCTCT	57.948	85
Araip.B01_3508	AATAATAATAATAATAAT	AAT(3*6)	16310623	18	TCATAGCCTTCATAGGGTATAAA[AATAATAATAATAATAAT]ACTTATTAAAATTTAAATTAAAAGATGATTATTCTACGTATATTCTTAAAAATCACAACAAAAAAGTTCATATGTGCTCATTTATTTATTTGA	TCATAGCCTTCATAGGGTATAAAA	56.326	TCAAATAAATAAATGAGCACATATGAA	58.252	134
Araip.B01_3509	ATTAATTAATTAATTAATTA	ATTA(4*5)	16311309	20	TCTGCTCATGAAACTATCCATACAACTATCTTATATCATAATTTAGTTAAAAAAAATGATGAGATTAGTTTTTTTTTTCCCAAGGCTTATC[ATTAATTAATTAATTAATTA]GCACGCATGGATGCAGGTAATTGCTGTGGCTGTTGGAGATTGGTATTTC	TCTGCTCATGAAACTATCCATACAA	60.036	GAAATACCAATCTCCAACAGCC	59.841	160
Araip.B01_3514	ATATATATATAT	AT(2*6)	16331071	12	AACAACATAAGAAAGGGGTAGGTGGGGTTGACTACATGGATCAAACCATGTTATTTCGACTTGCC[ATATATATATAT]AATAAGCCCATTTATGCTTAGATCTCTCTTTACTACCTTATCCAAAGTCTTCTTAGGTCTCCCTTTACCCT	AACAACATAAGAAAGGGGTAGGTG	59.719	AGGGTAAAGGGAGACCTAAGAAGA	60.021	148
Araip.B01_3515	GAGAGAGAGAGA	GA(2*6)	16336517	12	AGAAGTCTATTGTGAAAAGGGGTGGGAATAAGAAAAATGGAGAATGAAAAAAATAAAAAAAGAAATGCG[GAGAGAGAGAGA]GGGGGAGGGGAGGGAGGGACGGAGGGACGGAGGGTAGTAGTGGTGAAA	AGAAGTCTATTGTGAAAAGGGGTG	59.935	TTTCACCACTACTACCCTCCGT	59.922	129
Araip.B01_3527	GCCTGGCCTGGCCTGGCCTG	GCCTG(5*4)	16378542	20	CTCAGGCCAATCAACTGTATGACAGGCCAGGCCTGTTAAGAGCAAA[GCCTGGCCTGGCCTGGCCTG]TTTCCACCCCTAGTAGCAACATAGCATTACAAAATTACACCTGTCACCTCC	CTCAGGCCAATCAACTGTATGAC	60.918	GGAGGTGACAGGTGTAATTTTGTA	59.347	117
Araip.B01_3528	TATATATATATATATATATA	TA(2*10)	16384915	20	TTAAATAAGTCGAGTTTGGGCTTGGATAAGTTCAACTCATTAGCTCGTGAGCTAGTTCGAT[TATATATATATATATATATA]TTAATGATCTTAATTATTTAAAATTTTATATTTATTTTTTTATATAATTTTGATGTAGGACATAAATAAAAAATTTATAATTGATTGATAGATAAAAAATATATAAAATTATAGATTATATTCATATTACTTGAGCCAGTTCGTGA	TTAAATAAGTCGAGTTTGGGCTTG	60.807	TCACGAACTGGCTCAAGTAATATG	60.538	227
Araip.B01_3544	ATTATTATTATTATT	ATT(3*5)	16465530	15	AAAAACGAAAACCAAAGATAAAGGTTAGAAAGCTAAAAGTCATTCTTCAAC[ATTATTATTATTATT]AATATAAATTTTATTATTTCTTTTCTAAGATTCTAACAAAACAGTAACAGAAATTATATTAACCATACCCCTAAATGGCTAAA	AAAAACGAAAACCAAAGATAAAGG	59.078	TTTAGCCATTTAGGGGTATGGTTA	59.994	149
Araip.B01_3547	TATATATATATATATATATATA	TA(2*11)	16506103	22	GAAGTAAAATTGCAAATATGATAAAATGTTAAGATTGTTGTAAAATAAATAAATAAAAAAGATAAAATAAGAAATAAAAGACCATATTATTAATATTAGCTAATATAATTAACTCAATATAATAAAGATAATT[TATATATATATATATATATATA]GCAACTTATTTGTAAGAGAGAAAGAAAAGAACA	GAAGTAAAATTGCAAATATGATAAAATG	57.925	TGTTCTTTTCTTTCTCTCTTACAAA	56.004	188
Araip.B01_3552	TATATATATATA	TA(2*6)	16518174	12	AGTTGCTTGCTTAAAGTGGTTTTGATGCAT[TATATATATATA]GTTTTAGATCAAGGTCTTTAGTGCAAGTATCATGAATAAACAATAACAATAAACGCATAAAACGCTCAAATGACATAG	AGTTGCTTGCTTAAAGTGGTTTTG	61.003	CTATGTCATTTGAGCGTTTTATGC	60.051	120
Araip.B01_3554	ATATATATATATAT	AT(2*7)	16521666	14	CTGAAATTAAAAAGTTATTCAATCAGTATCAA[ATATATATATATAT]TTTTACGTATAGTGTTTATTATTATTACAACACTTTTATTTTACTATTTATAGGATTTGAACATAAAACCTTTTAGTTTGTGCTAGGAAT	CTGAAATTAAAAAGTTATTCAATCAGTA	56.029	ATTCCTAGCACAAACTAAAAGGTT	56.893	136
Araip.B01_3555	ATATATATATATATATATAT	AT(2*10)	16522102	20	TGTGAGGTATGAAACCTGATTACAAACAATTAAGAAATATTTTTCTAAGATGAGAAGAGTTTTTACAAAGTGAA[ATATATATATATATATATAT]GAGAACTAGAACAATGAACACTTTGATATTTTTCGAGC	TGTGAGGTATGAAACCTGATTACAA	59.821	GCTCGAAAAATATCAAAGTGTTCA	59.685	132
Araip.B01_3556	AGAGAGAGAGAG	AG(2*6)	16523500	12	ATAAAAACAAAGCGAGAGAAATCGAGAGAA[AGAGAGAGAGAG]CTCGACTTAGAGGGTAGTTTTCTTCTCTGTTTCTCTATCTCTCTCGAAAGCCAGAAATCTAGAACCATATCCACTAATAAGATCACCGCCCTAAC	ATAAAAACAAAGCGAGAGAAATCG	60.143	GTTAGGGCGGTGATCTTATTAGTG	60.263	137
Araip.B01_3557	CTTCTTCTTCTTCTT	CTT(3*5)	16523883	15	CCAAAGACAAAGACAAAAACAACTATTACG[CTTCTTCTTCTTCTT]CCTCCTCCTCTTCTTCTTCTTCCGTCGTTGAAAACCACAAGAAAGCATGGCGGTTCCGCAACGGGAACAAGAAGCGTCTCAACAACGATGGAAAGTCCGCTAACAGTTAC	CCAAAGACAAAGACAAAAACAACT	58.824	GTAACTGTTAGCGGACTTTCCATC	60.407	155
Araip.B01_3562	CACACACACACA	CA(2*6)	16561481	12	CATAAAACAGAAAAGGAACACACGCACACGCACACG[CACACACACACA]TATATGCAAAGCTCCGTAGTTCGAATCGCGGCTTTGTGCCAAAGCTTCTTGAACCTGTCACTGGAAAAAAATTCTATAGGGGGTGAGAACATCA	CATAAAACAGAAAAGGAACACACG	59.966	TGATGTTCTCACCCCCTATAGAAT	60.095	142
Araip.B01_3566	TCTCTCTCTCTC	TC(2*6)	16575551	12	TGTACGGGGTAAAAGGAATACACTACTACAATCAATAACAAT[TCTCTCTCTCTC]TATTTATATTGTCTATATACAAAACTTTTCCTTTTTCTTTCTTTCATACG	TGTACGGGGTAAAAGGAATACACT	60.058	CGTATGAAAGAAAGAAAAAGGAAAA	59.295	104
Araip.B01_3567	ATATATATATATATATATAT	AT(2*10)	16575631	20	TTTCCTTTTTCTTTCTTTCATACGTTACTACATATATTAGTA[ATATATATATATATATATAT]GAATCATCTCTTTTATATTCTTTTATATTGAGATAGTAATTGTGGTGA	TTTCCTTTTTCTTTCTTTCATACG	58.155	TCACCACAATTACTATCTCAATATAAAA	56.797	110
Araip.B01_3568	ATATATATATATATATATATATATAT	AT(2*13)	16598963	26	TTCTGTTCTTAATATTGCTCTTGCTTAATTTAATTATCTTATTAATTTAAATTTTTACTTTATTAATAAGTTGC[ATATATATATATATATATATATATAT]AAGAGACGGGGCAGAAAAATAAGAAATGGAAGA	TTCTGTTCTTAATATTGCTCTTGCTT	59.14	TCTTCCATTTCTTATTTTTCTGCC	59.978	133
Araip.B01_3573	ATATATATATAT	AT(2*6)	16624126	12	GTTTTCGTCTTTTGTGGGTAGATTTGTCAGCATTTTCAACTTCTATGGGTATAAATGGTAGTTTACTCTTCA[ATATATATATAT]AATTTATATATGCTTCACCGTCTATCATAAGGTCACATT	GTTTTCGTCTTTTGTGGGTAGATT	59.825	AATGTGACCTTATGATAGACGGTG	59.329	123
Araip.B01_3574	ATATATATATATATATAT	AT(2*9)	16636767	18	TTTAGAGATTAATTTGACTATTAACCC[ATATATATATATATATAT]TGAATAAGAAAGTAATATTGAATAAGAAAGTAATATTGCTATATATCAATTATTTAAAATTGAAATTAGTGTCATGAAGAATCGTTTAATTTTCAATTGCA	TTTAGAGATTAATTTGACTATTAACCCA	57.329	TGCAATTGAAAATTAAACGATTCT	59.121	146
Araip.B01_3579	GATGATGATGATGATGATGATGATGATGATGAT	GAT(3*11)	16660700	33	TGAATGCAGGTTCATTGTTTTTATTCTTATTAAAAGAGTAAAATAAGAAGAAATTTGAGAAGGTAAAACAAGAAGAAGAA[GATGATGATGATGATGATGATGATGATGATGAT]GAACAAGAAAAAGAAGAAAGAGTTGCAAGACCTGGAATAATT	TGAATGCAGGTTCATTGTTTTTAT	59.788	AATTATTCCAGGTCTTGCAACTCT	59.588	155
Araip.B01_3581	TCTCTCTCTCTC	TC(2*6)	16661600	12	TTATCACTTTTCACGGATCCTTCTCTCTCTGTCTG[TCTCTCTCTCTC]CCCCTTCTTCTTCAAACCATTTCTTAAACACTCTCATTGATCACCAAAA	TTATCACTTTTCACGGATCCTTCT	60.352	TTTTGGTGATCAATGAGAGTGTTT	59.913	96
Araip.B01_3583	TATATATATATA	TA(2*6)	16667037	12	TTATGAAGGGCATCATGATTAGTGCATCATCATTAAAACTAGTTCCGG[TATATATATATA]TTTCCGTGTAGATAAACCTTTAAGGTATATCACTGAACGATTCTGAAATGCATTCTTCT	TTATGAAGGGCATCATGATTAGTG	60.22	AGAAGAATGCATTTCAGAATCGTT	60.48	119
Araip.B01_3584	TATATATATATA	TA(2*6)	16669801	12	CGGTAAGTGCTGTGATTTAACTGTAGAATGCCTC[TATATATATATA]ACGCCTTATTGTAATGTTGGCTTATTGATTACTGATACAAACGGTTTTTGGGTGGCAGCTTAATGCATTGCAGTTTAGAAGGATGGATTTTGACG	CGGTAAGTGCTGTGATTTAACTGT	59.659	CGTCAAAATCCATCCTTCTAAACT	59.907	141
Araip.B01_3585	CTCTCTCTCTCTCTCTCTCTCTCTCTCTCTCTCT	CT(2*17)	16672351	34	ACTTTTATTGTCGGATTCTTCTGCCGAAAAATCCTACAGTAATTTGAATACTTAAGTTTCGTGATGAAATC[CTCTCTCTCTCTCTCTCTCTCTCTCTCTCTCTCT]CCGTAGCTCCACTCATCAGCCACCATCTGCCAGTGTCATCTTTAC	ACTTTTATTGTCGGATTCTTCTGC	60.032	GTAAAGATGACACTGGCAGATGGT	61.647	150
Araip.B01_3587	GTGTGTGTGTGT	GT(2*6)	16694147	12	CTCTTCTTTCTTTTCTTTGCTGCTGA[GTGTGTGTGTGT]TTAATGGTGTTGTGGCTGCATGGGTTCATTAAATGAACTCTTATATATGTTGGGCTTGGG	CTCTTCTTTCTTTTCTTTGCTGCT	59.858	CCCAAGCCCAACATATATAAGAGT	59.682	98
Araip.B01_3590	AGAAGAAGAAGAAGA	AGA(3*5)	16704969	15	TGCATGAAACTCTACCACATACAAGAGATACATGGCATAG[AGAAGAAGAAGAAGA]TGAAGAGTGCAATTGGCAGAGTCTTGCAGTGGCCATTGTAAAATACAATATTTGCAAAAAAATTAACTAAGAAAAAGGGTCACATTGTAACTTGAACTGA	TGCATGAAACTCTACCACATACAA	59.58	TCAGTTCAAGTTACAATGTGACCC	60.315	155
Araip.B01_3593	TTTAATTTAATTTAATTTAA	TTTAA(5*4)	16738958	20	CGAGGTTAGAAATTTTGTTGGAG[TTTAATTTAATTTAATTTAA]ATTTCAAATGTTGAGTTAACTAGGTAGTAGGACATTAACAAGAATTTAATATGATTTAATTTATTTAAAAAATTATATTATTAAATGTTAAATTAATGAGGCACTACAAGTC	CGAGGTTAGAAATTTTGTTGGAGT	59.939	GACTTGTAGTGCCTCATTAATTTAACA	59.167	155
Araip.B01_3594	ATCATCATCATCATC	ATC(3*5)	16739791	15	CCTCGCTATATCATCATCACTATCATCAGCAATTGTGGCGAAATCCAT[ATCATCATCATCATC]TGCAGTACATCCTTACACCATCCCGTGCTCCACCGTCTCCAAAAACTGGAACCATAACAATAGTACTGGCC	CCTCGCTATATCATCATCACTATCA	59.537	GGCCAGTACTATTGTTATGGTTCC	60.032	134
Araip.B01_3596	TAGTAGTAGTAGTAGTAG	TAG(3*6)	16749262	18	TCTGAAATCAAAAGAAATATTCAAGAGATAAATTACAAAATTATAGACAGAACTATCATGATATAGTAAAAA[TAGTAGTAGTAGTAGTAG]TATTATATATCAAAATAAATACACAAATGGATATCATTTCCTTTTCATTTTTCACAA	TCTGAAATCAAAAGAAATATTCAAGAGA	60.032	TTGTGAAAAATGAAAAGGAAATGA	59.865	147
Araip.B01_3597	GTGGTGGTGGTGGTG	GTG(3*5)	16751459	15	TTGACAAATGAAGGTGAGGAATTAAGTATTCTGTGGTGGATTGATTAATTAATATTAGAATTTTGAAATTTTTGACTGAGAAACAAGGAATGAATAGTA[GTGGTGGTGGTGGTG]GCTGGATTATTGAGTGAAAGGAGAGGGA	TTGACAAATGAAGGTGAGGAATTA	59.878	TCCCTCTCCTTTCACTCAATAATC	59.971	142
Araip.B01_3598	GATGATGATGATGAT	GAT(3*5)	16753173	15	CAACAAGAAAGAAAAGATGAACAAGAAAAAAGAAAGAA[GATGATGATGATGAT]GAAAAAGAAGAAGTATCAGTAGCAAAAGATGAGGAGGAGGAGGATTCGAAGAGGAAGAGTTTTGAA	CAACAAGAAAGAAAAGATGAACAAG	58.603	TTCAAAACTCTTCCTCTTCGAATC	60.23	119
Araip.B01_3599	AGAAGAAGAAGAAGA	AGA(3*5)	16753708	15	GAAGAAATTCCAATGAGAAAAGGAGGAGGAAGAGGATGGGGAGGAGTTGGTGTTGGTGACGACGATAGCGAAAGAGAAAAATAATGAAAAAGAAGG[AGAAGAAGAAGAAGA]ACGTGTGTAGCAGTGATGCGAAGAAGAAC	GAAGAAATTCCAATGAGAAAAGGA	59.956	GTTCTTCTTCGCATCACTGCTAC	60.446	140
Araip.B01_3601	GAGAGAGAGAGAGAGAGA	GA(2*9)	16778944	18	TATTTTTGTGCAGTGTGACCTTTTCTAAATTCAAACTTCATATATTTTCCACTAATGTAACAAATCAAAATAAATAAATAAATAAAAATGACACTAACAT[GAGAGAGAGAGAGAGAGA]TAATTAAAGAACCTTGTGTATAATATGCCAA	TATTTTTGTGCAGTGTGACCTTTT	59.972	TTGGCATATTATACACAAGGTTCTTT	59.329	149
Araip.B01_3602	AAGAAGAAGAAGAAG	AAG(3*5)	16783310	15	ACAGACCGAAAGACGAGAATTTAGAAACTGCGTAGTGATATTTCATATTTATCTACTTTAGTGTCTACCAGTATTTTAAATTTTTTGAAATTATATCAATTTTATCCAAACATTATAAATTATACTAAAAAATGAGAGAGAAAAATA[AAGAAGAAGAAGAAG]GAAAGATAGAATTTGAGCTCATTTTTTTATATGAAAGTTCTATGTGTGTTGTGCCTC	ACAGACCGAAAGACGAGAATTTAG	60.178	GAGGCACAACACACATAGAACTTT	59.629	219
Araip.B01_3603	TATATATATATA	TA(2*6)	16783748	12	GATTGTCCGATTTGATCGATTATTATATATGTTATTTTAATACGTCAATACAAATCGGTTGGCCCGATTCGT[TATATATATATA]AGTTGTATATGAGTTTGTAGATCTCCTCTCCTTCTTCTTCTTCCCTCAATTTTTGCTCCCAGAGATCTATTTC	GATTGTCCGATTTGATCGATTATT	60.393	GAAATAGATCTCTGGGAGCAAAAA	60.095	157
Araip.B01_3604	ATATATATATATATATAT	AT(2*9)	16806852	18	GGAGGCCACTCCCTTATTAGTATTTTTTTATAAAAAATATTTTTTAGGGGGGCACTGCCTCCCCGTAACAATAGCAAGCTTTGCC[ATATATATATATATATAT]GGGTCGCGGTAGTATACAGATGTTA	GGAGGCCACTCCCTTATTAGTATT	60.113	TAACATCTGTATACTACCGCGACC	59.499	128
Araip.B01_3610	ATATATATATAT	AT(2*6)	16832713	12	TCATGATCTGATTGATCCTAGCTTATTTAATTTTAAGAGCATTAACTAAAATGCCTTTACAAGTAAGCTTGCAAACGTGCTACAA[ATATATATATAT]TTTTTAATTTTTAGTACTACTGAATTATAACCCATATCAAAGTGGCACA	TCATGATCTGATTGATCCTAGCTT	59.249	TGTGCCACTTTGATATGGGTTAT	60.484	146
Araip.B01_3614	CTTCTTCTTCTTCTT	CTT(3*5)	16846929	15	TATAGAAGGGGAAGCCTCTAAGGTTGAAACGGTTGAACTGAGCCAA[CTTCTTCTTCTTCTT]CAATATCAAGAATCGGTTTGGCCAGAGAGAGAGAAGAGGAAACCAAATGCAAAATCCAACATGCAATTACCTCACTCTCATCCCTTC	TATAGAAGGGGAAGCCTCTAAGGT	60.011	GAAGGGATGAGAGTGAGGTAATTG	60.36	148
Araip.B01_3615	GAAGAAGAAGAAGAAGAA	GAA(3*6)	16849802	18	TAGAACTTCCCTCTCCTTCATCTGCACGACCAACCATCATCCAACCAGCAAAGCAATGGGTACAAGAATGAGCATG[GAAGAAGAAGAAGAAGAA]GTGCTGCACTACTTCTGAGTTAGGGTTTGAAAAGGGATCATGGACAAATTGAGTTAT	TAGAACTTCCCTCTCCTTCATCTG	60.247	ATAACTCAATTTGTCCATGATCCC	60.31	151
Araip.B01_3617	CTCCTCCTCCTCCTC	CTC(3*5)	16879797	15	ACGCAACTTCTTTATCTTCGTCTTCTCCTTTTATTTCTCCGTTTT[CTCCTCCTCCTCCTC]TTCCTTCTTTTAAATTCGCGCATGTAACTTCTCTTTCGTTATCGTAATCACCAACAACACCAATAT	ACGCAACTTCTTTATCTTCGTCTT	59.864	ATATTGGTGTTGTTGGTGATTACG	59.939	126
Araip.B01_3621	ATATATATATATATATATATATATATATATATATAT	AT(2*18)	16921583	36	TTTCCTTTTCAAGGCTCCTAGTTAAACTTCCTTTC[ATATATATATATATATATATATATATATATATATAT]ACGTACATATTTTACTTTTAGAGGTCGTAGCGCCTCGCCACCTTTGATTTACATCTTAGG	TTTCCTTTTCAAGGCTCCTAGTTA	59.809	CCTAAGATGTAAATCAAAGGTGGC	60.245	131
Araip.B01_3622	AGAGAGAGAGAG	AG(2*6)	16925459	12	TTTGTGATCAAAACAAACAATGAGGCCCACATTATAAAATAGAAATTGAGTAGA[AGAGAGAGAGAG]AATCACACCCAGAAGTATCCTAGTTCAGCTGTTAAGTGCAG	TTTGTGATCAAAACAAACAATGAG	59.075	CTGCACTTAACAGCTGAACTAGGA	60.128	107
Araip.B01_3630	ATATATATATAT	AT(2*6)	16986122	12	TGAATATATTAAGCAATCATGCATATAAGAATATATTATCAATATAAACTCTCA[ATATATATATAT]AACGTGTGTAAGTTTCAAAATACATTTGTTCTTTATCTTTTAGAATATTTACTTAAAATTTATTACTTGATGAAATGCGACTCA	TGAATATATTAAGCAATCATGCATATAA	57.545	TGAGTCGCATTTCATCAAGTAATA	58.831	150
Araip.B01_3631	ATATATATATAT	AT(2*6)	16987531	12	TTGATTCCATTAATCTCACTCTCGAGAGAGAACTAACACACACA[ATATATATATAT]ACACACGTAATGTATGTATGTATATTAGTTTGTCCATGCTAGCTAGGTTGGTGTCAGTCATTAAC	TTGATTCCATTAATCTCACTCTCG	59.63	GTTAATGACTGACACCAACCTAGC	59.136	121
Araip.B01_3638	TATATATATATA	TA(2*6)	16998537	12	AAAAAGAGGTGAAATAGAGAAAAAATGTAACATATTTTAATTATTCTTTTTTTATAATAAGATAATAATATAGCTATTAATTATTACAACTAAAATATACATTAAAAAAACTTAATTTCTATTTATATATAT[TATATATATATA]TCGGGTGAGTATTACTTAAATTTGTCCCTTTTTCACTAAAAACTCATTAATAGAGGATAGAGATAAAATATTTTTGTGAATTCGAGTAGTGTT	AAAAAGAGGTGAAATAGAGAAAAA	55.032	AACACTACTCGAATTCACAAAAAT	56.237	237
Araip.B01_3641	CGCCGCCGCCGCCGC	CGC(3*5)	17010997	15	ACAATTTCCATATTCATTCGCACGAGCTTTCAATCTGGCCCTCCATTCACTCTCTCCATCGCAGTCGCAAAGCTTCTTTCGCCGTCGCTAT[CGCCGCCGCCGCCGC]TCGCACGAGCTCTCTTCGACACACCTTGCGTCGCACGAGCTCTCTTCGTCACTC	ACAATTTCCATATTCATTCGCAC	60.095	GAGTGACGAAGAGAGCTCGTG	60.336	160
Araip.B01_3642	TATATATATATATA	TA(2*7)	17012981	14	TAAAATACATAGGAGTTGCCCTGGTGAGTTGGAAGATGTGGTGAAGCAGCTGGAACAAGCAACCGGTTCAGTGGCAGTTGGTAAAATTGGTCGAACCCTGAT[TATATATATATATA]TTTGAGTTCTGCTAACTGAAAGAAGCTAAAGCTGGG	TAAAATACATAGGAGTTGCCCTGG	60.569	CCCAGCTTTAGCTTCTTTCAGTTA	60.402	152
Araip.B01_3644	ATATATATATATAT	AT(2*7)	17021763	14	TGAACAGTTTGCTTATTTTTGTAGCTAGTCATCACATTGTTACCATTTTATAAGAATTTTTTTTAATTTTATTTCTTTTTACAAAATGGATCTTTCTC[ATATATATATATAT]ACTTGATACTTGGCATGGGATTCAAGAATACGGAATCTA	TGAACAGTTTGCTTATTTTTGTAGC	59.011	TAGATTCCGTATTCTTGAATCCCA	60.977	151
Araip.B01_3645	AAATAAATAAATAAATAAAT	AAAT(4*5)	17027152	20	GCAAATTAGATGGATAACTCGATGGTTAGC[AAATAAATAAATAAATAAAT]ACAGTTCTGAATTTTGATCAGCAAAAATTCAGGTATAAATGA	GCAAATTAGATGGATAACTCGATG	59.073	TCATTTATACCTGAATTTTTGCTGA	59.13	92
Araip.B01_3648	TATTATTATTATTATTATTATTATTATTATTATTATTATTATTATTATTATTATTAT	TAT(3*19)	17041862	57	TGCTAAGCTTAACTTTGCTAATGCTTCACCAAATACCTTTCACCCTTAAGTTACTAATGTCATTTAGATTAATACTCATATATTATTAACCTTATATATAAATTATTATTATAATCA[TATTATTATTATTATTATTATTATTATTATTATTATTATTATTATTATTATTATTAT]NNTACTTTCGTATATATATTTATATATATATCCACTAAAGTTTATCATTATCGTTAAG	TGCTAAGCTTAACTTTGCTAATGC	59.338	CTTAACGATAATGATAAACTTTAGTGGA	57.73	232
Araip.B01_3650	ATATATATATATAT	AT(2*7)	17046575	14	TTGAGACTATTTGTTGACCCTTTGTCGCAAGATGTGACCGGACACTCTAACTCCCCGGATTCCCCCATGGGCATGC[ATATATATATATAT]AAATATTAAATATTATATTTGAGCTTGGAGTTCGTCTC	TTGAGACTATTTGTTGACCCTTTG	59.577	GAGACGAACTCCAAGCTCAAATA	59.906	128
Araip.B01_3652	TATATATATATA	TA(2*6)	17060833	12	AACTTTCTAGGCGTTGGATCTTTACGCCGATTTCCATTTCACGCCCACGCGTGGCCTGCGCGCTCGCGTGGGGTGAAATTTTTATTATT[TATATATATATA]TTATGCAGTATGCAGAATGCAATGAAGGTTA	AACTTTCTAGGCGTTGGATCTTTA	59.716	TAACCTTCATTGCATTCTGCATAC	60.381	132
Araip.B01_3653	TATATATATATATATATATATATATATATATATATATATATATATATATATATA	TA(2*27)	17064792	54	AAAAAGGACATTAATAATCTGGACAGATCAATATATATATAATGGTCTTCATTGGATGAAGATTAATAGATCTCATTTATTAAAT[TATATATATATATATATATATATATATATATATATATATATATATATATATATA]TGGTGTATATAGAGATATGACCATTAAACTGACTCTCTTTGA	AAAAAGGACATTAATAATCTGGACA	57.388	TCAAAGAGAGTCAGTTTAATGGTCA	59.356	181
Araip.B01_3659	TGGTGGTGGTGGTGGTGGTGGTGG	TGG(3*8)	17081357	24	TGACCTGGATCTGTAGGTCTAAAATCATCAACACCATGCCCGAGAACCGGTGC[TGGTGGTGGTGGTGGTGGTGGTGG]CAGTCCCGTTGTACTAACCACCATGTCT	TGACCTGGATCTGTAGGTCTAAAA	59.196	AGACATGGTGGTTAGTACAACGG	60.212	105
Araip.B01_3660	ATAAATAAATAAATAAATAA	ATAA(4*5)	17081885	20	AGTGGAATTGCTTCTTTTGTTTTTAAAGGGATCTCACTCTGTTACTCATGTTTTTATTTTGGTGCTTTTTTGAGTATATATAGTGACTAATTTATACTTATTTGTACG[ATAAATAAATAAATAAATAA]ATCATTTTCACATGGATTATATCTTTTT	AGTGGAATTGCTTCTTTTGTTTTT	59.617	AAAAAGATATAATCCATGTGAAAATGA	58.461	156
Araip.B01_3664	ACCACCACCACCACC	ACC(3*5)	17086553	15	CACTTCTGCAAACTCTCTTCTGCTTCACTGCGCCCTA[ACCACCACCACCACC]CTCAGCCTTTTGGCGACCTAATCGAACCACCACCACAGTGCCACCTGTCATCTCCGTTGCCGTCCGAGGCACCACCCTTCTTCCCTTTCTTCTTCCTCTTCTTT	CACTTCTGCAAACTCTCTTCTGC	60.725	AAAGAAGAGGAAGAAGAAAGGGAA	60.218	156
Araip.B01_3670	GAGAGAGAGAGAGA	GA(2*7)	17161849	14	CTGAGTTCGGAATTGTGTTGTGCATTTGGGCAAAGT[GAGAGAGAGAGAGA]GGAATCCTTGTTCAGCTGAACCCCACCCCATTCCCTGCCCCACTTCCTGCAGGTATTCCTTTTTTTTGTTGTCAAAACCGATCCGGTGATGGAACCGGTTAGACTA	CTGAGTTCGGAATTGTGTTGTG	60.583	TAGTCTAACCGGTTCCATCACC	60.242	156
Araip.B01_3673	TGATGATGATGATGATGATGATGATGATGA	TGA(3*10)	17185069	30	TCCACTTTAACTCACAGTTGCTTCTACTTGTTGGGGTGGTGGAGCATACAGGTGG[TGATGATGATGATGATGATGATGATGATGA]TGGAATTTTGAGTCTTCACTTGTCGTCGAGTTTTCTTGGTTGTGATGAGGAT	TCCACTTTAACTCACAGTTGCTTC	59.861	ATCCTCATCACAACCAAGAAAACT	60.274	137
Araip.B01_3674	GGTGGTGGTGGTGGTGGTGGT	GGT(3*7)	17185270	21	TAGAGTGATGGATGAAGAGGAAGG[GGTGGTGGTGGTGGTGGTGGT]GGAGTTGGAAAGGTATGATTGAGGGCGATGGCAATGGGGTGGTAGGAAGTTCAGACATTGAGGAGGAGAAAC	TAGAGTGATGGATGAAGAGGAAGG	60.955	GTTTCTCCTCCTCAATGTCTGAAC	60.517	117
Araip.B01_3680	GAGAGAGAGAGAGA	GA(2*7)	17228658	14	TAGAGATGATAGGCACCACAAAGACCGGGATAGGCATAGGGACAGAGATAGG[GAGAGAGAGAGAGA]TCGTGGGCGTGATCGAGATAGAGGTCGGGATCGTGATCGTGGTCGGGATCGTGATAGAGATAGAGAT	TAGAGATGATAGGCACCACAAAGA	60.149	ATCTCTATCTCTATCACGATCCCG	59.978	133
Araip.B01_3682	ATATATATATATATAT	AT(2*8)	17262189	16	GCTTAGGTCGTAAAACAGATGTGATGAGGTATTACGACCGCTAATTA[ATATATATATATATAT]AGTTGAAGAATTCGTAACTAGGAGTCTTGAAGTAAGGTTAAAGCAAAACCGTAAAAAGAAAAGCGCAACACACTCAAAAATGTAAAACCGGAT	GCTTAGGTCGTAAAACAGATGTGA	59.729	ATCCGGTTTTACATTTTTGAGTGT	60.045	156
Araip.B01_3683	CACCACCACCACCAC	CAC(3*5)	17270525	15	TCCTTACCTCTGTAAAAGATGGCTGCTTCTTACCAAGCGAAGCTTGCTATTCCCTTTGCCAGCCACCATGTCTACTAAGCA[CACCACCACCACCAC]CATCCATGTCATCAGGTAAAACGGACACGTCATTCTCTACCCCTTTACGTCAGT	TCCTTACCTCTGTAAAAGATGGCT	59.705	ACTGACGTAAAGGGGTAGAGAATG	59.954	150
Araip.B01_3685	CTCTCTCTCTCTCTCT	CT(2*8)	17281361	16	ATCGGTCAGTCATCGTCTTTTCGAG[CTCTCTCTCTCTCTCT]GTCTGAAGCCAGCATCCCTCCTCGAGCTGTCTGTTGCTCTGTGTC	ATCGGTCAGTCATCGTCTTTTC	60.505	GACACAGAGCAACAGACAGCTC	60.251	86
Araip.B01_3686	ATATATATATATAT	AT(2*7)	17290339	14	ACAGAAAGGGGTTGAACCTATGTATCAAACATATTAAGTTATTAATATAATTTAAAAAAGTGTTTAAATAATA[ATATATATATATAT]AAGTAACTAATAATATGAACATCTTAAGAGTCATCAGTTTCTAACAATACAGACTGA	ACAGAAAGGGGTTGAACCTATGTA	60.159	TCAGTCTGTATTGTTAGAAACTGATGAC	59.261	144
Araip.B01_3687	GAGAGAGAGAGA	GA(2*6)	17293699	12	GTCATTGAAGAGTTAAGGGGAGAAGAAAAGATCTCTGTATATGTTTT[GAGAGAGAGAGA]ATATGTTAGTTTAACGTTGAGGGAGGATTTTTCAAAAGCACTTTTCGAGTGAAATTTCACACCATTTACACGCTACAACAAAT	GTCATTGAAGAGTTAAGGGGAGAA	60.005	ATTTGTTGTAGCGTGTAAATGGTG	60.217	142
Araip.B01_3696	AAAATAAAATAAAATAAAATAAAAT	AAAAT(5*5)	17340116	25	AATTTAATTCCAACTTAAAATGGGCTTGCGACACAA[AAAATAAAATAAAATAAAATAAAAT]GAGTTTTGATGATCCAATACTAAAACATTACTGGATTTAGGCTAAAATAAAACGAAAACCAA	AATTTAATTCCAACTTAAAATGGGC	59.893	TTGGTTTTCGTTTTATTTTAGCCT	59.514	123
Araip.B01_3711	CTGCTGCTGCTGCTG	CTG(3*5)	17394983	15	ATTATCACTGCCATTGCACATCGTCGTTGATT[CTGCTGCTGCTGCTG]TCTTCACTGTGAAAAATGCCACAATAGTTGCTACTCA	ATTATCACTGCCATTGCACATC	59.858	TGAGTAGCAACTATTGTGGCATTT	60.082	84
Araip.B01_3712	AAGAAAAGAAAAGAAAAGAAAAGAAAAGAA	AAGAA(5*6)	17399049	30	TAGAAAAAGATGAGGGAAGAGTGCGAAGATAATTTATATTGTGAAAATGTAAGAAAGTAAAAGAGAATGATAAGATAGAAAAGAAGG[AAGAAAAGAAAAGAAAAGAAAAGAAAAGAA]CAAGATTAAAGGGATCTCTACCACAG	TAGAAAAAGATGAGGGAAGAGTGC	60.249	CTGTGGTAGAGATCCCTTTAATCTT	58.38	143
Araip.B01_3713	TGTGTGTGTGTG	TG(2*6)	17399667	12	ACTTGTTTACGCATATTTTTCGGTGAT[TGTGTGTGTGTG]CTTCTTGACTTGTAATTTCTCTGTATTCTGTAGTTTGTTATGACTGTGCATGTGTGCTTTTTGATTTATTTCTCCCTGTATCTTTGGTTTGTTAAAAGTTGTTTGTAATCCGGAGTTTGT	ACTTGTTTACGCATATTTTTCGGT	60.179	ACAAACTCCGGATTACAAACAACT	60.197	159
Araip.B01_3714	AGAGAGAGAGAGAG	AG(2*7)	17403255	14	CGGGAGAGGAGAGAGTTAGAAAGAGAGAGGAAAAAGAGAGGTT[AGAGAGAGAGAGAG]GAGATTTCGAAATGAAGGAGGAGAAGGTTCGCACTTCGAAATTTAGGGCTTGTTACCGTTGGATTTACTGATG	CGGGAGAGGAGAGAGTTAGAAAG	60.023	CATCAGTAAATCCAACGGTAACAA	60.16	130
Araip.B01_3723	GGAGGAGGAGGAGGA	GGA(3*5)	17451277	15	CTTAAGAGTAGCATTGACGGTGAGGAAACAGTGCTGCGGGAGGCGGCGGC[GGAGGAGGAGGAGGA]ACGGTCCTCCGACGAATCTCCAGCGTCATGTTGTTCGAGCAATAACGGATCCTCCACCTGGCTCCACGAAGAGAGCATCAAATTCTTA	CTTAAGAGTAGCATTGACGGTGAG	59.513	TAAGAATTTGATGCTCTCTTCGTG	59.919	153
Araip.B01_3724	ATAATAATAATAATAATA	ATA(3*6)	17452061	18	TCTGTGTGTTCACAGGAGAGAAACGAGCCTCACGAGTGAGCTAGGAATGAATTGGCAAGAAGTGGAATCATCAATGGATAATAATTATAATTATAATAATG[ATAATAATAATAATAATA]AGCGAACAAGAACAACAACAATAGT	TCTGTGTGTTCACAGGAGAGAAAC	60.752	ACTATTGTTGTTGTTCTTGTTCGC	59.644	144
Araip.B01_3725	TTATTTATTTATTTATTTAT	TTAT(4*5)	17452296	20	CCAGAAACGATTTTCAGACAAGTAAATCAAATTAATAAGTTCATCTTTTTTTTTAATCAGTTTTTCTCAAATACAAATTACTACGCTACTTTTTTTAACCTATGAAAG[TTATTTATTTATTTATTTAT]TAACAAATATTGTTTTGATGCTTGCAGGTAT	CCAGAAACGATTTTCAGACAAGTA	59.703	ATACCTGCAAGCATCAAAACAATA	59.93	159
Araip.B01_3729	TGGTGGTGGTGGTGG	TGG(3*5)	17499158	15	AATTTACCCTAAGTGGCAATGGTAGATTTGTGAT[TGGTGGTGGTGGTGG]CGGTGGATGATGAGGATTGAGAATTGAAGATGGAG	AATTTACCCTAAGTGGCAATGGTA	60.028	CTCCATCTTCAATTCTCAATCCTC	60.435	84
Araip.B01_3730	AATAAATAAATAAATAAATA	AATA(4*5)	17503528	20	CATCAAATATTTCAATCCTGCAAAATTAAAATTAACACAAAAAAAATAAAAAAGAAGATAAAATTATGAGAATTGAGATTATAACTGAAAAAATCTCTATATAAT[AATAAATAAATAAATAAATA]ATGAAAATATTATGGTCTACTTCAAAAGCGTGT	CATCAAATATTTCAATCCTGCAAA	60.197	ACACGCTTTTGAAGTAGACCATAA	59.287	158
Araip.B01_3731	AAGAAGAAGAAGAAGAAGAAGAAG	AAG(3*8)	17504047	24	CCATGCTAATTATAGGACCACGATCATGAAGAGAAATTGCTAGTTGTGATTAGAATTATTGAAAATGAGTAGTAAAGATTAAATAATAACA[AAGAAGAAGAAGAAGAAGAAGAAG]AAAGAGTCGTGCAGTGCAAGAAGATGACAAAACAAGAGA	CCATGCTAATTATAGGACCACGAT	60.45	TCTCTTGTTTTGTCATCTTCTTGC	59.934	154
Araip.B01_3735	GAAGAAGAAGAAGAA	GAA(3*5)	17517786	15	TAGCATGCAGTAATCATTCCCTAACTGTCTCAACGTAATAACCTCATTCAACTGATTTGAAGTTGAATCATTCATTATTTCCATTCAGAAGTGTAGATCGAAGAAGAAAAC[GAAGAAGAAGAAGAA]CGATGGAGCTTATTACGTTGAATTCA	TAGCATGCAGTAATCATTCCCTAA	60.012	TGAATTCAACGTAATAAGCTCCAT	59.113	152
Araip.B01_3736	AACAACAACAACAACAAC	AAC(3*6)	17518588	18	ATGGTTTTATGGTTAGCTGGTTTGAAATCTCGGACTCCCATCTTTCTTTTCCGTCTTTT[AACAACAACAACAACAAC]GAGGACGTTGATGTTGATGATTTCATT	ATGGTTTTATGGTTAGCTGGTTTG	60.489	AATGAAATCATCAACATCAACGTC	60.123	104
Araip.B01_3737	TATATATATATA	TA(2*6)	17518811	12	AACTCTATTTTATGTTTGGTCCCCGGTGTTATATGAAAAGGGGATCTAGAACATATTATAAATCTTCAAAT[TATATATATATA]TTTTTTTAAAAGTTGATTTATGCTATAAAATACTACTGTTTTTATACTTTAAAATAAAGTATAAAATGGTNATATTCAATAAAACTATAAAAGGTATTCTTATAATCCCTATTCAATGATTCCTTAAACTC	AACTCTATTTTATGTTTGGTCCCC	58.793	GAGTTTAAGGAATCATTGAATAGGGA	60.095	214
Araip.B01_3741	TAATAATAATAATAA	TAA(3*5)	17566898	15	TGACAGTTGTATTAAAATGGTCCGACGGACAATTATGCCCCTGAGTTCGTTACTCTCCTTAACTGTTTGTTAAT[TAATAATAATAATAA]TATTAATAATCATAATATTAATAATAAAAGAGAACGATGTGGGAGAG	TGACAGTTGTATTAAAATGGTCCG	60.16	CTCTCCCACATCGTTCTCTTTTAT	60.024	136
Araip.B01_3743	CACCACCACCACCAC	CAC(3*5)	17583559	15	CAAAGCAAATACACAAAACACACAAAACCCTAAATAGTCCATAATACCTTCATCTCCTACCTT[CACCACCACCACCAC]TCGGACTTTCCATCTACCACCACCTATTTT	CAAAGCAAATACACAAAACACACA	60.001	AAAATAGGTGGTGGTAGATGGAAA	60.007	108
Araip.B01_3744	TTATTTATTTATTTATTTAT	TTAT(4*5)	17584414	20	GTGTGTCACTGTGCTCATGTCTTAGAGACATGGACAGCAACCAAAAGCTACCTGAGTGATGCAGCTGCTTC[TTATTTATTTATTTATTTAT]TTTTACAATGTTAGTGTTTTTTGGTAATATGATAACCTTGTTGATTTCCTGTC	GTGTGTCACTGTGCTCATGTCTTA	60.281	GACAGGAAATCAACAAGGTTATCA	59.415	144
Araip.B01_3745	CTTTCTTTCTTTCTTTCTTTCTTT	CTTT(4*6)	17589995	24	GGTCCTAGAATTTCACCCCGCCCCGCCTAACTGCGGGTTGGCGGGC[CTTTCTTTCTTTCTTTCTTTCTTT]TTTTACTATTATCTATTAAATAATATATATAATGTCACAACCATATTAATAAATTTATAATTTTTTTTTTTGTTTCCCATGGTATCCC	GGTCCTAGAATTTCACCCCG	60.683	GGGATACCATGGGAAACAAAA	60.768	158
Araip.B01_3746	CTCTCTCTCTCTCTCTCTCT	CT(2*10)	17595268	20	ACACCTTTGCATTTCTCTTTTGATCAAAACGAACCAGGGCCCTGTTGGCCC[CTCTCTCTCTCTCTCTCTCT]CAATCCTTTTTTGCATTGCGGTTTCTGTTTCTTGCATTGGAAAACATGAAAACGGTAGCCAGTTGATCTTAT	ACACCTTTGCATTTCTCTTTTGAT	60.389	ATAAGATCAACTGGCTACCGTTTT	59.503	143
Araip.B01_3753	TTATTATTATTATTATTA	TTA(3*6)	17657046	18	GATACACTGTTTCTGCGTTAAGGTGGTTGAAAGTTACCTTTATTATTATTATTGTTG[TTATTATTATTATTATTA]GAATTTAATTCTGACTTAAAAACAATTTTTTACATATATTCAATTCGATTACGTTACATGTAT	GATACACTGTTTCTGCGTTAAGGT	58.828	ATACATGTAACGTAATCGAATTGAA	56.915	138
Araip.B01_3754	AATAATAATAATAAT	AAT(3*5)	17658230	15	AGTTTTTAAAGAAAGATCATGCCGTGTTTATCGTTTTCATGTTTTTTGTTTTCATGTTTTTCACTC[AATAATAATAATAAT]AAGAATAAGAATAAAAATAATGTTCAATAAAATTATTGGAGATTATTCTATAAGAAATTTAAGGTTGAAACCATTTG	AGTTTTTAAAGAAAGATCATGCCG	60.028	CAAATGGTTTCAACCTTAAATTTCT	58.974	158
Araip.B01_3757	TATATATATATATATA	TA(2*8)	17681832	16	CCATTCAAACTCTTCAAGTGATCC[TATATATATATATATA]ACTACTACAGCATAATCGTTCATGTAAAAATCATAGAGTTCTCCATGTCATAGAAAGGTCATCCTGACAAA	CCATTCAAACTCTTCAAGTGATCC	61.202	TTTGTCAGGATGACCTTTCTATGA	60.001	111
Araip.B01_3758	AGAGAGAGAGAG	AG(2*6)	17699647	12	ACCCAAGCCCAACATATAGTCTTAAATGAGCCAAGAAAGCTTATTTTCAGCACAA[AGAGAGAGAGAG]GGACGTGAGATTGAGAGAAAAGAGTGTCACCA	ACCCAAGCCCAACATATAGTCTTA	60.145	TGGTGACACTCTTTTCTCTCAATC	59.795	99
Araip.B01_3759	TAGTAGTAGTAGTAGTAGTAGTAGTAGTAGTAGTAGTAGTAGTAGTAGTAGTAGTAGTAGTAGTAGTAGTAG	TAG(3*24)	17719985	72	ATAACGAAGGCATTTTATAACCCACTTTATAACTCATTCCAACGATGA[TAGTAGTAGTAGTAGTAGTAGTAGTAGTAGTAGTAGTAGTAGTAGTAGTAGTAGTAGTAGTAGTAGTAGTAG]TATGATAAATATAACAACATTATGACGGAGGAAAAAT	ATAACGAAGGCATTTTATAACCCA	60	ATTTTTCCTCCGTCATAATGTTGT	60.013	157
Araip.B01_3765	TATATATATATA	TA(2*6)	17749927	12	TGTTTCGCATCACACTTATATCCTTTATAACTTTATGGCATGTGAAAATCTTGGTATTTGAAACTACATG[TATATATATATA]TTGAGGACTTTTTGCCATTTCTTTAA	TGTTTCGCATCACACTTATATCCT	59.925	TTAAAGAAATGGCAAAAAGTCCTC	60.01	108
Araip.B01_3767	CTCTCTCTCTCTCTCT	CT(2*8)	17757315	16	ACCTTTTTGCTTAACCCTTCTCTTTCTTTCTTCTTTGCTGAATGACTTAGGAATAAAG[CTCTCTCTCTCTCTCT]TCTCTGAGTCTGACCGAAATAAAAAAGTGAACGTTGCTTTGGAGGCAAGCACTTGGAGGGATCAGCTTGAGAGAAACACCTTG	ACCTTTTTGCTTAACCCTTCTCTT	60.059	CAAGGTGTTTCTCTCAAGCTGAT	59.936	157
Araip.B01_3770	TGGTGTTGGTGTTGGTGTTGGTGT	TGGTGT(6*4)	17775960	24	GGTTTCCTCCAGTGAAGTTTCTAAACTGGACCATTATGATAGGAA[TGGTGTTGGTGTTGGTGTTGGTGT]GAGACCATCATCCAGTGGGAGTAGAAATTTGGGGAAGGATAACAA	GGTTTCCTCCAGTGAAGTTTCTAA	60.037	TTGTTATCCTTCCCCAAATTTCTA	60.071	114
Araip.B01_3774	TTATTATTATTATTATTATTATTATTATTATTATTA	TTA(3*12)	17783447	36	TCAGGGATCTATTTGTCATTTTCTC[TTATTATTATTATTATTATTATTATTATTATTATTA]TAGCTAAATGATTGATCACATTTATGGCAGCCCTCTACTGACATGTCTGTCCAAGCTCGATGGCCTCATGTTCCTAATTCACCACTTTCATC	TCAGGGATCTATTTGTCATTTTCTC	59.867	GATGAAAGTGGTGAATTAGGAACA	59.415	153
Araip.B01_3778	TCTCTCTCTCTCTCTCTCTCTCTCTCTC	TC(2*14)	17810227	28	TGGTCTACGTGTCTCTCTGTAACCTAGATATCTTTGAAAAAAACTATATATATTCTCCCACCCTCAACCATTAGTCACAATTCATTCTTTTCTCTAT[TCTCTCTCTCTCTCTCTCTCTCTCTCTC]TATCCTTCAACTTTGTTCGCATGAATAAT	TGGTCTACGTGTCTCTCTGTAACC	59.742	ATTATTCATGCGAACAAAGTTGAA	59.91	154
Araip.B01_3779	TCCTCCTCCTCCTCCTCCTCCTCC	TCC(3*8)	17818137	24	GCCAATTCGGTAAATCTCCA[TCCTCCTCCTCCTCCTCCTCCTCC]CTTTGTGCCTACCCCTCCAGCTCCTCCCTCATCGGAACCGGTTTCTAAAAAACGTAAGACCTCGGAAGCCAGTGCCTCTAAAGTTGGGGAGGCCGGTTTTGATGGTCCTAAGTTTA	GCCAATTCGGTAAATCTCCAT	60.164	TAAACTTAGGACCATCAAAACCG	59.441	160
Araip.B01_3782	ATATATATATAT	AT(2*6)	17840648	12	AACAAAAGCACTCACTAGTCCCTCCAAAACTCAGCAGCAACTCCCTTCTCATTTTCCCACCAACCAAAAATAGAAGTTAAAAGGAAGTTCTCATTCGAATACTGTATTATTGC[ATATATATATAT]CTCTCTGTTCCACCAGCACACTAACAACACAAAAT	AACAAAAGCACTCACTAGTCCCTC	60.22	ATTTTGTGTTGTTAGTGTGCTGGT	59.902	160
Araip.B01_3783	ATATATATATATAT	AT(2*7)	17851576	14	ATTAATCCGTGGGTAAGGTAAGGAATCATTACTTTCCTTCTAATTTGACAATTTCATGAGATTATGGTATTGAAGATTTGTATGTATATGGAATTATATGACATTAGG[ATATATATATATAT]GAACCTTGGAGGCTTGAATTGAAGTGGTTGAGCTTAGG	ATTAATCCGTGGGTAAGGTAAGGA	61.077	CCTAAGCTCAACCACTTCAATTC	59.317	160
Araip.B01_3785	TATATATATATATATATATATATATA	TA(2*13)	17865300	26	TTGTCATTTTTCTACTTTGGGTCATTTTGGGATCCTCTTT[TATATATATATATATATATATATATA]TTCTGGCCGGTTTATATTTGCGAGCCTAGTCTTGAGCCTTGTTATTTGTATCTTGG	TTGTCATTTTTCTACTTTGGGTCA	59.913	CCAAGATACAAATAACAAGGCTCA	59.577	122
Araip.B01_3788	ATATATATATATATATAT	AT(2*9)	17881233	18	TGGACAATTTGGACAAAGGTAATAGATTAACTATTAAATTTTTTTTTAAAAGATTATTTACATAAAAAATATATAACATTC[ATATATATATATATATAT]AACATTTTTTTTTTCTTATATACGTTTTTTTTAAGACATAAAAGCAATTAATTAGGACA	TGGACAATTTGGACAAAGGTAATA	59.66	TGTCCTAATTAATTGCTTTTATGTCTT	58.067	158
Araip.B01_3789	ATATATATATAT	AT(2*6)	17886999	12	TGAATCTCAATAAGAGTTGGCTTCTAATTGTATGAGAAGTAAATTTCTAAATAAGCATTTACTG[ATATATATATAT]AAAATACTACACATTCAAGTCTTTTTATGAATTAAGCA	TGAATCTCAATAAGAGTTGGCTTC	58.954	TGCTTAATTCATAAAAAGACTTGAATG	59.247	114
Araip.B01_3790	ATTATTATTATTATTATTATTATTATT	ATT(3*9)	17896813	27	GCACTGATGTTGTTTATTGGAAACAGTTTACGATTTACATAC[ATTATTATTATTATTATTATTATTATT]AAAAATCTACTACTAGTTCATTGCTGAGAAGAAGGAAAGAATCT	GCACTGATGTTGTTTATTGGAAAC	59.819	AGATTCTTTCCTTCTTCTCAGCAA	60.024	113
Araip.B01_3791	CTTCTTCTTCTTCTTCTT	CTT(3*6)	17900137	18	AAGTGGCGGCTTGTTACTACTCAC[CTTCTTCTTCTTCTTCTT]CTATGGTTCCGATTCGGCAGGGTTTGGTTGTGAGGAACTTGGTTGTTGGTTCACCCTTCTCCACCGGCGTGCTTGCACCGCTTGCTGTTTCTGTTCACCATTAT	AAGTGGCGGCTTGTTACTACTC	59.846	ATAATGGTGAACAGAAACAGCAAG	59.602	146
Araip.B01_3793	GAAGAAGAAGAAGAAGAA	GAA(3*6)	17922554	18	TTTCTTCTGTTTTTGCTTCTGAT[GAAGAAGAAGAAGAAGAA]AAAGAGGAGAAGGGTATTTTGGTTCGAAGGACGATATTAAAATTATGTTGAATTTTAGAGATGATTTTGTATGTAAAAAAAAAAAGTTGGAGACGAACAAATTTTTC	TTTCTTCTGTTTTTGCTTCTGATG	59.933	GAAAAATTTGTTCGTCTCCAACTT	59.926	148
Araip.B01_3795	TCTTCTTCTTCTTCT	TCT(3*5)	17930874	15	GCTTTTACATTTTTCTCATTGCC[TCTTCTTCTTCTTCT]TTTGTGCCTCTTCTTCTTCTTCGTCGTAATTTTTCTTTCTTGTTATCATCGTTATCAACACCATCTCTT	GCTTTTACATTTTTCTCATTGCCT	60.034	AAGAGATGGTGTTGATAACGATGA	59.898	107
Araip.B01_3798	TTCTTCTTCTTCTTC	TTC(3*5)	17936967	15	GGACTTCATATGACGAGACACATCATGACTTGT[TTCTTCTTCTTCTTC]TCTAATATGAACAACTCAATACAATGGCTTCTTAGACAACACCACAATTCAATAATACTACTATTCAAAATCAATTTCTTTCTATTCATGGTTCCCA	GGACTTCATATGACGAGACACATC	59.898	TGGGAACCATGAATAGAAAGAAAT	60.076	145
Araip.B01_3799	TATATATATATATATA	TA(2*8)	17944663	16	TGCAAATGAGGATTAGGAGTTTTAGGTT[TATATATATATATATA]TGAAATGACTAAAAAATATATATGAGAAATAAACTATTAAGAATAATTCAGTAAATTTATGAATTTCGGCGATTAGTGG	TGCAAATGAGGATTAGGAGTTTTA	59.212	CCACTAATCGCCGAAATTCATA	61.139	123
Araip.B01_3800	TAATAATAATAATAATAATAATAATAATAATAA	TAA(3*11)	17962013	33	ACGAAAACACACAAAGACGAATCATATATATCATAGAATTAACC[TAATAATAATAATAATAATAATAATAATAATAA]TGTGAAAACAAAAATCGATAAACTGAATTTCAAACTGATTTGGTTTACTTTTTAGACCGTTTAAAGATGAAAATCGAT	ACGAAAACACACAAAGACGAATC	60.438	ATCGATTTTCATCTTTAAACGGTC	59.767	155
Araip.B01_3801	TATATATATATA	TA(2*6)	17965116	12	TGGCCATATTCATATCCTGATAAACATATTATGATATGTTCATATATATACTATATTGAATAAATCTCAAATTAATTTTATGGTATAATTTTT[TATATATATATA]TTTGTATAATTTACGAGTTATATTTACGTTTCGTCTTACGATTCTACG	TGGCCATATTCATATCCTGATAAA	59.588	CGTAGAATCGTAAGACGAAACGTA	59.754	153
Araip.B01_3804	TGTGTGTGTGTGTGTGTGTGTGTG	TG(2*12)	17969512	24	GCGTCAGCCCTATATCTCTATGAATAAAGTAATGACTAGATGACAATAATTAGTACTATTAGGATCAGGATTATTAGGAT[TGTGTGTGTGTGTGTGTGTGTGTG]GCGTTATTGAGTTCACACTATTCCTTACACCTTTTTCTTTGTGA	GCGTCAGCCCTATATCTCTATGAA	60.921	TCACAAAGAAAAAGGTGTAAGGAA	59.242	148
Araip.B01_3805	CACACACACACACACACACACACACACACACACACACACACACACACA	CA(2*24)	17972641	48	CCCCGCTATTCTCTGAAATTTATAAATTTATTGAATTATCCTTAATAGTTTATTTCTCATATATATTTTTTAGTCATTTCT[CACACACACACACACACACACACACACACACACACACACACACACACA]TATAGAAACCCAAAATTCCTAATCTTCA	CCCCGCTATTCTCTGAAATTTAT	59.854	TGAAGATTAGGAATTTTGGGTTTC	59.743	157
Araip.B01_3806	ATATATATATATATATAT	AT(2*9)	17989602	18	CATAAAGCAAATTTACAAAGCACGAAGCGTTCACACACGATTACTAAAAGCGTAAAGGCACAAAGTACAACATGAGACGTAATATAATAATCA[ATATATATATATATATAT]AAGTAGGATAGTCAAAAGAACTCTAGTTGTAACCCACAGAGTTTAGGC	CATAAAGCAAATTTACAAAGCACG	60.077	GCCTAAACTCTGTGGGTTACAACT	59.993	159
Araip.B01_3807	AAGAAGAAGAAGAAG	AAG(3*5)	18038144	15	CAACACCCAAAAATTCAAACAATATCAAAATCTCTCAAAAATCTCTCAAAATCATCGTAAAAAGTGAAAAAAGTTTCAAAGCTGAATTCGAA[AAGAAGAAGAAGAAG]AGTTTTGAATTATGTATAACTTATCAGTACAAAAACACCGAAATTTCTT	CAACACCCAAAAATTCAAACAATA	60.019	AAGAAATTTCGGTGTTTTTGTACTG	59.872	156
Araip.B01_3808	TGATGATGATGATGATGA	TGA(3*6)	18038502	18	CAAAAAGAAACTTGACAAAGTAAAACAAGATAGATAAGATGAATAAGAAAAAAGAAGAAGAAGGTGG[TGATGATGATGATGATGA]AAAAAGAAGAAGCAGCAGAAGATGAGGAGGATGAAGATGAAG	CAAAAAGAAACTTGACAAAGTAAAACA	59.309	CTTCATCTTCATCCTCCTCATCTT	60.095	127
Araip.B01_3809	AAGAAGAAGAAGAAG	AAG(3*5)	18038885	15	CAAGAAGGAAAAGATGCATAAGAAA[AAGAAGAAGAAGAAG]ATGGTGATGATGATGGGAAAAAAAGAAGAAGCTGCAAAAGATGAAGAGGAGGAAGATGAAGAGTT	CAAGAAGGAAAAGATGCATAAGAAA	60.131	AACTCTTCATCTTCCTCCTCTTCA	59.895	105
Araip.B01_3814	ATATATATATAT	AT(2*6)	18058446	12	GGTACAAAATATCAAACTCCAGGCTCGACCTGCGAAGTCAAGGCCGGCCGGAGAATATTTACATA[ATATATATATAT]ACACGGTCACACGGAGAATCATCTAGACAAA	GGTACAAAATATCAAACTCCAGGC	60.133	TTTGTCTAGATGATTCTCCGTGTG	60.533	108
Araip.B01_3815	ATGATGATGATGATG	ATG(3*5)	18062544	15	TGATTATGGAAGTAGTGCTGGAA[ATGATGATGATGATG]ATAGTAGTGGGTGAGATGTTAGTAATGATGATAGTAATGGTGATGCATACTAGACAATGATGATGTTGTGCTATTC	TGATTATGGAAGTAGTGCTGGAAA	60.023	GAATAGCACAACATCATCATTGTC	58.518	114
Araip.B01_3816	CTCTCTCTCTCTCTCTCTCTCTCTCTCTCTCTCTCTCTCTCTCT	CT(2*22)	18064155	44	TTTCTCCCTCTCATTCTTCAAGTCCACCA[CTCTCTCTCTCTCTCTCTCTCTCTCTCTCTCTCTCTCTCTCTCT]GCCATCACTACTGNNNNNNNNNNNTATGAGTTGTTTTAATTTTTTTTATCTTAAAAAAATTATTGAATTGATTATTAAATAGAATTTTTACTGTTATTATTGGTTGAATTTGTTGTTGAAATT	TTTCTCCCTCTCATTCTTCAAGTC	60.235	AATTTCAACAACAAATTCAACCAA	59.68	196
Araip.B01_3817	TCTCTCTCTCTCTCTC	TC(2*8)	18071157	16	ACGCATAACTCTTCTTCCTCACTTCTACAAACTCTTTCTCTCTCTTCTCT[TCTCTCTCTCTCTCTC]ATCTCTCTCCCTCTTGTCTATTGAAAAAGG	ACGCATAACTCTTCTTCCTCACTT	59.857	CCTTTTTCAATAGACAAGAGGGAG	59.68	96
Araip.B01_3821	TGTTGTTGTTGTTGT	TGT(3*5)	18079856	15	TTTTTACATGTCTCCCTGTGTTTTATTATTATTAG[TGTTGTTGTTGTTGT]AGGGTTGGGTCCACCCTGCTCTTATCTCATCTGATCTCTCTGCCCTATGGGGGCACTTGCGCCGGTGGCGGAGGAAATCTTGAAGGCAGTAATAGATTTTTCCACCCAA	TTTTTACATGTCTCCCTGTGTTTT	59.014	TTGGGTGGAAAAATCTATTACTGC	60.56	159
Araip.B01_3822	TCTCTCTCTCTCTC	TC(2*7)	18081649	14	CCTACACCTATCCTCTGCACTTTTCTCTGCACTCTCAGTCCCATTCTTTTGTATTCATTCATTCTTTTCATATCTTTTTCTTTTTTCTCCT[TCTCTCTCTCTCTC]ATACAAATCCCCCTTCCATTCCAAATCTCTACTTG	CCTACACCTATCCTCTGCACTTTT	60.076	CAAGTAGAGATTTGGAATGGAAGG	60.345	140
Araip.B01_3824	TATATATATATA	TA(2*6)	18086712	12	GTCGAACTTGAGTTTGGATAAGGTCAGCTTATTAATTCGTGAGTTGGTTCGAT[TATATATATATA]ACATATCCTATATACATTTAGTTTATACTTTTAATATTATATATATACATATAAAATAATAGTATATAATTTTAGTGAAAACTCATGTGCAGTCG	GTCGAACTTGAGTTTGGATAAGGT	59.94	CGACTGCACATGAGTTTTCACTA	60.353	160
Araip.B01_3826	TATATATATATA	TA(2*6)	18115724	12	AAAATCTAATTAGTTCCCAGCCGTCGTGACCAACTTTTTTGCGAACGGGTTGACGTTGAATTTTCTTTTATTAGTTGTAGAAAAGAAC[TATATATATATA]GTATATCCACTTGATTTAGTGGAATCAATGCAACGTTAT	AAAATCTAATTAGTTCCCAGCCGT	60.558	ATAACGTTGCATTGATTCCACTAA	59.808	139
Araip.B01_3831	AATAATAATAATAAT	AAT(3*5)	18168692	15	AATCAGCAGCTCTTTACTGTTCCTAGGCCACTAGGCCCACAAATAAAATAATA[AATAATAATAATAAT]TGCAATAGAGTATGTAGCCAAATAGAGGATGAAAATGTGCAT	AATCAGCAGCTCTTTACTGTTCCT	59.98	ATGCACATTTTCATCCTCTATTTG	59.42	110
Araip.B01_3832	AATAATAATAATAATAATAATAATAATAAT	AAT(3*10)	18169118	30	AAAGTAGATACTCTTGTATTATGCATGTACATATATAGAATGACTAATCTATNNATATCATGTTTAACA[AATAATAATAATAATAATAATAATAATAAT]AAAGAATTAATTTATTATCTTAAATAATATTATTGTCCAATATAAAAAGTTGTTAAGAAGG	AAAGTAGATACTCTTGTATTATGCATGT	55.518	CCTTCTTAACAACTTTTTATATTGGA	56.563	160
Araip.B01_3833	ATATATATATAT	AT(2*6)	18169804	12	CTTCCTTCCCCTTAATTTGTTGTATATATCTTTCAACTTTTATTTTGATTTATTGATATGGTGAAC[ATATATATATAT]AAGAAATGAGCATGAATAACGTATCA	CTTCCTTCCCCTTAATTTGTTGTA	59.79	TGATACGTTATTCATGCTCATTTC	58.224	104
Araip.B01_3839	TATATATATATATATATA	TA(2*9)	18205775	18	CTGGTGGCTGTAAGGAATAGAAACCCTAACAACTTAAATGG[TATATATATATATATATA]TGTACTCCGGGGCGGGTTTAGCCTGACCCCGATCCCGTCCCGCCCCGCTCAGCCACCCGCCCCACCCCTAATTACAACCTCTACCA	CTGGTGGCTGTAAGGAATAGAAAC	60.4	TGGTAGAGGTTGTAATTAGGGGTG	60.493	145
Araip.B01_3840	ATATATATATATATATATATATATATATATATATATAT	AT(2*19)	18215409	38	GTTTAAAAACAAGAAATTTTCGCATATATAAATGTAGGACATATTTTTAAGTAATATATACAAGCAAGTAATAATAATTCTCTCTTTTTTTATTAAGTAATATCTCTCTCTTACTATA[ATATATATATATATATATATATATATATATATATATAT]TACTTCATATAATATTAAATAAACACATATATAAATTATCTTTATTGAGCTAATTATATTTCTATTTACACTTTCTTATTTTATATTATATCTTTCTTTCCACTTTTTTATTTTATGTCACAGCCCAAAATG	GTTTAAAAACAAGAAATTTTCGCA	58.855	CATTTTGGGCTGTGACATAAAATA	60.127	288
Araip.B01_3841	TATATATATATATATATATATATATATATATATA	TA(2*17)	18223635	34	TCCTCAGGCAATATATACAAGCAAGCAATAATAATTCTCTCTTTTTTGACTGAACAATATCTCTCTCTTACTATAATATATATATCTCTCTCACT[TATATATATATATATATATATATATATATATATA]CATACATATACATAGATACATGTAAAAATATAAAATAATCAAATTTTGTTTATATTTTAAGTAAGTAAGAATTTTGATGTGTATGTGTTTGACGT	TCCTCAGGCAATATATACAAGCAA	60.012	ACGTCAAACACATACACATCAAAA	59.357	224
Araip.B01_3852	AGAAGAGAAGAGAAGAGAAG	AGAAG(5*4)	18289618	20	TATACAAGCATTCTGTTAGAGGCGAAAACTCACTTCATTATAATCAATTTATAACAAAAGAATATTAGGGCACAAATATA[AGAAGAGAAGAGAAGAGAAG]AGAGTAAATAAATACCTATGAGCACCTTCAGCACAATAC	TATACAAGCATTCTGTTAGAGGCG	59.842	GTATTGTGCTGAAGGTGCTCATAG	60.209	139
Araip.B01_3854	AAAATAAAATAAAATAAAATAAAAT	AAAAT(5*5)	18292633	25	GAGGAAAAAGGAATTCAGATTCAAAATCATTCAAGAAGAAA[AAAATAAAATAAAATAAAATAAAAT]AAAAGAGAAGCATAGAATAGTTTCTGTGACCTTGTATGGAGTTGGATTAAGCCT	GAGGAAAAAGGAATTCAGATTCAA	59.956	AGGCTTAATCCAACTCCATACAAG	59.926	120
Araip.B01_3856	ATTATTATTATTATTATTATTATTATTATT	ATT(3*10)	18315898	30	TTGATGACGTCAAGAGTGTTGATATATTATG[ATTATTATTATTATTATTATTATTATTATT]ATATCTCACAATCCCAAGTAATACTGGGTGAATCCTTTTTTTTCAACACAGGTGTTTCGCGGTCTTCCTTTGCTTTAAACCATTC	TTGATGACGTCAAGAGTGTTGATA	59.677	GAATGGTTTAAAGCAAAGGAAGAC	59.583	146
Araip.B01_3857	TATATATATATATA	TA(2*7)	18318769	14	TCTTGCAGTAAAGATTAGGGTGGTGCAATTAATAATTAAAGGCTTATTTTTATCTTTTCTTCATCATCGTATCATGCAT[TATATATATATATA]TGAAATGATGATTAAATAGCCACATATGCCA	TCTTGCAGTAAAGATTAGGGTGGT	60.4	TGGCATATGTGGCTATTTAATCAT	59.648	124
Araip.B01_3863	CTTCTTCTTCTTCTT	CTT(3*5)	18380454	15	CCAAACATTAACCCTAAACCTTCAGAGAATCAGAGTTCAGAGTGAGG[CTTCTTCTTCTTCTT]CTCCAACACCTGAGAGTAGAGACCAGA	CCAAACATTAACCCTAAACCTTCA	60.464	TCTGGTCTCTACTCTCAGGTGTTG	59.975	89
Araip.B01_3864	CTTCTTCTTCTTCTT	CTT(3*5)	18389360	15	ACCATCATTGTTTTCTTCTTTTC[CTTCTTCTTCTTCTT]CCTCTGCATACATCACTTAACATAACATGTACTTAGAATTCTATGTTCCTTCACGATTTTCACCACCTGATAATA	ACCATCATTGTTTTCTTCTTTTCC	59.772	TATTATCAGGTGGTGAAAATCGTG	60.128	113
Araip.B01_3865	TATATATATATATATATATA	TA(2*10)	18393942	20	TGTTCTGTTTGTACCTATGCGTTTAGTTATCGTGTGTGAACGCTTCGCGTTTCGTAATTCCGCTTTAAGCGACTTTGAGCTTTATTCTTTCATCGGACTTCTAGT[TATATATATATATATATATA]TTATAAGATTTAGAACTGTCGTGACGTCTTG	TGTTCTGTTTGTACCTATGCGTTT	59.992	CAAGACGTCACGACAGTTCTAAAT	59.753	156
Araip.B01_3866	TATATATATATA	TA(2*6)	18396312	12	CCTTTAAGATACTTAGCTTGTTCGCAAAAACTACTATAATTACTAATCAT[TATATATATATA]CCCGAAAGTTTGAGGAGTTGACAAAACCTTTTAGAGAAAGAATTAATTTACAATTGAAAAGTACTAACCAAATCCACCAAACATAGTG	CCTTTAAGATACTTAGCTTGTTCGC	59.148	CACTATGTTTGGTGGATTTGGTTA	60.037	150
Araip.B01_3867	TGTGTGTGTGTGTG	TG(2*7)	18396720	14	AAAGTGAAGGAATCAAATCTAAAATGTTATAATATATATA[TGTGTGTGTGTGTG]TTTAACTAACATGTGATCTAAGAGCACATGTTAAAGTTACTAATTAGAGTAATTTCAATGAGTAAATAGTCATTTTTGATCATGAAAGATTTGGACGCTAATAAAA	AAAGTGAAGGAATCAAATCTAAAATG	58.349	TTTTATTAGCGTCCAAATCTTTCA	59.238	160
Araip.B01_3869	ACACACACACACACACACAC	AC(2*10)	18399127	20	CACATTAAAACCCAAACCCTAACTTTAAACAAATCAAACCCTAACCCTAACCCCCTAACACTAACAGCCGCCACCCCCTTCCCAA[ACACACACACACACACACAC]CCAGAAAAGGGACAAAGAAGGAGG	CACATTAAAACCCAAACCCTAACT	59.613	CCTCCTTCTTTGTCCCTTTTCT	60.102	129
Araip.B01_3878	AATAATAATAATAAT	AAT(3*5)	18448365	15	AAAATGATATTACCGAATTTATTGG[AATAATAATAATAAT]AACTGATACTGATGGTTTAATTATTTTATTAGAATACGGCACTAATAGATAAATCAACG	AAAATGATATTACCGAATTTATTGGA	58.363	CGTTGATTTATCTATTAGTGCCGT	58.719	99
Araip.B01_3879	TATATATATATATA	TA(2*7)	18454772	14	TTAGAGAGTTGTAGCACCGAAGAAGAGGAATGAAATGAGCTGCTCAGATTGGGTGGGTACATC[TATATATATATATA]TCACACTCAAATCGGACCATCCAACCGCAAGTGTGGCCATTTGAATTTTT	TTAGAGAGTTGTAGCACCGAAGAA	59.618	AAAAATTCAAATGGCCACACTT	59.758	127
Araip.B01_3894	TCTCTCTCTCTCTCTCTCTCTCTCTCTCTCTCTCTC	TC(2*18)	18559889	36	GATAATCTCTTTTCCCGTTGTCTCCTCTGTCAATGCATCGTCTCCTTTGGTCACGACGCGATAACTTTTGAGATTTCCCTCTCTCTT[TCTCTCTCTCTCTCTCTCTCTCTCTCTCTCTCTCTC]TTTTCGTTCTTCGTGGAATCTTTTCGATTACT	GATAATCTCTTTTCCCGTTGTCTC	59.531	AGTAATCGAAAAGATTCCACGAAG	60.026	155
Araip.B01_3895	AGAGGCAGAGGCAGAGGCAGAGGCAGAGGC	AGAGGC(6*5)	18561171	30	GAGCAGATTTCATATGGAAAGACAACAACTAATAAT[AGAGGCAGAGGCAGAGGCAGAGGCAGAGGC]GGAGCTTGTAACACAGACCTCTGTATACC	GAGCAGATTTCATATGGAAAGACA	59.635	GGTATACAGAGGTCTGTGTTACAAGC	59.582	95
Araip.B01_3897	TTCTTCTTCTTCTTC	TTC(3*5)	18581599	15	TGCCATAATATATGCTCTGCAGTTTTACGACACATGAACAATCTTTGCAACCTTGGTTTCAACGGAAAGTATCTCAAAACCTTGGCAGCTTGCTTT[TTCTTCTTCTTCTTC]TTAGAATTCCACCTAGAAGCACCACAATGACTACATGT	TGCCATAATATATGCTCTGCAGTT	60.038	ACATGTAGTCATTGTGGTGCTTCT	59.992	149
Araip.B01_3899	TTTTCTTTTCTTTTCTTTTC	TTTTC(5*4)	18600562	20	AAATATTTTTCTCCCACACACCACGTACAGTGGCGTCATCGCTTTTAGCATCCTT[TTTTCTTTTCTTTTCTTTTC]TTATTGGTAAGATATTAGAAGGAACGAGGGAATAGTAATGGGTTTGGAGTTTCGGGAGGCTCGCAACATAAGATTAAAAAT	AAATATTTTTCTCCCACACACCAC	60.37	ATTTTTAATCTTATGTTGCGAGCC	59.91	156
Araip.B01_3900	TTATTATTATTATTATTATTATTATTATTATTATTATTA	TTA(3*13)	18602417	39	CTCTCTACTGCTCTTGCTCTTCCTCATGATGGAAAGGTCTTTAC[TTATTATTATTATTATTATTATTATTATTATTATTATTA]TGCAAGAGGGAACATTCATGAGCAGGACAAGTATTTTCAGTT	CTCTCTACTGCTCTTGCTCTTCCT	59.99	AACTGAAAATACTTGTCCTGCTCA	59.369	125
Araip.B01_3901	TATATATATATA	TA(2*6)	18603267	12	TCAACAGAATCAGTTAGAGAACATACTAGGTTTTTAAAGTAGTCAAGTTTGTTATTGCTTTAACTAGTTAGCTAG[TATATATATATA]AGCTATGTGATTTTACCATAATATATACACTAGTTTTGTTATTCGCTGTCTTTG	TCAACAGAATCAGTTAGAGAACATAC	56.018	CAAAGACAGCGAATAACAAAACTA	57.805	141
Araip.B01_3903	ACAACAACAACAACAACAACAACAACA	ACA(3*9)	18607496	27	TACTGCTCAATCAATCACCTTACCACTGGCACCTGATCAGCC[ACAACAACAACAACAACAACAACAACA]AGACTTAGGATAATCTACTTCTCACTCCTCAATCCAGGTTACAGGATCTGTTCAGCCTCTT	TACTGCTCAATCAATCACCTTACC	59.565	AAGAGGCTGAACAGATCCTGTAAC	60.188	130
Araip.B01_3908	TATATATATATA	TA(2*6)	18647804	12	ACTTCCTTAAACATGTATCCGTCCC[TATATATATATA]TTATTGATTACTTCTTGTATCAATGTAATTCAGTTATTGAAAATTTTTCATTTATGGGCTATCCC	ACTTCCTTAAACATGTATCCGTCC	59.69	GGGATAGCCCATAAATGAAAAAT	59.483	102
Araip.B01_3910	AGAGAGAGAGAGAGAG	AG(2*8)	18663344	16	AGTCGTTAGTGATTGAAATTGACGTATGACAAAACAATGTAAGCAAAGAGGGTGAGAGAACGGGTA[AGAGAGAGAGAGAGAG]TGACCAAAAGAGGGTGATACATAGTAAGACTTTTGACCATGCTGG	AGTCGTTAGTGATTGAAATTGACG	59.602	CCAGCATGGTCAAAAGTCTTACTA	59.723	127
Araip.B01_3913	ATATATATATATATATATAT	AT(2*10)	18675154	20	AGTTTCTAGTTTACTCCTTTATTTTCAATTAAACCAAATTATTATATGATAAAAGGTAAAATAAACTAAATAATCTATATTTTCTATATCACAACTAATAAGCTAAAAGTACAAATTAAGCTAAATATCTAAG[ATATATATATATATATATAT]AGCCCAAAGTGCAAAATGTAGAGATAA	AGTTTCTAGTTTACTCCTTTATTTTCAA	56.24	TTATCTCTACATTTTGCACTTTGG	57.625	180
Araip.B01_3914	ATAAAATAAAATAAAATAAAATAAAATAAA	ATAAA(5*6)	18675399	30	GAAATGTGCAAGTACTGAAAGAAAAAATAAG[ATAAAATAAAATAAAATAAAATAAAATAAA]AATACAGAAAAGGAAATAAAATAGGATAAAGAGTCTGAAAGTAGTTCACCAAAATAAAGTTTGCCAGAGATGGCGACCTCCCCACACTTATTCAATAG	GAAATGTGCAAGTACTGAAAGAAAA	58.957	CTATTGAATAAGTGTGGGGAGGTC	60.127	159
Araip.B01_3917	AGAAGAAGAAGAAGAAGAAGAAGA	AGA(3*8)	18686805	24	TCAGATCCAAAAATAGCAAAACAACAGAAATTAAAAAAATTAAAAAATCACAGAAGAAGAAGCATAAACTCAAGCAGAAGCAAAAGTTCAAGCAGAAGC[AGAAGAAGAAGAAGAAGAAGAAGA]GGAGGCAGACGAAGAAGCAGAGGTAGTCAC	TCAGATCCAAAAATAGCAAAACAA	60.006	GTGACTACCTCTGCTTCTTCGTCT	60.478	153
Araip.B01_3919	CAACAACAACAACAA	CAA(3*5)	18702576	15	ATCTGTAAATTGAAGATAGGACGGCGTCTTCCTTTAAAGTTACGCGATATAC[CAACAACAACAACAA]TGTGAATATTTCAATAATAATGATGTTTTTACATAAATATCATATTATGAATGGATAAAGATTATCATGTTT	ATCTGTAAATTGAAGATAGGACGG	57.84	AAACATGATAATCTTTATCCATTCA	56.039	139
Araip.B01_3920	CAACAACAACAACAA	CAA(3*5)	18736279	15	ACTGCAAATTGAAGAAGATAGGACGACATCGTTCTTTAAAGTAACGCGATATAC[CAACAACAACAACAA]TGTAAATATTTCAATAATAATAATGTTTTTACATAAATATCATATTATGAATCGATAAAGAGATTATCATGTTT	ACTGCAAATTGAAGAAGATAGGAC	58.057	AAACATGATAATCTCTTTATCGATTC	56.34	143
Araip.B01_3921	TGTGTGTGTGTGTG	TG(2*7)	18750865	14	TGCATCATACTTGTTGAGTTGTTGTGCATACTTCTCTGTAATATGTGTTTTTGTGAT[TGTGTGTGTGTGTG]CGCGCTTCTTGGCGTGTGATTTTCTCTGTATTTATGGTTTGTTAAGGTTGTCTGTATTACGAGGTTTGTTTCTATTGGTCA	TGCATCATACTTGTTGAGTTGTTG	60.096	TGACCAATAGAAACAAACCTCGTA	59.933	152
Araip.B01_3922	CAGCAGCAGCAGCAG	CAG(3*5)	18757480	15	TAATAAACCCTGAAATGTCTGAC[CAGCAGCAGCAGCAG]CACATATTCAAAGACAAAACTCAATAACATATTCAGAATCATGTATACATTACTCTAACACCTTTATAGACAAATTCAGCAATACACATTGTCACATTC	TAATAAACCCTGAAATGTCTGACC	58.505	GAATGTGACAATGTGTATTGCTGA	59.933	137
Araip.B01_3923	CTCTCTCTCTCTCT	CT(2*7)	18789963	14	GTCTTCTTGCTCAGCTCCTTCATGCGGCTCGCTCCCTCTCCCTCAATCGACG[CTCTCTCTCTCTCT]CCGGCGATGGTGGCGCGACAAGGGCGGCTGTGTATGTTGTGTTTAGAT	GTCTTCTTGCTCAGCTCCTTCAT	61.396	ATCTAAACACAACATACACAGCCG	60.347	114
Araip.B01_3935	TATATATATATATATATATATATA	TA(2*12)	18847691	24	TCATCTTGGTAAGTTTCAGATTCGTG[TATATATATATATATATATATATA]TCTAGAAGCATTAATTTTACAATAGATCAAAATTGTGGCCTTGCTGTTATAGACTATCTGCTATGGATATGAAGCAACA	TCATCTTGGTAAGTTTCAGATTCG	59.667	TGTTGCTTCATATCCATAGCAGAT	60.016	129
Araip.B01_3936	TTCTTCTTCTTCTTCTTC	TTC(3*6)	18851750	18	TGCACATTTTTCTTCGTGTCATTACTACACG[TTCTTCTTCTTCTTCTTC]AGATTGTCAAATAAACCAGAAGAAAATTGATTATTGTTTTGAATCCAATCAAGTGGTTGAGGTGTGGTTTGATTCGAGTTAAT	TGCACATTTTTCTTCGTGTCATTA	61.709	ATTAACTCGAATCAAACCACACCT	60.166	132
Araip.B01_3940	AGGAGGAGGAGGAGGAGGAGGAGGAGG	AGG(3*9)	18853835	27	GGACTGGATTGGGTGTTTACTCTAAAAAAAAGATGATGAAGATGAAACACACAAAGAAAAAGGAGGAGAAACGCAAAGAAGAAGGAAAAGA[AGGAGGAGGAGGAGGAGGAGGAGGAGG]AAGAGGAACGCGGGATACAAAGAGAAACAACGTGATACGCAT	GGACTGGATTGGGTGTTTACTCTA	60.618	ATGCGTATCACGTTGTTTCTCTT	60.075	160
Araip.B01_3942	AGAGAGAGAGAGAG	AG(2*7)	18858329	14	AAATTTTTGAAAAGGGGGAAGATATTTTCGAAAATT[AGAGAGAGAGAGAG]TTAGTTAGGTNNNNNNNNNNNNNNNNNNNNNNNNNNNNAAAAAGATTTTGAAAAAGATAAGATTTTCAAATTGAAAATTTGATTTGACTCATAAGAAACAACGTG	AAATTTTTGAAAAGGGGGAAGATA	60.369	CACGTTGTTTCTTATGAGTCAAATC	59.153	155
Araip.B01_3953	CGCGCGCGCGCG	CG(2*6)	18881242	12	AAGAAGAGAGGAGGAAAGAGGAAGGAGAAAAGCAGGGAGCAAATC[CGCGCGCGCGCG]CACAGCGCGCTTACGCGTGGATGCAGCAGGGACGATCTGCACGCGCGCGCACAGCGCGCTTACGCGTGGATGAGCTTGT	AAGAAGAGAGGAGGAAAGAGGAAG	60.019	ACAAGCTCATCCACGCGTAA	61.767	136
Araip.B01_3956	AATAATAATAATAAT	AAT(3*5)	18886379	15	CACAAAACTCTATTGAAAGTGCGAGTTTACTATTTAGGGTATAGAATTTAAAATTTAA[AATAATAATAATAAT]CCAAAGACTCTTTGCTATATGTGTAGTCACAAAGCACATGGCGCTTTGATTCTTCTTCTCCCTCACACAAC	CACAAAACTCTATTGAAAGTGCGA	60.672	GTTGTGTGAGGGAGAAGAAGAATC	60.517	144
Araip.B01_3957	TATATATATATATA	TA(2*7)	18899941	14	ATTTGGGGTGCATACTCATGTAATATTATAGAAACCATATGCATTGATGTGTTGG[TATATATATATATA]TTATGTTCTTGAAAAAAAAGAAAAGAAAAAAAAAAGAAAGAAAAAGAAAAAAAAAGAAAAAATAAAAAGGAGAACAAAATTACCCCAAT	ATTTGGGGTGCATACTCATGTAAT	60.701	ATTGGGGTAATTTTGTTCTCCTTT	60.316	158
Araip.B01_3966	TCTCTCTCTCTCTCTCTCTCTCTCTCTCTCTCTCTCTCTCTCTCTCTCTCTCTCTCTC	TC(2*29)	19029299	58	GTCCTTGACGATCGAGGTGTGGAAGGGGGTTGCGCCCATGATGATGGGGTCCCGTCGCTTTTTCCCNNNNNNNNNNNNNNNNNNNNNNNNNNNNNNNNNNNNNNNNNNNNNNNNNNNNNNNNNNNNNNNNNNNNNNNNNNNNNNT[TCTCTCTCTCTCTCTCTCTCTCTCTCTCTCTCTCTCTCTCTCTCTCTCTCTCTCTCTC]TTCTAGTCTCCCCGTGGCCTTCCAACATATTACAGG	GTCCTTGACGATCGAGGTGT	60.12	CCTGTAATATGTTGGAAGGCCAC	61.773	239
Araip.B01_3980	TGGAATTGGAATTGGAATTGGAAT	TGGAAT(6*4)	19061623	24	TGTGATATGTGAAGTGGAAACAGAACATATGGTAG[TGGAATTGGAATTGGAATTGGAAT]TGGTTTAGGGTTTAGATTTTGATTTTTTTTTCTATTGGGTTTGATGGAAAAT	TGTGATATGTGAAGTGGAAACAGA	59.54	ATTTTCCATCAAACCCAATAGAAA	59.96	111
Araip.B01_3981	TTATTATTATTATTATTATTATTATTATTATTA	TTA(3*11)	19065034	33	GCACATTAATCAATTTGTTTTTGGATTTTCTTTTTGTTAAT[TTATTATTATTATTATTATTATTATTATTATTA]TTTGTTTTCCTTATTCGTTTTGGGTTTAGTTTAGCGGTGAGTTGCACTGTTGCTTAAAGT	GCACATTAATCAATTTGTTTTTGG	59.677	ACTTTAAGCAACAGTGCAACTCAC	59.922	134
Araip.B01_3982	ATATATATATAT	AT(2*6)	19073630	12	CATTTTGTATGTGTATAAATGGGAGGTTAAGCCTCTATTAATAATAGACAATAGTAATAATAAAATTACTCTCTTATTCTTCTTATATTTTTTCTCCTTTTTTTTTTACAAATAAGTTGTTACATATATTAGTAA[ATATATATATAT]AAACCATCTTTATTATATTGAGATAATTATATTAATGAATATTAATATTGAAGTTATCTGTTTACGCTTCTTT	CATTTTGTATGTGTATAAATGGGAGG	59.822	AAAGAAGCGTAAACAGATAACTTCAA	59.062	220
Araip.B01_3986	ATATATATATATATATATATATAT	AT(2*12)	19101759	24	ATCACAGAAAAGCGTTCATACAAA[ATATATATATATATATATATATAT]ACAACTGACAACTTTCCAGATACCTGGTTCATGTAGAAAACCCCTAAGCTGGTAC	ATCACAGAAAAGCGTTCATACAAA	60.063	GTACCAGCTTAGGGGTTTTCTACA	59.958	103
Araip.B01_3988	GAGAGAGAGAGAGA	GA(2*7)	19125576	14	ACAGAGAGCTCGAAGAAGCATGTTGACCTCGGGGAGG[GAGAGAGAGAGAGA]TCTCGAAGACACGACGACCGACCAAGAAACCTTTGCGACGGCGACGCCACGGGGTCAATGCTTTCTTCATGCAACGGCGACGAAAAGAGGAACGATGAGAGCTAAGAA	ACAGAGAGCTCGAAGAAGCATGT	61.952	TTCTTAGCTCTCATCGTTCCTCTT	60.044	159
Araip.B01_3998	TATATATATATA	TA(2*6)	19213550	12	CGAAAGGAATAAATAAGGTTTCCAAATTAGCTTTTATAAGCCGAGACAGC[TATATATATATA]TTTACTATCGACCTAACAAAATTTAATTGTGCACCAATTTCTTTTAATGCCTCAACT	CGAAAGGAATAAATAAGGTTTCCA	59.767	AGTTGAGGCATTAAAAGAAATTGG	59.912	119
Araip.B01_4007	CTCTCTCTCTCTCTCTCT	CT(2*9)	19280787	18	ATTATTTCCCACTCTCACATCAGGAATAATAATTAAAAAAATAAACG[CTCTCTCTCTCTCTCTCT]TGGTTAATATTTTTTTTTTGAAAATAAAAAGTTAATTTGGGTTGGCCTGCAGTGCTGCAGAGGAAGGTTAAACTCTGTGT	ATTATTTCCCACTCTCACATCAGG	60.589	ACACAGAGTTTAACCTTCCTCTGC	60.22	145
Araip.B01_4008	AGAGAGAGAGAGAGAGAG	AG(2*9)	19281065	18	GAAGAAAATCAAAACCTAGGACGAGTT[AGAGAGAGAGAGAGAGAG]GAGGGGTAGGTGTTGCAAAAATGTAGTAAAAGAGATGTTGAATGATGTTTGTATTCCACAAGTGC	GAAGAAAATCAAAACCTAGGACGA	60.007	GCACTTGTGGAATACAAACATCAT	60.176	110
Araip.B01_4009	TCTCTCTCTCTCTCTCTCTC	TC(2*10)	19281717	20	AAATTGGGAAAGAAAGAACCATCTCTTTCTTAAACAACTTTCCCACGTTAACCAAATCGAAAAGCATCTGAGGGGGAGTGCG[TCTCTCTCTCTCTCTCTCTC]CAAAGCAAATTACCCAGTAATGGAAA	AAATTGGGAAAGAAAGAACCATCT	60.537	TTTCCATTACTGGGTAATTTGCTT	60.125	128
Araip.B01_4014	AGAGAGAGAGAGAGAGAG	AG(2*9)	19309554	18	AATGCATCCATTCATTAATACAACATATACAACTTTCATATTCACAATTTTAGGTTTTAGATGTAGTTTT[AGAGAGAGAGAGAGAGAG]GCTCTCTCCTCTCTCTTAGGTTTTAGGATTAGGATTTCTCTTAGTTTATGGTTATTTCTCCAATTCCAAGTT	AATGCATCCATTCATTAATACAACA	59.554	AACTTGGAATTGGAGAAATAACCA	60.108	160
Araip.B01_4022	AATAATAATAATAATAATAATAATAATAATAATAATAATAATAATAATAATAATAATAATAATAAT	AAT(3*22)	19382497	66	ATATGCATTGATATGCCATTTTTGCTTTCATGTTCACAAAATAAA[AATAATAATAATAATAATAATAATAATAATAATAATAATAATAATAATAATAATAATAATAATAAT]ACAAATAAATAAATAAATAGGGGACAAAATTATCCCA	ATATGCATTGATATGCCATTTTTG	59.97	TGGGATAATTTTGTCCCCTATTTA	59.831	148
Araip.B01_4035	TATATATATATA	TA(2*6)	19533873	12	CAAAACAAAACTCAACTGCAAAAGCAAAACGAAGAAAGCAATCTCCGTATTTATATGAAATTATTTTTATATTTCTATCATTTATTATCAG[TATATATATATA]TTCTCTGTCCTGCCTTGGCTTCATAGGTCGAGCCTGGAGCTTGATATTTTGTAC	CAAAACAAAACTCAACTGCAAAAG	60.223	GTACAAAATATCAAGCTCCAGGCT	60.051	157
Araip.B01_4039	ATATATATATATAT	AT(2*7)	19586015	14	CGAACATTGAGAATAGAAAGCGTAGATAACAGAAAGCAAAATAGACA[ATATATATATATAT]AGAATTCCAACAAGTTATATAACAAACTCTAGTCTCGACTTGCGAAGCAAAGACCGGCTAGAAATATATACATCCCCAAAAGATAACCAAA	CGAACATTGAGAATAGAAAGCGTA	59.822	TTTGGTTATCTTTTGGGGATGTAT	59.861	152
Araip.B01_4040	ATATATATATATATATATATATAT	AT(2*12)	19586350	24	CCCTTTCAAGTAAATCTTCTTACCGTTTATATTGATAACATTTCTTGAAAAATAAGGTATTCTCACTAACTCAATTTTACAATTTTACCACCAACTAGATCATACATAC[ATATATATATATATATATATATAT]TCATTCACTAATCACATCAATCATCCA	CCCTTTCAAGTAAATCTTCTTACCG	60.674	TGGATGATTGATGTGATTAGTGAA	59.343	160
Araip.B01_4043	CTCTCTCTCTCT	CT(2*6)	19589430	12	TTAAAGTGAAACCATCGAAAACCTCATAATTTGAAAATGC[CTCTCTCTCTCT]CCATAAAAAATGTGTATTTTTTTAATTTTATTCGTATCACTTGTTAATATCATTTGTCTCTTCTTACCACTATTCA	TTAAAGTGAAACCATCGAAAACCT	60.256	TGAATAGTGGTAAGAAGAGACAAATGA	59.644	128
Araip.B01_4044	AGAAGAAGAAGAAGA	AGA(3*5)	19590198	15	AGAATAAGTGTAGGTGTGCGGAAGAGGAG[AGAAGAAGAAGAAGA]TGAAAATGAAGGTGAATGGTGAAGGTAAGGAGGATATGATATGAGTGAATTAAAGTATCTAAACAAGGATAAAGTAAGGGTAAGGGTAAAGATATGGGGTGGAGAAATG	AGAATAAGTGTAGGTGTGCGGAAG	60.904	CATTTCTCCACCCCATATCTTTAC	59.975	153
Araip.B01_4045	GGCGGCGGCGGCGGC	GGC(3*5)	19599881	15	AGAGGTAAAGGGAGATAGGAGCATCGGAGGGCCACCGCAGCCTAGATTGA[GGCGGCGGCGGCGGC]TCTCAAAGGAAGTTTTAGGGTTTACCTCAACG	AGAGGTAAAGGGAGATAGGAGCAT	60.014	CGTTGAGGTAAACCCTAAAACTTC	59.515	97
Araip.B01_4046	GAGAGAGAGAGAGA	GA(2*7)	19599929	14	GCTCTCAAAGGAAGTTTTAGGGTTTACCTCAACGG[GAGAGAGAGAGAGA]ATCAGCNCGGCAAAGTGCCAAAGTGAATCATTTTCTGATAATAGTGGGCGGTTATTTTT	GCTCTCAAAGGAAGTTTTAGGGTT	60.484	AAAAATAACCGCCCACTATTATCA	60	108
Araip.B01_4049	ATATATATATATATAT	AT(2*8)	19611957	16	AGCGTGTGAACTTTGTTATGGTTATTATTATGGTTATTATTATTATTGTTA[ATATATATATATATAT]TTTGCAAGTTATCAGAAATTTGTTGCTAAGGAAATTCGATCTGCTAGA	AGCGTGTGAACTTTGTTATGGTTA	59.992	TCTAGCAGATCGAATTTCCTTAGC	60.351	115
Araip.B01_4050	TTGTTGTTGTTGTTGTTGTTGTTGTTGTTGTTG	TTG(3*11)	19612706	33	TCGGTGATGTTGGTATTCTACTTGCGCGACGGTATTCTTTTTTACTATTA[TTGTTGTTGTTGTTGTTGTTGTTGTTGTTGTTG]TAGTCATTCTATTTTTGTTTAGGTGGAGTCATTTGCGCCGATATATAAGATA	TCGGTGATGTTGGTATTCTACTTG	60.288	TATCTTATATATCGGCGCAAATGA	59.857	135
Araip.B01_4052	AATAATAATAATAATAATAATAATAATAATAATAAT	AAT(3*12)	19624207	36	TCCCTATGTATTTAAATTTCGAGTATGATGTATAAAAATAGTATTTAATAAAATATTTGTTTATGAATTTTAAAATTAACAAATGTGTCAAGTTCTAA[AATAATAATAATAATAATAATAATAATAATAATAAT]AAAATTTTTAGTATATAATATTATGTACAGTACTTCTAAGAAAAATAATTCTAATCAGGAATACAATTTTACTGCGC	TCCCTATGTATTTAAATTTCGAGTATGA	59.642	GCGCAGTAAAATTGTATTCCTGAT	60.701	211
Araip.B01_4059	GTGTGTGTGTGTGT	GT(2*7)	19680502	14	AATATAATGGCATAAATTTCACCTAATTATAGTAAATATCTCTATTAAAAATATTTGCTAATTATTACCGTGTAAAATTA[GTGTGTGTGTGTGT]ATATATAAGGAGTAATAGTGAATTGTTACAATTATTTATCATTTAGAAAATTCGTACCTCAGA	AATATAATGGCATAAATTTCACCTAA	56.668	TCTGAGGTACGAATTTTCTAAATGA	58.461	157
Araip.B01_4062	ATATATATATATATATATAT	AT(2*10)	19724871	20	TGATAAGTTGCATCTGTAAGGTATTTTAGTATACACAATTATATACACGACAAAAAAAAATATTAAAAC[ATATATATATATATATATAT]AATAAATTAAAAAAGAAAAAGAAAAATAGTTTTTAAAAAATAAAGTATCTTTTTTGTCCCAACGTTTCAAT	TGATAAGTTGCATCTGTAAGGTATTT	57.595	ATTGAAACGTTGGGACAAAAA	59.348	160
Araip.B01_4072	AAAACAAAACAAAACAAAAC	AAAAC(5*4)	19799579	20	ACAAACAATGCAACAACCTAAATGCAAAT[AAAACAAAACAAAACAAAAC]AACCAAGGAAAACCAAAAGAGAAACCTTACCGTGCATTTGAATAT	ACAAACAATGCAACAACCTAAATG	60.198	ATATTCAAATGCACGGTAAGGTTT	60.034	94
Araip.B01_4073	ATATATATATAT	AT(2*6)	19799970	12	TTTTTGTCTTAATTTCTGTACTCC[ATATATATATAT]AAGCTAACTGGTTTGAACAATAATTAAGCTTACCATGAACAAGATTGAAAAGGCTTCCATTTGGCTGATAATCATAGATGACAAG	TTTTTGTCTTAATTTCTGTACTCCA	56.481	CTTGTCATCTATGATTATCAGCCA	58.299	121
Araip.B01_4074	TATATATATATATATATA	TA(2*9)	19804976	18	GCAAGCTGTGACTAGGTTTCTTTTGTACACAC[TATATATATATATATATA]GACACCTTGTTTATCTTGTATCTATAATCTCTTTTTCTTACCTTTACACTTTAGTTATCGTATGGGAACGCT	GCAAGCTGTGACTAGGTTTCTTTT	60.336	AGCGTTCCCATACGATAACTAAAG	59.949	122
Araip.B01_4075	CATCATCATCATCATCATCATCATCATCATCATCAT	CAT(3*12)	19806317	36	TTCTCCTTCCTTTTCATCATTTTCCTC[CATCATCATCATCATCATCATCATCATCATCATCAT]CGTCATCATCATCATCGTTATCGTCATTGTCGTCTTCTTCTTATACATATCATCGTTATCATTATCGCCGTTATTTTTATTGTCATT	TTCTCCTTCCTTTTCATCATTTTC	59.956	AATGACAATAAAAATAACGGCGAT	60.005	150
Araip.B01_4079	TATATATATATATATATATATATATA	TA(2*13)	19818114	26	ATTGGTAAGGATACACATACGGCTAAGTAAGCTTATAAACTGAATCTTCAATTAACCCAAGCTTTAACATAACC[TATATATATATATATATATATATATA]TTCTATATAAATTTTAGAATTCATACCTAGCTACCCAGAATTTCCTTTCACATT	ATTGGTAAGGATACACATACGGCT	60.051	AATGTGAAAGGAAATTCTGGGTAG	59.786	154
Araip.B01_4083	GAGAGAGAGAGAGAGAGAGAGAGAGAGAGAGAGA	GA(2*17)	19836735	34	AGTGTTAGATTGAGAGTGGAAGGCGAGAGGGT[GAGAGAGAGAGAGAGAGAGAGAGAGAGAGAGAGA]TTCAAAATGAGGGGAAAGAGGGTTCACAGTTCGAATTTAG	AGTGTTAGATTGAGAGTGGAAGGC	60.188	CTAAATTCGAACTGTGAACCCTCT	60.057	106
Araip.B01_4084	TATATATATATATATATATATA	TA(2*11)	19844752	22	TTGATTAACCAATATCCAAATCCTAGTTTGTAAAAATTCACTCAATTTTTTTCTTTTTTTTTCTTTTTATTTTTTTCTATTTCTTTCCT[TATATATATATATATATATATA]TTAATTAGCACATAGATCAACTAGTGGTCCTTCTCCAATTTTGGTTAT	TTGATTAACCAATATCCAAATCCT	57.938	ATAACCAAAATTGGAGAAGGACC	59.622	159
Araip.B01_4090	AAGAAGAAGAAGAAGAAG	AAG(3*6)	19851864	18	TCATCGTTGTCAACTTCCTTTTTTTCTTCTTTATCTTCTTATTCTTGTTTTACCTTCTCATAATTTTTCTCATT[AAGAAGAAGAAGAAGAAG]TAAAAAATATTACAGTAAAACCTAAAGAAGGAGAAGAAGAAATAAAAAAACACAGCAACAACAACAGA	TCATCGTTGTCAACTTCCTTTTT	60.028	TCTGTTGTTGTTGCTGTGTTTTT	59.745	160
Araip.B01_4093	ATTTTATTTTATTTTATTTT	ATTTT(5*4)	19869193	20	TTTTCAGTTTGCTTTTATTTTATTCTCTTTTTTTTCAAA[ATTTTATTTTATTTTATTTT]CTATTTATTTTATTTTATTCTATTTTAATTTCGGTTACTTTTAAATAATAAAAAATATAATTCATATCAATTCCATTTTCTCCATC	TTTTCAGTTTGCTTTTATTTTATTCTC	57.899	GATGGAGAAAATGGAATTGATATG	58.757	145
Araip.B01_4098	ATGATGATGATGATG	ATG(3*5)	19901237	15	TACCGAAACTTATTAAATGCGACACAGAAAAATTTTTTTAATTTTGACAAAGAAATTTTTTAATTGTAACACAGAAATTGTGTGATATTGAACTAAGAAAAAAATATGACA[ATGATGATGATGATG]GAAAAAATGACATGGTAAATTGGTGATGA	TACCGAAACTTATTAAATGCGACA	59.929	TCATCACCAATTTACCATGTCATT	60.352	155
Araip.B01_4101	CTCTCTCTCTCT	CT(2*6)	19911585	12	ACAGGATCTCCACCTACTCCAC[CTCTCTCTCTCT]TCTTCACCCATTCACCAATCACCTCAATACCTCTTCCCCAAAAACCCCTCACCTATCAAATCCCACCATTCTCTTGACCACTCACATCCATCCTTCATAAAAGCCCACTTAC	ACAGGATCTCCACCTACTCCAC	59.486	GTAAGTGGGCTTTTATGAAGGATG	60.245	146
Araip.B01_4105	TGTGTGTGTGTGTG	TG(2*7)	19948863	14	CTATTTCAGCATGAAGCTGTGTTTA[TGTGTGTGTGTGTG]CTGGAAATGGGTTCATTAATGAACCATATATATGTTGGGCTTGGGCCCGGTCCAACCCGTTAGCGTTTTTAGCCCGTTTGGCCCAACTTCGGGCCAAAATTTTAAAA	CTATTTCAGCATGAAGCTGTGTTT	59.854	TTTTAAAATTTTGGCCCGAAG	60.279	146
Araip.B01_4106	TGTGTGTGTGTGTGTGTGTGTG	TG(2*11)	19960898	22	TCCTCTTCTCCCTTTTCTATTTCAGCATGAAGTTGTGTTTA[TGTGTGTGTGTGTGTGTGTGTG]CTGGAAATGGGTTCATTAATGAACCTTATATATGTTGGGCTTGGACCCGGTCCAACCTGTTAGCGTTTTTAGCCCGACTTTTAAAATTAACG	TCCTCTTCTCCCTTTTCTATTTCA	59.747	CGTTAATTTTAAAAGTCGGGCTAA	59.934	155
Araip.B01_4108	TGTGTGTGTGTG	TG(2*6)	19963317	12	CCTCTCCTCTCTTTCCTTTCTTTTCTTTCTTCCTTTTTGCTCTC[TGTGTGTGTGTG]TATTGTGTGTGTTGTGCTGAGGAGAAAGATGGCTAGGGTTTCATTTGGGGCAAAGGAAAAATTGTGTGTTAATTAGGGTTAGGGTTGGTGTATGA	CCTCTCCTCTCTTTCCTTTCTTTT	59.903	TCATACACCAACCCTAACCCTAAT	59.907	151
Araip.B01_4118	TCTCTCTCTCTCTC	TC(2*7)	20042011	14	GGGTAGCTCCTCTCGAATCTG[TCTCTCTCTCTCTC]ATGTGCGACACGACGGCGGCATTCAACGGTAGGGAGGATGACTTTCCGTAGCTCTGAAGGTGGCAATAGTT	GGGTAGCTCCTCTCGAATCTGT	61.122	AACTATTGCCACCTTCAGAGCTAC	60.204	106
Araip.B01_4121	AATAATAATAATAATAATAAT	AAT(3*7)	20091320	21	ATTGGCAATGTTATTTTTATGCTGCAAAAAAA[AATAATAATAATAATAATAAT]AAAAATAAAAAAATATTTCAAATAATTAAGTAATTAGATAAATAAATAAGGAGACAAAATTACCCCAATGATA	ATTGGCAATGTTATTTTTATGCTG	59.36	TATCATTGGGGTAATTTTGTCTCC	60.296	126
Araip.B01_4122	CTTCTTCTTCTTCTTCTT	CTT(3*6)	20098196	18	GTTCTGTTTCATACATGCACTTCCTTATTTAATAAAAAAAAAAGATCTCCAACACCTTTTATTCTTTAGCTTGCTTTTC[CTTCTTCTTCTTCTTCTT]TTTCTCTTCTTCTTGGGTTCCCTCCTGTGGATTGCTTGTATCTCCTTGCTCTCT	GTTCTGTTTCATACATGCACTTCC	59.94	AGAGAGCAAGGAGATACAAGCAAT	59.946	151
Araip.B01_4123	CTCTCTCTCTCT	CT(2*6)	20109137	12	ACTGAGTTGCTGAGGAGAGGAAGCTGCAACTTAGGCCACAAATCCATC[CTCTCTCTCTCT]CGTGCAAAGGGGTGGGGAGTGTGGTTTGGTTTTGGGTCGGTTAGGGGCATGGATCTTTTGTTCTGAACCTGGGTT	ACTGAGTTGCTGAGGAGAGGAAG	61.452	AACCCAGGTTCAGAACAAAAGAT	60.261	135
Araip.B01_4124	AATAATAATAATAATAATAAT	AAT(3*7)	20115464	21	TTAATCATAATAATCGTGACCGTGTACTAATAATAATGTAAATAATAATACTAAAAAAGAAATTACA[AATAATAATAATAATAATAAT]TACCTATATTGACATATTCAAAAAATTTCAGTGCATGCATGGCATCAAAATTCAAAGTACACAT	TTAATCATAATAATCGTGACCGTG	58.048	ATGTGTACTTTGAATTTTGATGCC	59.336	152
Araip.B01_4125	CTTCTTCTTCTTCTT	CTT(3*5)	20116184	15	AAGGAACTCTCTCAAAATCTCAGAAAGAAGAACAA[CTTCTTCTTCTTCTT]CACTTTTACTCTTCTCTTCTCAAAATGTTTCATCGCATCCGAACTCTTTTTATAATTGA	AAGGAACTCTCTCAAAATCTCAGAA	59.122	TCAATTATAAAAAGAGTTCGGATGC	59.898	109
Araip.B01_4127	AACAACAACAACAACAAC	AAC(3*6)	20124149	18	TCCTCAAATCTTTATTCAACACCATGAAGAACACA[AACAACAACAACAACAAC]ACAAAACTCATCCTCCTCCACCCTTACATCCAGAAACAAGGAAGCT	TCCTCAAATCTTTATTCAACACCA	59.878	AGCTTCCTTGTTTCTGGATGTAAG	60.178	99
Araip.B01_4128	ATTTTATTTTATTTTATTTT	ATTTT(5*4)	20126964	20	CCCCCTTTAAATCTGACGGTAATATATTATCTTATATTAATTAAATTAAAATTTACTANNNNNNNNNNNNNNNNNNNNNNNNNNNNNNNNNTCTGACAATAATTTTAA[ATTTTATTTTATTTTATTTT]TTGAATCTGTTAGAACCCGATTTACTAGTCA	CCCCCTTTAAATCTGACGGTAATA	61.475	TGACTAGTAAATCGGGTTCTAACAGA	59.651	159
Araip.B01_4130	TATATATATATA	TA(2*6)	20140302	12	CGAAATACCAAACGAAAATAGAGTTTAAAATAATAGCATAAAATTGTCCTAAGAAAAAAAAGTG[TATATATATATA]TCATAATCCTAACGTTGCATTTCTAAACAAA	CGAAATACCAAACGAAAATAGAGTT	59.109	TTTGTTTAGAAATGCAACGTTAGG	59.627	107
Araip.B01_4132	TATATATATATATATA	TA(2*8)	20148622	16	CTAAGCAAATGAAAGGATTGTGTG[TATATATATATATATA]AAGAATAAAATACAACAATTGTCTTGGAATCTGAATGATGATGCACAAAAAGTAGCAAACCATCAAGATGATGA	CTAAGCAAATGAAAGGATTGTGTG	60.056	TCATCATCTTGATGGTTTGCTACT	60.028	114
Araip.B01_4135	AAAAGAAAAGAAAAGAAAAG	AAAAG(5*4)	20184756	20	CACTCATGCATTCATTATTTGAAACATATGCATCTCTTTTTGTTGAGAAAAGAGAAATTTAGATGTACATACTTTGTTAAAAAAAGAGAAAAA[AAAAGAAAAGAAAAGAAAAG]AAAGAAATGATAATAAGAATGTAAATAAAGAGTGCATATGTGGGTGA	CACTCATGCATTCATTATTTGAAAC	59.8	TCACCCACATATGCACTCTTTATT	59.799	160
Araip.B01_4136	CTTCTTCTTCTTCTTCTT	CTT(3*6)	20200017	18	ACCCTAGCATTCAAATTAGGGAAGCCATTGCTCGCCTTCGCTGTCGCCCTCGTCTCGCACTGCCACCCGCGTTCTTGCCGCTGCTCCACGACCCTCACCGCCCGCCG[CTTCTTCTTCTTCTTCTT]CCATTCTGCTTTTGCTTTGATTATGTTGTT	ACCCTAGCATTCAAATTAGGGAAG	60.981	AACAACATAATCAAAGCAAAAGCA	60.064	155
Araip.B01_4138	TCAATTCAATTCAATTCAAT	TCAAT(5*4)	20207882	20	CAAATTCAAATAACTCTGCCAACAATTTACATATTA[TCAATTCAATTCAATTCAAT]TCAGTACACCTCCTTCCATTTAATTCAATT	CAAATTCAAATAACTCTGCCAACA	60.385	AATTGAATTAAATGGAAGGAGGTG	59.644	86
Araip.B01_4144	TCTCTCTCTCTCTCTC	TC(2*8)	20231712	16	CCTTTATCCTACAATTCCAAAACGAGTCCAACCAAAATTTTCATATCAAACCTTA[TCTCTCTCTCTCTCTC]ACACATTATGATCATTATTTAGTTTTAATATTTTTATCTAATTTTGAAATACATTAAATATGTAACTATATTCCTTTGGTTTTGAATT	CCTTTATCCTACAATTCCAAAACG	60.119	AATTCAAAACCAAAGGAATATAGTTACA	58.907	159
Araip.B01_4145	TCTCTCTCTCTC	TC(2*6)	20231916	12	TCAGAACTCAATTATTCCAACCAACCAACTTGAAAATTTAAAATCACAAGGAGTCCAACCAAAATTTAGCATTAAAAAACA[TCTCTCTCTCTC]GTTTAGCCGTCCCAACTAGTAACTGCCAACTATTTCTCTCTCTTCTTTAGTCAACCGTCC	TCAGAACTCAATTATTCCAACCAA	59.878	GGACGGTTGACTAAAGAAGAGAGA	60.286	153
Araip.B01_4146	AGAAGAAGAAGAAGA	AGA(3*5)	20233929	15	GATTGATAAAGTAGCGTCGGAGTTAACGGC[AGAAGAAGAAGAAGA]AGCGTTAAAGTGTTGGTGCTGAGTCTGAGAGAGAAGCCTTATGAGCTTCTCAACGCTCTCTA	GATTGATAAAGTAGCGTCGGAGTT	60.051	TAGAGAGCGTTGAGAAGCTCATAA	59.834	107
Araip.B01_4152	ATATATATATATATATATATAT	AT(2*11)	20310672	22	GGAATTGGGTACACACTCATGTATTAATCATGTGTAAACCATATGCATTGATGTTTTGTATATATTTTAGTTTGAAAAAGAAAAAAATGAGAAAAAAAAGAAAAGA[ATATATATATATATATATATAT]AAAGAAAAGAAAAAGAAGAGAGTGCATGAGTG	GGAATTGGGTACACACTCATGTAT	59.072	CACTCATGCACTCTCTTCTTTTTC	59.586	160
Araip.B01_4154	TATATATATATATATATATATA	TA(2*11)	20318798	22	CATTTCCAAACTCTAGTGGTTTCT[TATATATATATATATATATATA]TTGTTAGCTATTGATTATGTTTCTAAATGGATGGAAGCAATTCCTACTCGTAC	CATTTCCAAACTCTAGTGGTTTCTT	59.189	GTACGAGTAGGAATTGCTTCCATC	60.378	99
Araip.B01_4159	TATTTATTTATTTATTTATTTATTTATTTATTTATTTATTTATT	TATT(4*11)	20329051	44	AACATTAGGGTAATTTTGTCCCC[TATTTATTTATTTATTTATTTATTTATTTATTTATTTATTTATT]TGAATAGTGTTTTTTTATATTATAAAAGTGAACATGACATATCAATGCACATGGATTTTCAATTTTCTGGTCTCAC	AACATTAGGGTAATTTTGTCCCCT	60.221	GTGAGACCAGAAAATTGAAAATCC	60.218	143
Araip.B01_4163	GAGAGAGAGAGAGAGAGAGA	GA(2*10)	20358188	20	CCTCTGGTTGACGAGAAGAGTTCGGCGACGGCGGAGGCGGTGGCTGCTGTTGCTGCTGGTTGAAAGGGAGGGGCTACTGGCT[GAGAGAGAGAGAGAGAGAGA]GGGGGGTAGTTTGGGTGCGTCAGTAACGAAAAAGACTCGAGATAAGGTGGGAT	CCTCTGGTTGACGAGAAGAGTT	59.916	ATCCCACCTTATCTCGAGTCTTTT	60.686	155
Araip.B01_4164	TGATGATGATGATGATGA	TGA(3*6)	20359066	18	GAGGAGGAGGAAGAGGAGAAGATGG[TGATGATGATGATGATGA]CGATGACGATAACAAATGAGGAGGAGGAAAAAGAAGAAGGAGGAGGAGAAGAAGAGAAACGCACGTACATACGTACGCACGAAGAAAAAAAAGTGCAAAATGACTTGATTGA	GAGGAGGAGGAAGAGGAGAAGAT	60.681	TCAATCAAGTCATTTTGCACTTTT	60.043	155
Araip.B01_4168	CAACAACAACAACAA	CAA(3*5)	20379387	15	AAAAACAACAGCATAATCAGGG[CAACAACAACAACAA]AGAAAAACATAGAAACTAACATTAAACAACAAATAAAGAACAATAGAATATAATAATTTTAATTCCTTCGAAGACACTTT	AAAAACAACAGCATAATCAGGG	58.188	AAAGTGTCTTCGAAGGAATTAAAA	57.704	117
Araip.B01_4169	GAGAGAGAGAGAGAGAGAGAGAGAGA	GA(2*13)	20399387	26	CGAAGAGGCATGTTGACCTTAGGGG[GAGAGAGAGAGAGAGAGAGAGAGAGA]GCTCAGAGACACGATGATCGACCGAGCAACCTTCGCGACGGCGATGCCACGAAGTCAATGCTTTCTTCGTGCAACGACGACGAGAAGAGGAACGATGAGAACTGAAAAG	CGAAGAGGCATGTTGACCTTAG	61.151	CTTTTCAGTTCTCATCGTTCCTCT	60.286	160
Araip.B01_4174	TATATATATATATATATA	TA(2*9)	20425346	18	TGGAGAGAAAAGAAAGATTTTATTGACTAAGTGAGTAATT[TATATATATATATATATA]CAAGTGAGCTAAGAGCCTAGCTAATTGCTATACAGTAGAAAGAATGACTAATTAATTGCTAACTAATTAAGTTTGGTATCCATAACACAAAGTATGCGTGT	TGGAGAGAAAAGAAAGATTTTATTGA	58.945	ACACGCATACTTTGTGTTATGGAT	59.734	159
Araip.B01_4175	TTTTATTTTATTTTATTTTATTTTA	TTTTA(5*5)	20431319	25	TCAGGAATCTCAATTCACAAGTTTATTTTCAAGTGTTGCAGCTTATCTGCACCTATGAGAAGTGAATTCACCTGACCCATAAGCTCGTCAAGATTCTTCCCCC[TTTTATTTTATTTTATTTTATTTTA]TAGATTTTGGTGAAATTCTTCCTCTTTT	TCAGGAATCTCAATTCACAAGTTT	59.177	AAAAGAGGAAGAATTTCACCAAAA	59.559	156
Araip.B01_4177	AAGATAAGATAAGATAAGAT	AAGAT(5*4)	20455242	20	CAAAGCCTAGAAAGATAAAGGCAGTTTCCCTTAAAGATAAGATGACTTCACTCA[AAGATAAGATAAGATAAGAT]AACTATCTTATCTCCAGAAAGGTCGTCACTCCACACTACT	CAAAGCCTAGAAAGATAAAGGCAG	59.944	AGTAGTGTGGAGTGACGACCTTTC	60.976	114
Araip.B01_4183	ATAATAATAATAATAATAATA	ATA(3*7)	20491514	21	TCAAAATTACTGAATGTGCCAAGTTCT[ATAATAATAATAATAATAATA]AAATTTTTAGTATATGATACTATGTACAGTATTTTTTAGAAAAATAATCAAAAAAATAATTTTACTATGCTTATACTTCTACTCATTTTACTATTATTATTTGTCTTTAAAGAAAATGGCAAAGACATATAGTGAAGATG	TCAAAATTACTGAATGTGCCAAGT	59.939	CATCTTCACTATATGTCTTTGCCA	58.347	188
Araip.B01_4184	ATAATAATAATAATAATAATA	ATA(3*7)	20492209	21	TTCAAAATTACTAAATGTGTCAAGTTCT[ATAATAATAATAATAATAATA]AAATTTTTAGTATATGATACTATGTACAGTATTTTTTAGAAAAATATTTTCAATCAAGAAAATAATTTTACTACGCAAATACTTTTACTCATTTT	TTCAAAATTACTAAATGTGTCAAGTTC	57.243	AAAATGAGTAAAAGTATTTGCGTAG	55.536	144
Araip.B01_4190	TCTCTCTCTCTCTC	TC(2*7)	20504996	14	TTCACTAGCAACACTTTCAGGTT[TCTCTCTCTCTCTC]AAAAACTTTTTCTTTTTTTGTTGGTTTAGGAGATTATGTTTGTGAGCATAATGATTATATTGAGAGACAGAATTTTGTGGAATACTCAATTTTTTATTTATTTATTGTCACAGGCTGCTCTC	TTCACTAGCAACACTTTCAGGTTT	59.407	GAGAGCAGCCTGTGACAATAAATA	59.819	159
Araip.B01_4193	GAAGAAGAAGAAGAAGAAGAAGAA	GAA(3*8)	20513703	24	GTAAACGAGCGTGAGAAGAAAAAGCGTGGG[GAAGAAGAAGAAGAAGAAGAAGAA]GCATTGGGCAAGAGCGATTTTGTGTGTGTTGGACGCGTGTATTTCACGTTTCATTAATGGTATTGG	GTAAACGAGCGTGAGAAGAAAAAG	60.764	CCAATACCATTAATGAAACGTGAA	60.006	120
Araip.B01_4196	TATATATATATA	TA(2*6)	20523176	12	TGATTTATTATGAAACATGAAGAGAAGATAAATTTCACATGTCACAAAATTTGTCATGTAATAAACTCTT[TATATATATATA]ATAAAAGAGCATTTAANNNNNNNNNNNNATTATCTAATAAACTATTATACATTACACATGGTACAAAAATGAAAA	TGATTTATTATGAAACATGAAGAGAAGA	58.791	TTTTCATTTTTGTACCATGTGTAATG	59.196	157
Araip.B01_4198	ATATATATATATATATAT	AT(2*9)	20540419	18	AAAAGGCCAAGAATACAGTGAAACTAGCTCCTGACTCAGCCTGCGAAGCCAAGGCTGGTCGAAGA[ATATATATATATATATAT]ACCCAAAATACAGAAACAAGTCCCTAGCTCTCCTATAACC	AAAAGGCCAAGAATACAGTGAAAC	59.945	GGTTATAGGAGAGCTAGGGACTTG	58.919	123
Araip.B01_4204	CTCTCTCTCTCT	CT(2*6)	20551946	12	GAGTGATGACGAAGGCCCTACGTTTGGC[CTCTCTCTCTCT]TCGGCATTGCTCTCCCCCGGTGACCCTCTTGCGTGCGACGCGACGCGATAGGGACTGGGTGCTACTCCT	GAGTGATGACGAAGGCCCTA	60.218	AGGAGTAGCACCCAGTCCCTAT	60.389	109
Araip.B01_4207	CTCTCTCTCTCT	CT(2*6)	20567829	12	GAGTGACGACGAAGGCCCTACGTTCGGC[CTCTCTCTCTCT]TCGGCGTCGCTCTCCCCCGGTGATCTTCCTGCGTGCGACGCAACGCGACAGGTACTGGGTGCTACTCCT	GAGTGACGACGAAGGCCCTA	62.662	AGGAGTAGCACCCAGTACCTGTC	60.953	109
Araip.B01_4208	TCTCTCTCTCTC	TC(2*6)	20572431	12	CTCAGACCACATCTCTCCAGTCTCCGATGCGA[TCTCTCTCTCTC]TTCCACTGATGTTGACGATGACGGCAAGGATAGAAGC	CTCAGACCACATCTCTCCAGTCT	59.925	GCTTCTATCCTTGCCGTCATC	61.106	81
Araip.B01_4211	TATATATATATA	TA(2*6)	20599091	12	TCACAGTTCTTACCCCTTTTCTTCCTCCCCTTCAGATGGAGATCGGAGTCTTGTTTTATGAGATGGACCCTCCC[TATATATATATA]AGGATATTGTACAGCATAGGTTTTATGTAGTAGGTGCGGAG	TCACAGTTCTTACCCCTTTTCTTC	60.037	CTCCGCACCTACTACATAAAACCT	59.977	127
Araip.B01_4212	TTATTATTATTATTA	TTA(3*5)	20601951	15	GAGTTTAGAATTGCTAATGCTTCGTTATATATCTTTTAATTCCTAAGTTACTAATGTCATTTATGTTAATAACTCATATATATTTAACC[TTATTATTATTATTA]TTGACTGAAAGAAAAAAAAAGAAGGAAAAGAAACATGGAATCACAT	GAGTTTAGAATTGCTAATGCTTCG	58.719	ATGTGATTCCATGTTTCTTTTCCT	60.115	150
Araip.B01_4215	CTCTCTCTCTCTCTCTCTCTCTCTCTCTCTCT	CT(2*16)	20609200	32	GAGTCTACATTGCGAGAGAAGTCAAG[CTCTCTCTCTCTCTCTCTCTCTCTCTCTCTCT]CATTTTATTTATTATTATTTTTCTTAATTTTTCTGTTTGGTTGTTCAGAAAGTTCCTT	GAGTCTACATTGCGAGAGAAGTCA	60.082	AAGGAACTTTCTGAACAACCAAAC	59.954	116
Araip.B01_4216	TGTGTGTGTGTG	TG(2*6)	20611392	12	TGATTAGTGGGGCCTTATACAGTTGTATACACACACATTCATACATGGGATTTTAATGTTAGGCACGTGCACTAAAATATGTA[TGTGTGTGTGTG]AGACTCTGCTTAAAGTCCAAAACAATGGACATCATTAATTTGCTCATTTG	TGATTAGTGGGGCCTTATACAGTT	60.145	CAAATGAGCAAATTAATGATGTCC	59.753	145
Araip.B01_4218	TCTTCTTCTTCTTCTTCT	TCT(3*6)	20642313	18	ACCCGGTATGAGTAGAATTAGCTGAAGCTGCTGGTTCCTCCCTTTCAGAGGTTATTTCCTCC[TCTTCTTCTTCTTCTTCT]ACAAGGTTGACCATGGATATTACTGAAAAGTCTGCTTCATAATCTTCTTCGGACCATT	ACCCGGTATGAGTAGAATTAGCTG	59.945	AATGGTCCGAAGAAGATTATGAAG	59.874	138
Araip.B01_4219	ATCATCATCATCATC	ATC(3*5)	20643452	15	GCTTGCAGTGACCTCTTCTTTTTTTTGTTCCTCTGCCGCCTAGCATA[ATCATCATCATCATC]ATTGTCACTCCATTGGTTAGTACAGTCATAGTCAAAATCACACATGGAGG	GCTTGCAGTGACCTCTTCTTTT	60.061	CCTCCATGTGTGATTTTGACTATG	60.642	112
Araip.B01_4223	TAATAATAATAATAATAA	TAA(3*6)	20650345	18	GTTAATATAAACGGTGCCAGTTCGCAGAGCTTGTCT[TAATAATAATAATAATAA]ATCATTTGTTCAATTTAAAGTGTGAAAGTTGCGGACGTAGAGGTAATGTGTAAGAACGGCCAAAAAAACAATGAATCTGCGGATATCT	GTTAATATAAACGGTGCCAGTTCG	60.928	AGATATCCGCAGATTCATTGTTTT	60.221	142
Araip.B01_4224	TTTTATTTTATTTTATTTTA	TTTTA(5*4)	20651445	20	ATCCAATTATGACAATCACAAAAAATTGTTATATTATTTTGTTAGAAACTT[TTTTATTTTATTTTATTTTA]ATTTGTGTATTAAAAATTTTGTGTATATATTGATTATATTAAATTTGTGTTTAAAAAATAGGAGGCGTTTTACTAAATGAGAAT	ATCCAATTATGACAATCACAAAAA	57.521	ATTCTCATTTAGTAAAACGCCTCC	59.153	155
Araip.B01_4227	TCTCTCTCTCTCTCTCTCTCTCTCTCTCTCTCTCTCTCTC	TC(2*20)	20672204	40	GCAAAATGCTTCTTCTCACTTCTATAAACTCTCTCTATTCTTTTCT[TCTCTCTCTCTCTCTCTCTCTCTCTCTCTCTCTCTCTCTC]ATCTTTCTGTCGCTATGAACCTGCCACTGTTGCCACCACTGGAGCTGTCGCTACTACACGTTGT	GCAAAATGCTTCTTCTCACTTCTA	59.249	ACAACGTGTAGTAGCGACAGCTC	60.912	150
Araip.B01_4228	GAAGAAGAAGAAGAA	GAA(3*5)	20676772	15	ACCTTAGGGTAGATGACGAGACACAACCACTAGAGGACAACGATGTTCAAGAAGAAAAAGTGTTCGATAGAAAC[GAAGAAGAAGAAGAA]GACGAATTTGATAATCAGGAAATTACTTCGGAAGAGGAGGATAATG	ACCTTAGGGTAGATGACGAGACAC	59.956	CATTATCCTCCTCTTCCGAAGTAA	59.988	135
Araip.B01_4231	AGAGAGAGAGAG	AG(2*6)	20686930	12	ATGTGGCACTCAATCTAGTGTTGTTGCAACTGTAAGTGATGGTGGTGATGGTGAGTTGGATGTGAAATATNNNNNNNNNNNNN[AGAGAGAGAGAG]AAAGAGAAAAGGGTAATTTGGAATTTTTGG	ATGTGGCACTCAATCTAGTGTTGT	59.992	CCAAAAATTCCAAATTACCCTTTT	60.597	125
Araip.B01_4233	GAGAGAGAGAGAGAGAGAGAGAGA	GA(2*12)	20693935	24	TTTGTTTCATTACTGCATTCGTCTCTCTTCTTCATCTTCTTCTTCACTCTCACTGGCTGC[GAGAGAGAGAGAGAGAGAGAGAGA]CAGAGAGAAAAAAAAAAGTATGCAGAATAAGTGATGAAAATGGCTCTTCAC	TTTGTTTCATTACTGCATTCGTCT	60.063	GTGAAGAGCCATTTTCATCACTTA	59.672	135
Araip.B01_4237	CTCTCTCTCTCTCTCT	CT(2*8)	20714166	16	CTTCTCCTCTCACCTAATCCTCAAATCC[CTCTCTCTCTCTCTCT]TTCTTTTCCAATCCAATGAGCCATTCTCTCCTCTTTTTGCTCTCAG	CTTCTCCTCTCACCTAATCCTCAA	60.247	CTGAGAGCAAAAAGAGGAGAGAAT	59.693	90
[truncated: 4,260 more rows]

## Sheet: 2B
SSR_ID	SSR	MOTIF(REPEATS)	position_in_sequence	SSR_length	PCR_PRODUCT	Primer_F	TM_F	Primer_R	TM_R	PCR_LENGTH
[truncated: 5,548 more rows]

## Sheet: 3B
SSR_ID	SSR	MOTIF(REPEATS)	position_in_sequence	SSR_length	PCR_PRODUCT	Primer_F	TM_F	Primer_R	TM_R	PCR_LENGTH
[truncated: 7,343 more rows]

## Sheet: 4B
SSR_ID	SSR	MOTIF(REPEATS)	position_in_sequence	SSR_length	PCR_PRODUCT	Primer_F	TM_F	Primer_R	TM_R	PCR_LENGTH
[truncated: 5,898 more rows]

[truncated: 7 more sheets: 5B, 6B, 7B, 8B, 9B, 10B, B-unclassfied]
