# Supplementary material for: Genome-Wide Discovery of Microsatellite Markers from Diploid Progenitor Species, Arachis duranensis and A. ipaensis, and Their Application in Cultivated Peanut (A. hypogaea)
Source: Front Plant Sci. 2017 Jul 18;8:1209. doi: 10.3389/fpls.2017.01209 (PMC5513918; doi:10.3389/fpls.2017.01209)
Supplement: Supplementary file 3 [file Table_3.XLSX]

## Sheet: AA
Supplementary Table S3 SSR markers for fine mapping for QTLs qF2TSWV5 and qF2LS6.
SSR_ID	SSR	MOTIF(REPEATS)	position_in_sequence	SSR_length	PCR_PRODUCT	Primer_F	TM_F	Primer_R	TM_R	PCR_LENGTH
Aradu.A04_43370	TATATATATATATATATATA	TA(2*10)	3484551	20	GATTGGTTGGAAGATAGGCAAAGTTGCTTTCTTGT[TATATATATATATATATATA]TGGTGAAAGAGATAGACAAGTTTCTTAAGTAAGATTAGTCAAATTACTAATAGGGAAAATAGAGTGACAAATATGATTAATAATAAGACAAAAGGTTGATGTATAATTATTTAATCTCCAGATGCAGTTTAATTAGTTGACA	GATTGGTTGGAAGATAGGCAAAGT	61.814	TGTCAACTAATTAAACTGCATCTGGA	61.191	197
Aradu.A04_43372	AAATAAAATAAAATAAAATA	AAATA(5*4)	3491606	20	AAATATTGATGGGCATGTTGAAGAACAAATTTAATGCTACAAGGGGAAATTAAAATTAAAATTAAAATTG[AAATAAAATAAAATAAAATA]AAATCAGGCGTGGCAGAAAAATAATGAGAAT	AAATATTGATGGGCATGTTGAAGAA	62.736	ATTCTCATTATTTTTCTGCCACGC	62.655	121
Aradu.A04_43374	ATATATATATATATAT	AT(2*8)	3499283	16	CAATGGCAGAGGCAAAATCTATCTCGACGAGA[ATATATATATATATAT]TTGAGAAATAATTTTCCTATATTGTTTCAATACTACTTATATATTTGAGTGTATATTAGATTTTAATGTGATTTTCATTATTCAAATAGTATCATGCATATCACTTTGTATATTTAATTTTATTCATTTATTTGTGTGCCAATGCAAAAA	CAATGGCAGAGGCAAAATCTATCT	62.828	TTTTTGCATTGGCACACAAATAAA	63.373	198
Aradu.A04_43376	ATATATATATATATATATAT	AT(2*10)	3509291	20	AGCATTTATGCATCACATTAAGAGGATAGGATCGTAATTTACTTCATTCCCTTTATATATATAC[ATATATATATATATATATAT]GATTAATTATCCATATCAGTATCCAAAAATTTTAAAAATGAACATTTTATTTCCCAAAAAAAATTAATATACAAATCAATTTTCAATATTTTTTTCTGTTAGACATAACAATTCTCTGTCCAAAAATAAAA	AGCATTTATGCATCACATTAAGAGG	60.705	TTTTATTTTTGGACAGAGAATTGTTATG	60.062	215
Aradu.A04_43379	GAAGAAGAAGAAGAA	GAA(3*5)	3519381	15	GTTGATCGCAAAATTGGAACTTGTGAAGTGGGGTTGTGGAAAGTGAGATCACCGCCAAATGGTGGGTGAAGAGGTT[GAAGAAGAAGAAGAA]CAAGTGCAGCTGAAGAACCAGTTGCGTATCGTTA	GTTGATCGCAAAATTGGAACTTGT	63.45	TAACGATACGCAACTGGTTCTTCA	62.969	125
Aradu.A04_43380	CTTCTTCTTCTTCTT	CTT(3*5)	3520296	15	ACCCCTCATTCGTTTGTCATACACGCGCTATATATAACGTGCTGCAACTTAAAGCTTTGTTTAATGTAAATCTTCTGTTGCAACGCAAACCTCCTC[CTTCTTCTTCTTCTT]TTTCTCTGCTCGCAATCTTACTTATTGATTTGCCTTCGTCGTTCT	ACCCCTCATTCGTTTGTCATACAC	63.343	AGAACGACGAAGGCAAATCAATAA	63.138	156
Aradu.A04_43384	CGATCCGATCCGATCCGATC	CGATC(5*4)	3525091	20	GGTTTTAAGGGAAAAAGTCATCCGATTCGAACGCTTAATTTATGTGCGGTGCGGTTTAGATTGGATGAACTTTTTTTGGAATTT[CGATCCGATCCGATCCGATC]CGATTACAAGCGGTTGAGATCGGTTTGAATTTGC	GGTTTTAAGGGAAAAAGTCATCCG	63.08	GCAAATTCAAACCGATCTCAACC	63.957	138
Aradu.A04_43385	AAGAAGAAGAAGAAGAAG	AAG(3*6)	3536272	18	AAAACGAATAATGAATAATCATGTTGAATAATTGAATCAGAAAAAAGAAAGAAAGAGAGAAAAATTCAA[AAGAAGAAGAAGAAGAAG]AAAGCAACGCTGCATCAGCAGCACCATTATTTTTTTTTTCCATTTCCCCAAGTTGAACAGAGAA	AAAACGAATAATGAATAATCATGTTGAA	60.233	TTCTCTGTTCAACTTGGGGAAAT	61.188	151
Aradu.A04_43386	ATAATAATAATAATAATAATA	ATA(3*7)	3541641	21	CATGATGTGGATCTATGTTGGCATTCCGTTTCATGTAACCATAATAACCTT[ATAATAATAATAATAATAATA]ACAATATAGTTTAATTTTGATGCATTCATAAGCTAAAATTATTTTACAATTCACAATTCACAATTCACAATTCATAAAACCCTCTGCA	CATGATGTGGATCTATGTTGGCAT	63.046	TGCAGAGGGTTTTATGAATTGTGA	62.832	160
Aradu.A04_43391	TCATCATCATCATCA	TCA(3*5)	3561251	15	AACTCTTGAGCAACATCCTTGACCACATTTAGCAGAACAGATTTCTTCCCAGTGGAAATGGATGTACCCTCAATGGAAGGAGGAGGAGATTCATCTGGGATGTAC[TCATCATCATCATCA]TCTAGAACCACTTTCTCAGATCGAGTTGG	AACTCTTGAGCAACATCCTTGACC	63.027	CCAACTCGATCTGAGAAAGTGGTT	63.01	149
Aradu.A04_43393	ATTATTATTATTATTATT	ATT(3*6)	3582551	18	AGTCATAACAAACAAATTCACTCACTCATTTTTTTTCCATTTTGAA[ATTATTATTATTATTATT]TTATTATAATTTCACTCACTGTCTGAGAATTTTGATGGTCGAT	AGTCATAACAAACAAATTCACTCACTCA	61.437	ATCGACCATCAAAATTCTCAGACA	62.053	107
Aradu.A04_43395	TCATTCATTCATTCATTCATTCATTCAT	TCAT(4*7)	3591186	28	TTGTGTGAGGTTTCATTTCATGGGTGGTTGATGATGGTTTATGATCATGATGATGGTGATGGCGATGCTAATCA[TCATTCATTCATTCATTCATTCATTCAT]GCTTATTTATACTTATGTGTCTTTGATTACTTTTTCATCTCC	TTGTGTGAGGTTTCATTTCATGG	62.023	GGAGATGAAAAAGTAATCAAAGACACA	61.033	144
Aradu.A04_43399	ATATATATATATAT	AT(2*7)	3613211	14	GCCTACAAATTTAGCCCAACAGAATACAGAAATTCAGTTATAATTCTAGTCTTTATTATTTTATCTTATCTTATATTTATCTTATGTTTATTTGTTCTTATTTTATCTTTATTTACTTTTATCTTTCATAAGTCAATG[ATATATATATATAT]AGATAGTTGTCTTCATAATTTATAATTCAATTAATTAACAATCAATAAATTTTTTTTCATTTTTTTTCTTATTCTTTTACAATTTTATCATATGTATATTTTATTATTTTAAATTAATTGACGCTCAAAAACTTGAAACAATTTG	GCCTACAAATTTAGCCCAACAGAA	62.652	CAAATTGTTTCAAGTTTTTGAGCG	62.067	297
Aradu.A04_43403	CGGATCGGATCGGATCGGAT	CGGAT(5*4)	3622023	20	CGATCTGATCTGATTCGCACATTTG[CGGATCGGATCGGATCGGAT]CCGGCACTAAAAAAATGCATATATATCATATCCGATCCGATCCGATTCGCGAACACCCCTACTAAGAACCCTT	CGATCTGATCTGATTCGCACATT	63.597	AAGGGTTCTTAGTAGGGGTGTTCG	62.896	118
Aradu.A04_43404	GAAGAAGAAGAAGAAGAAGAAGAAGAAGAAGAAGAAGAAGAAGAAGAAGAAGAAGAAGAAGAAGAA	GAA(3*22)	3630487	66	GGAAATCAGATTCGTAGATTTGCAGTATTC[GAAGAAGAAGAAGAAGAAGAAGAAGAAGAAGAAGAAGAAGAAGAAGAAGAAGAAGAAGAAGAAGAA]GGCATAAGGCAGAAGCCAGAAGGGGATGTAGAGAT	GGAAATCAGATTCGTAGATTTGCAG	62.342	ATCTCTACATCCCCTTCTGGCTTC	63.185	131
Aradu.A04_43405	ATATATATATATATAT	AT(2*8)	3631784	16	GAAATTTCGAACCTCTCGACACTTATTTAAACAGATGAGTGACACTTGACTAATCCA[ATATATATATATATAT]CCATAAAAGTATAAGCAAATAGAGTGAAGGAAAGAAAAAATGGAATTGAATGCTTTTAAGAGAAGA	GAAATTTCGAACCTCTCGACACTTAT	62.174	TCTTCTCTTAAAAGCATTCAATTCCA	61.612	139
Aradu.A04_43408	ATATATATATATATAT	AT(2*8)	3647468	16	GCAGAACGAACAATAATGTTGAGGATATAATTAGC[ATATATATATATATAT]ACTCTACGTCTACATGATCATAGTTCTCAGTTGCATTATCTCAATCGG	GCAGAACGAACAATAATGTTGAGG	62.024	CCGATTGAGATAATGCAACTGAGA	62.617	99
Aradu.A04_43413	ATATATATATATAT	AT(2*7)	3691841	14	GCAATGGGAATCAATTGTAGCCTTTTTAGGTCGATAAATGTATAATACTTATTAAGGAGAAGTACATCTTTTTATTTTTTTAATTGTTTAGTAAAGTGTGATATTGTATTATTTAATATTAC[ATATATATATATAT]TAATTTTATTTAAAAAGTAAAAAATAAAAAATTATTTTACTAAAATAATTAAACAAAAAAATTGAGAGAATTGAGAGTATTTGGCTTTATACCTCAAACGCC	GCAATGGGAATCAATTGTAGCCT	63.435	GGCGTTTGAGGTATAAAGCCAAATA	63.406	238
Aradu.A04_43414	CTCTCTCTCTCTCTCTCT	CT(2*9)	3693177	18	CACAAAGACCAACAACACTACGCTCTGTTTCATTCTCTTTACTTCTATTTGTCCCTTCA[CTCTCTCTCTCTCTCTCT]CCCTTCTTCCTTTTATTGCATTTTGTAACTTCAAATATTTTCGAGAAAACAGAGTCATCAATGTTTGCTGCTTG	CACAAAGACCAACAACACTACGCT	62.662	CAAGCAGCAAACATTGATGACTCT	62.858	151
Aradu.A04_43416	TGTGTGTGTGTGTGTGTG	TG(2*9)	3693781	18	GCCTATTATGTAAATGTTGGCTTGCAAT[TGTGTGTGTGTGTGTGTG]AGAGTAGGACAGATGAATGTATGGCTTTTATACCCAAGAACAATAAATGCAAATGA	GCCTATTATGTAAATGTTGGCTTGC	62.046	TCATTTGCATTTATTGTTCTTGGG	62.132	102
Aradu.A04_43418	ATATATATATATATATAT	AT(2*9)	3706580	18	TTCCTCAGAACGGTTATGTTCCATCATGGGAAAAAAATACTA[ATATATATATATATATAT]ACTACAACATGTGATGGAGAATGTTGAAAAAGAAATGAGATTTTGTTGAGGAAAATGTGGATTTTATAGATGAATGAAATGGAAGAGCTTAGAGGG	TTCCTCAGAACGGTTATGTTCCAT	63.009	CCCTCTAAGCTCTTCCATTTCATTC	62.704	156
Aradu.A04_43419	AAGAAGAAGAAGAAGAAGAAGAAGAAG	AAG(3*9)	3717377	27	GAGTGGAAAGACAAGAACTTGTGGATCTCAGAGAGAGAATTGAAGAGAAGCCATGTACTTCTTC[AAGAAGAAGAAGAAGAAGAAGAAGAAG]GGATGTGGTGGTGAGCTCAGAAAGAGAAAG	GAGTGGAAAGACAAGAACTTGTGGA	63.022	CTTTCTCTTTCTGAGCTCACCACC	62.909	121
Aradu.A04_43428	CAACAACAACAACAACAA	CAA(3*6)	3772528	18	AATAAATGAGGCTTCCCCAAAAAGGCAAATGCAAATTCAACACCAAAACTTCAACTATTCCATTTCCCAAAAACCACCAAACAACAAGT[CAACAACAACAACAACAA]TACATCAAACTATGCCAATGCCATTCAATC	AATAAATGAGGCTTCCCCAAAAAG	62.707	GATTGAATGGCATTGGCATAGTTT	63.242	137
Aradu.A04_43429	ACCACCACCACCACC	ACC(3*5)	3774894	15	TTTTACGGACAAAAATACCCTCCACCACCACCAGCACCTCT[ACCACCACCACCACC]TCCCTTACTCCATCACCATCTTCCTTACTCCCAT	TTTTACGGACAAAAATACCCTCCA	62.719	ATGGGAGTAAGGAAGATGGTGATG	62.571	90
Aradu.A04_43430	CTCTCTCTCTCTCTCTCT	CT(2*9)	3775429	18	CTCTGTTCACGGTTCTGGTGGTAGCTCGTGGGCAAACCGGCGACGATGCAGGTATCGCGAGGGTGGCGGCTATGGCAGTGGCCTCCTCTCCTCCAGCGGCG[CTCTCTCTCTCTCTCTCT]TTCTTGGATCTCCTCTCTCGCTG	CTCTGTTCACGGTTCTGGTGGTAG	64.311	CAGCGAGAGAGGAGATCCAAGA	63.338	142
Aradu.A04_43431	TTCTTCTTCTTCTTCTTC	TTC(3*6)	3788999	18	ACGCGTTCACCACATTATTCATCA[TTCTTCTTCTTCTTCTTC]AGTTTCTTTTTCTGGTTCTTTAAAGTTTTCTTCTTCCTTCATAAGCATTCGTTCGT	ACGCGTTCACCACATTATTCATC	63.174	ACGAACGAATGCTTATGAAGGAAG	62.839	98
Aradu.A04_43433	TATATATATATA	TA(2*6)	3795048	12	AAATCTGTGCCACAAAGGAGAGAGTATTC[TATATATATATA]TGTTATGAAGAATAAGAAAGTGTAAAATTTGTTTGATAGCTAGAAAATGCATATAGAATGTATCCCCTTAAGAGATCTAATTGATTTATCTTTAGATTAGATTGATGCCGAATTTGGA	AAATCTGTGCCACAAAGGAGAGAG	63.124	TCCAAATTCGGCATCAATCTAATC	63.314	159
Aradu.A04_43436	GAGAGAGAGAGA	GA(2*6)	3799307	12	ATCATCATAAGCTGCACCACAAAACCTTCAGTACGGACATATACATACATAGAAGGTTCACAACCTAAAAG[GAGAGAGAGAGA]TTTCAAAAGAACTTTTGATTTCTCACTTTATGCTATACTTTATTAGCAGAATTTTTAGGTTCTTTTGAGAGAA	ATCATCATAAGCTGCACCACAAAA	62.861	TTCTCTCAAAAGAACCTAAAAATTCTGC	62.505	156
Aradu.A04_43437	TATATATATATATA	TA(2*7)	3804025	14	CGAGGAGGAAGGGAGAAAGAATAAAGAAGAAAAAGGAGCTTAATATATAAGC[TATATATATATATA]TGGAGGAATTCGCAAGAAGCTAGGAAT	CGAGGAGGAAGGGAGAAAGAATAA	63.156	ATTCCTAGCTTCTTGCGAATTCCT	62.822	93
Aradu.A04_43438	AGAAGAAGAAGAAGA	AGA(3*5)	3804449	15	GAAGCACTTTGAGGTGTGTGAAGAAGTTT[AGAAGAAGAAGAAGA]AAAAAAAGAAGAAGAGAGACTAAAGATATATGCAAGTGTGGATTTTCTGAGGGTACCA	GAAGCACTTTGAGGTGTGTGAAGA	62.947	TGGTACCCTCAGAAAATCCACACT	63.111	102
Aradu.A04_43440	AAAATTAAAATTAAAATTAAAATT	AAAATT(6*4)	3818844	24	TGTTGGCATCACTTCAACAAAAATATTAGAGTTTATCATCTATCATCTTAAAAGACTTATAAACATAAATATTTAAAAAGTTTAACTAGCATGTGTCTTAAAATTATAAATTAATAAATTTTTATAAA[AAAATTAAAATTAAAATTAAAATT]TTTAATATATTTATTGTATATTTATCAAAATAAAAAATTTAAATTTTTTATTAATAATAATAATTTTAACATTGTCTTAAAAACACATATTAGATAAATTTACATTGAAAAAAAAAAGATTAGCTAGCAGCACCAGCAAT	TGTTGGCATCACTTCAACAAAAAT	62.744	ATTGCTGGTGCTGCTAGCTAATCT	62.784	292
Aradu.A04_43441	TATATATATATATATATA	TA(2*9)	3825003	18	GAAATTCGGATCAATTCCTGACATGCCAACAGGTGTCCATGCAAATAGATTGGAATTGAACTTCAATGTTCTTTTATAAACAATGTTC[TATATATATATATATATA]AAACTTTGCTTTTATATTTTTTTAATCAAACATAACAAAGTACAACATTCTTCATCTTTTTTTTTCTCAATCTACGACTAAAAATTGTCAATTCTAATCATGAATATTCTTTTTCTTTCTTAAAGGTATGCCCG	GAAATTCGGATCAATTCCTGACAT	62.482	CGGGCATACCTTTAAGAAAGAAAA	61.8	240
Aradu.A04_43443	AAAGAAAGAAAGAAAGAAAGAAAG	AAAG(4*6)	3833152	24	TGCTACAAAATCAGTAAGAAGATGAGAAATCTATATTTATTCAATTAAATAAGATTACAATACAGTACAAACATGTTCATCTAAATTTATGAGAAGCAATGTTCTTAAAAGAATAAATAAGCTTAAC[AAAGAAAGAAAGAAAGAAAGAAAG]CAAAAAATACAACATTAAAAAATATATTTTTATGTTTTTATAGCGAAATTTCGATATCAAAATTAAAAAATTTATGTGCTATTGTTATTTTTTTGGTAAATTCTGCATAATTAAAAATTCTTTTTCTTCTTTCTCCTCATCTTT	TGCTACAAAATCAGTAAGAAGATGAGAA	60.935	AAAGATGAGGAGAAAGAAGAAAAAGAA	60.553	295
Aradu.A04_43450	TTATTTATTTATTTATTTATTTAT	TTAT(4*6)	3864654	24	AATCATGCGTTCAAAACAAATTATACATAATGATAAAATTAAATTGATATTTATTAACTTGTCATATAACTTTTTAAGTTGATAAGATTAAATTGATATTTATCAATTTTAATAAAAATTGAACAAATAGTGATTTGTTTGTTTTTTATA[TTATTTATTTATTTATTTATTTAT]AGCAAATCATATAGAATTTAATTTTAATGTACTGTTAGTGTAAAATAGTTTTATACGTGCATCTAATTACATAACGCCACATCAGTAAAAATAATTATCTTTTACATTGACCGCATGAACGATTAT	AATCATGCGTTCAAAACAAATTATACA	61.804	ATAATCGTTCATGCGGTCAATGT	62.633	300
Aradu.A04_43451	CTCTCTCTCTCT	CT(2*6)	3879375	12	TCATACCATGACTCTGCCATGACTTCTTCTTCTGCATGGATTCAC[CTCTCTCTCTCT]GACATGAGTCACGTGACATTGAAAGTTTGAATTTTGAAACCCACCTTGTAAGTG	TCATACCATGACTCTGCCATGACT	63.047	CACTTACAAGGTGGGTTTCAAAATTC	63.021	111
Aradu.A04_43452	GCAGCAGCAGCAGCA	GCA(3*5)	3882657	15	CTCTTCGTTGAAGCAAGATTGGTCGGATCTCAACGACGACGACGACCAGT[GCAGCAGCAGCAGCA]GGCGTTGGCGTCGCAGGCTCTTCAACATGGCCTTCTCATGGCCCGCCGCCCTCCGTATCTCCCTCTTCCTCCTCCTCAT	CTCTTCGTTGAAGCAAGATTGGTC	63.549	ATGAGGAGGAGGAAGAGGGAGATA	62.839	144
Aradu.A04_43453	ATATATATATATAT	AT(2*7)	3887381	14	AAACAAAAGAATTTCAAGTGTACCAAATATTGTTTTAATAATTTTAATCGTTGATTTCAATTATAAA[ATATATATATATAT]TAATTAAGAACAATGCTAGGAATCAAAAAGGTATCAGCAAGAAAATCAGCCAAAT	AAACAAAAGAATTTCAAGTGTACCAAA	60.51	ATTTGGCTGATTTTCTTGCTGATA	61.244	136
Aradu.A04_43454	TATATATATATA	TA(2*6)	3888160	12	GAGGGAAGAAAGGAATCACAAGATGCACATATATATGAACCAAATACACAACTAACTTAAGTGAAGACCAATGTGTGTGTATGTC[TATATATATATA]TTTGGTTTTCTTCAAGTAGTGTAAATTTTG	GAGGGAAGAAAGGAATCACAAGAT	61.13	CAAAATTTACACTACTTGAAGAAAACCA	60.222	127
Aradu.A04_43458	TATATATATATA	TA(2*6)	3894671	12	GTTCATCGTCAGCAAGACAACAAC[TATATATATATA]TGACAATTTCCATGGTAACGAGGAAACCTTTGATGCTTTCTATGTCTCTGATTTCAGTTTAGGATGGAATTTCTTCCTTTCTTTTCAGGTGGATTCA	GTTCATCGTCAGCAAGACAACAAC	63.191	TGAATCCACCTGAAAAGAAAGGAA	63.19	133
Aradu.A04_43463	CTTTCTCTTTCTCTTTCTCTTTCT	CTTTCT(6*4)	3904013	24	ACTGTGTTTTTGTTTGAGGGAAGCA[CTTTCTCTTTCTCTTTCTCTTTCT]CTCCAAGTCTGAGCCTTTGTTGTTCAGGACTCGCTATCTCTGTTTTCACTCAGACCACCTTTTTCTTTTGTTTTTCCTCTCATTCATTGGCTTCTGTGTTTG	ACTGTGTTTTTGTTTGAGGGAAGC	62.835	CAAACACAGAAGCCAATGAATGAG	63.048	151
Aradu.A04_43464	CAACAACAACAACAACAACAA	CAA(3*7)	3904564	21	ATCCAAACGTTCTCATCAAGAAGCTTGCAAAATCAGGCAAACATGCAGAGCTTTGGGGTGCTCCTAAACC[CAACAACAACAACAACAACAA]CCATAATAATCAGAACCACCTTGCTAACCAGATGAAGA	ATCCAAACGTTCTCATCAAGAAGC	62.926	TCTTCATCTGGTTAGCAAGGTGGT	63.338	129
Aradu.A04_43465	AACAACAACAACAACAACAACAAC	AAC(3*8)	3904859	24	CAGCAGATGAAAGGGTTTCAAGATCTGAAGCTTCCTCAATTCAAGGACATGCAAATGATGGCCCCAAATCAGAACCCCAAG[AACAACAACAACAACAACAACAAC]ATGAAGCAAGTGAAGTTCAGTTTGCCTCCTGAGGAGGATGATTTGTCTGATGA	CAGCAGATGAAAGGGTTTCAAGAT	62.91	TCATCAGACAAATCATCCTCCTCA	63.113	158
Aradu.A04_43466	TGATGATGATGATGA	TGA(3*5)	3904951	15	TGAGGAGGATGATTTGTCTGATGACGAGTTGGATGAGTT[TGATGATGATGATGA]CTTTGATGACGAATTTGATGATGAGATGGATGATCCTCACCACCCATTGAACAAGATGAAGCTCCCTATGGGAAAT	TGAGGAGGATGATTTGTCTGATGA	63.113	ATTTCCCATAGGGAGCTTCATCTT	62.492	130
Aradu.A04_43467	GGCGGTGGCGGTGGCGGTGGCGGT	GGCGGT(6*4)	3905138	24	CATCATGAATGCTCAGAAGGGTGGTGGCGGCGGCGGCGGAAATGGAGGAGGCAACGGCAAGAAAGGC[GGCGGTGGCGGTGGCGGTGGCGGT]GGTGGAGGTTTGCCGGGGAGGGGTGGTGAGTGGAGGGTGTTGCCGGTGGGGCTAAGAACAGTTTGGG	CATCATGAATGCTCAGAAGGGTG	64.036	CCCAAACTGTTCTTAGCCCCAC	64.057	158
Aradu.A04_43468	TGGTGGTGGTGGTGGTGGTGGTGGTGG	TGG(3*9)	3905542	27	GCAAAAAGGGTAATTCAATGATGGGTGAAGGTGGTAA[TGGTGGTGGTGGTGGTGGTGGTGGTGG]TACAACCAACAATACATGGCTGCAATGATGAACCAACAAAGAGCAATGGGGAATGATAGATTCCAACCAATGATGTATGCAA	GCAAAAAGGGTAATTCAATGATGG	62.722	TTGCATACATCATTGGTTGGAATC	62.939	146
Aradu.A04_43469	ACACACACACACAC	AC(2*7)	3906797	14	GGAGGCTAATTGAGACATTGTTGGTAATGGTAA[ACACACACACACAC]TGGAGCAAGTGGGATTCTAGGTGCAGAAGATAGGGATGATAGGATATTCACATGGCCTTTGACTGTTTGATCT	GGAGGCTAATTGAGACATTGTTGG	63.121	AGATCAAACAGTCAAAGGCCATGT	63.242	120
Aradu.A04_43470	TCATCATCATCATCA	TCA(3*5)	3911338	15	CACTGCCACTACCCTCAAGAAAATAAGAATTAAAGAAACCCCTTGTGGGCCCAACCCCTTCCCCATTCGCGATCATCATACATATGTCACATGT[TCATCATCATCATCA]TCCATTTCCATTCATCCATATAAATCTAATCATACACCACCCCTTGTCTG	CACTGCCACTACCCTCAAGAAAAT	62.822	CAGACAAGGGGTGGTGTATGATTA	62.176	159
Aradu.A04_43472	ATATATATATATATATATAT	AT(2*10)	3917680	20	ACATAGCTGACAGTGTTGTTCATGC[ATATATATATATATATATAT]ACACACAATTGAACATACCAAACATCTTTCTTTAAACATCTTTTCTACTGCCAATGTTTTCTTGCATTGTTAGTTACAGTGTCACACCTGTCCCAAGGGACCATAATAC	ACATAGCTGACAGTGTTGTTCATGC	62.68	GTATTATGGTCCCTTGGGACAGGT	63.386	154
Aradu.A04_43477	ATATATATATATAT	AT(2*7)	3959631	14	TGCTATTCACATTATCCAATCACAATTTCTATCTATAAAATATATACCATGCAAAAATATAAATGCA[ATATATATATATAT]ACTAAAGTAAATGTGCAATAGTAAAAAATACTAACAAATATCTACAAGAAACATAATAAAAAAAATCGAAAATAAAGTGTAAAAATATTCGAAAAAGATGATTTACGCCCCAAAAAT	TGCTATTCACATTATCCAATCACAATTT	62.785	ATTTTTGGGGCGTAAATCATCTTT	62.914	198
Aradu.A04_43478	TTATTATTATTATTATTATTA	TTA(3*7)	3963787	21	TGACCACAACAGCAATAGGAACATAATAATATATCAAGG[TTATTATTATTATTATTATTA]ATATAGCTGCTGTAAACCCTTATTGTATATCAGTAGCAATATAGTGAATTTAATTTGGATTTTGTGAATTTAATTACGGC	TGACCACAACAGCAATAGGAACAT	62.844	GCCGTAATTAAATTCACAAAATCCA	62.203	140
Aradu.A04_43479	TATATATATATATA	TA(2*7)	3979126	14	AAAATCATAAACGTTGGATTTCAAATTAATATTAAGAATAAGATTATTGAGAGTACTAGAATAAGAGTACGATGTAAAAAAATACTAAAGTAACATTTAATACTTAAAAAATGTAACATATTTGATTAAATATTCT[TATATATATATATA]TCTAAAATATATAATTTTTATTTTTATTTAAAAAAATATTTTGTCTATTTTTATATGTTATTTTTATTTTAGTAAGTAAATATTAATTTTATTAAGTCCTTTATAGATAAAAAAAAAAAAAAAGCAATGAACAATCAATGACA	AAAATCATAAACGTTGGATTTCAAATTA	61.176	TGTCATTGATTGTTCATTGCTTTTT	61.851	293
Aradu.A04_43481	AATTAATTAATTAATTAATT	AATT(4*5)	3984120	20	TTTGGAAGCACATATTTCATCCCTAACAACTACATCTTGAATCCTAACCTCCTGTATATATCACTCCTAATCTTATCATTA[AATTAATTAATTAATTAATT]TTTATTTTACGCTCCTTTCAAAATAATAGCATGA	TTTGGAAGCACATATTTCATCCCT	62.912	TCATGCTATTATTTTGAAAGGAGCG	62.672	135
Aradu.A04_43482	ATATATATATAT	AT(2*6)	4002973	12	TCTTTGGTCGTCAGTTAATCAGTTTTTTTCACTGTCAATACGATGAATACAAATATACAATGATGAAAAACTTTAAAAATTTATTAGTTTTGCAAGACATGAAAAAAGAAAAATCAAAATTTATTTATAG[ATATATATATAT]GGTCCAACTATGTAGATGCATAGGTATAATTAATTTGATGAAAATTGGTAAAAAATCACTTGTGAATACAGTAAATATACGTGATTACATTGGCGGA	TCTTTGGTCGTCAGTTAATCAGTTTTT	62.486	TCCGCCAATGTAATCACGTATATTT	62.581	239
Aradu.A04_43484	GCGCGCGCGCGC	GC(2*6)	4018083	12	GTAGCGGCTAAGCCATGATCTTCTTGGGCGCGCACGCGTACGTCTCGCCTCCGCGTACACTCCAAAATGCATCCATG[GCGCGCGCGCGC]ACCTTGCGCATACGCGCCGATGTTCGAATGTGATTTTTTTAAGAAGTCACATGATTCAGGCGTT	GTAGCGGCTAAGCCATGATCTTCT	64.124	AACGCCTGAATCATGTGACTTCTT	63.356	153
Aradu.A04_43493	ATATATATATATATAT	AT(2*8)	4090929	16	TTAGGGTTATGGGTTGGAAAACACATAAAAAGTC[ATATATATATATATAT]NNNNNNNNNNNNNNNNNNNNNNNNNNNNNNNNNNNNNNNNNNNNNNNNNNNNNNNNNNNNNNNNNNNNNNNNNNNNNNNNNNNNNNNNNNNNNNNNNNNNNNNNNNATATATATATAATTAATTAATTATGATCGAGTTCATGGATTGGT	TTAGGGTTATGGGTTGGAAAACAC	62.22	ACCAATCCATGAACTCGATCATAA	61.751	200
Aradu.A04_43494	GGTTTGGTTTGGTTTGGTTT	GGTTT(5*4)	4092506	20	CCGAACCGAATCAATACGTTCTTAATC[GGTTTGGTTTGGTTTGGTTT]GGTTCGGGTACAAGCACAAAAAACACAAATCCAAACCAAACCGAACCAATTACTTTTTGATCAGTTCGATTCTAATTATACCTTGAACCCGAACGAAAC	CCGAACCGAATCAATACGTTCTTA	63.322	GTTTCGTTCGGGTTCAAGGTATAA	62.437	146
Aradu.A04_43497	AAAATAAAATAAAATAAAAT	AAAAT(5*4)	4112076	20	CCTACTAGCTTGTCAGGAAGCTGATTTAAA[AAAATAAAATAAAATAAAAT]CTTAAAACAAAATTTGTTTACAGATGCAGAATTTGATAGAAAGATGCCTACAATTATATATGAATAAAGATGAAGTTGTGAAAACACTTTTGACCAGAGCAAGGA	CCTACTAGCTTGTCAGGAAGCTGATT	62.568	TCCTTGCTCTGGTCAAAAGTGTTT	63.444	155
Aradu.A04_43512	TTGTTGTTGTTGTTGTTGTTGTTGTTGTTGTTGTTGTTGTTGTTGTTGTTGTTGTTGTTGTTG	TTG(3*21)	4195842	63	TGCAGGTAACGTGTAGACCTTATTATTA[TTGTTGTTGTTGTTGTTGTTGTTGTTGTTGTTGTTGTTGTTGTTGTTGTTGTTGTTGTTGTTG]TGTAGATGAAACTTGGGAAAGCTCGGTTCTTGGCAGCTGACACCGAATTGCAAGTCTATA	TGCAGGTAACGTGTAGACCTTATTATT	60.533	TATAGACTTGCAATTCGGTGTCAG	60.538	151
Aradu.A04_43514	TTCTTTTCTTTTCTTTTCTT	TTCTT(5*4)	4204413	20	TCCCTATTGTTTACCTAGCTTTTAGCCTTTTAGATCACC[TTCTTTTCTTTTCTTTTCTT]TATTTATTGTTTACTTTTTCGCCTGATTGGCTCTCATTTATGACC	TCCCTATTGTTTACCTAGCTTTTAGCC	62.267	GGTCATAAATGAGAGCCAATCAGG	63.112	104
Aradu.A04_43517	GTGTGTGTGTGTGTGTGT	GT(2*9)	4208400	18	CCGCAAATGAATAAAATACAAACCAAATATTCTAATGCATAGAAGTAA[GTGTGTGTGTGTGTGTGT]TTGGTGTGATTACATAATTAATTGTAAAGATGTTTAGACACTCAGAAATTTTGGTCAGTAGGTCTGTTAGGCC	CCGCAAATGAATAAAATACAAACCA	62.953	GGCCTAACAGACCTACTGACCAAA	62.822	139
Aradu.A04_43519	GAAGAAGAAGAAGAAGAAGAAGAA	GAA(3*8)	4215769	24	GATTTGAGCAAGGAAATTGCTCTCTTAATTATG[GAAGAAGAAGAAGAAGAAGAAGAA]CAAGACACTCTTATTATTACTTCTCCTGCAGAATCTCTTCAGGTTCATTTCATTAATTCACACTCACTTAGCTCTCTTTCTTTCTTTTCTTGTCATGCATGTC	GATTTGAGCAAGGAAATTGCTCTC	62.622	GACATGCATGACAAGAAAAGAAAGAA	62.851	160
Aradu.A04_43520	ATATATATATAT	AT(2*6)	4215896	12	GCAGAATCTCTTCAGGTTCATTTCATTAATTCACACTCACTTAGCTCTCTTTCTTTCTTTTCTTGTCATGCATGTC[ATATATATATAT]AATCTTAATTAACATGGATTAAACTAATATTTTCAGGCATTTTCTGGAGCAATATATCC	GCAGAATCTCTTCAGGTTCATTTCA	63.024	GGATATATTGCTCCAGAAAATGCC	62.044	147
Aradu.A04_43524	AATAATAATAATAATAATAATAATAATAATAATAATAATAATAATAAT	AAT(3*16)	4226261	48	TCTTTTTAATTGAGTCATTGCACCAAATTTTTTTTAATTGGGTTCTCACATTTTTTTTTCTTTTATTTAGGTTCCTGTATCAATTCTTTTTTTTTAGTTAGGTCTCTATAAAATTAAGCCAATTACTACTAAAAAAACTTA[AATAATAATAATAATAATAATAATAATAATAATAATAATAATAATAAT]AAACAGTAGCTTGATTTCTGGATTTCTTTTTACCCTTTTCTGC	TCTTTTTAATTGAGTCATTGCACCA	61.952	GCAGAAAAGGGTAAAAAGAAATCCA	62.82	232
Aradu.A04_43526	TATATATATATA	TA(2*6)	4239129	12	CCCCGACGAACTTTATGATGAGTTCGGCAAAC[TATATATATATA]CTGGTGGAACCATTTTTGTTTGTCTATCTCTTTTTTCATTCTCTCTTCCAAATTTTTTCTGTTACTTTTTTCTGTCTTTTCGACATTCGTAAAATTTAGTGTGGGCGA	CCCCGACGAACTTTATGATGAGT	63.528	TCGCCCACACTAAATTTTACGAAT	62.852	152
Aradu.A04_43527	ATTATTATTATTATTATTATTATTATTATTATTATTATT	ATT(3*13)	4260770	39	TCCCACTCATCTTCAATTTTCTGTTTTTAGTTAATTATATAATTAGATAAACATATAAAATTGTTTTCCATATATTGATAGTATATTAAAATTAAATTATATTAATTAATTAGTTTTTTATTGC[ATTATTATTATTATTATTATTATTATTATTATTATTATT]TCAGGGACTATAATGGATGGAAGTAATGGTGATATTGCTGTCGATCATTACCATCG	TCCCACTCATCTTCAATTTTCTGTT	62.298	CGATGGTAATGATCGACAGCAATA	63.163	219
Aradu.A04_43533	ATATATATATATAT	AT(2*7)	4273578	14	CCGAGCTGTAATTTAATTTCTTGAGTTCTATCTAAAAATAAAAAATGGTATACGAGGATCATCAAGTTAAG[ATATATATATATAT]TGTGAGAGATATAATTATTTTTTATATTTTTTTAATTCATTTAAAATTGTTGGATGAGTGATTTCATAATATGG	CCGAGCTGTAATTTAATTTCTTGAGTTC	62.695	CCATATTATGAAATCACTCATCCAACA	62.17	159
Aradu.A04_43537	GAAGAAGAAGAAGAA	GAA(3*5)	4301243	15	TGAGAACGATAACTATGCCTGTTG[GAAGAAGAAGAAGAA]GCTACGGTTGTGTTTCCGGCGACGATTCTCGAGGTTTCGGTTTCGGCGGCAAGTGCCGTGTTACTGTTATATGAGCTCCGGCAATG	TGAGAACGATAACTATGCCTGTTGG	63.549	CATTGCCGGAGCTCATATAACAGT	63.558	125
Aradu.A04_43538	AATAATAATAATAAT	AAT(3*5)	4303512	15	TGCTTCTTTAATTTAATCCCAAAAGAAAATTACTTCTAGCTAGTATAATTTCAAAGGAATAATAACATTTGTTTACTTCAGAGAATAAAATAA[AATAATAATAATAAT]ACTTGTTAACCTTCAAAAGTTACAACCTATGCTAAA	TGCTTCTTTAATTTAATCCCAAAAGA	60.615	TTTAGCATAGGTTGTAACTTTTGAAGG	60.306	144
Aradu.A04_43540	TTATTATTATTATTA	TTA(3*5)	4313877	15	GCCCCACTAAAGACAAATTCAATGAAACTTCAATTCGTTGGATAAAAAGTTCTGTGTATGAAGGGGAAAATTATTATTGTTAAGTACATATGATAAATAT[TTATTATTATTATTA]TACCCCAAATATATTTGAGACATTCTTCACAAAACACCC	GCCCCACTAAAGACAAATTCAATG	62.922	GGGTGTTTTGTGAAGAATGTCTCAA	63.546	154
Aradu.A04_43542	TATATATATATATA	TA(2*7)	4319258	14	GGCCTTAGGTGAAAAGGGTGTTATAAATTTCTCTCAAGTGGAGCATATCATCATGAAGTGTATG[TATATATATATATA]CATATATATATAATTAATAACCTTTTATTATTATTATTGTTTATCTTTTTGGCTCCTAAAAGACAAGCACAACCT	GGCCTTAGGTGAAAAGGGTGTTAT	62.715	AGGTTGTGCTTGTCTTTTAGGAGC	62.243	153
Aradu.A04_43546	ATATATATATATAT	AT(2*7)	4322773	14	CCCTTTTTCTTTTAAATCTCGACTTTGATAAATTGACATTAAAAAACTTGATCGCCTTAATAATAAGCTTATTTAACTTAGATTATTTGGAGTTGAATAATTATATTTAAATTTTAATTTAG[ATATATATATATAT]AGACTCTAAATTAATTTTGCAATAACGATATGATGATTTGGACAACATTAGCACAATTTCTGAATTTCATATAAGCAAAGTAAATACGACGCCG	CCCTTTTTCTTTTAAATCTCGACTTTG	62.658	CGGCGTCGTATTTACTTTGCTTAT	62.605	230
Aradu.A04_43547	TGATGATGATGATGA	TGA(3*5)	4331070	15	GGAGCGAAGATACCAACAGCAATAAAACCAATAGAATTGATACCCAAAATGT[TGATGATGATGATGA]TAACGATGAAAGATGAGCTCTTTTTCCAGTAGCCAAGGCATGAAAGGCGGAGAATAACTTTGAC	GGAGCGAAGATACCAACAGCAATA	63.654	GTCAAAGTTATTCTCCGCCTTTCA	62.826	131
Aradu.A04_43548	GAAGAAGAAGAAGAA	GAA(3*5)	4337735	15	TGTACGGCAAAAGAGTGAAGAGT[GAAGAAGAAGAAGAA]GGAGTTGGTGAGAGAGATGGAGGTTCCAGGTGCAGTTGCAGTGTTGAACGAGTGGAGCTGGTGGGACCGCGTCAACAACAACTCTGACTGGCAG	TGTACGGCAAAAGAGTGAAGAGTG	62.853	CTGCCAGTCAGAGTTGTTGTTGAC	63.407	132
Aradu.A04_43549	TCTCTCTCTCTC	TC(2*6)	4337925	12	AAGGCCATTTTCTACTTCCTCTGCGCCTCCTACGCCCTAGTCTCCTCCGTCGCCCTGGTCTCCTCTCTCTTCCTGTTTCCG[TCTCTCTCTCTC]TATTTCTATTTCGAAATCAATTCCCTCACCATCTTTGATTTCTTC	AAGGCCATTTTCTACTTCCTCTGC	63.208	GAAGAAATCAAAGATGGTGAGGGA	62.773	138
Aradu.A04_43550	TATTATTATTATTAT	TAT(3*5)	4346919	15	TCTTTGAAACCAAGTTGGAGAAGCCGTCAAAAATATCTGCGGCCACTTGCAAGTTGCATGTGTGGTAAGCAGATATTTTCACTTTTTCAGTGATGGGAATTTCTTAA[TATTATTATTATTAT]TTGGAGTTCACTCCTGACAAAAGATCCAAAGG	TCTTTGAAACCAAGTTGGAGAAGC	63.019	CCTTTGGATCTTTTGTCAGGAGTG	63.308	154
Aradu.A04_43551	ATATATATATAT	AT(2*6)	4349723	12	AGTGTCTAAAATCTTGAATTGTCCGTACGTAAAAATAATTATTGATATATGCCATTTTTTAAA[ATATATATATAT]TTTGTTCAAACAGAAACAGAAGTGATATTGATTATTTTAGAATCGAAATGAATTTGTCCATC	AGTGTCTAAAATCTTGAATTGTCCGT	60.632	GATGGACAAATTCATTTCGATTCT	60.535	137
Aradu.A04_43553	CTCTCTCTCTCTCTCTCTCTCTCTCT	CT(2*13)	4359246	26	ATTGTATGAGATGCCAATTCAGGGAGACTCATCATCTAAATTAAATAAAGAAA[CTCTCTCTCTCTCTCTCTCTCTCTCT]AAGGAAATGGCTGGTGTTTGTAGTAGGAAGCAGTTCCATGGCTACTC	ATTGTATGAGATGCCAATTCAGGG	63.322	GAGTAGCCATGGAACTGCTTCCTA	63.035	126
Aradu.A04_43554	ATGATGATGATGATG	ATG(3*5)	4359867	15	CGAAATGTCAGGTTCTTGTTGATGATCTGATCAATGTAACAAATC[ATGATGATGATGATG]ACAATGCTTGCATGCGGTCGGTGTAGTAGTTAAGTTT	CGAAATGTCAGGTTCTTGTTGATG	62.931	AAACTTAACTACTACACCGACCGCA	62.303	97
Aradu.A04_43555	TTGTTGTTGTTGTTG	TTG(3*5)	4368127	15	GATTACAAGCAGAAGCAGATGCAATAACATTAACGTTGAAAGGAAAGAGAGAGAGAAAAAGAGAGGGAATGGTTTGTGTGTGTGGATT[TTGTTGTTGTTGTTG]ATGCTTGTAGGTTGGGAAATGGAATGGAGATAGGGGAAG	GATTACAAGCAGAAGCAGATGCAA	62.875	CTTCCCCTATCTCCATTCCATTTC	63.152	142
Aradu.A04_43558	ATAATAATAATAATAATAATAATA	ATA(3*8)	4370961	24	CTTCAGGGCCTTTAATTTCCTCTC[ATAATAATAATAATAATAATAATA]TTTAATCGTTATTACGACTTCATAAGTTAAGTAAGTTAAATATTTAGTTTAGTTTATCAAACAGAATCTAGTTTTACCAAATGATTTTATCTTCTGCATCTTT	CTTCAGGGCCTTTAATTTCCTCTC	62.69	AAAGATGCAGAAGATAAAATCATTTGG	61.948	151
Aradu.A04_43570	GAAGAAGAAGAAGAAGAAGAAGAAGAAGAAGAA	GAA(3*11)	4464796	33	CAGTGCCTATGGTGAAGATCATGTTGATCATAGTGATCTCTTGCATATATCAATCGAGCAAGAACTTGTTCTGCT[GAAGAAGAAGAAGAAGAAGAAGAAGAAGAAGAA]CCTTGATGTTGTGATGATGAGGGTG	CAGTGCCTATGGTGAAGATCATGT	62.503	CACCCTCATCATCACAACATCAA	63.035	133
Aradu.A04_43571	TGTGTGTGTGTGTGTGTGTG	TG(2*10)	4465177	20	TGCAGCAGTTTCCCATAATCTGTAATATATATGATGATCACTAATATATTTATGGCTAGGTAAATGGATATGCTTAGTATTTA[TGTGTGTGTGTGTGTGTGTG]TTTTTTTTTTTTTNNNNNNNNNNNNATGATGGAGATTGTAAAAATGGAATGA	TGCAGCAGTTTCCCATAATCTGTA	62.959	TCATTCCATTTTTACAATCTCCATCA	62.722	155
Aradu.A04_43572	TTTTTTTTTTTTT	T(1*13)	4465197	13	TGCAGCAGTTTCCCATAATCTGTAATATATATGATGATCACTAATATATTTATGGCTAGGTAAATGGATATGCTTAGTATTTA[TGTGTGTGTGTGTGTGTGTG]TTTTTTTTTTTTTNNNNNNNNNNNNATGATGGAGATTGTAAAAATGGAATGA	TGCAGCAGTTTCCCATAATCTGTA	62.959	TCATTCCATTTTTACAATCTCCATCA	62.722	155
Aradu.A04_43574	TATATATATATATATATATA	TA(2*10)	4467457	20	CGTTAATATCTTTTTGGTTCCTAGTTGATATTAATTAGGTTTGTATTGTGAAAGGTAATTAGATAAAGTATATGAGG[TATATATATATATATATATA]GATGGAACATGTCCAATATGTAGTTTAGAAGAAAGCTATGGTTTTAATAATGATGAATCCGTC	CGTTAATATCTTTTTGGTTCCTAGTTGA	61.145	GACGGATTCATCATTATTAAAACCA	60.303	160
Aradu.A04_43575	TATATATATATA	TA(2*6)	4472688	12	ACACAACTCACCCGTTGTATCCTCTCAAGTTAGCTATTATGTCATATTATGATGATGATGAAGATAGGGGTTTTAAACAAACTTGTACG[TATATATATATA]CATGGTAGATTCAACAACACATCTCACATTTTTTTTCCCTTCTGAATTCTCTCGA	ACACAACTCACCCGTTGTATCCTC	63.57	TCGAGAGAATTCAGAAGGGAAAAA	62.579	156
Aradu.A04_43576	TATATATATATA	TA(2*6)	4472917	12	TCATCATCAGTTTCAATTTAGGAGCATATTATTATGGTACC[TATATATATATA]TTTGTCTAACTTACTAAAAAGAGATAAAAATTAATATTTAAATTAAAAAATATAAAAATAAATATTTTTTTAATATTTAAAACTTACTATAAAAAATAAATTCAACAATTTCGATTCCAAAATTATAAACACCACACAGAATTTGCCTTC	TCATCATCAGTTTCAATTTAGGAGCA	63.138	GAAGGCAAATTCTGTGTGGTGTTT	63.561	203
Aradu.A04_43580	TTCTTCTTCTTCTTC	TTC(3*5)	4486553	15	CAAGATAATTAGCAATGTAAAGCTCCGGACGATTAACATATTTTA[TTCTTCTTCTTCTTC]TAGGCATTGTTAGAGAGTGGTCCAATTTTTTTTTATTTAAAACTTCATCAAAGGAGGGCCATGGAGCTGTTGGTGGAGTTGGAGAAGAAGAA	CAAGATAATTAGCAATGTAAAGCTCCG	62.445	TTCTTCTTCTCCAACTCCACCAAC	62.997	152
Aradu.A04_43581	AGAGAGAGAGAG	AG(2*6)	4492552	12	CAAGGACCGGACTTTTTCATATTTATATTACAT[AGAGAGAGAGAG]CAAATGATACCAAAAATGAATTAACTACTTAACGTTATCATTGATCAGTTATGAGGTTTCAATAACATAAATTGTTCCTAGGTTGAACCTTGAACGAGTTGTACTTGCA	CAAGGACCGGACTTTTTCATATTT	61.642	TGCAAGTACAACTCGTTCAAGGTT	62.237	154
Aradu.A04_43582	TATATATATATA	TA(2*6)	4496219	12	AAGCCATTAGCTCCCTAACAAGACTCATAAAAAATTATTATATACATCTTTGTTATATATTCTTCATTTTTTCATTTTTAG[TATATATATATA]TGTATATCAATGCAAAGTTAAACACACATACA	AAGCCATTAGCTCCCTAACAAGAC	61.268	TGTATGTGTGTTTAACTTTGCATTGA	60.689	125
Aradu.A04_43583	TATATATATATA	TA(2*6)	4499774	12	TGGATGTCCACTCACAAATGAACTAATAT[TATATATATATA]TTATAAAAATAGATAAAAAATAATAAATTTTTTTAATATAAATTGTTTCTATTTAGATGACCGGCTTTAAGGTATAGTTCG	TGGATGTCCACTCACAAATGAACT	62.922	CGAACTATACCTTAAAGCCGGTCA	62.651	122
Aradu.A04_43587	AATAATAATAATAAT	AAT(3*5)	4541038	15	TGTTACAATGTGCTCCTTCGTCTCTTTTCATCTACCAACCAAA[AATAATAATAATAAT]AAGGAAAAGTATATAGAACTAACTCCAAATCAGCCAATAATGAAA	TGTTACAATGTGCTCCTTCGTCTC	62.741	TTTCATTATTGGCTGATTTGGAGTT	62.063	103
Aradu.A04_43589	GAGAGAGAGAGAGAGA	GA(2*8)	4565103	16	TGAGAAGGTACATGGTGAATGGAAAAGTGTATCAAATAGAATATGAAGGTATACATCAAATATGTTTTACTTGTGGGAAGATTGATCATGAACAAAACTATTGTGCCATATG[GAGAGAGAGAGAGAGA]AACAAAGCAACCAATGAAGCAAACAAAGCAAC	TGAGAAGGTACATGGTGAATGGAA	62.803	GTTGCTTTGTTTGCTTCATTGGTT	63.563	160
Aradu.A04_43591	TGATGATGATGATGATGATGATGATGATGATGATGATGATGATGATGATGATGATGATGATGATGATGATGA	TGA(3*24)	4568622	72	TCGGATACAAGTTAGTCCGACCATGTAAATGAAGTCACACGGATTCGGTGG[TGATGATGATGATGATGATGATGATGATGATGATGATGATGATGATGATGATGATGATGATGATGATGATGA]TTGAGTGATTATAAATAATAATAGAAGATTGAGTGATTATAATTAAAATATGGATATTTTTTTTGTGGCGAGTATCAAAGTTAGAGCC	TCGGATACAAGTTAGTCCGACCAT	63.022	GGCTCTAACTTTGATACTCGCCAC	62.55	211
Aradu.A04_43592	ACCACCACCACCACC	ACC(3*5)	4580899	15	AAACAAAGAATCAGCCACAGGTTCAGCAAGTGCAAGTTCAAGCCACT[ACCACCACCACCACC]ACATCGAAACCTTCTTCACAGAATGTGAGGCCATTTCAGAAGTCTGAAGCAACCATTCTAGGGAAG	AAACAAAGAATCAGCCACAGGTTC	62.824	CTTCCCTAGAATGGTTGCTTCAGA	63.006	128
Aradu.A04_43593	ATCATCATCATCATCATCATCATCATC	ATC(3*9)	4588625	27	CATATCTATCATCGGCAATCGTGACGGACTCCAT[ATCATCATCATCATCATCATCATCATC]ATGCAGTGCATCTTCCACACCATCCGGTGCTCCACTTATCGAAAATCTAGTACCACATCAGGAGTACCGGC	CATATCTATCATCGGCAATCGTGA	63.154	GCCGGTACTCCTGATGTGGTACT	63.676	132
Aradu.A04_43596	TAATAATAATAATAATAATAA	TAA(3*7)	4592338	21	ATATATGGGGTAAAATAATGTGCAAAATTTTAGAAAGTTAGATCATT[TAATAATAATAATAATAATAA]TAGAAATTTAGACCATTTAGTAAATAAGAATTTCCTCAGAAAAATTCAGTAAGAAGTTGAATTTATTACAGCAGTGAATCAGACCAAAAC	ATATATGGGGTAAAATAATGTGCAAAA	60.019	GTTTTGGTCTGATTCACTGCTGTA	60.572	158
Aradu.A04_43598	ATTATTATTATTATTATTATTATTATTATTATTATTATTATTATT	ATT(3*15)	4598536	45	TGTACCCTTAGCCTTTTCATTTCAATTCAAAGAC[ATTATTATTATTATTATTATTATTATTATTATTATTATTATTATT]ATATAGACTGAACGAAACTGACAACATGTCTCCAAGTTGTCTAGCAATATTTTGGCGGTTTCAGT	TGTACCCTTAGCCTTTTCATTTCAA	62.173	ACTGAAACCGCCAAAATATTGCTA	62.957	144
Aradu.A04_43599	CTTCTTCTTCTTCTTCTTCTTCTTCTTCTTCTTCTTCTTCTTCTTCTT	CTT(3*16)	4600462	48	TGAATTCAACGTAATAAGCTCTGTC[CTTCTTCTTCTTCTTCTTCTTCTTCTTCTTCTTCTTCTTCTTCTTCTT]CGATCTACACTTCTGAATAGAAACAATGAATGATTCAACTTCAAATCAGTTGAATGAGGTTATTACGTTGAAACAGCTAGAAAACGA	TGAATTCAACGTAATAAGCTCTGTCC	61.904	TCGTTTTCTAGCTGTTTCAACGTAA	61.425	160
Aradu.A04_43602	TATATATATATA	TA(2*6)	4611231	12	TTTTGTGGTCGACTTGGAGATACAGGGGTTTATTTTGTGGTTTGAGTTTTATTTTGGGTTG[TATATATATATA]ATCGTATACTCTGGCCGGCCTTAACTTCGCAGGTCGAGTCT	TTTTGTGGTCGACTTGGAGATACA	62.931	AGACTCGACCTGCGAAGTTAAGG	63.235	114
Aradu.A04_43603	CTCCTCCTCCTCCTC	CTC(3*5)	4618997	15	TTCATTATTGTCGTTGTCACCACCACAACGCCACCACTTCCACCTCTAT[CTCCTCCTCCTCCTC]CTTTTTCTTTTTTCATTTTAATTTCTTTGATCTCCTCCTTTCTTTTCCTTCCC	TTCATTATTGTCGTTGTCACCACC	63.051	GGGAAGGAAAAGAAAGGAGGAGAT	63.322	117
Aradu.A04_43604	TAGATAGATAGATAGATAGATAGA	TAGA(4*6)	4648535	24	GCAGAAGCCTCGACCAGTGTTAACACACTTCTTAATGAAT[TAGATAGATAGATAGATAGATAGA]ANNNNNNNNNNNNNNNNNNNNNNNNNNNNNNNNNNNNNNNNNNNNNNNNNNNNNNNNNNNNNNNNNNNNNNNNTGCTGATGTGTTCACTTCCACC	GCAGAAGCCTCGACCAGTGTTA	63.948	GGTGGAAGTGAACACATCAGCA	63.416	159
Aradu.A04_43605	TCTTCTTCTTCTTCT	TCT(3*5)	4649875	15	AAGATTCCAAGGGCTAATACCACATTAACACCCTCTTTC[TCTTCTTCTTCTTCT]TATGATGATGCCAAAGTGGTTAAACTTGAAGGGTCTTCTTCTAATTCATCTTCATCAACAGAACCTATGAACATCCCTGACTGG	AAGATTCCAAGGGCTAATACCACA	62.122	CCAGTCAGGGATGTTCATAGGTTC	63.102	138
Aradu.A04_43609	ATATATATATATATATAT	AT(2*9)	4672692	18	TCCTAGTGGTTCAATGATAACGATTCTAGATTTAACTCTAAATAAACAAGAGATTTGATTTAGTTAATTCATATATAAAATTTATATTAAAATATAAAATATAAATTAAAATAAGTTATA[ATATATATATATATATAT]TTGTAATTTTGTATACAAATATATAGGAAGTAATTTTTAGTGGGTAGATAAAATCTTTTAATGTAAAAGATGCAGAGTAGTGTGAAGAAAAGCGATGAGTGA	TCCTAGTGGTTCAATGATAACGATTC	61.668	TCACTCATCGCTTTTCTTCACACT	62.517	240
Aradu.A04_43611	TATATATATATATATATATA	TA(2*10)	4682197	20	AACTCCGCAGGCTGTATGTACTTCTCTTTTGGTATTTCATACT[TATATATATATATATATATA]TCTTGTCAATTTGATTATTACCTTGTACATCCTGGAGCTATCTACAAGGTTTATATGTATTATGTCTTATCCTGTTCGTGCTTACG	AACTCCGCAGGCTGTATGTACTTC	62.962	CGTAAGCACGAACAGGATAAGACA	62.656	149
Aradu.A04_43613	TAATAATAATAATAA	TAA(3*5)	4697942	15	TTGCCTTGAATAAAAGGAAATGATACTATATAAATGACATTATGTTGACTATCTGAGTCTTTATATCTATTTATTAAATTATTACATTAGCATGACTATATTTAATTTCGG[TAATAATAATAATAA]TATATGTTAAATGATAAATTCTATAAATATTCACAAATCACAAAATATTTAAAATAAATTAGTTTCCTAAAGTGACATTTATTTATTGAAAGATGGAGGAATGTATGTGG	TTGCCTTGAATAAAAGGAAATGATACT	61.527	CCACATACATTCCTCCATCTTTCA	62.264	236
Aradu.A04_43616	TCTCTCTCTCTCTCTC	TC(2*8)	4718711	16	AGTGGGTTGTGTGTTTGGTTTTCTTATCAAATTACATCTATTTCTGAGAATGTGCTGGAAGTTTAAAGTAAGAGAGACTTTTTGAATGTTGCAGTAAACAAGCAAAG[TCTCTCTCTCTCTCTC]CAAGCCAGGTTGTCCTGTTGAAAT	AGTGGGTTGTGTGTTTGGTTTTCT	63.033	ATTTCAACAGGACAACCTGGCTT	63.227	147
Aradu.A04_43617	TACTACTACTACTACTAC	TAC(3*6)	4725087	18	TGTTGATCAAGGTTGGTTTCCAATCTAACACAGTATTCTTTTATGTAACTACTCTTCATGTCACACATATGAG[TACTACTACTACTACTAC]TCTTCATGCAGGTAATACATATAGATTGCGGATATCAAATGTGGGGTTGACAACATCAATCAACATG	TGTTGATCAAGGTTGGTTTCCAAT	63.735	CATGTTGATTGATGTTGTCAACCC	63.481	158
Aradu.A04_43618	ATATATATATAT	AT(2*6)	4726139	12	AGATGCACCACTCAGGTACAAAGTAATAACCATGCATGCATAGTGTTATATAATTGTAACAATAGTAATGA[ATATATATATAT]GGATTGAGCAATTAACCAATAACTTTCTTAAACAACGTGA	AGATGCACCACTCAGGTACAAAGT	61.333	TCACGTTGTTTAAGAAAGTTATTGGTT	60.526	123
Aradu.A04_43619	AAGAAAGAAAGAAAGAAAGAAAGAAAGAAAGAAAGA	AAGA(4*9)	4729169	36	TGAGTCAAGAAGACTCGAGGAACAGAGCTCAGAGAAC[AAGAAAGAAAGAAAGAAAGAAAGAAAGAAAGAAAGA]GAGATGAAAGGAAAGGAAAAATTGCTTC	TGAGTCAAGAAGACTCGAGGAACA	62.69	GAAGCAATTTTTCCTTTCCTTTCA	61.941	101
Aradu.A04_43620	AGAGAGAGAGAGAGAG	AG(2*8)	4733493	16	GGAGAATGAGTCAAGAAGACTCAAGGAATAGAGCTCAGAGAGCAAGAAAGAA[AGAGAGAGAGAGAGAG]ATGAAAGGAAAGGAAAAGTTGCTTC	GGAGAATGAGTCAAGAAGACTCAAGG	62.996	GAAGCAACTTTTCCTTTCCTTTCA	62.124	93
Aradu.A04_43623	TCATCATCATCATCA	TCA(3*5)	4742427	15	CTTCTTCAACGTCTTCTTTTGTTTGATTTTTTTCTCCTTTTTTTCATTCTCATCCTCCT[TCATCATCATCATCA]TTGTTTTTTCTTTATCTTCTTTTTCTTCTATATATGTCAGAAAATTAGAGCATAGAAATTTTAATACCCTACATATACAGAATATTAACACTCAACCAACAAAATACGCA	CTTCTTCAACGTCTTCTTTTGTTTGA	62.169	TGCGTATTTTGTTGGTTGAGTGTT	62.77	184
Aradu.A04_43624	CACCACCACCACCAC	CAC(3*5)	4743767	15	GAACATAGGGTCTTCCATGCGATACCTCTGCAGAAGATCCCACCCCTTCTGCCGCTAT[CACCACCACCACCAC]AACTACAACCAGAGCCTCGTTAATCACTATCTGATTCCCAAAAATAGCATCGT	GAACATAGGGTCTTCCATGCGATA	63.432	ACGATGCTATTTTTGGGAATCAGA	63.021	126
Aradu.A04_43626	TCTTCTTCTTCTTCT	TCT(3*5)	4748186	15	ACAAGTATGTCAGCGTCATCATCA[TCTTCTTCTTCTTCT]TGTTCTTCTTTCTCTCTAGCTAGCAGTGGTGAGCCTTTGTCAACAGCTCTAAGCTTGAAGGCACCAATGGTTAGGCCTTATGTCAGATCCAGAATGCCT	ACAAGTATGTCAGCGTCATCATCA	61.849	AGGCATTCTGGATCTGACATAAGG	62.8	138
Aradu.A04_43627	TGGTGGTGGTGGTGGTGG	TGG(3*6)	4751607	18	TACTCATGGATCTCCCCACCAGAGGCCATATCGCCTCTTGCAGGCCTACGGTGGTGGATACGCCGGTGGTTCTGGTGCCGGAATGGGAGGCGCTGGAGGATTTGGAGGCGGTTC[TGGTGGTGGTGGTGGTGG]TGTCATCATAGGAGGTGGATATGGTG	TACTCATGGATCTCCCCACCAG	63.435	CACCATATCCACCTCCTATGATGAC	62.801	158
Aradu.A04_43628	TGGTGGTGGTGGTGGTGG	TGG(3*6)	4751712	18	GGAGGTGGAAATAATAATGGAGGCTATGGTGGCGGCGGCGGTGGTGCTGGATA[TGGTGGTGGTGGTGGTGG]TGCTGGATACGGTGGTGGTGGTGCTGGATACGGTGGTGGAATAGGAGGGT	GGAGGTGGAAATAATAATGGAGGC	62.986	ACCCTCCTATTCCACCACCGTAT	63.9	121
Aradu.A04_43631	GGAGGAGGAGGAGGA	GGA(3*5)	4758057	15	GGGAGAGGTGAAGGTAGTGGTTTTGGAGTAGGTGGGGGAAATGGAGGAAGCAGTGGTGGG[GGAGGAGGAGGAGGA]GGTGGAGAAGGTGGTGGGAGTGGGAGTGGTGCTAACGGTGGACAAGGTCACGGCAGTGGCTATGGTGCTGGTGGAGGAATG	GGGAGAGGTGAAGGTAGTGGTTTT	62.983	CATTCCTCCACCAGCACCATAG	63.912	156
Aradu.A04_43637	AGAACAGAACAGAACAGAAC	AGAAC(5*4)	4767660	20	GAGGGTGTGGAGGAAGCATTAGTAGCAAGTTTGCGCCTGATGATGGTTGGCCACATGATCACAATGTTTTTTTTGAATGGTGA[AGAACAGAACAGAACAGAAC]AGAGAAGAGAGAGAATGAACGACACCTTTTGAATATGAATGGGGCTT	GAGGGTGTGGAGGAAGCATTAGTA	62.811	AAGCCCCATTCATATTCAAAAGGT	62.995	150
Aradu.A04_43638	GAAGAAGAAGAAGAAGAAGAAGAAGAAGAAGAA	GAA(3*11)	4777930	33	TTGTTGAGTTGTGTTGGATGATGACGATGAC[GAAGAAGAAGAAGAAGAAGAAGAAGAAGAAGAA]TCTTGTTGAAAGGTTGGTGGGGTTGTGAAACGGAAACCGTTGAGCTCCTCAAATAGCTTTCTGCTTG	TTGTTGAGTTGTGTTGGATGATGA	62.603	CAAGCAGAAAGCTATTTGAGGAGC	62.851	131
Aradu.A04_43639	TGATGATGATGATGA	TGA(3*5)	4778118	15	GCTCCTCAAATAGCTTTCTGCTTGGTACATAATTATAAGAAGAAGGAACTCTATTAGGGAGCTTTGGGAATTGGATGGAGGATTTGATTCTCTGTGAAGAAGAACAAAACAC[TGATGATGATGATGA]TGCGATGATCTGTAAAGAAGCCATT	GCTCCTCAAATAGCTTTCTGCTTG	62.851	AATGGCTTCTTTACAGATCATCGC	62.843	152
Aradu.A04_43640	GTAGTAGTAGTAGTA	GTA(3*5)	4780874	15	GTGTTTGTGGCCTCAGAAGAATCT[GTAGTAGTAGTAGTA]GATTTACGATGATATGCATCATCATCATCTTCATTATCATGTAGTATTTTGATGATGTTGTCATTATTCTTCTTCTCAAATAATGGTGCTGTTGTTTCTTTGAATTTGTGCAATCCTTGA	GTGTTTGTGGCCTCAGAAGAATC	62.259	TCAAGGATTGCACAAATTCAAAGA	62.932	159
Aradu.A04_43642	TTATTATTATTATTA	TTA(3*5)	4791820	15	TTTAGCCACCAATTTTAATCTGCGAGGTTTTTGTATTAATTTTTCTCTTGGTGTAATCTTTCTGTTGATTCGTTCATCTTTGACTCTCCCATTTATTAAT[TTATTATTATTATTA]GCAGTCACGCATAAGGTTGAATTCGAT	TTTAGCCACCAATTTTAATCTGCG	63.332	ATCGAATTCAACCTTATGCGTGAC	63.456	142
Aradu.A04_43644	TCTTCTTCTTCTTCT	TCT(3*5)	4801056	15	GATCTTTAGCCAAGAACGGACTCAACAATTACTTGAAACAGCTCCAGCAACACCCTTTGAGAACCAAGG[TCTTCTTCTTCTTCT]TCATTTACTTTGTTTTTCTTTTCTGCATTTTTTTTTATAAACTTACCTCTCACTTCAGCAATTTTCCTTCTTGCAT	GATCTTTAGCCAAGAACGGACTCA	63.022	ATGCAAGAAGGAAAATTGCTGAAG	62.935	160
Aradu.A04_43645	ATTATTATTATTATTATT	ATT(3*6)	4802928	18	GGTGACAGCTAAGAGCATGCAAGTATTTCTGTCAAAAAAAG[ATTATTATTATTATTATT]GTCATTGATCACCAACTTGAGAGCCTCTAATGG	GGTGACAGCTAAGAGCATGCAAGT	64.132	CCATTAGAGGCTCTCAAGTTGGTG	63.432	92
Aradu.A04_43647	ACCACCACCACCACC	ACC(3*5)	4805330	15	AAGATCCATGTGACCAAAATCACCACCACCCCATCAAGTTTGGCAGCAGATTTAGATTATCTAAATAACTTCACTTCATCT[ACCACCACCACCACC]ACAAAACACTACACCAAACAATAATAATTATTCTAACAATTCAACAACACTTGCTCAAAAGTCC	AAGATCCATGTGACCAAAATCACC	63.323	GGACTTTTGAGCAAGTGTTGTTGA	62.739	160
Aradu.A04_43648	TTTGGTTTGGTTTGGTTTGG	TTTGG(5*4)	4812689	20	GAATGTTATTGTTGGGAATTGGGAGCTCGCTAAGTTTCTTACAGTTTATGGAAATTATTATATATTTATATAAGATACAA[TTTGGTTTGGTTTGGTTTGG]TTGGCTTAGTGTGAGGGGTTAACCGAGTTATG	GAATGTTATTGTTGGGAATTGGGA	62.996	CATAACTCGGTTAACCCCTCACAC	62.921	132
Aradu.A04_43649	ATTATTATTATTATT	ATT(3*5)	4813319	15	TAGTACCTTTCATGAGCCCACACCACCACAATAGGTTAGGAACTTTATGCTATAATAGTATATGC[ATTATTATTATTATT]AGGTAGCCTAGATAATAATGTGAAAATTACAGGGATTTTGCCAAACAGGTAGGTAGCACATTC	TAGTACCTTTCATGAGCCCACACC	63.549	GAATGTGCTACCTACCTGTTTGGC	63.158	143
Aradu.A04_43653	ATTATTATTATTATTATTATTATTATT	ATT(3*9)	4839651	27	ACATAGCATTGATGGCATGCTTTATTCCACCCTTATTTTCCATAAAAATCTAATCAAAACCACCGTG[ATTATTATTATTATTATTATTATTATT]AGTATTTGCTCAAGCGTATGGGCATCAAAAAGGGATAGA	ACATAGCATTGATGGCATGCTTTA	62.779	TCTATCCCTTTTTGATGCCCATAC	62.411	133
Aradu.A04_43654	ATTATTATTATTATT	ATT(3*5)	4842830	15	CAACGTTGAACCTATATGGGGAAG[ATTATTATTATTATT]AATTACATTATGGGGAATAATGAAATCGTAATTAATGGATTGATTATGTTAATTAGGAACTGACTTGTTTGCGAACTGGGCAACCAACTGCCATAGTGCATCTGTA	CAACGTTGAACCTATATGGGGAAG	62.811	TACAGATGCACTATGGCAGTTGGT	62.975	145
Aradu.A04_43655	AGAGAGAGAGAGAGAGAGAGAG	AG(2*11)	4843093	22	CATATTTTCTCCACTGGCATCCATCACTGATCTGAAATAATAGAGAGATTAATTAAGTTGAGTCAGATAAGTTAGTTAATTGGTTGATCCATATGAAGAAA[AGAGAGAGAGAGAGAGAGAGAG]ATAGATACCATGGGAGCTTCTGAGCGAGC	CATATTTTCTCCACTGGCATCCAT	63.322	GCTCGCTCAGAAGCTCCCAT	64.314	152
Aradu.A04_43656	GAAGAAGAAGAAGAA	GAA(3*5)	4844006	15	CCAACAGCGGAAACATCTTATTCTTATGT[GAAGAAGAAGAAGAA]GCAGCAGCCGAAGAAGAATGAAAGAATGGGATGGTTGGAGAGGAACAAGTTTCAAGGGTGA	CCAACAGCGGAAACATCTTATTCT	62.729	TCACCCTTGAAACTTGTTCCTCTC	62.997	105
Aradu.A04_43657	GAGAGAGAGAGA	GA(2*6)	4844167	12	GACCCCATCCCTTGTCCATATAATTATAACAAGAATAGAAAGACAGAGAGATATAGAATTGAAAGAGAAGGTTGAGTTGAGAGTT[GAGAGAGAGAGA]AAGATTTTTGTAAAGTGTGTGAAGTCTTTTCCCAGTGCTATGGGAT	GACCCCATCCCTTGTCCATATAAT	63.168	ATCCCATAGCACTGGGAAAAGACT	63.398	143
Aradu.A04_43658	ATTATTATTATTATTATT	ATT(3*6)	4847466	18	CTGCTATTACTCTGCAACGACGACATCGCAAAACTAAAACAGCTA[ATTATTATTATTATTATT]AAAATATGACGGCAAAAAGACCATATAATATCTCTAATTAGTAAAAGAGGATTGGCACCGGGTAAATAATGGACTTAACAGCCGTTCCA	CTGCTATTACTCTGCAACGACGAC	62.469	TGGAACGGCTGTTAAGTCCATTAT	62.935	152
Aradu.A04_43659	TATATATATATATA	TA(2*7)	4850992	14	TGTCACGTTAGCAAATTTTGACATTATCAATATAAAAAGTGACGAAAGAATTAACATAACTAATTTAAAATTTTTAAAAGACAAATTTAATTAAAAAAAATTTCGATGACCAATTTAAAAAATAAATGTCTTTCAAAAATTAATTTAAT[TATATATATATATA]ATTACAATGTGATACATAATGAAGAGTAACTTACATGTTATTTTAGAAGAAAATTACGGTCCAACCATTGTC	TGTCACGTTAGCAAATTTTGACATTA	61.833	GACAATGGTTGGACCGTAATTTTC	62.718	235
Aradu.A04_43660	TATATATATATATATA	TA(2*8)	4851551	16	TTTGAAACAAAAACGTTCACATGCAACTAATATTACAATAATAGCCTAAGTAATAAATAAATAAATAAATTAAAATATCATAAAATATATATT[TATATATATATATATA]AAGAATACAGATTGATTAAATATGATTGAGATTCAATTTATATCCTATCCAATTTATACAAAATTCTACCCACACTTTATCTTATTATCTGTAGATCGAATTCGCAATCCAACCCTGTCTAGATAT	TTTGAAACAAAAACGTTCACATGC	63.179	ATATCTAGACAGGGTTGGATTGCG	62.62	235
Aradu.A04_43661	GAGGAGGAGGAGGAGGAG	GAG(3*6)	4861363	18	GGAAAAGAAGGAGGAAAATGAGGAAAAAGAAGGAGGAGAAAAAATTTCAATAAGAAAAAAAAGAGGAA[GAGGAGGAGGAGGAGGAG]ATGGTGTTGGTGACGAACTATAACAA	GGAAAAGAAGGAGGAAAATGAGGA	63.053	TTGTTATAGTTCGTCACCAACACCA	62.655	112
Aradu.A04_43663	ATATATATATATAT	AT(2*7)	4875644	14	AACTCCATCAGCATAACCCAAGA[ATATATATATATAT]TTTCTAGACTTTGGGCCCAATTTTATTCTTTCTTGAGAATTGTACATTAGGTACACAAGACAACCAAATATATATAAAGAAGAATAATTATGTGGTTTACCTTACCACATTTTCATTGGTGTC	AACTCCATCAGCATAACCCAAGAA	63.121	GACACCAATGAAAATGTGGTAAGGT	62.327	160
Aradu.A04_43664	TTATTTATTTATTTATTTATTTATTTATTTAT	TTAT(4*8)	4897900	32	GGGAAGAAGAATTCGAAAATTAAGAAGAATTCTATAATTATAAATAAAAATTATTTTTTATTTTTTATTTTATTTAACTA[TTATTTATTTATTTATTTATTTATTTATTTAT]TAAAATTAACTTTACTAATTTTCACACTATACATATACTAAGTATCATATTCTAATTTGACTTGGATATCAGACGATATTTGAGGTTTGCC	GGGAAGAAGAATTCGAAAATTAAGAAG	61.954	GGCAAACCTCAAATATCGTCTGAT	62.622	203
Aradu.A04_43666	GAAAGAAAGAAAGAAAGAAA	GAAA(4*5)	4936658	20	ACCAAATAAAAGCAAAGCACCTGAGAGCTCAGTCAAGCGAAGATCCTGTTCCCCAGTCAGTTAGTTAGTTAGTTAGGTGTGAAAATCTACTCAGAAG[GAAAGAAAGAAAGAAAGAAA]GAGAATAAAGAAAGGATGAACAGGAGGCA	ACCAAATAAAAGCAAAGCACCTGA	63.146	TGCCTCCTGTTCATCCTTTCTTTA	63.312	146
Aradu.A04_43671	AATAAAATAAAATAAAATAAAATAA	AATAA(5*5)	4979905	25	GGAGAACGATGAGGGGATAGAAGTTTACGAGTATGTCTAAAATTGTTTTGAATAAAAAAGGAAAAAGAAAAAGAAGATAAGGAATGCACATATCTTTTAT[AATAAAATAAAATAAAATAAAATAA]ACTATTTAAAAGTCACGTTTAATTTGTTCCCGC	GGAGAACGATGAGGGGATAGAAGT	63.075	GCGGGAACAAATTAAACGTGACT	63.447	158
Aradu.A04_43676	ATCATCATCATCATCATC	ATC(3*6)	5008888	18	CCCATGGTAGAAGGAGGAGAAGATTCTTCTGATTCATAGTCATG[ATCATCATCATCATCATC]AAGAACCACCTTTTCAGAACGAGTG	CCCATGGTAGAAGGAGGAGAAGAT	63.059	CACTCGTTCTGAAAAGGTGGTTCT	63.02	87
Aradu.A04_43678	CTCTCTCTCTCTCT	CT(2*7)	5013565	14	GAACGATACGGTCCTCAGCTCTAATACTTATTGCTACTCA[CTCTCTCTCTCTCT]CCACCTGAGTAATTTGCAGCTAACAGCTAAATCCGTGTCATGCCTCTTTCTTGCAGTTTTGGGTTA	GAACGATACGGTCCTCAGCTCTAA	63.035	TAACCCAAAACTGCAAGAAAGAGG	62.821	120
Aradu.A04_43680	ATGATGATGATGATGATGATGATGATGATG	ATG(3*10)	5016756	30	AAGGGGAAGACGAAAAAGAAAATGAAAATA[ATGATGATGATGATGATGATGATGATGATG]GTGATGGTGATGATGATATGGGATTTTTGGA	AAGGGGAAGACGAAAAAGAAAATG	62.885	TCCAAAAATCCCATATCATCATCA	62.368	91
Aradu.A04_43682	ATATATATATAT	AT(2*6)	5022986	12	TCTGTGGGTCAGTTTTTCGAATTTAAAAAAAACTTTAATTCATTAAAATTGAAAACTGAGGGTCAAATTAGTA[ATATATATATAT]ACTCCCCCACACACTTCGTCTTCTTCAATTCATCTTCTCCTTCTTCGTTCTAAGCCTGTG	TCTGTGGGTCAGTTTTTCGAATTT	63.117	CACAGGCTTAGAACGAAGAAGGAG	62.82	145
Aradu.A04_43687	AATAATAATAATAATAATAATAATAATAATAATAATAATAATAATAAT	AAT(3*16)	5054752	48	GGTTGTGTTTGTCTTTTAGGAGCCAAAAAGAAA[AATAATAATAATAATAATAATAATAATAATAATAATAATAATAATAAT]AAAGGTTATTAATTATATATACACATACTCTTCATGATACATATACACTTCATGATAATATGCTCCACTTGA	GGTTGTGTTTGTCTTTTAGGAGCC	62.327	TCAAGTGGAGCATATTATCATGAAGTG	62.572	153
Aradu.A04_43691	GTGTGTGTGTGT	GT(2*6)	5074128	12	TTTATTTTTGTCCTTCTTGATGAACCAAGAATAATAATACTATACTCAATAGGAGGGTACGTATAATAATGTCAAGTGTGTGTGTTTGTATATTTGATTTAACTAATTTTTAAACTGTTACTTATTCTCCG[GTGTGTGTGTGT]TCGTATATTTGATTTAACTTTTTTCTAAATCTGTTATTTATTCTCCACATGTTCTATATATATATGTGACGCACATAAATAAATTACAATTAGC	TTTATTTTTGTCCTTCTTGATGAACC	60.864	GCTAATTGTAATTTATTTATGTGCGTCA	60.77	237
Aradu.A04_43692	AATAATAATAATAATAATAAT	AAT(3*7)	5091715	21	AGGAGTAAAGGACCATCCAAAAACCAGGCAGCAGCATAGAGAACTGCAAATTATATACTGTATTTATAAATCTTAATCATAACTTAGAATAATGCTTAATCTCTAGCTACTACTTACACACA[AATAATAATAATAATAATAAT]ACAGGATAAGTATAAATAATTAAGGTCTTAATTAAGTGATCACACAATAATAAGCTTATGACTGCTTTGCAATTAATAA	AGGAGTAAAGGACCATCCAAAAAC	60.91	TTATTAATTGCAAAGCAGTCATAAGC	60.072	222
Aradu.A04_43693	CACACACACACACACA	CA(2*8)	5094596	16	TCATGCACACAGGAATAGGAAGAAGAATTAGCAAAGATACAAACAAAAGTTCATTCAATGCACTAACACCGAGAACAAAGAGAAT[CACACACACACACACA]TCATCATAGAGAATAAAACACGTTTCGAGCAAAGG	TCATGCACACAGGAATAGGAAGAA	63.038	CCTTTGCTCGAAACGTGTTTTATT	62.664	136
Aradu.A04_43694	AGTAGTAGTAGTAGTAGTAGTAGTAGTAGT	AGT(3*10)	5095413	30	CCTTGACAGCAGAAGAAGGAGAAGAGGAAGAAGAGCTTCCATTGTTGTTGTCCATGAAATAATACCCTAAGCC[AGTAGTAGTAGTAGTAGTAGTAGTAGTAGT]ATTGTTTTCAAGCATGAAAGAAGTGTTGGTATTGGGAAGGAAGATG	CCTTGACAGCAGAAGAAGGAGAAG	63.007	CATCTTCCTTCCCAATACCAACAC	62.897	149
Aradu.A04_43695	GTGTGTGTGTGTGT	GT(2*7)	5095884	14	TGCTTTTTCCACAGAAACAATCCTAAACAGTAGTGTCTACAGTGATAGTTGTTGCTCTCAGTCTCAGTAACAGTAACAAAGCCTGCAGAGATTTCCTTTGGAAAATGG[GTGTGTGTGTGTGT]TTTGGTAGGATTAACTCACTCACGCAGGTAGTTGC	TGCTTTTTCCACAGAAACAATCCT	63.227	GCAACTACCTGCGTGAGTGAGTTA	62.883	157
Aradu.A04_43698	ATATATATATATAT	AT(2*7)	5109324	14	CATTAAAAACCAACAAAGCAACGGTTACTGTATGTATGTTATAACAGTTATGATTTTTTAATTTAATGATAAATCTTTCATCCCAA[ATATATATATATAT]GAAAAAGGAAAAAGAAAAGAAAGTAATTGTCCCGCC	CATTAAAAACCAACAAAGCAACGG	63.623	GGCGGGACAATTACTTTCTTTTCT	62.912	136
Aradu.A04_43703	AGAGAGAGAGAG	AG(2*6)	5117629	12	GTTACTGGACGCCTTCTTGTTGTTGTTGTCACTACTCGACGCCATTAATAGCGACTCCCGCAACACACAAAAAC[AGAGAGAGAGAG]AAAGATGCGCCTTCGGGAGTTTCTTATACGGGAC	GTTACTGGACGCCTTCTTGTTGTT	62.848	GTCCCGTATAAGAAACTCCCGAAG	63.285	120
Aradu.A04_43704	ATTATTATTATTATTATTATTATTATTATTATT	ATT(3*11)	5118244	33	CATGCAGCATATAACAACTTGAATTTTTAAAATTAAATTTTATACTTTGAATTTAAAATAAAAATAATTTAATTATGACTTATTCTATTATTTTGAATTATCTATTAGAAACTATATTGATAGTTACAGTCTAAATTGATTTTA[ATTATTATTATTATTATTATTATTATTATTATT]TAATAGGAACACATGCACTTGAATCACT	CATGCAGCATATAACAACTTGAATTTT	61.625	AGTGATTCAAGTGCATGTGTTCCT	62.184	205
Aradu.A04_43706	TATATATATATA	TA(2*6)	5120928	12	CTACCGTGTACAACCATGTCTTCGTAAAAAAAATTCACTAGACACATTTAAATATTATATATTATTATTTATTAAAATAAAAAATATTTTAAATACTTTATATAATTAAAATAAGATATTTAAAATAAATAAAAAATTAATTTATAT[TATATATATATA]CATATCTCCGTATCTTTTAAAAATTTTAAAATTCGTATGTTGGCATATCTAAAGTCATATCTGTGTCAATGTCCGTG	CTACCGTGTACAACCATGTCTTCG	62.853	CACGGACATTGACACAGATATGACT	62.412	236
Aradu.A04_43707	ATAATAATAATAATAATAATAATAATAATAATAATAATAATA	ATA(3*14)	5123566	42	CAAAAGGAGCTATGTAAACAGAAACATGTTCACTACTTTTATTGACTATTTTCCCAAAAAAGAAAAAGCCTTCTTTTTT[ATAATAATAATAATAATAATAATAATAATAATAATAATAATA]TCCACACCCCACTACTTTTATTGAT	CAAAAGGAGCTATGTAAACAGAAACA	60.107	ATCAATAAAAGTAGTGGGGTGTGG	60.382	146
Aradu.A04_43708	TATATATATATA	TA(2*6)	5134055	12	AACTAGGAAACTCTCCTCACTGGCCATCTCCCCTCTTTCTTTAGAGCAACATGAGTTCACAGCATATATATACAGCCCTGGCTCGCAC[TATATATATATA]ATTCGAATCTATATGTTTCGAATTATGTAATATCACAACCTAACCTAGTAATTCGAATTAACTAGATTCGAATTAGCTAAGTGTAATTCGAAACAACTTGTTTCGAATTACTTAACAATGTGTCTTCCTAGTAATTCGAA	AACTAGGAAACTCTCCTCACTGGC	61.466	TTCGAATTACTAGGAAGACACATTGTT	60.622	240
Aradu.A04_43711	TTCTTCTTCTTCTTCTTC	TTC(3*6)	5138811	18	CCGCTACCCGTTTTCTTAATCTCT[TTCTTCTTCTTCTTCTTC]CCCTTGTCTTTCTCTTTCTCTTCTGTGTCGTTGTTTTCTGTGTTTTTCTTCTTGAAAATGTCCTTCCAGCGCTTCGATGTGGAGAGAGTAGTGGTGGAAGTGGA	CCGCTACCCGTTTTCTTAATCTCT	63.013	TCCACTTCCACCACTACTCTCTCC	63.106	146
Aradu.A04_43717	TGAGAGTGAGAGTGAGAGTGAGAG	TGAGAG(6*4)	5225370	24	GAAGAAAGGCTAGGGTTGGAGAAGGGGGATTTAGAGTCCTGCACTTCTGGTGGAGGCTGAGAGGAA[TGAGAGTGAGAGTGAGAGTGAGAG]ACATTAGGCTCAGTAAGCCAAATTTGCCCAAAACGACAACGTTTTCTTCAAACCTACCGAAAG	GAAGAAAGGCTAGGGTTGGAGAAG	62.886	CTTTCGGTAGGTTTGAAGAAAACG	62.343	153
Aradu.A04_43718	GAGAGAGAGAGAGAGA	GA(2*8)	5226552	16	TAAAACACTGCAAAGAGGGGGTAAATAGCAAAGATAATCTCGACTATATGAGT[GAGAGAGAGAGAGAGA]GGGGGGCGTGTTGCTAGGGAAACAAGCAAGAGGATT	TAAAACACTGCAAAGAGGGGGTAA	63.023	AATCCTCTTGCTTGTTTCCCTAGC	63.208	105
Aradu.A04_43719	CTCTCACTCTCACTCTCACTCTCA	CTCTCA(6*4)	5227031	24	TCGGTAGGTTTAAAGAAAGCGTTGTCGTTTTGGGCAAATTTGGCTTACTGAGCCTAATGT[CTCTCACTCTCACTCTCACTCTCA]TTCCTCTCAGCCTCCACCAGAAGTGCAGGACTCTAAATCCCCCTTCTCCAACCCTAGCCTCTCTTC	TCGGTAGGTTTAAAGAAAGCGTTG	62.755	GAAGAGAGGCTAGGGTTGGAGAAG	63.08	150
Aradu.A04_43721	TTGTTGTTGTTGTTGTTGTTG	TTG(3*7)	5261925	21	ATCGAAGCTGAGAAAGTGAGGAAGAAGAAGCCA[TTGTTGTTGTTGTTGTTGTTG]TTTTGGTTGGTTTTCAGTGATGAGTT	ATCGAAGCTGAGAAAGTGAGGAAG	62.497	AACTCATCACTGAAAACCAACCAAA	63.03	80
Aradu.A04_43725	TTCTTCTTCTTCTTC	TTC(3*5)	5277921	15	CTTAGGTCTTGGCTTGAAGTTTGG[TTCTTCTTCTTCTTC]GGTCTTCAGTCTTCGTTCTTCGGACTTCAGTCTTCGTTCTTCGTTCTTTGTTCTTCGGTC	CTTAGGTCTTGGCTTGAAGTTTGG	62.521	GACCGAAGAACAAAGAACGAAGAA	63.019	99
Aradu.A04_43729	ATATATATATATATAT	AT(2*8)	5283657	16	GAACGAAATTGAAAAATAAGGATAACAAAAGAATCATTTATTTTTATATAAAAAAATTTATTTGATTATTTATTTTGATTTA[ATATATATATATATAT]ACAAAAAAACTAATTTTTAATTGATTAAGTAATTAATTAATTCATCTACTTAAATAAATATATATTGTGTAAATTATGTGTTGTGTATATATAATAGTCTATTGGGTACACAAACTCTTAAAGTG	GAACGAAATTGAAAAATAAGGATAACA	60.028	CACTTTAAGAGTTTGTGTACCCAATAGA	60.243	223
Aradu.A04_43730	GTGGTGGTGGTGGTG	GTG(3*5)	5285525	15	GCGAAGACATCGGATGAAGATAAGATAAGTGGTA[GTGGTGGTGGTGGTG]TGGGAAATGATTGGGTGTGCTGCGTGTGCATGGGGAGGAAGAAAGGCGCGGCGTTCATACCATGTGGTCACACTT	GCGAAGACATCGGATGAAGATAAG	63.334	AAGTGTGACCACATGGTATGAACG	63.173	124
Aradu.A04_43733	ATAATAATAATAATAATA	ATA(3*6)	5297047	18	ATTGCCCACACGTTCAATAACTCTCTTTAATCGCCATGCCTTTTACTTTTTTGTTTTTCCTTTCCGGGTTTATTTATC[ATAATAATAATAATAATA]ATGTTGTCTTGCCTCTTTGCCATAATTGAGAAT	ATTGCCCACACGTTCAATAACTCT	63.048	ATTCTCAATTATGGCAAAGAGGCA	63.13	129
Aradu.A04_43735	GAGAGAGAGAGA	GA(2*6)	5298200	12	AAGTGGCTGAGATGAGTTAGCATT[GAGAGAGAGAGA]GGTCATTTTAAAAGAAAAACACCAAACACTAGAGAGAAAAGAAGAGAGAAAGTTATTTTCGCACATATACAAAGCTGTCTCTGTAAATTGGTCGC	AAGTGGCTGAGATGAGTTAGCATTG	63.059	GCGACCAATTTACAGAGACAGCTT	63.06	131
Aradu.A04_43736	TAATTAATTAATTAATTAAT	TAAT(4*5)	5299592	20	GAAAAACGACAAGAATCAGAGTCACATAATAATTAATAACCCCTC[TAATTAATTAATTAATTAAT]TAACAAGTAATAAATAAGTAAGAAAAAACTTGAAAAAGAGTGGCGCATGTTTGAGTAGCCATATCTGAATGTGGGG	GAAAAACGACAAGAATCAGAGTCACA	62.946	CCCCACATTCAGATATGGCTACTC	63.013	141
Aradu.A04_43739	ATATATATATATATATAT	AT(2*9)	5305248	18	TGTTTGTAAGTGCATTTTTAGAGATTGATACCAATTTATTGAAAGTTACACAATC[ATATATATATATATATAT]AGATTATTGTCAGCACATTAAATAGTGTATGTATTAGTTTAAGTTAAAATGTTGCAATCAATTGTAGA	TGTTTGTAAGTGCATTTTTAGAGATTGA	61.439	TCTACAATTGATTGCAACATTTTAACTT	60.501	141
Aradu.A04_43741	ATATATATATAT	AT(2*6)	5309306	12	CCGATTCTAATAAGTGTTTGTACCTTTTATTATTAAAATATGTGAAAACTCCAATGCATGTTTGGCCAATCCATGCCATCCCA[ATATATATATAT]TTTTTGGGAGAAAAAATAAAGTTGTCATGATGTTTTATTTACCATAGGAGATACAAGTCCTTCTG	CCGATTCTAATAAGTGTTTGTACCTTTT	60.394	CAGAAGGACTTGTATCTCCTATGGTAAA	61.306	160
Aradu.A04_43743	ATATATATATAT	AT(2*6)	5319614	12	GATTTCTTATGTGAAGGTCGGTGCTTAGCTAGGCTTAATCCTTCGGACTAGGCCTTTTATTTGGACCTGGGCCTTTGTCATTGGACCAAGGTATGAAC[ATATATATATAT]GGATTTTATCGGCTAATGTCTATCCACTAACAAA	GATTTCTTATGTGAAGGTCGGTGC	63.137	TTTGTTAGTGGATAGACATTAGCCGA	62.199	144
Aradu.A04_43745	ATTTATTTATTTATTTATTT	ATTT(4*5)	5325945	20	ATTCACTGCAACCTCAGGAGCTGGCAGTTTTTTCAAATCCTCTGCATATAAGTTTATAAGAATTCAGACAATGATATGGTTATTGAATTACATAAGAGTCAATTTACTACTATTCTGTAATAAAATCAATGTGAGATC[ATTTATTTATTTATTTATTT]GTTCCATTTCTTTTTCGAAGATAAATTATGGTCATTTCCAGAACAAATCAATATAAGACAGAAACTGAAAGTTTGAGGATCG	ATTCACTGCAACCTCAGGAGC	61.741	CGATCCTCAAACTTTCAGTTTCTGT	62.117	240
Aradu.A04_43749	AACAACAACAACAACAACAAC	AAC(3*7)	5333935	21	CCATGTCCCTGGAATTTTAAACACATTATATAAAACTAAGAGACATGAATCATAAGATAGTACTTACAAT[AACAACAACAACAACAACAAC]AATAATAATATTAATTTCATTTTATTACCCAAAAAAAGAAAGATTAAATATAACTAAGTGCTATTATCCATGTAAAAAGCAGGTTCAGG	CCATGTCCCTGGAATTTTAAACAC	62.703	CCTGAACCTGCTTTTTACATGGAT	62.619	180
Aradu.A04_43750	GAAGAAGAAGAAGAA	GAA(3*5)	5335179	15	GAAGGAAAGGGCGATAATGAGAGTGGCAAGCATGATATCC[GAAGAAGAAGAAGAA]GAGAGAAACAGAAATAGATAATGAAAAAAAACTGAAGAAGATGAAAAAGATAGAGGTGGTGAAATTGATGAAGAAGAAAGAGGAGCCGAAGAGAAAAA	GAAGGAAAGGGCGATAATGAGAGT	63.093	TTTTTCTCTTCGGCTCCTCTTTCT	63.086	153
Aradu.A04_43751	GAAGAAGAAGAAGAA	GAA(3*5)	5335816	15	ACAGTGACATCAACTGCCTTCAAATTATATAATCTCCACTTTCAGGGGGGATTAGGAACAAAAAGAACT[GAAGAAGAAGAAGAA]ACTAAAAAATAATATCAGTGAACGGAGAAATGAACTGAAGAAGAAGACGAACCAAATGTGATGATGAAAAA	ACAGTGACATCAACTGCCTTCAAA	63.173	TTTTTCATCATCACATTTGGTTCG	63.033	155
Aradu.A04_43752	GAAGAAGAAGAAGAA	GAA(3*5)	5336482	15	CAGTGACATCAATTGCCTTCAAACTCTATAATCTCCACTTTCAAAGGGGGATTAGGAAAAAAAGAACT[GAAGAAGAAGAAGAA]ACCGAAAAATAATATCAGTGAACGGAGAAATGAAGTGAA	CAGTGACATCAATTGCCTTCAAAC	62.948	TTCACTTCATTTCTCCGTTCACTG	62.71	122
Aradu.A04_43755	AGAGAGAGAGAG	AG(2*6)	5384324	12	GTGTGATGATTCTTCCCAGCTTCTCACCAGTTTGTGTGGGTTTTTGTGTTCTGTGTGAGTTGGTGGTGGTGGAAGTGGAAGTGGGGAA[AGAGAGAGAGAG]GGGTAGTTAGTGAGAGAAGGTGGAAGGTTGCATGAAATGACAAAAATGGGTTTGTG	GTGTGATGATTCTTCCCAGCTTCT	63.017	CACAAACCCATTTTTGTCATTTCA	62.929	156
Aradu.A04_43761	TATATATATATATA	TA(2*7)	5434653	14	TGAAAAAGGAGAATCAAAGCCAAAATAAAAGTTTTAGAATGACTAAAACTTAAATAACC[TATATATATATATA]GGATTTTGAAAGTATATATATTTGGTTAGCCAATATATAGTTATCAATATACTTGCTACCACATATTTGATTTGTGTTG	TGAAAAAGGAGAATCAAAGCCAAA	63.204	CAACACAAATCAAATATGTGGTAGCAA	63.08	152
Aradu.A04_43763	ATATATATATATATATATAT	AT(2*10)	5435366	20	TTAAGAAAATGATGCTGCTGATGGGAGTGCTACGAAATGGATTTGATAAATAGTTTAGATTGAGAAATTTGACTAATGAGGACATGAAATAATGACCATGAAC[ATATATATATATATATATAT]GATGGCTTTCAGACTGAGTAAAGGGT	TTAAGAAAATGATGCTGCTGATGG	62.539	ACCCTTTACTCAGTCTGAAAGCCA	62.61	149
Aradu.A04_43764	TATTATTATTATTAT	TAT(3*5)	5437806	15	TGCAACTAACCTGTTTAAATGAAGAATTATTATTAA[TATTATTATTATTAT]GTATAACAATATTCTAGTCTTTTTATTATTAAAAATTTGACTTATTCAATTTGATCCTAGGAATAATATTAATAAGAGTATGCTGTCAATAACAACAAAAA	TGCAACTAACCTGTTTAAATGAAGAA	60.41	TTTTTGTTGTTATTGACAGCATACTCTT	60.643	152
Aradu.A04_43765	AATAATAATAATAATAAT	AAT(3*6)	5438377	18	GTCAAACATTTTAATGAAGCAAAATCATATATATAAAGAAAAATAAAGATTAAGAGTAGTTAATTGAAAATTTCACTACTCCACGTAAATAAATCA[AATAATAATAATAATAAT]ATCATAAGATATTTAATTGTCTTAATAAGCTAAAATGTAAACAAAAACAAGCAGCTATTCAATAATTTATCCACAACA	GTCAAACATTTTAATGAAGCAAAATCA	61.597	TGTTGTGGATAAATTATTGAATAGCTGC	62.543	192
Aradu.A04_43768	TTATTATTATTATTATTATTATTATTATTATTATTATTATTATTATTATTA	TTA(3*17)	5453398	51	GCTCAAAACAGAGTTATAGGATTCAAACATGTTCATAAAAAAGAAAAAGGGAT[TTATTATTATTATTATTATTATTATTATTATTATTATTATTATTATTATTA]TTTTGGTAAAAGGAGTTATAATCTTATTTCATATATACATAAACTTTTTTGGCATTATTATAATTTTATATTTATAAAAGGAGTTATAATTAAACTTTAATTTGTAAAAAGAAAAATAAATGGACAAGAAAAGTTG	GCTCAAAACAGAGTTATAGGATTCAAA	60.383	CAACTTTTCTTGTCCATTTATTTTTCTT	60.464	240
Aradu.A04_43769	GTGGTGGTGGTGGTG	GTG(3*5)	5456263	15	CACCCAGTAACTCATGTAGCAACGGAAGCAGTTACAGCTGAAGACTGGAGCATGGTCACCGCCGCCTGAGGCGGAGCTGCTCCTTGAA[GTGGTGGTGGTGGTG]CGGCGGGGGTTGTTGGAGGAGGATGAGCAGGAAATGAGGTATG	CACCCAGTAACTCATGTAGCAACG	62.969	CATACCTCATTTCCTGCTCATCCT	62.8	146
Aradu.A04_43771	GAAGAAGAAGAAGAA	GAA(3*5)	5467612	15	GGGAAGTGAACAAGTTCTTGATGGGTTCGTTGGCAGGGCCAGAGTCACCCAAACCGTGAAGCCAGAGAACAAAGCTTCGACCCACTGAAGAG[GAAGAAGAAGAAGAA]GACATGGTAGACAAAGATGAAGAAGGGTTTTGGGTTTGT	GGGAAGTGAACAAGTTCTTGATGG	63.212	ACAAACCCAAAACCCTTCTTCATC	63.583	146
Aradu.A04_43774	GTTGTTGTTGTTGTTGTT	GTT(3*6)	5477480	18	GGTGCGTGTGATTGTGATTGTTATTGTTGGCGGC[GTTGTTGTTGTTGTTGTT]GGAATTTGCGGAAGCAGAGGAGGAATTGGGTGAAACGTGGACCCACTTCTTCTTCCACTTTCTCA	GGTGCGTGTGATTGTGATTGTTAT	63.082	TGAGAAAGTGGAAGAAGAAGTGGG	63.094	117
Aradu.A04_43782	TCTCTCTCTCTC	TC(2*6)	5532679	12	GCAGATTGAAACACTAACCCAACCCAGAATGAGATCTACGTAAATTCCTTCCAATCCCTTTCTTTTTCTTCGTTTATCTTCTCAAGTACG[TCTCTCTCTCTC]TTCTAATTTTATTCTATGCATTTCTTTTTACCGTTTTTGTTTTC	GCAGATTGAAACACTAACCCAACC	63.035	GAAAACAAAAACGGTAAAAAGAAATGC	63.127	146
Aradu.A04_43783	ATATATATATAT	AT(2*6)	5538904	12	AGGAAATTGGGAATGAAACATCAACGGTCAAG[ATATATATATAT]ACACATCTTGATAGCTTCCTGAATCCATTGATTCTTTTTTCACTCAAATGGTAGAATACAAAATGTACAAAGTATCTTTTTCCATTTCCGCTTCTAAA	AGGAAATTGGGAATGAAACATCAA	62.789	TTTAGAAGCGGAAATGGAAAAAGA	62.344	142
Aradu.A04_43788	ATGATGATGATGATGATG	ATG(3*6)	5551969	18	AAGCATTGTTTCTCAATTAGACTTGAATACACACTTATTGGATTGAAATTTTACATGTGTAAAAATTTGAAAGAAAATAAAGGAGAAAAAAATACTGTAATTTATGAACGGCATTT[ATGATGATGATGATGATG]GAGGAGAAGGAAAATAAAGAAGAAAAATAAATTCAAATGACAAAAAAAGAGGAGAAAGAAGTACTGATGGTGACGACC	AAGCATTGTTTCTCAATTAGACTTGAAT	60.999	GGTCGTCACCATCAGTACTTCTTT	60.798	212
Aradu.A04_43789	ATATATATATATATAT	AT(2*8)	5552566	16	AAACAACCTGATGCAATTAATGAAG[ATATATATATATATAT]AACTTTTTACAGTTTTATATATGAAAGAGTAGAATTGATATTGTTTAGCTTAAAATAATAGAAAAATGTTATATGTATTATTATATACGTTGTGTGCAATGAGAAATAATG	AAACAACCTGATGCAATTAATGAAGA	62.091	CATTATTTCTCATTGCACACAACG	61.605	152
Aradu.A04_43791	AAGAAGAAGAAGAAG	AAG(3*5)	5574921	15	TTACGCCTAAACATAAGGGACCAATTTAATACTTTACCCT[AAGAAGAAGAAGAAG]AGTTTTAAATTATACAAAATTTGTTAAAAAATAACATCGAAATATCTTAATAATAACACCAAAATTTCTTAATTTTGCCATCGAATTTAACTACAAAACA	TTACGCCTAAACATAAGGGACCAA	62.837	TGTTTTGTAGTTAAATTCGATGGCAA	62.784	155
Aradu.A04_43795	TAAATAAATAAATAAATAAATAAA	TAAA(4*6)	5577079	24	AATTTTTCACAATAACAACGATGATGATAG[TAAATAAATAAATAAATAAATAAA]AGAGAAATGGAAGATAGGCATATATAATAGCAAAGAGAGCGTGGGAGGGAATATACT	AATTTTTCACAATAACAACGATGATGA	61.838	AGTATATTCCCTCCCACGCTCTCT	62.7	111
Aradu.A04_43796	ACACACACACAC	AC(2*6)	5608447	12	AAATTTTGGTTCCTGATGGCTATGCCAAGAAGGGGCTGCAGTAGGAAGTT[ACACACACACAC]CACACAAAAAAAAAAAAGGGCAGAATATGGTCACTCTTTG	AAATTTTGGTTCCTGATGGCTATG	62.424	CAAAGAGTGACCATATTCTGCCCT	62.811	102
Aradu.A04_43797	AAAAAAAAAAAA	A(1*12)	5608464	12	GGCTGCAGTAGGAAGTT[ACACACACACAC]CACACAAAAAAAAAAAAGGGCAGAATATGGTCACTCTTTGCATAACATTCCAATGAGTCAGGTGTATAGACCAATGTCAAACTAATATGGAAAGCTGTAAACTCAACACTGTTATTGGACTAAACCCGCAG	GGCTGCAGTAGGAAGTTACACACA	62.767	CTGCGGGTTTAGTCCAATAACAGT	62.645	160
Aradu.A04_43798	TCATCATCATCATCATCA	TCA(3*6)	5608892	18	TCATCTAGATCAAGGTCTCCACCCCTTAGACCT[TCATCATCATCATCATCA]CCATCTCTTTTATTAAGTCCAAGTCTATTCTTTCTTTCTGCTTCCTCATCTTCGTCCTCCTCCCCTTTATCTGAGGCCTGACCTTCATC	TCATCTAGATCAAGGTCTCCACCC	62.874	GATGAAGGTCAGGCCTCAGATAAA	62.9	140
Aradu.A04_43799	TCTCTCTCTCTCTCTCTCTCTC	TC(2*11)	5645911	22	ATGGTCCTCTCCTCAACAACTCTGATTGCTTCCACCAGGTTCACACAACTCTTTCT[TCTCTCTCTCTCTCTCTCTCTC]CAAAACAGCAGAAATCTGAAATTGAAGCTTACTTTCACTGAAATCTCAAGTTTGGTTTAGTTCAAGTGGTTCGGT	ATGGTCCTCTCCTCAACAACTCTG	63.106	ACCGAACCACTTGAACTAAACCAA	63.028	153
Aradu.A04_43800	TCTCTCTCTCTC	TC(2*6)	5649054	12	TCGGAAATTTCTTGAAGATGGAGATGAAGTCACCTTCACTGGATATTGCAAGGTTACAAACTTACTATCAATTAAAGGGTTCTACTTATTTTCAA[TCTCTCTCTCTC]AATTTTTTTAGTTTAATAATCCAACAACATAATTTATCCCACAAA	TCGGAAATTTCTTGAAGATGGAGA	63.292	TTTGTGGGATAAATTATGTTGTTGGA	62.462	152
Aradu.A04_43806	ATATATATATATATATAT	AT(2*9)	5680846	18	CTGATTCAACAAACAACCGAACAAATATTAAAAATGAATTAATTAAACA[ATATATATATATATATAT]ACTATTATTAGTGCAAGTTACCTAAATAAAACAAATGAGATTTAAAATTATATAATTATAATTTTTTGGAAACTGTTACACGTATGTGTTTTG	CTGATTCAACAAACAACCGAACAA	63.26	CAAAACACATACGTGTAACAGTTTCCA	63.183	160
Aradu.A04_43807	AAGAAGAAGAAGAAG	AAG(3*5)	5682841	15	TTAGTTTGAAACCTTTGGTCTCCGGAAAAAGATCGTGTCAGGTATTCCTTTATCAAATTTTTTCAATCCATTTGATTTTCAC[AAGAAGAAGAAGAAG]AGTCGGTTTTAGAATAAGTATGTGTTCCGTCTCAACGCGGAAATCATTGTACGTCTAT	TTAGTTTGAAACCTTTGGTCTCCG	62.713	ATAGACGTACAATGATTTCCGCGT	62.963	155
Aradu.A04_43808	AAAGAAAAGAAAAGAAAAGAAAAGAAAAGA	AAAGA(5*6)	5684095	30	GGGGTGTCTAGCTGTCGAACTTTAGGGGTATGAGGAGGAGTGGGTCGAGCTAT[AAAGAAAAGAAAAGAAAAGAAAAGAAAAGA]ATAGAATAGAGCACATATTTTGAGAGGCAAGTCCTTTTGAAC	GGGGTGTCTAGCTGTCGAACTTTA	62.933	GTTCAAAAGGACTTGCCTCTCAAA	63.019	125
Aradu.A04_43812	TGGTGGTGGTGGTGGTGGTGG	TGG(3*7)	5694968	21	GCGTTTACATCCTTGAAGAACTCGACCTTCGATTGTCGAAAGTGTGAGGCCAGCCTACCATTCCTAGTGATCA[TGGTGGTGGTGGTGGTGGTGG]AAATGTGTCAAAGAACGTATACCCGTTCGT	GCGTTTACATCCTTGAAGAACTCG	63.348	ACGAACGGGTATACGTTCTTTGAC	62.549	124
Aradu.A04_43817	TATATATATATA	TA(2*6)	5720772	12	CTGATCAAATCCAATCCTTAGACTTAT[TATATATATATA]TTTAATTTTTTTAATTTATAAAATTACAAATCTAATTCAATCTAAATTACTTGAAATTGAATCAAATCAGATGAA	CTGATCAAATCCAATCCTTAGACTTATT	60.439	TTCATCTGATTTGATTCAATTTCAAGTA	61.279	114
Aradu.A04_43821	TATATATATATATATA	TA(2*8)	5760027	16	ACCGATTAAATTGCACGGTAGAAGATTAACCAGTGTTAC[TATATATATATATATA]CGAAAATATTTAATAACCAAAGAAAATCAGTCAAAAACAGCCG	ACCGATTAAATTGCACGGTAGAAG	62.558	CGGCTGTTTTTGACTGATTTTCTT	62.836	98
Aradu.A04_43823	TAATAATAATAATAATAATAATAATAA	TAA(3*9)	5761694	27	AGAAACAAAATAGCACGGCTCATC[TAATAATAATAATAATAATAATAATAA]AATGTTAAATATGAAATAATAAATTTACCTGTAAGAAATAATACTCTTCTATGAAAATTTTTGTAAAGAAGAGAGAAGAAAAAAAAAAGAACGTACACGAGAGAGGG	AGAAACAAAATAGCACGGCTCATC	62.854	CCCTCTCTCGTGTACGTTCTTTTT	62.118	158
Aradu.A04_43824	GGGTAGGGTAGGGTAGGGTA	GGGTA(5*4)	5766345	20	GAGGTTGTGGGTTCAACTCTCACTTCCTTCACTATATAGAGAGATTTTTATAAAATATGTGTTATATATGAGGTGC[GGGTAGGGTAGGGTAGGGTA]CACCCTAAACCTGTACCCTACCCTACCCGCAGGCATACCCAGACCGTAGCCTACCCTA	GAGGTTGTGGGTTCAACTCTCACT	63.015	TAGGGTAGGCTACGGTCTGGGTAT	63.203	154
Aradu.A04_43833	GAGGAGGAGGAGGAG	GAG(3*5)	5811067	15	GGGAGCAATAAATAATGCTACTTGAACATGCATATGGATGAGTACCACTAATCATGAAGTGTTTTATTGTTTATTTATA[GAGGAGGAGGAGGAG]GCAATGGTGCAAGTTCAAAGGTCTGTAGCTTGTAGGTGGAGGATGTGATGATCTCA	GGGAGCAATAAATAATGCTACTTGAACA	63.572	TGAGATCATCACATCCTCCACCTA	63.005	150
Aradu.A04_43834	TATATATATATATATA	TA(2*8)	5811493	16	GAGTCAAGAGGAAGAGGAACAGCATAATAAGGCAATAAGTTCTCATGCTACCTTCCTTTGATGAAACAATAGTCTATTTGTGCTGCTGCTACTCCGATTCACATG[TATATATATATATATA]AGGGAAGGTTATGTTGGCTCTTGAATCCGTTT	GAGTCAAGAGGAAGAGGAACAGCA	63.443	AAACGGATTCAAGAGCCAACATAA	63.03	153
Aradu.A04_43835	ATATATATATATAT	AT(2*7)	5815811	14	AAAGGGGCTAGGCTAGGGTTTTATGTTTGAAGAAGATGGGATCTGATGCCAGTGAGGCTAGGGTTATTGAGTGAAACTA[ATATATATATATAT]GAATGGCATTTTGGTAATTTTTAATAACAGGATATACGGGTCTTTACGGGACGGAGATCTCTATCAC	AAAGGGGCTAGGCTAGGGTTTTAT	62.632	GTGATAGAGATCTCCGTCCCGTAA	62.8	160
Aradu.A04_43836	TTTTATTTTATTTTATTTTA	TTTTA(5*4)	5817266	20	AGATTCTAAGCTTATTGTTTCGAATGATATTTAATTAATTAGTAAATAAAAAAAATATTATTTCTACTTGTT[TTTTATTTTATTTTATTTTA]TACTTTTATAAATATTGAGAGTATATGCTATTTGATTTAGTATCATAAAATATTTTGTGTATATTCGAGACTTAAATTTGAGTGATTGATCATCACTTTATTATTATATCTCATTAAAAATTTCGGTCTAGATGGA	AGATTCTAAGCTTATTGTTTCGAATGAT	60.263	TCCATCTAGACCGAAATTTTTAATGA	61.249	228
Aradu.A04_43838	TAATAATAATAATAATAA	TAA(3*6)	5834358	18	AAAATATGCCATCTAAATTTTAACGAAAAAAAAATTATGTCATACATTTTAATTGTTAAGTTATAACAATAATAATAAAATTGAATATAAAATTAAAAATAATAATAC[TAATAATAATAATAATAA]CAATAATAATAACAATTGAGTTTCATTTTTTTTGTTGGACTTATTCCAATTGAATCTAATTTTATGCTTTCTATCCTTTCTTCCATTCAGTTTTGTTT	AAAATATGCCATCTAAATTTTAACGAAA	60.592	AAACAAAACTGAATGGAAGAAAGGA	61.453	224
Aradu.A04_43840	TCTCTCTCTCTC	TC(2*6)	5835487	12	AATGTCCTAAATTCGAATCGCAAACCTCTTCCCCTTCATTTCGAAATTTCATTT[TCTCTCTCTCTC]TAAACCCTTGACCTCTTCCCCTGCTGCCGCCCCCTGCCCTGTTGTTGCCGCTGCCTTGTCCTCCCGCCGCTGGATAGACCGTCACTGTTTTT	AATGTCCTAAATTCGAATCGCAAA	62.935	AAAAACAGTGACGGTCTATCCAGC	62.838	158
Aradu.A04_43843	CACACACACACACA	CA(2*7)	5849666	14	AACCCTAACCCACTCACCTCTCTCACCCCCCACACCCCACACCCCACATGAACT[CACACACACACACA]GACAAAATACAACACTGTAGCAGCTGTTGAGAAAGAAGAGAAAGAAAAGAACATAAGAGTGGGGGAGGAAC	AACCCTAACCCACTCACCTCTCTC	63.186	GTTCCTCCCCCACTCTTATGTTCT	62.974	139
Aradu.A04_43844	AATAATAATAATAAT	AAT(3*5)	5860219	15	TGGTTCAAATACAAAGCAAAAATAAAAAACAAAACAAAAGTAAAACAAAGAAAAAATATTACCTAACATTTTTCTATTAGAATTGAAAAATAATAATTTAAGTATAATATTATTTTATTTTATCTATTAAATTTC[AATAATAATAATAAT]AGTATTTAAATAAAATAAAGTACTATTTTAGTCCTCGATATTTGGGCTG	TGGTTCAAATACAAAGCAAAAATAAAAA	62.048	CAGCCCAAATATCGAGGACTAAAA	62.626	199
Aradu.A04_43851	TCTCTCTCTCTCTCTCTCTCTCTCTCTCTCTC	TC(2*16)	5891121	32	ACGACGATCTCAGGTCTTCTTTTGCTTACTTCTATTAAGGTGTTTA[TCTCTCTCTCTCTCTCTCTCTCTCTCTCTCTC]TGAACTCAGATCTTCTATTGCTTACTTCTATTAAGGAGTTTCTTTGATATCTGATCTCAGATCTCAGATCTCAGAAAAAATTGCTCTAATCTCAATTTCTCAATTTGCCTCTTTGGTTC	ACGACGATCTCAGGTCTTCTTTTG	63.124	GAACCAAAGAGGCAAATTGAGAAA	62.813	197
Aradu.A04_43855	CTTCTACTTCTACTTCTACTTCTA	CTTCTA(6*4)	5899426	24	TTTCCTTCAAATAACGTTGCTGCTACTACTGCTTCC[CTTCTACTTCTACTTCTACTTCTA]CTAATAATTTGTTGTCATGCACTTTCTCAAATATTTATGAGCCATGAAATGTTCATCTTAGTTCATCTTACTTATTTGGTTCAACTTATTCTTGCAGTGG	TTTCCTTCAAATAACGTTGCTGCT	63.252	CCACTGCAAGAATAAGTTGAACCA	62.527	160
Aradu.A04_43856	TATATATATATATATATA	TA(2*9)	5902238	18	AGTTTCTCCACCACAAACCTGAAATTGTTACTAGTAGCACTTTTCGTCATGCTTCTAGCACTTAACTTGGCCATTATGATTATGATAAAGAGTAGAATGAAG[TATATATATATATATATA]GTATGTATGTATGTAGAGTGAAAGTGGTGATGGTGATG	AGTTTCTCCACCACAAACCTGAAA	63.22	CATCACCATCACCACTTTCACTCT	62.584	158
Aradu.A04_43859	CACCACCACCACCAC	CAC(3*5)	5917460	15	AATATTTTTCATTTTCGTTACCGCCGT[CACCACCACCACCAC]CTCCTCCTGCTCTTCCTCTTTCTCCTCCTCTTTTTTCTTCTTTTCTCATTTTTTGTTCATAATTCAATTTTTGTTTGTGTGCTTGTTTTCGAATTGAGT	AATATTTTTCATTTTCGTTACCGCC	62.409	ACTCAATTCGAAAACAAGCACACA	63.074	141
Aradu.A04_43862	TTATTATTATTATTA	TTA(3*5)	5922204	15	CCCTTATGTCCGTCCCTGTTACTGACAGTAAATTTTGTAATTTGTATTTATTAATTAG[TTATTATTATTATTA]TTTTTAATAGTATGTGATTACTCATTTTTTTATTAGTTAAGTGCTAGCTAAATTTTAATAAAAGTGTTAGGCTCTGAACTTAGTGC	CCCTTATGTCCGTCCCTGTTACT	62.583	GCACTAAGTTCAGAGCCTAACACTTTT	61.701	159
Aradu.A04_43866	GGAGGGAGGGAGGGAGGGAG	GGAG(4*5)	5931662	20	GGCAACTGTGAACTGCGAAA[GGAGGGAGGGAGGGAGGGAG]AGAGGACCGCGCCGAGGTGCTGTCCGCGAGGCTCTGTTCGGCGAGTTGGCGACGGTGAAGGAAAACGCTGCTGGGAGGAAGGGGCTCGACGGCTGTGTATTGGGGATTGGGGATTGAT	GGCAACTGTGAACTGCGAAAG	63.186	ATCAATCCCCAATCCCCAATAC	62.954	158
Aradu.A04_43868	AGGAGGAGGAGGAGGAGGAGGAGGAGG	AGG(3*9)	5938409	27	GACGATGAGGATGAAACACACAACGAATAAGGAACATGAAGAAAAAGGGGGAGAATCACAA[AGGAGGAGGAGGAGGAGGAGGAGGAGG]AATACGAAAAAGAAAAAAAAGAAAAAACACGAAAAAAACGGCGTGATTTCACTCTC	GACGATGAGGATGAAACACACAAC	62.94	GAGAGTGAAATCACGCCGTTTT	62.714	144
Aradu.A04_43872	TCTCTCTCTCTCTCTC	TC(2*8)	5944897	16	TCCCTCTTTCTTCCCCTCCTCTTTCTCTCCCTCTTTTCTTTCCTCTCTTTTCTCTTTTTCTCTCTCTG[TCTCTCTCTCTCTCTC]CTTTTTTTCATCTCTTTTCCTCCTCCTTTCTCTTCTCTATTTCTTTGTCCTCTTTCTCTCCATTCTTTCTCTCTCTTCTTCTCCCTCTCCTCACCCTCTTCTCTTCTCATCTCTCCCATTTTTCTTTTCTTTT	TCCCTCTTTCTTCCCCTCCTC	63.137	AAAAGAAAAGAAAAATGGGAGAGATGA	62.718	217
Aradu.A04_43879	AAGAAGAAGAAGAAG	AAG(3*5)	5947067	15	GAAGGTAAAACAAGAAGAAAAAGATGAATAAGAAAAAA[AAGAAGAAGAAGAAG]ATAGTGATGATGATGAAAAAAGAAGTAGCAGCAGAAGATGAGGAGGAGAAAGAGAAAGAGTTTTGAATTATGCAGATGTTATTCGA	GAAGGTAAAACAAGAAGAAAAAGATGAA	60.664	TCGAATAACATCTGCATAATTCAAAA	60.975	139
Aradu.A04_43882	GGAGGAGGAGGAGGA	GGA(3*5)	5948770	15	GAGGAGGAGGAAGACAAAGAAGAATTTTAAATTATGAAGAATTTTGAATTTTGAATTATGAAGAAGAGGAAGATGAGGC[GGAGGAGGAGGAGGA]AGATGATGAAAAAGTATGTGGAGAATATTTG	GAGGAGGAGGAAGACAAAGAAGAA	61.519	CAAATATTCTCCACATACTTTTTCATCA	60.768	125
Aradu.A04_43883	ATATATATATATATATAT	AT(2*9)	5952485	18	CGTGTCCTTTGTGTTTTTGTCATCTAAA[ATATATATATATATATAT]ACACAAAAATAACTTAGAAGAGATCGACCTAACGAAGTTGGTCCCCTACAATACAA	CGTGTCCTTTGTGTTTTTGTCATC	62.842	TTGTATTGTAGGGGACCAACTTCG	63.319	102
Aradu.A04_43884	CTCTCTCTCTCTCTCTCTCTCTCTCTCTCTCTCT	CT(2*17)	5965526	34	AAAACCCTTCCCTCTCACATGTTCGACAC[CTCTCTCTCTCTCTCTCTCTCTCTCTCTCTCTCT]CGTTNNNNNNNNNNNNNNNNNACACCATAGCCGTCGCCGAAGCTTGCTGCCGACGACGTCACCACCGCGCCTGGAGCATCCGCTGTCACCATT	AAAACCCTTCCCTCTCACATGTTC	63.799	AATGGTGACAGCGGATGCTC	63.533	156
Aradu.A04_43890	TATTTTATTTTATTTTATTT	TATTT(5*4)	6023757	20	ATTAACCTCTTGCCATGCGTACTGATGATG[TATTTTATTTTATTTTATTT]TTTGTTAAAAAACTGTCAGTTTGATCAAATAATTTATCATAACTATGTGGATGGCACAGATGACACAATTAA	ATTAACCTCTTGCCATGCGTACTG	63.563	TTAATTGTGTCATCTGTGCCATCC	63.159	122
Aradu.A04_43891	ATATATATATATATATATATATAT	AT(2*12)	6025745	24	TAGTAGGGTTTGGGGTTGTCAATAACGGAC[ATATATATATATATATATATATAT]AAAGTAGGAAGTTGCTTGGTATTCTTTTTTTCATAACTAATGTGTAAATAATGGGGGTTTATTTTTAGGAAAA	TAGTAGGGTTTGGGGTTGTCAATA	60.811	TTTTCCTAAAAATAAACCCCCATT	60.163	127
Aradu.A04_43894	TTCTTCTTCTTCTTCTTCTTC	TTC(3*7)	6057737	21	CCCCAGTTATCTTCACCAATTCTCTTTTTCACACTA[TTCTTCTTCTTCTTCTTCTTC]AACTTCATAAGTAGCAACAACAACAATATCATCAGAACCGGCAAAAATCATAGA	CCCCAGTTATCTTCACCAATTCTC	62.17	TCTATGATTTTTGCCGGTTCTGAT	63.021	111
Aradu.A04_43896	GTGGTGGTGGTGGTGGTG	GTG(3*6)	6060748	18	GAGGAGAAGGAAAAGGAGGATGAGGAGGAGATA[GTGGTGGTGGTGGTGGTG]TGGTAGTGACGACAACAATAACAAAGGAGAA	GAGGAGAAGGAAAAGGAGGATGAG	62.948	TTCTCCTTTGTTATTGTTGTCGTCAC	62.658	82
Aradu.A04_43897	GGAGGAGGAGGAGGAGGAGGAGGAGGAGGAGGA	GGA(3*11)	6062312	33	TGACAATAACAATAACGATAACGATGATGATAATAATGATGAT[GGAGGAGGAGGAGGAGGAGGAGGAGGAGGAGGA]GATCGAAGAAATTCAAATGAAAAAAGAAAGAGAATGAAGAGATAGAGGTGGTGGCGTAGT	TGACAATAACAATAACGATAACGATGA	60.807	ACTACGCCACCACCTCTATCTCTT	61.7	136
Aradu.A04_43898	TTTATTTATTTATTTATTTATTTA	TTTA(4*6)	6069998	24	GGTGCTCCTCTCTTTGTATCTTCGTTGCATTTCCAGTTATTTATTTATTTCCTTTTATTTCTTTTTGTGGTGAT[TTTATTTATTTATTTATTTATTTA]TTTTGGGCTTGGTTTTGAGTTCTTGTTGATGCGGATTTCAT	GGTGCTCCTCTCTTTGTATCTTCG	62.712	ATGAAATCCGCATCAACAAGAACT	63.137	139
Aradu.A04_43901	GTGTGTGTGTGTGT	GT(2*7)	6081565	14	AATTTGGATACGTCCGAGTCAGAGAGGAAGCTTCCATGGC[GTGTGTGTGTGTGT]AAACACTTTGATTAGTTCTGCAAAGAAAACTGAAATTCCAAGTTGCTCAGTCATCAAGA	AATTTGGATACGTCCGAGTCAGAG	62.811	TCTTGATGACTGAGCAACTTGGAA	63.37	113
Aradu.A04_43902	ATATATATATATAT	AT(2*7)	6083835	14	CTCCGGAAGTTAGGGTTACGACTTACGAGTCAACCCAAA[ATATATATATATAT]GCTGCCAATTTAAGCATTTATTATTCCTATTATTCAGGCGGCACATAT	CTCCGGAAGTTAGGGTTACGACTT	63.001	ATATGTGCCGCCTGAATAATAGGA	62.844	101
Aradu.A04_43906	ATATATATATATAT	AT(2*7)	6102124	14	TGCATACGAATATTTGAGGTAATTCTGATGTTAGCAAAGAAAGCTACTTCTGAAAATAAATAA[ATATATATATATAT]AATTCAAAAAATAATAAAATAAAAATCAAATTACATATTTAGAATTAATTCGACGTGTTCCTGTTGTCCTCGTGAGACAT	TGCATACGAATATTTGAGGTAATTCTGA	62.967	ATGTCTCACGAGGACAACAGGAAC	63.908	157
Aradu.A04_43907	CTCCTCCTCCTCCTC	CTC(3*5)	6111492	15	TGGTTCAAGTGTTGCTTACCAGAAGGTCCATGAGGCAAAGAAGAAGGCGCGTGCCCGTACTGATGCTGCGAGGGCTGCTGGCG[CTCCTCCTCCTCCTC]TCGGGACTTGGGGACTTCTTCCTGCCCTATCTCGGTAACTT	TGGTTCAAGTGTTGCTTACCAGAA	63.057	AAGTTACCGAGATAGGGCAGGAAG	63.098	139
Aradu.A04_43910	AATAATAATAATAAT	AAT(3*5)	6139035	15	ACAAAAGGTTCACAAGTAACATTCGAATTAAAAAATTTATTTTGATGCACTTAGTGTAGTGTAGTATAATTAATTAATTATTTACTTAGTCA[AATAATAATAATAAT]TATTATTATTTTTAATGATGTCGATTATGTAATTAAATATAATATAAAATTATTTTACACCGACAATATATTAAAATTAAATAGGCATGTCGTATACTCACATCT	ACAAAAGGTTCACAAGTAACATTCG	60.669	AGATGTGAGTATACGACATGCCTATTTA	60.519	212
Aradu.A04_43911	TCTCTCTCTCTCTC	TC(2*7)	6142136	14	ACGAACTCTCTTCCCCTTCATTTCGAAATTGATTTCTCTTTCTAA[TCTCTCTCTCTCTC]TAACCTCTCACCTCCTATTCTCTCTCTATCCTCTACCGCTACTGCCC	ACGAACTCTCTTCCCCTTCATTTC	63.181	GGGCAGTAGCGGTAGAGGATAGAG	63.711	106
Aradu.A04_43912	TATATATATATATA	TA(2*7)	6146488	14	ATAATGGCAAGTGCTAAAGCCAAAAGAGAAGAAAAATC[TATATATATATATA]GTTACCAATATAGGAACACTGCTAAAATATTCGCAGGAACCTTTTATATCTCCA	ATAATGGCAAGTGCTAAAGCCAAA	63.062	TGGAGATATAAAAGGTTCCTGCGA	63.113	106
Aradu.A04_43913	ATAATAATAATAATAATAATAATAATAATAATA	ATA(3*11)	6146774	33	TCTTGGAGGAATTGAGAATTTTGTGTTACGAGTCTATGTTAATTGTTGAGAGTCACCTCT[ATAATAATAATAATAATAATAATAATAATAATA]ATTCGGTGAAAATTCAGGTCCAGTCAAC	TCTTGGAGGAATTGAGAATTTTGTG	62.702	GTTGACTGGACCTGAATTTTCACC	63.115	121
Aradu.A04_43914	GTGTGTGTGTGT	GT(2*6)	6147540	12	GGAAAGCTAAGGTGTGGTGGAGTAAATTAAAATGAGATTTAAGAGAAGATATGCAATAAAA[GTGTGTGTGTGT]TTTTTTTTTTTTGTGTTGTCTCAATAAATTAGTAGTATGTTAAATGGGCCGAATCTTGAGCCGGTTCATTTAACA	GGAAAGCTAAGGTGTGGTGGAGTA	62.822	TGTTAAATGAACCGGCTCAAGATT	63.03	148
Aradu.A04_43915	TTTTTTTTTTTTT	T(1*13)	6147551	13	GGAAAGCTAAGGTGTGGTGGAGTAAATTAAAATGAGATTTAAGAGAAGATATGCAATAAAA[GTGTGTGTGTGT]TTTTTTTTTTTTGTGTTGTCTCAATAAATTAGTAGTATGTTAAATGGGCCGAATCTTGAGCCGGTTCATTTAACA	GGAAAGCTAAGGTGTGGTGGAGTA	62.822	TGTTAAATGAACCGGCTCAAGATT	63.03	148
Aradu.A04_43917	ATATATATATAT	AT(2*6)	6161010	12	TCTGCACTTTTCACCACACTCTTCCCAATCAAATTCTATCTCTAACCCC[ATATATATATAT]AATGAAAAAAATCTTTAAAAAAATGCATTATTCTTCTTATGTAACAAACATTGAAACGCATACACAAAAAGCAGT	TCTGCACTTTTCACCACACTCTTC	62.947	ACTGCTTTTTGTGTATGCGTTTCA	62.995	136
Aradu.A04_43922	GAGAGAGAGAGAGAGA	GA(2*8)	6170835	16	CAAAACCCTTAAACCCTTGTTTCCCACTGAGCACCATT[GAGAGAGAGAGAGAGA]CAGAGAGAATCATGAAGTCAATTCTAAACCCAAAGTTCTCAGCTTTATCACCGCATC	CAAAACCCTTAAACCCTTGTTTCC	62.986	GATGCGGTGATAAAGCTGAGAACT	63.051	111
Aradu.A04_43924	AATAATAATAATAAT	AAT(3*5)	6178476	15	TGCAGAAACAACACAACTCCAGATAAC[AATAATAATAATAAT]TTACCACAATCAGCAGTTGATAGATCTTCCTTTGTTATCAATTCAGCTGGAACCTGTTG	TGCAGAAACAACACAACTCCAGAT	63.173	CAACAGGTTCCAGCTGAATTGATA	62.514	101
Aradu.A04_43927	TAAATAAATAAATAAATAAA	TAAA(4*5)	6183671	20	TTGCATCATCAGGCTAGCATATTTATTGCAGGAGAGTAAAAATATTTAAAAAAAAATCACTTATATAC[TAAATAAATAAATAAATAAA]TATAGAGACTCATTTATTGAGATAAAACGCGTTAGCCTACC	TTGCATCATCAGGCTAGCATATTT	62.06	GGTAGGCTAACGCGTTTTATCTCA	62.771	129
Aradu.A04_43929	GAGAGAGAGAGAGAGAGAGAGAGAGAGAGAGA	GA(2*16)	6184194	32	TGTGATGTACGGCAGAGATTCCTAGGAAGCCAAGGAAGACAGTGGTTTTGT[GAGAGAGAGAGAGAGAGAGAGAGAGAGAGAGA]AAGATAGCCGTCTCAAGAGTCCAAAA	TGTGATGTACGGCAGAGATTCCTA	63.051	TTTTGGACTCTTGAGACGGCTATC	63.022	109
Aradu.A04_43930	TATATATATATA	TA(2*6)	6185606	12	AGTGGTCCCCGATTTAAATAATTGAATATGATAACTTGTATCAAAATAATATTTGCCAACACATATGACAAATTAAAGAGAGATATATATATTGAAATAATTTCGATGTATAATGTATTAATTGAACT[TATATATATATA]GCTGTGGAAATGAAATATAGTTTAAGTAGGTTACACTCATAATAAAGCATGCTTTCTCCAAATTCAGTGATATATT	AGTGGTCCCCGATTTAAATAATTG	61.376	AATATATCACTGAATTTGGAGAAAGCA	60.557	216
Aradu.A04_43932	AAGAAGAAGAAGAAG	AAG(3*5)	6188096	15	ATGATCAACTCCACTTAACCGAGCAAAATGTTGATGTTGTTGGTGATTATTATAACGA[AAGAAGAAGAAGAAG]AATCTGCGTGCACGAAGACGAATAAGCAGAAGAAGAACCTACGTGCACGAAT	ATGATCAACTCCACTTAACCGAGC	62.827	ATTCGTGCACGTAGGTTCTTCTTC	62.949	125
Aradu.A04_43937	ATAAATAAATAAATAAATAAATAAATAA	ATAA(4*7)	6200587	28	GTTCCAAGTTCCAACCAACCATACCAACTGATCACATCTATGGAATGTATTAACTCAGTGAT[ATAAATAAATAAATAAATAAATAAATAA]ATATATAAGGGAGTATATTTAATTCAGAAATCACTTAAAGATTATTTCTAAAAACTTATAATTAACTATTCTTGAGTGGCTTTTATTATGTTATCTCCATCTTTCTATGGTAATTTTTACCGTTCACAATTGGCGTGAAATTTTT	GTTCCAAGTTCCAACCAACCATAC	62.811	AAAAATTTCACGCCAATTGTGAAC	63.245	235
Aradu.A04_43938	TAATAATAATAATAATAATAATAATAATAATAATAATAATAA	TAA(3*14)	6207003	42	AAATATTACGGTTATCGATGTGACAGATATAAAATTTAATGGTTTAGATTTTTTTTCCCTACTATTTTATGATCTCTATACTTACAAAATTGTTATTTGTTAACAACTTAACATCTAAGTATTTCATT[TAATAATAATAATAATAATAATAATAATAATAATAATAATAA]AGAGTTTACATGTTACAATGTTAAATGCACCAAGATCTAAAACGAC	AAATATTACGGTTATCGATGTGACAGA	61.108	GTCGTTTTAGATCTTGGTGCATTT	60.728	216
Aradu.A04_43941	CTTCTTCTTCTTCTT	CTT(3*5)	6211145	15	AAGTTGCCTACGACTTTGGTGAAGGGAGGGTTGCGATCGATTACAGGGTACTCTGGCTTCGTCGATGCTGTGATGTCTGTGTTCATCTTCG[CTTCTTCTTCTTCTT]CGCTGAATCTCTCACTCTAGATCGATTACTAAACCAGACGCACGCAC	AAGTTGCCTACGACTTTGGTGAAG	62.943	GTGCGTGCGTCTGGTTTAGTAAT	62.571	153
Aradu.A04_43943	ACAACAACAACAACA	ACA(3*5)	6218661	15	CATGCTTCCTTAGACCCTTATTGCNNNNNNNNNNNNNNNNNNNNNNNNNNNNNNNNNNNNNNNNNNNNNNNNNNNNNNNNNNNNNNNNNNNNNAGTC[ACAACAACAACAACA]ATGATGCAAGTGTGGCTCGTCATTCCTCCATTGCTCTTCTACAAGA	CATGCTTCCTTAGACCCTTATTGC	62.342	TCTTGTAGAAGAGCAATGGAGGAA	61.553	158
Aradu.A04_43944	ATGATGATGATGATGATG	ATG(3*6)	6219158	18	TGGTGATTCTGGTGTTGACACTTCTCTTCATCTCTAAAACTATATATTATAT[ATGATGATGATGATGATG]GGTCACATAAAATGTACACCTAGTACAATCTATAATGTGACACATTACACATTCCATATATATATGGTGGGTTCGTTGGCACATATCATC	TGGTGATTCTGGTGTTGACACTTC	63.494	GATGATATGTGCCAACGAACCC	63.588	160
Aradu.A04_43945	AATAATAATAATAAT	AAT(3*5)	6219748	15	TTGATCATATAGCCAGGGTGGATTGCTTGCAAGTGAAGGATCCTAAGAACAATAAC[AATAATAATAATAAT]GTGGAATGATGTCAAGCATCATATTCAATAATTGCATCAATGCCATGGCACTTGATGACAGAGCCCAAGCAAACATTAGCAGAAACAA	TTGATCATATAGCCAGGGTGGATT	62.804	TTGTTTCTGCTAATGTTTGCTTGG	62.565	159
Aradu.A04_43946	AATAATAATAATAATAAT	AAT(3*6)	6220241	18	AGCCAGTTACAAGAACAAGCATCATCAACA[AATAATAATAATAATAAT]AACAATGCAACCCCATTTTTTGATTGTGGATAGAGACTTGAGTTTGTTTGTGTGTGTGAATAAATAAGTGAAGACAAGGAGGAAGGTGCTGAGGGATAAGAAG	AGCCAGTTACAAGAACAAGCATCA	62.339	CTTCTTATCCCTCAGCACCTTCCT	63.285	151
Aradu.A04_43947	AAATAAATAAATAAATAAATAAAT	AAAT(4*6)	6229459	24	GCCTATGATATACGGAAATATCCCAGTTTATTTTCCAAAAAAATAAATAAATTAGAGAAAAAATACAATTAGTTCGTTAGTCACTGCAAGATA[AAATAAATAAATAAATAAATAAAT]AAGAAAAAAGAAAAACGAAAAAGGAAAAACTGATCTCAGCG	GCCTATGATATACGGAAATATCCCA	61.327	CGCTGAGATCAGTTTTTCCTTTTT	62.138	158
Aradu.A04_43952	AGAGAGAGAGAGAGAG	AG(2*8)	6258014	16	GAAGTTGAGGAGCGAGAATCGTAGGTGCTGTACCTTGAAGATGGCTTCATTGAAGACGCCATTGA[AGAGAGAGAGAGAGAG]GTTTGAATTGAAGTTTGAGTTTGAAAGAAGAGGGAGTGAAGGGGTTATAGGGTTTG	GAAGTTGAGGAGCGAGAATCGTAG	62.824	CAAACCCTATAACCCCTTCACTCC	63.074	137
Aradu.A04_43954	ATATATATATAT	AT(2*6)	6284793	12	TGCGGTCTCAATGAGTTTACAAGATTGAATGGCCAATTCTCCTCCGGACCCTCGATTCGATTGTTTTCCAAGA[ATATATATATAT]AGTCCATGGGGAATCCGGGGAGTTAAAATGCCCAATCACATCTTGTG	TGCGGTCTCAATGAGTTTACAAGA	63.163	CACAAGATGTGATTGGGCATTTTA	63.046	132
Aradu.A04_43956	TTCTTTCTTTCTTTCTTTCTTTCT	TTCT(4*6)	6293730	24	TCAAGGTTTGAGATACGGTTGACATTAGATTAATATGTGCATTCA[TTCTTTCTTTCTTTCTTTCTTTCT]TTCCCTGAGGGTGAGTCTTGGTGCACCAGCAAGTTTGTTGCCCTGTGATCCCCAGCCTCTCCATTTGTAGGGTTAGGCTGGGTACATC	TCAAGGTTTGAGATACGGTTGACA	62.931	GATGTACCCAGCCTAACCCTACAA	62.522	157
Aradu.A04_43958	TATATATATATATATATATA	TA(2*10)	6311167	20	ACTCACGAAAATTGATCTTGGCTCACGGCTCGACTCATTAACAATCGAGCTTATTTCTTAAACTCAAGTTTGACTCACCAAAAGC[TATATATATATATATATATA]ATCGAGCCAACTCACGAGCTAATGAGCTGAGCTTATCCAAACTCAAGCTCGTCT	ACTCACGAAAATTGATCTTGGCTC	62.926	AGACGAGCTTGAGTTTGGATAAGC	62.341	159
Aradu.A04_43959	ACTACTACTACTACTACT	ACT(3*6)	6323403	18	TGGCACACAAATTATTGAGCTAGGTATAGCTAGC[ACTACTACTACTACTACT]GTAGTAGAACATGAATTTTAATAATTTATCTTTGATTATTTCTTTAATTCACCATGATGCATATATCTAGCTTAATTAGTTTGTATTGTGGCAGGGAATG	TGGCACACAAATTATTGAGCTAGG	62.453	CATTCCCTGCCACAATACAAACTA	62.226	152
Aradu.A04_43961	AAGAAGAAGAAGAAGAAG	AAG(3*6)	6325298	18	GCTATGGCTCTGCCTCAAGAACTAGAAC[AAGAAGAAGAAGAAGAAG]ATGAAGGTGATGATGATAATGATGAGGAGGAAGAAGTAGAAGACACGTCATCCTCAATGATGGGAACGAATAAC	GCTATGGCTCTGCCTCAAGAACTA	63.256	GTTATTCGTTCCCATCATTGAGGA	63.31	120
Aradu.A04_43962	CACACACACACA	CA(2*6)	6328745	12	CCTTTTGGTTCCTAGCATTGTTCAATAAGAAAAAGTATATCTCTAATCATCCCTAACATTTAATTTCCCTAGTT[CACACACACACA]GAATTGAAGGTCAATAATACAATCCTCAACTATTTGCTCTCTATCATATCATGAGCACGAGGCATGG	CCTTTTGGTTCCTAGCATTGTTCA	63.523	CCATGCCTCGTGCTCATGATA	64.356	153
Aradu.A04_43964	AATAATAATAATAATAATAATAAT	AAT(3*8)	6339271	24	GTAGCATGGAGCCCAATTTCTAATGAAAACTCTGTCATGTGGAATATTTGACTAGTACCAACATACTTGGATTGTGGATTATAAAATAATTGTAA[AATAATAATAATAATAATAATAAT]TATTATTATTACTATTATTATTATGTAGAAGTAAAACCTTGTCTTATGACTTTTGTTCTAATTTTTTTTACTTCTCAAAAAAAAAATGTTACGACTAGAAGACAATTGAGAAAA	GTAGCATGGAGCCCAATTTCTAAT	61.76	TTTTCTCAATTGTCTTCTAGTCGTAACA	60.851	233
Aradu.A04_43966	TTTATTTATTTATTTATTTA	TTTA(4*5)	6342244	20	GGCAACTGAAGCTCTGAAGGATAAGGCCATAGAAGAGGTACTTTTAATGCTTAG[TTTATTTATTTATTTATTTA]TGCTTACACTATCAGTAGATTGAAACTTAATTTTTCTCCAATTCCAGCTGAGAA	GGCAACTGAAGCTCTGAAGGATAA	63.133	TTCTCAGCTGGAATTGGAGAAAAA	63.409	128
Aradu.A04_43972	TAATAATAATAATAATAA	TAA(3*6)	6382155	18	TAGCATCTCGCAGGAGAAAAGAGTGGAATTTTCTC[TAATAATAATAATAATAA]TCAGGAATTAGTTTGAAGTGAAATGGAGAAAGTGAAAAGGGTTGTGGTTGTGGTTGTTGTAATGAATGAAATAGTTGTTCATGCGTGTGCGGATAAAGATGATGATA	TAGCATCTCGCAGGAGAAAAGAGT	62.936	TATCATCATCTTTATCCGCACACG	63.163	160
Aradu.A04_43974	GAGAGGAGAGGAGAGGAGAG	GAGAG(5*4)	6390950	20	AGAGGGTATGAGCTTCGTGTTGACGGCAGTGAGGGGGTAGGAGATGGCGGACGGCAGTGGTGGTTGGTAGTGGT[GAGAGGAGAGGAGAGGAGAG]GGAGAATGAGGTTCAGAGTTCAGAGTGAGCAAGTGTGAGTGA	AGAGGGTATGAGCTTCGTGTTGAC	63.04	TCACTCACACTTGCTCACTCTGAA	62.494	136
Aradu.A04_43975	TTATTATTATTATTATTATTATTATTATTATTATTATTATTATTA	TTA(3*15)	6402099	45	CTCTTAGAGTACGGATGCACTAACAATAGATTAAAAATCAATATTTTAAGATATTATAGAATAAGAATATTAATTGATTAAACATGAAAATGAAAGAACTAAAATCTAATTAAATTATGCAACTTATGCTATTG[TTATTATTATTATTATTATTATTATTATTATTATTATTATTATTA]TTTGGTTGTTATATTTTTTTATCAGATTGTGTTGGACAATCTCCGATTTTAT	CTCTTAGAGTACGGATGCACTAACAA	60.242	ATAAAATCGGAGATTGTCCAACAC	60.462	231
Aradu.A04_43976	ATATATATATATAT	AT(2*7)	6404091	14	GGGACCTATCTACCATATTCCCCTTTTTTATTTTG[ATATATATATATAT]TTTTTTGATATTTTTTAACAATGTAAAAAGATAATTTTTTTTTTATGAATATCACAAATCTAAGGTTTAGATTTGTGAAAAAAATTATTTCACCATAAATCGAATCCTCTC	GGGACCTATCTACCATATTCCCCT	61.696	GAGAGGATTCGATTTATGGTGAAAT	60.849	160
Aradu.A04_43977	AGGAGGAGGAGGAGG	AGG(3*5)	6406291	15	ATTTGCTACATGCATTTAAACTTTCTTTAATAGGAGAAGAAGA[AGGAGGAGGAGGAGG]AAAAGAAAGAAGAGAGCAAAAAAGAGGAAGAGGAGAAGAAGAAAAATGAAGAAAAGAAGGAAGAAGAGTCTCCAGCAG	ATTTGCTACATGCATTTAAACTTTCTTT	60.869	CTGCTGGAGACTCTTCTTCCTTCT	61.842	136
Aradu.A04_43978	CACACACACACACACA	CA(2*8)	6408041	16	AATCCAATAAGGGCACATGTAACGAGGCCCAAATTATGGTGACAATTAAGAAGCCTTTGACCCTAC[CACACACACACACACA]CCCTTCTTATGGGGTCACGGGCTCTTAGAGAGTTAGAGTTTTATTTACCGTCCCACAATTTTCACACAATTTGA	AATCCAATAAGGGCACATGTAACG	63.138	TCAAATTGTGTGAAAATTGTGGGA	63.456	156
Aradu.A04_43983	AATAATAATAATAATAATAATAATAAT	AAT(3*9)	6416884	27	GGGATGCTGGTTACATCATCATATTATTGATTATTAACAACTTCTCATAATTGAGTGCATCTAATTAACTCAATCCTAAAACCCTATAGTTTGTAA[AATAATAATAATAATAATAATAATAAT]AAGAAAAAATTTCTGAAACTTTTGAACATGCTGTCT	GGGATGCTGGTTACATCATCATATT	62.23	AGACAGCATGTTCAAAAGTTTCAGA	61.502	159
Aradu.A04_43985	ATGATGATGATGATG	ATG(3*5)	6428710	15	GTGAGAGGACTGCTTTGATTGGAGGGACTAGGCAGCATGCTGGTGCTGATCAGACCAACGACGGTGGTGCTGGTGGTGGTGGCGGGATTGTGCCATCACAT[ATGATGATGATGATG]GGGCATCAGCATCAGTCTCATGGACACATGTTTGGATCTG	GTGAGAGGACTGCTTTGATTGGAG	63.661	CAGATCCAAACATGTGTCCATGA	63.035	156
Aradu.A04_43986	TATATATATATATATA	TA(2*8)	6429059	16	ACTGGTTCGAAGTTATTTACGTGTGAAAATAATANCATTATCTTTCCATGTCACTTCAAAAAAATTATAAAACAAACCATATGAAGACAAATTATT[TATATATATATATATA]TTTTTTTTTTCTTTGTATTTCTGTTTTGAAAACTATACACAAAAGCTTTAGTACTTTGAATGATGCTCATATATATTATGTGTTTGATTTTAGAATGCACACCGATTTGCT	ACTGGTTCGAAGTTATTTACGTGTGA	62.195	AGCAAATCGGTGTGCATTCTAAA	62.96	223
Aradu.A04_43988	AATTAATTAATTAATTAATT	AATT(4*5)	6432587	20	TTGACAAGAGGTTTTGGCCATTAGCCACTCCCTTAGGCTA[AATTAATTAATTAATTAATT]ATAATCTTGGGTAAATTAATAGTACATATATATGTGAAAATCGGAAAACAAAAACTTTAGAAGGGTCCGAAGAGGTT	TTGACAAGAGGTTTTGGCCATTAG	63.523	AACCTCTTCGGACCCTTCTAAAGTT	62.888	137
Aradu.A04_43990	ATATATATATAT	AT(2*6)	6436083	12	AGGAGCAGCATAAAAACAACACAACATAATATATAATTTAATTTTAATACGCTAATAATATAAATATTTTATTAGTTGTCAAATCATATATTTTTTTAGATAATTATTTATATAATTAATATAAAAAACAGTTATTTTTTATTTA[ATATATATATAT]AATGATCCGACATCAAAATTTTATATGTATAACTTGGGAGGAGAGGTGTGTG	AGGAGCAGCATAAAAACAACACAA	62.156	CACACACCTCTCCTCCCAAGTTAT	62.793	209
Aradu.A04_43992	CCGCCGCCGCCGCCG	CCG(3*5)	6441461	15	CCAATCACACCATGGACCTCTTAGCCGCCGCCA[CCGCCGCCGCCGCCG]ATGTCGACACCTTCCCGGCACCGTAACGGCCAGCTTCCAGAACCTCCCGATACCGGTGGTTCCCCTTCGGTTGAAGAAGAT	CCAATCACACCATGGACCTCTTAG	63.957	ATCTTCTTCAACCGAAGGGGAAC	63.889	129
Aradu.A04_43994	ATAATAATAATAATAATA	ATA(3*6)	6457182	18	TTGCTTGTATGTGTAACAGGCCCG[ATAATAATAATAATAATA]ATTAATCATTTCACAAGAATCTATTAGGTCACTACTACTTGTTCCATTGACACCATAAGTTTGTATGTTTGATTGAATTTGGCG	TTGCTTGTATGTGTAACAGGCCC	63.28	CGCCAAATTCAATCAAACATACAA	62.956	126
Aradu.A04_43998	AGAGAGAGAGAGAGAGAGAGAG	AG(2*11)	6508308	22	CCCTCTCTAACAAGAGGAAGCGATCCTTCTCCTGTCACTTTCT[AGAGAGAGAGAGAGAGAGAGAG]ATTATCAAAAAAGAAAAGAATTGGAAATCTCTCTGAAACCCCTCTTTCAGA	CCCTCTCTAACAAGAGGAAGCGAT	63.392	TCTGAAAGAGGGGTTTCAGAGAGA	62.868	116
Aradu.A04_43999	AAGAAAGAAAGAAAGAAAGAAAGAAAGA	AAGA(4*7)	6508655	28	TAAGCTTTGGACCCACAGAAACATGGAAGGGAAGGAAGGAATCTGAGGGGGAAAGAAAACTTCAGTTACATTGAATTACGGAG[AAGAAAGAAAGAAAGAAAGAAAGAAAGA]GGGAAACGCATTTTGGGATCAGAAAGAGAGA	TAAGCTTTGGACCCACAGAAACAT	63.129	TCTCTCTTTCTGATCCCAAAATGC	63	142
Aradu.A04_44000	AAGAAGAAGAAGAAG	AAG(3*5)	6508862	15	AGAATCACAATCACGGAGGAAAAAGTAAAAGA[AAGAAGAAGAAGAAG]CAGAAGAAGGACGTTGGAGGTAACAGGAAGAAGCAG	AGAATCACAATCACGGAGGAAAAA	63.108	CTGCTTCTTCCTGTTACCTCCAAC	62.61	83
Aradu.A04_44001	GAGAGAGAGAGAGAGAGAGA	GA(2*10)	6508913	20	GTTGGAGGTAACAGGAAGAAGCAG[GAGAGAGAGAGAGAGAGAGA]AGAAAAATATATGAACTTTTTTTTGGGACTAATCTTTGTTTGTCTTCCAAATTTTGTATATTTTGGTAACTTTAATCTTTTGTCACCTTGCAAACGGCAACTTTCATTAATGCT	GTTGGAGGTAACAGGAAGAAGCAG	62.61	AGCATTAATGAAAGTTGCCGTTTG	63.45	158
Aradu.A04_44002	TCTTCTTCTTCTTCTTCT	TCT(3*6)	6510366	18	TCCTTCTCCTCCTCTTCTTCCTTCTTTTTCTCCTTCTTCTTCTCCTAC[TCTTCTTCTTCTTCTTCT]ATGAAAACAAGTTTTTTGTCAAATTTATTCGATCTCCTTCG	TCCTTCTCCTCCTCTTCTTCCTTC	62.738	CGAAGGAGATCGAATAAATTTGACA	62.627	107
Aradu.A04_44003	CTTCTTCTTCTTCTT	CTT(3*5)	6510765	15	TCATCTTTCTCCTCCTCATCTTCTG[CTTCTTCTTCTTCTT]CATTTTCTTATTTCATATTCTCATAATTCTTTTTGGGAGAAAAAAATCAAACAAAGAAGAAAAAAATACATAATGTTACAAAATCAAAAGAAGAACGAGGGGAAAC	TCATCTTTCTCCTCCTCATCTTCTG	62.353	GTTTCCCCTCGTTCTTCTTTTGAT	62.983	146
Aradu.A04_44009	GCTGCTGCTGCTGCTGCT	GCT(3*6)	6534625	18	ATGTAGGAACATGTGGTGATGGTGATGAAGGAGAAGGTGAAGGTGATGATGAGGATTGCTGCTGCTGAAAAACTGGTCTTTGAGGAGAAATCATTTGAGGAA[GCTGCTGCTGCTGCTGCT]GATGGTGAAGAACAAAAGGGTGTTCTTGTTGCTGT	ATGTAGGAACATGTGGTGATGGTG	63.044	ACAGCAACAAGAACACCCTTTTGT	63.258	155
Aradu.A04_44011	AGAAGAAGAAGAAGA	AGA(3*5)	6540779	15	AATAAAATTGCTGGCCCCTTAGACTTTTCCAAATGTTTATATTGTTGGTGATAACGATAACGAAAG[AGAAGAAGAAGAAGA]ATAATAAGAAGGGAAGAAGAAGAACCTATGTGCGCAAAT	AATAAAATTGCTGGCCCCTTAGAC	62.734	ATTTGCGCACATAGGTTCTTCTTC	62.854	120
Aradu.A04_44012	ATATATATATATATATATAT	AT(2*10)	6541657	20	TGCACATATCATTTTAATTTCGAAGGTTCTAGACTAAAGATATCCATTAGCGTATGTTAGTTTACGCTCGTATGAAGTGTAAATCA[ATATATATATATATATATAT]GGCCTAAATATTTTAATATGTTTAAAAAAGCTTTTCACCGAAAATTTTACTTCA	TGCACATATCATTTTAATTTCGAAGG	62.307	TGAAGTAAAATTTTCGGTGAAAAGC	61.827	160
Aradu.A04_44014	AATAATAATAATAATAATAATAATAATAATAAT	AAT(3*11)	6552097	33	AATGAAGGAAAAGGTGATGGGATTGACGGAAAGATTGTCCTGTGAGTTGTGAGTTATGAAAACATAGTCCAA[AATAATAATAATAATAATAATAATAATAATAAT]AGACCACATAAAACACAATCATCCCT	AATGAAGGAAAAGGTGATGGGATT	63.069	AGGGATGATTGTGTTTTATGTGGTC	62.312	131
Aradu.A04_44015	TTCTTCTTCTTCTTC	TTC(3*5)	6552738	15	ACATGTTGGACCATATCCACTCCTTCCGAGTCCCTTTCAAGAACCCTGCCAGCCATACCTTTCCTCTT[TTCTTCTTCTTCTTC]AACCTCCAAAACTCCATTGTTGTTCATG	ACATGTTGGACCATATCCACTCCT	62.901	CATGAACAACAATGGAGTTTTGGA	63.137	111
Aradu.A04_44018	TCTCTCTCTCTCTCTCTCTCTCTCTCTCTCTCTCTCTCTCTCTC	TC(2*22)	6563350	44	TTGTCATTGAAGGCTTGTAGATTGATTTTACATACTACTTGATTAATTTAGTTGAATTGTTGAATTAATTACAATAGTTCTAGTATACA[TCTCTCTCTCTCTCTCTCTCTCTCTCTCTCTCTCTCTCTCTCTC]CACGCACATCTCTTTCAGTTTAATTGA	TTGTCATTGAAGGCTTGTAGATTGA	62.126	TCAATTAAACTGAAAGAGATGTGCG	61.756	160
Aradu.A04_44019	AATAATAATAATAATAATAATAATAATAATAATAATAATAAT	AAT(3*14)	6574962	42	TGCACCAAAATTTATCTGTTCAAATATTAAAATTTATGTACTTTAGTTTTTTGAATAGATACAAGAGAAGAAGATAAAGACAATAATAAC[AATAATAATAATAATAATAATAATAATAATAATAATAATAAT]AAAGAAAGATGAAGAAAAGAAAAGAAATTAAACGACAATAAAATGAAGAAGACAATGATATCAGTAGCAACAATAGTGACGGTG	TGCACCAAAATTTATCTGTTCAAA	60.71	CACCGTCACTATTGTTGCTACTGA	61.463	216
Aradu.A04_44020	GAGAGAGAGAGAGAGA	GA(2*8)	6576295	16	TAAGATCCTGCACGTCTTGGAAATCAGCCTTT[GAGAGAGAGAGAGAGA]GTATGATGTTAGATGATATGATGAAACAACCTCTTCAACATTCTGAGCAGTTTTTGC	TAAGATCCTGCACGTCTTGGAAAT	63.231	GCAAAAACTGCTCAGAATGTTGAA	62.758	105
Aradu.A04_44021	TTTATTTATTTATTTATTTA	TTTA(4*5)	6597917	20	TCAAATTCAACAATGTCATTTCCGTGTGGACAGCTACACATATTTGTTTTATT[TTTATTTATTTATTTATTTA]TTTTTTACTTTCCATGCATCTAGCCTCTAGG	TCAAATTCAACAATGTCATTTCCG	63.033	CCTAGAGGCTAGATGCATGGAAAG	62.619	104
Aradu.A04_44022	TTAATTAATTAATTAATTAA	TTAA(4*5)	6598960	20	CACACAACATAACTCATTCACCCCT[TTAATTAATTAATTAATTAA]TATAATAGTTTTTGCTAATAAGATAGCTAGGGTTATATATATTATAACCAATGGAATCACACAATGCATTAAAGCATGCCTACAATATGGGTGTGCCAAAACA	CACACAACATAACTCATTCACCCC	62.607	TGTTTTGGCACACCCATATTGTAG	62.956	148
Aradu.A04_44023	TCTCTCTCTCTCTCTC	TC(2*8)	6599805	16	CCCCAATGTCTTCCTTCTCTTTTTCTCCTTTTCATGGATTTTCTAT[TCTCTCTCTCTCTCTC]TTCACTCCTTTCTCCTTCAACTTCTCTCTTTATATACCATCTTCCACACCCCTCTTTCATTCTACAC	CCCCAATGTCTTCCTTCTCTTTTT	62.968	GTGTAGAATGAAAGAGGGGTGTGG	63.111	129
Aradu.A04_44025	ATTATTATTATTATTATTATTATTATTATTATTATTATTATT	ATT(3*14)	6601252	42	TGCTGTAGCCACAATCTTTTTGTTATGAG[ATTATTATTATTATTATTATTATTATTATTATTATTATTATT]GACGTGTACATTATTTAAACCATTTTCTAGAAGACTCTTGTCCGGCCTTGACTCTGGTAGACTTGTGTAGCCA	TGCTGTAGCCACAATCTTTTTGTT	62.156	TGGCTACACAAGTCTACCAGAGTCA	62.427	144
Aradu.A04_44029	ATTATTATTATTATTATTATT	ATT(3*7)	6608545	21	CAATGTAATAAACTAACCCCGAGC[ATTATTATTATTATTATTATT]TTTAATTTGCCATGTATATATGTATATGATTTTTATTTGGGTTTAAGCTCAGCAACCATGATAAGATCAGTGTGTCCAACTTTTTTCCTCATAGAGCCTGTTAATTTGGCTGC	CAATGTAATAAACTAACCCCGAGCA	62.384	GCAGCCAAATTAACAGGCTCTATG	63.256	158
Aradu.A04_44035	GAGAGAGAGAGA	GA(2*6)	6629552	12	CGACGGAGCTTATGGAAAATT[GAGAGAGAGAGA]TTATGAACTATATATTTAGAAAACCAAATGGCACTTTAGTAATTAGAATATCTTCAAAGTAGGTAGATATTAAAAAGAAAGGTTTCTTCGACATAAAATTATCCATAGCACA	CGACGGAGCTTATGGAAAATTG	62.919	TGTGCTATGGATAATTTTATGTCGAAGA	62.967	145
Aradu.A04_44036	TCTCTCTCTCTCTCTCTCTCTCTC	TC(2*12)	6644017	24	CCTATTCTCCTTCGTTCTTCGTCAATGACAGCAGCGGCAGTGACTTGCCATTGTCATTCCCCTCCTCCTCCGATCGTTCTCTGGT[TCTCTCTCTCTCTCTCTCTCTCTC]CCATTTCTTTCTCTCTGGCGAAGATTATGG	CCTATTCTCCTTCGTTCTTCGTCA	63.006	CCATAATCTTCGCCAGAGAGAAAG	62.606	139
Aradu.A04_44037	TCTTCTTCTTCTTCTTCTTCTTCTTCTTCTTCTTCT	TCT(3*12)	6646009	36	GTAATGCTTCCTCCATTTCTCTGCCTTTTGTGAA[TCTTCTTCTTCTTCTTCTTCTTCTTCTTCTTCTTCT]TGGGGTTGTTGTAGTTGTAGGAGTGTATCATCGTCTTCTGCACCCATTTTGAGAAGAAAATTG	GTAATGCTTCCTCCATTTCTCTGC	62.523	CAATTTTCTTCTCAAAATGGGTGC	63.018	133
Aradu.A04_44039	ATAATAATAATAATAATAATA	ATA(3*7)	6660902	21	TGAGAACTCATACAAAATTCAAAAGCAAAAATAAATAAT[ATAATAATAATAATAATAATA]TTAAGACAAAAATTACCCTTTAGAAAGAGCAGAAAATGGAGAACAAAGAAGTAGTCATGATTCTCTTACATGCATGCCCCTCTCTGGAATCTGGAATTTA	TGAGAACTCATACAAAATTCAAAAGCAA	63.237	TAAATTCCAGATTCCAGAGAGGGG	63.75	160
Aradu.A04_44040	TCCTCCTCCTCCTCC	TCC(3*5)	6663550	15	GCGTTTCTCATCCTTTTTCTTTCACGTATTTCATCTTCATCGTTATTTTTTTATTACTGTTGATGTTGCTGTATTTTTTT[TCCTCCTCCTCCTCC]TCTTTCTATTAATTTTCTAACATTATGCATTTTTTCTTCCTAAAAAAGATTATGAGAATATGAAATAAGAAGATGAAAAAGAAGAAGCAGTAGAAGATGAGGATGAGGATGAGGAA	GCGTTTCTCATCCTTTTTCTTTCA	62.922	TTCCTCATCCTCATCCTCATCTTC	62.967	211
Aradu.A04_44041	TTTTCTTTTCTTTTCTTTTC	TTTTC(5*4)	6671025	20	GGCATTTTGTCCCCTTTATTGTTTTTTTTCTTTCTTTTTCTATATACATTT[TTTTCTTTTCTTTTCTTTTC]TTTTTCTTTTTCACTTTTATTTCTTTTTTTCTTTTCATTTTTCTTTTTCTTTCAAATTATACACATGAACATCAATGCATAAGGTC	GGCATTTTGTCCCCTTTATTGTTT	63.289	GACCTTATGCATTGATGTTCATGTG	62.646	157
Aradu.A04_44048	ATCATCATCATCATCATCATC	ATC(3*7)	6704390	21	CTGTTCCATGTTCTGACTGCAGAGGTTCAATAGTCACCCAAACAA[ATCATCATCATCATCATCATC]TCCATCAACACTGCTTGGATTACTTTCTGATTTTCCACTCAATGCATTGCCTTCCCCATCCTCTTTAGCAGGATTAGCTCGTTCACC	CTGTTCCATGTTCTGACTGCAGAG	63.501	GGTGAACGAGCTAATCCTGCTAAA	62.947	153
Aradu.A04_44049	GCCACCGCCACCGCCACCGCCACC	GCCACC(6*4)	6706025	24	GGCATGATTGCCAGCTACTTTACTTGAGGATTGGCT[GCCACCGCCACCGCCACCGCCACC]ATTTCTTGAAGTCGCAGAAACAGAGAATG	GGCATGATTGCCAGCTACTTTACT	62.867	CATTCTCTGTTTCTGCGACTTCAA	62.945	89
Aradu.A04_44050	TGTGTGTGTGTG	TG(2*6)	6706716	12	TGATTGATTGAGGAAATCGGAAGTTAGAGAATCGAACCGATTAGGGTTTTAGAACGCTGCGTCTTTGAGAAGTGAAAAGAGAGTGTA[TGTGTGTGTGTG]AGTGCGATGCGCTGGAAATTTTTAATTTTCT	TGATTGATTGAGGAAATCGGAAGT	63.099	AGAAAATTAAAAATTTCCAGCGCA	62.203	130
Aradu.A04_44051	ATTAATTAATTAATTAATTAATTA	ATTA(4*6)	6720312	24	TTCGCTTTCGTTTCTTGAATTTTTATAAATTTGTCCCGT[ATTAATTAATTAATTAATTAATTA]AACTTGTTAATTGTTATTGACACTGCGCGTAAAGGGTTGGACTACTTGACCTTCC	TTCGCTTTCGTTTCTTGAATTTTT	62.37	GGAAGGTCAAGTAGTCCAACCCTT	62.983	118
Aradu.A04_44053	AGAGAGAGAGAGAGAG	AG(2*8)	6726107	16	AGAAGAAGTGAAATTTGCGATTGGAATTGATTTATAAATATAGGA[AGAGAGAGAGAGAGAG]GGAAGGGGGAGGGAAGAGAAGAAGAAGAGGAACGAAAAGCGTGGTGGAAGTACAGAGAGCTTCGTGAGAGTGATGAAGGGACCTCAACAC	AGAAGAAGTGAAATTTGCGATTGG	62.826	GTGTTGAGGTCCCTTCATCACTCT	63.005	151
Aradu.A04_44054	CTTCTTCTTCTTCTTCTTCTT	CTT(3*7)	6735243	21	GATTCTCACGTGATAGAACCTGGCAACTGTTCATG[CTTCTTCTTCTTCTTCTTCTT]TCTGCTTTCGCCTTTCTTCTTCCAACTATTGGCTGC	GATTCTCACGTGATAGAACCTGGC	63.349	GCAGCCAATAGTTGGAAGAAGAAA	62.935	92
Aradu.A04_44061	TCTCTCTCTCTCTCTCTC	TC(2*9)	6745598	18	TGCCTAATAGTCCAACACAGCCATGGGAGCGAGCAAGCAAGCACCTT[TCTCTCTCTCTCTCTCTC]CCCCTCTTCAGCTGCTAAAGCAACGTAGCTGAGTGAGTGTCTCTGATCCCACTTTGA	TGCCTAATAGTCCAACACAGCCAT	63.976	TCAAAGTGGGATCAGAGACACTCA	63.36	122
Aradu.A04_44063	TGCATGCATGCATGCATGCA	TGCA(4*5)	6747938	20	TGGGATTAGGGTTAAGGTTTCGTTTACCTGTGGCTC[TGCATGCATGCATGCATGCA]TATTTGACCTTATTTGTGCATGTTAATTATATGGATGGTTGCTTATTCCAGATAACATCAGTATCAATTAGTTTACAAGGTTGATGAGCACCTTGCATTATT	TGGGATTAGGGTTAAGGTTTCGTT	62.989	AATAATGCAAGGTGCTCATCAACC	63.456	158
Aradu.A04_44066	ATATATATATAT	AT(2*6)	6750851	12	TGTTACAACTTTTGTTCATCACCTCTGATAATTTACATGAAGCAAAATTATTA[ATATATATATAT]TGTCTGATTTAAACTTTAAAGTAAAATATAATTTATACAGTGTATTCTCTTTAAAGTTCTAATTAAGCTAAATCTATATTATTCGTAACGAAAATATTTAGTAATTAAAAATATTAACCTCCAATGAGTTATAATTTAAATGGCA	TGTTACAACTTTTGTTCATCACCTCTG	62.669	TGCCATTTAAATTATAACTCATTGGAGG	63.282	210
Aradu.A04_44067	TTCTTCTTCTTCTTC	TTC(3*5)	6754894	15	GGTACAATTTTGATGTCTTCATGTCTTG[TTCTTCTTCTTCTTC]TATCTCTACTATCTCACTACTACTACTAGTGATGATTCCATAGTAATTGTTGAACATTTGGGAACTTCCCATGGTGGATTTAGCACCTTCATCTGATG	GGTACAATTTTGATGTCTTCATGTCTTG	63.048	CATCAGATGAAGGTGCTAAATCCA	62.5	141
Aradu.A04_44068	TGATGATGATGATGA	TGA(3*5)	6755116	15	TGTTGAAGGTTTCAGAGAAAAGGGAAAAGAGAGTATTGGTGTTACCAATGCAT[TGATGATGATGATGA]ATTTAGATGTTGACTTGTGATATTGTAGCTTTGCTATTATAGAAATAATTCAGAATTTCAAACACCAACTTTGA	TGTTGAAGGTTTCAGAGAAAAGGG	62.892	TCAAAGTTGGTGTTTGAAATTCTGA	62.012	142
Aradu.A04_44069	TAATAATAATAATAATAATAATAATAATAATAATAATAATAATAATAATAATAATAA	TAA(3*19)	6757659	57	ACCGATCCAAATTGAAAACCAAATTAAACCGCTCTATTTTGGATAAT[TAATAATAATAATAATAATAATAATAATAATAATAATAATAATAATAATAATAATAA]CAACAACAATAATAATAATAAGACCCTTACGGCCTTACCGTAGCACAC	ACCGATCCAAATTGAAAACCAAAT	63.672	GTGTGCTACGGTAAGGCCGTAAG	64.08	152
Aradu.A04_44072	ATATATATATATATATAT	AT(2*9)	6766433	18	TGTGCTGAAAGACTATAGGAGGTTTTGAATATTAATTAGGGTTGAAATCTAGTTGTATTGAATTTTCACCAAACAGCN[ATATATATATATATATAT]GTATGTATGTTTTGATTTGTGTGTATTTTCACACTTTGCAACCCA	TGTGCTGAAAGACTATAGGAGGTTTTG	63.043	TGGGTTGCAAAGTGTGAAAATACA	63.586	141
Aradu.A04_44079	AGAGAGAGAGAGAGAG	AG(2*8)	6806797	16	GAGAAATTATTGGAAGTTTTGTGAGACAAGTTAGTTATAATCTATATATAGTGTTGACAGTTTTTGTATAACATACCGTATTTACTTTATTCC[AGAGAGAGAGAGAGAG]TAGAGACAATCGCTCACGAAAAGGATTAC	GAGAAATTATTGGAAGTTTTGTGAGACA	62.029	GTAATCCTTTTCGTGAGCGATTGT	62.744	138
Aradu.A04_44080	GTTAGGTTAGGTTAGGTTAG	GTTAG(5*4)	6817234	20	TCAGCTTCCTTAGTCTTCTGGGAAGAA[GTTAGGTTAGGTTAGGTTAG]GTAATCACCAATGTTGACTTTATACCTACTAAGCGGCATTTTACTAATCATTAAGC	TCAGCTTCCTTAGTCTTCTGGGAA	62.795	GCTTAATGATTAGTAAAATGCCGCTT	62.022	103
Aradu.A04_44081	ATTATTATTATTATTATTATTATTATTATTATTATTATTATTATTATT	ATT(3*16)	6849050	48	TACAGATGTAGGAACGGATGCAGA[ATTATTATTATTATTATTATTATTATTATTATTATTATTATTATTATT]AGAGTCAATAGGTGGAGGCCAGATTT	TACAGATGTAGGAACGGATGCAGA	63.051	AAATCTGGCCTCCACCTATTGACT	63.398	98
Aradu.A04_44082	TTGTTGTTGTTGTTG	TTG(3*5)	6851737	15	AGGTGGGAAAGAAAAGGAATTGAGATTAGCAAGAAGATTATGGTTGTTGGTGTTGGCAGAATTTTCAGGATTTGAA[TTGTTGTTGTTGTTG]GTCCTAAGAGGTGAATTATTAGATGAATATGGAGATGCATCCATGGTTGAGAAAAACCTGAAGTCG	AGGTGGGAAAGAAAAGGAATTGAG	62.968	CGACTTCAGGTTTTTCTCAACCAT	62.809	157
Aradu.A04_44087	TTCTTCTTCTTCTTC	TTC(3*5)	6895995	15	GCTTCTGAGCCATGCTATGTTG[TTCTTCTTCTTCTTC]CCTGCGGTCAACAAAACGGCGTCGTTTATGTGTTGAAGTGCCGCAGCGTTTGCGTGTTGAGTTCAATTCAT	GCTTCTGAGCCATGCTATGTTGT	62.862	ATGAATTGAACTCAACACGCAAAC	62.441	108
Aradu.A04_44089	TCAATTCAATTCAATTCAAT	TCAAT(5*4)	6903125	20	CCAAACACAGTACTCATGGTAAAACAATTGTATAGTACTGAGTGAACGAAACATAATCCATTATATAAAGTCAAATTCAAATAACTCTACCTACAATTTACATATTA[TCAATTCAATTCAATTCAAT]TCAGTACACCTCCGTCCATTTAATTCAATTCA	CCAAACACAGTACTCATGGTAAAACAA	62.397	TGAATTGAATTAAATGGACGGAGG	63.197	159
Aradu.A04_44090	ATATATATATATATAT	AT(2*8)	6903984	16	CAAAAGCAAATTAATTGACAGGCACTACTACTTATGTGCATAGTA[ATATATATATATATAT]AAAAAGTCACAAAAAATGCAATATTATAAACTAGTTATACATTTGTTATTGTTATTTATTGGATTTTTTTTAAATAAATAAAATAAATATTAAAATTAAATAAATAAACGCCTTTGGATTTTTCACGTGAGGAGT	CAAAAGCAAATTAATTGACAGGCA	62.369	ACTCCTCACGTGAAAAATCCAAAG	62.809	196
Aradu.A04_44092	TATATATATATA	TA(2*6)	6914876	12	GCTATCCACCTTACATGACTCATCATAAATTACTTTTATGTACACTAGTATATTTATTAAATGTATGC[TATATATATATA]AAATCTATACCATATATAATAAAAATACGAAACGTGTCTAACTTTTATTCTTAAAATATTATTTATTATGTATAATTCACATAAAATTTTTTTTTGTTATTTTTATGACTCGACTCCATGA	GCTATCCACCTTACATGACTCATCA	61.579	TCATGGAGTCGAGTCATAAAAATAACA	62.092	201
Aradu.A04_44094	ATATATATATATAT	AT(2*7)	6926758	14	TTTGCAAAATCTAAAACCGCTATACATGTTAAA[ATATATATATATAT]GTTAAAATATAAAATACATATTTAAAATATATAAAACAACACACATATAAGACACATATAACTAATATAATTTGTTGACTAATTTTTTATATAAAAATAGCACTTTTTATTATGACATAATATTGGTGATAAGAGCATGAGCGGTAATGA	TTTGCAAAATCTAAAACCGCTATACA	62.085	TCATTACCGCTCATGCTCTTATCA	63.063	197
Aradu.A04_44099	TTTATTTATTTATTTATTTA	TTTA(4*5)	6946805	20	TTTGGGCAGAAATTTTGTTAATTACTTTATGAATAATGATATTTTAATAACTCTAATTATTTGTTTCAAAATATATATGTAACACATGATTAGGAGCAATTAGTTAAAATTACTAGAATACTAGTATTGAATTATTTTTTTGCCCAT[TTTATTTATTTATTTATTTA]TGTATTTATACATTTAATTAAATGAGCGATATTCTGAGAGCGT	TTTGGGCAGAAATTTTGTTAATTACTTT	62.294	ACGCTCTCAGAATATCGCTCATTT	62.649	210
Aradu.A04_44100	ATATATATATATAT	AT(2*7)	6949318	14	GACAACAACAGGTGAATTTGCATCAAA[ATATATATATATAT]ACTAGCACATCAATTAACATATATATGTGTATTTTGTTTAATCTATTTTATTATATAAAAATCGGATGTCTATATTTAATGATGAAATTGACGTGGTATGTTTCGAAGAGTG	GACAACAACAGGTGAATTTGCATC	62.847	CACTCTTCGAAACATACCACGTCA	63.493	153
Aradu.A04_44106	TCTCTCTCTCTCTCTC	TC(2*8)	6975882	16	GGTTCATTGCTTGTTATCCTCTCCAAATTTCAA[TCTCTCTCTCTCTCTC]ATGAAAAGATGAGTTAAAAATTAAATCATTTATGTATTTTTTCTATCAATTATTTAAGTTTTTGAGATTTCATGCTATCAAAA	GGTTCATTGCTTGTTATCCTCTCC	62.298	TTTTGATAGCATGAAATCTCAAAAACTT	61.643	132
Aradu.A04_44107	ATATATATATAT	AT(2*6)	6987125	12	AACACCGTCAAACACAACTCCATACACATTCAAAGCACGCGCGCACACACAC[ATATATATATAT]AAAGCTGTATTATTTTATTATAATTCTTCATAAATCATAATTCATGTGGACGTTTATTGGTAATATG	AACACCGTCAAACACAACTCCATA	62.739	CATATTACCAATAAACGTCCACATGAA	62.036	131
Aradu.A04_44109	TGTGTGTGTGTG	TG(2*6)	7008098	12	GACAAAAGGGATTTTCAATGAAGAGATAAACAATTAAAGGAATAAAAGAACACTCAAAATTTCAAGTAATGAACTAATAAAGAAATTAAAGAACTAGCTATGTGCTATGAACAAGTAAGATATAAAAGTGATTGATGTATGTA[TGTGTGTGTGTG]ATTCAAAGCATAAATGGAATCTTGGCTTGGGAT	GACAAAAGGGATTTTCAATGAAGAGA	62.9	ATCCCAAGCCAAGATTCCATTTAT	62.986	188
Aradu.A04_44110	ATATATATATATATATAT	AT(2*9)	7009667	18	GCCCATTCTTTCTTGTTATATTTCCCAATAAA[ATATATATATATATATAT]AGCAAGTTTCATATGTTCAGAACTAAGGAATGATGTGAGTATATACATATGTCATATATCTAATATAATAATTAATACTACTATCAAATTCTGTCCTTCTCACAAAAATT	GCCCATTCTTTCTTGTTATATTTCCC	63.088	AATTTTTGTGAGAAGGACAGAATTTGA	62.461	160
Aradu.A04_44111	ATAATAATAATAATAATAATAATAATAATAATAATAATA	ATA(3*13)	7011469	39	TCGCTCTAATACAAGAATAGTGACAAAATGTACCTAGTACTATCACAAGAAAAAGTAATTGTTTTAAAAATATTTTCT[ATAATAATAATAATAATAATAATAATAATAATAATAATA]TAGAAGAGTCAACGCCTCTGTATTGATGCCTTAGTA	TCGCTCTAATACAAGAATAGTGACAAAA	60.823	TACTAAGGCATCAATACAGAGGCG	61.754	153
Aradu.A04_44112	ATATATATATATATAT	AT(2*8)	7012314	16	CTGCGTCCAAGACTACTACGCATTCATC[ATATATATATATATAT]AAAGTTAAAACTTAGACATAGTTAATATGTATGCAAGCATGATGGCATGTACATTGTATCCATGTTGTTTAATTTCTGATCATTAATAATAACGTGTGCATTGGAAGTTTCG	CTGCGTCCAAGACTACTACGCATT	63.892	CGAAACTTCCAATGCACACGTTAT	64.277	156
Aradu.A04_44113	TATTATTATTATTAT	TAT(3*5)	7019086	15	ATTTCTTTTCGTTTTTCCCCATTTTTAATTATTTTTTAACAATATTCTTTTCG[TATTATTATTATTAT]TGTATTTTTTTATGTTCTTTGATATAATTGTCATTTTTTTTAAAAAAGAAATCATCTTATTTAAATTTATCACATTATTGTTTTTGCAAAAATTACTGCCTTTTTCTTAAAATTACCAACTTTT	ATTTCTTTTCGTTTTTCCCCATTT	62.153	AAAAGTTGGTAATTTTAAGAAAAAGGCA	61.731	192
Aradu.A04_44122	GTGTGTGTGTGTGT	GT(2*7)	7057815	14	TGCGAAAAGAACAGATGTGTGAATAGTATTTCTCTCTTCTCATCTCCCTCTTCTTCTTTTCTG[GTGTGTGTGTGTGT]TTATGGGTGAAGGGTTCATTAATGACCCTTTATATATGTTGGGCTTGGGTTCGGTTCAACCTGTTAGCATTTT	TGCGAAAAGAACAGATGTGTGAAT	63.065	AAAATGCTAACAGGTTGAACCGAA	63.039	150
Aradu.A04_44123	TTATTATTATTATTATTATTATTATTATTATTATTATTATTATTATTATTATTATTATTATTATTA	TTA(3*22)	7065980	66	TGGTGGCATTGCCTAAAAAGTTAAAAAATAAAGTATTTATCATCT[TTATTATTATTATTATTATTATTATTATTATTATTATTATTATTATTATTATTATTATTATTATTA]TCTTAAATTTATAAAAATATGTATTAGTAAATACATTAATGCCTATTAATATACTAAATTAATAAATACGCTAAGTAGTACAACTGTACAAGTCTAAAGATGCAACCAACTTTAAG	TGGTGGCATTGCCTAAAAAGTTA	62.747	CTTAAAGTTGGTTGCATCTTTAGACTTG	61.822	227
Aradu.A04_44124	TATATATATATA	TA(2*6)	7066565	12	CAGCAAGCTAAAAGGGATGAATTT[TATATATATATA]AGAGTTTAATTTTGATGCACTAACAGTGTAAATTTATACATTCGTATAATTATATCTGTTTTTTTGGATGACTATGAATGCACGT	CAGCAAGCTAAAAGGGATGAATTT	61.97	ACGTGCATTCATAGTCATCCAAAA	62.746	121
Aradu.A04_44125	AAAATAAAATAAAATAAAAT	AAAAT(5*4)	7072359	20	TGATGATTAGGTGCTTTTTAGGTGAATAAAG[AAAATAAAATAAAATAAAAT]AAAAATTTAGGCAGTTCTAAATTAAAATTGGTTATATTTGTGCCTTCTTATGTTT	TGATGATTAGGTGCTTTTTAGGTGAA	62.186	AAACATAAGAAGGCACAAATATAACCAA	61.337	106
Aradu.A04_44126	CTCTCTCTCTCT	CT(2*6)	7093726	12	GAAGGTACGGTGTTTTTCTCTCCAGTTTCATTGTCATC[CTCTCTCTCTCT]AAAAAGCTTCAATCTTTACCCTTTTCACTCAAATGGGTACCTAGCTCTACCCTCCCTTCATTTGGATCTACTCCTCA	GAAGGTACGGTGTTTTTCTCTCCA	62.809	TGAGGAGTAGATCCAAATGAAGGG	62.771	127
Aradu.A04_44127	TCTCTCTCTCTCTCTCTCTCTCTCTCTCTCTC	TC(2*16)	7093816	32	CCCTTCATTTGGATCTACTCCTCAA[TCTCTCTCTCTCTCTCTCTCTCTCTCTCTCTC]TTCGTTCTTTCAGGTTTTCACCATT	CCCTTCATTTGGATCTACTCCTCA	62.771	AATGGTGAAAACCTGAAAGAACGA	63.117	82
Aradu.A04_44128	GAAGAAGAAGAAGAA	GAA(3*5)	7093873	15	TCTTCGTTCTTTCAGGTTTTCACCATT[GAAGAAGAAGAAGAA]GGGAGGTATCATCATCATGTATCCGAGGCTGATACACCCACATGAAGCAGGGCTTGTTGGACAAGAAGATGTTCAAGTTGG	TCTTCGTTCTTTCAGGTTTTCACC	62.907	CCAACTTGAACATCTTCTTGTCCA	62.592	123
Aradu.A04_44134	TTCTTCTTCTTCTTC	TTC(3*5)	7109708	15	GGACTCGATCTTTTCTAACCCGTCGGATTTAATCTTCTTTGCTTTATCAGGT[TTCTTCTTCTTCTTC]TTTTCCTTTTGACTCTTTTCGTCTTCTTTCTTGTCCGGCAAGATTTCTCTCATGCTTCCCATG	GGACTCGATCTTTTCTAACCCGTC	63.494	CATGGGAAGCATGAGAGAAATCTT	62.9	130
Aradu.A04_44137	ATATATATATATATATAT	AT(2*9)	7125015	18	TTTCCATCCATTCGAAATCATCTTCCAACAAAATACAATTCACAGTATAATAAAATCAAACATATTCATATATTATATTCATAAAAGCTACGCAAAAG[ATATATATATATATATAT]AAATCAAACATTAATAATATGTTTAAATCAAAATAATATTGACATATATGTCATAGATGATGATGACGATGATTATTGGAGA	TTTCCATCCATTCGAAATCATCTT	62.889	TCTCCAATAATCATCGTCATCATCA	62.708	198
Aradu.A04_44141	TATTATTATTATTATTATTATTATTATTATTATTATTATTAT	TAT(3*14)	7141475	42	TGCGGATGTGAAAACATTTATTTGGTCTATATCTCA[TATTATTATTATTATTATTATTATTATTATTATTATTATTAT]AGAAACCTGTATGTTAACTGAGAAGTTTTAATTTGTTATTTGTAGCTACGGAACTTGGTTTGGTCAACAT	TGCGGATGTGAAAACATTTATTTG	62.956	ATGTTGACCAAACCAAGTTCCGTA	63.751	148
Aradu.A04_44142	GTGTGTGTGTGT	GT(2*6)	7151540	12	TCAATTATTGCTTGGCATGATTTCAGAATCATTCTATAAAGATTGCATTCTCTATTTGATGATTAGAAAAATTAAAACAAAAAAGGGAACTAGATATTCAATTAGGA[GTGTGTGTGTGT]TGTGATTACTTGCCTTCAAGTTGCACAAGAGAAGTTGCT	TCAATTATTGCTTGGCATGATTTC	62.243	AGCAACTTCTCTTGTGCAACTTGA	62.649	158
Aradu.A04_44148	TTATTATTATTATTA	TTA(3*5)	7187976	15	CCAGCACAAATTGCAACTGAACTATCAAATCCTTCTTGTTCTGTGATATTATTG[TTATTATTATTATTA]TGACAAGTTGAATATAGTTGGATTAATTGACCCCTTAAGCTGCACTC	CCAGCACAAATTGCAACTGAACTA	63.498	GAGTGCAGCTTAAGGGGTCAATTA	62.839	116
Aradu.A04_44149	GAAGAAGAAGAAGAA	GAA(3*5)	7197471	15	AAAAGCCCCAAATTTGAGAGAGTCAGCGAAATAAAACTAAGAAGAGAAAAAAGAGAGAGTGACT[GAAGAAGAAGAAGAA]CCTGATACTATTTTCGGTGTCAGAGATGTTAGCGAGAACACCAA	AAAAGCCCCAAATTTGAGAGAGTC	63.09	TTGGTGTTCTCGCTAACATCTCTG	62.842	123
Aradu.A04_44150	CTCTCTCTCTCTCT	CT(2*7)	7202302	14	AAATTCGTTCCTTTTTAAACCCCC[CTCTCTCTCTCTCT]CATAATTTCAACAGTTTTATACTTTTTTGTCAAACAATTTTTAAACACCGGAATAATTTCATATTTTGAGA	AAATTCGTTCCTTTTTAAACCCCC	63.423	TCTCAAAATATGAAATTATTCCGGTGTT	62.935	109
Aradu.A04_44153	CTCTCTCTCTCTCTCTCT	CT(2*9)	7216968	18	TGGGTCTAGAAAACAAAACCCCTTTTTC[CTCTCTCTCTCTCTCTCT]TTCTCTAGTTTTGGAAGTTTTGTGTAAAGGCTTGTAACTTTGCGGTTTTTGGAATATGAAG	TGGGTCTAGAAAACAAAACCCCTT	63.176	CTTCATATTCCAAAAACCGCAAAG	62.93	107
Aradu.A04_44163	ATGATGATGATGATGATGATGATGATGATGATG	ATG(3*11)	7239243	33	ATAACCCATTTTGTTGCTGACACAAGAA[ATGATGATGATGATGATGATGATGATGATGATG]GTGTCTTTTCTTTAGTAGGAGACAACAATGGAGTGTTGTCAACAGTTTCTTTCTCCATTGAAA	ATAACCCATTTTGTTGCTGACACA	62.643	TTTCAATGGAGAAAGAAACTGTTGAC	61.946	124
Aradu.A04_44166	TCTTCTTCTTCTTCT	TCT(3*5)	7273673	15	ATGCACGCGTCTTTTTATTTGTTTCTATACTTTCTATGTTCTTTAATTTTTGTAAAGTTATATATGCATGCAGAAGACCTTCGACCATTCAAGCTCTTGATTGAATTGGAAGG[TCTTCTTCTTCTTCT]TAAGCAGCTAAAACACGGTAAATCATTTT	ATGCACGCGTCTTTTTATTTGTTT	62.981	AAAATGATTTACCGTGTTTTAGCTGC	62.708	157
Aradu.A04_44168	AAAAATAAAAATAAAAATAAAAAT	AAAAAT(6*4)	7276540	24	TGGAGAGGTTTTAATTAGTTCAACACAGTGAACATATATATGTATTTTTTTTAGATTTAAATATAATCTTTTTAATATCTATAATAAGTATTTTATGACTATTCTATAAGTGAAAGGCTTCTTCTATA[AAAAATAAAAATAAAAATAAAAAT]AAAAACTAGCTTTGTATTTGAAATTTGGCTATACATGCATTTTGAATCGGTAGTACCAAAATTAATACATGTCCCCATCA	TGGAGAGGTTTTAATTAGTTCAACACAG	62.046	TGATGGGGACATGTATTAATTTTGG	62.815	232
Aradu.A04_44169	TATATATATATA	TA(2*6)	7276930	12	ATTGGTGCTTTTGCTCAATTGTTTCTTGTTTCTGGCACTTTCACAAACAGCTTCCAATGATGATGGTAAGTTCTTTTGATC[TATATATATATA]TGATTCAAGTATATTCTTAACTTTGATTATCTTTATATATATTAAAATCTTAAGGTATTTATTTCAATGAAACAAGTTTAACTTTTCAATGCAAATTATATTATTGTATGTTGCAGTTGAGGCCTTAA	ATTGGTGCTTTTGCTCAATTGTTT	63.055	TTAAGGCCTCAACTGCAACATACA	62.969	221
Aradu.A04_44171	ATTTTATTTTATTTTATTTT	ATTTT(5*4)	7280458	20	TGTTGCAGACCTGTAAGCACTCATAGTTTTTGGTATCTCTCTTGGAAATTCAGTATTTCCACGACAAG[ATTTTATTTTATTTTATTTT]ATGCTTTTCAGAATATTGTGCAACAATAAGCTGGAAGGTCCCCTGCCAAATCTTACTGGAATGAG	TGTTGCAGACCTGTAAGCACTCAT	63.304	CTCATTCCAGTAAGATTTGGCAGG	63.214	153
Aradu.A04_44173	ATTATTATTATTATTATT	ATT(3*6)	7291607	18	ACAGCCTTCTTTCACCATTGATTTAACC[ATTATTATTATTATTATT]ACTCCATCCAGCCACATACACACAAACACACCTATACCTCCCATGTTTCCTTCAGTAGCCGCCATTACCCCCTCACCCTTCTAACTCCTTCACA	ACAGCCTTCTTTCACCATTGATTT	62.312	TGTGAAGGAGTTAGAAGGGTGAGG	62.993	140
Aradu.A04_44174	GAGAGAGAGAGAGA	GA(2*7)	7292026	14	AGACCAGGATCGAGGGAGAGAGCCGCGCGAGGAGTCACCGTCGCCGCCGTTCGC[GAGAGAGAGAGAGA]CGCGCTGTGCGGGAGTTGTCGTNNNNNNNNNNNNNNNNNNNNNNNNNNNNNNNNNNNNNNNNNNNNNNNNNNTTGAGAAGCCGTTGCCGCCAGATCCGCCGCTGCCGGAGCTTCTGTCCGGGTCCTGCCACTGGAGAACACCTCTGTC	AGACCAGGATCGAGGGAGAGAG	63.403	GACAGAGGTGTTCTCCAGTGGC	63.496	216
Aradu.A04_44182	CTCCTCCTCCTCCTC	CTC(3*5)	7345099	15	TGATGTCATAGTGTGCGTTTCACATGCGCCACTGCAGCTGTCTCGCACTGTCTCATTGCCATCCTCCTTCCGCTGCCATGGTT[CTCCTCCTCCTCCTC]TTCTTCCCCGTTTTTAGATGTGGAT	TGATGTCATAGTGTGCGTTTCACA	63.676	ATCCACATCTAAAAACGGGGAAGA	63.971	123
Aradu.A04_44185	TGTGTGTGTGTGTGTGTGTGTGTGTGTGTGTGTGTGTGTG	TG(2*20)	7356245	40	AGTGTGATGTTCTGCATTTTGGAAATTGCATGCA[TGTGTGTGTGTGTGTGTGTGTGTGTGTGTGTGTGTGTGTG]TTTTGCTATTTGATTATTTGGAATGTAATGTGAGGGCTTCTGGTTTCATATGAT	AGTGTGATGTTCTGCATTTTGGAA	62.948	ATCATATGAAACCAGAAGCCCTCA	63.112	128
Aradu.A04_44189	CTAACTAACTAACTAACTAA	CTAA(4*5)	7368953	20	CGAGAATACGGTTAGGGTGTGTTCTCCTTCTAACAACGATAAATCCTTCTCCCTCACCACGGTAC[CTAACTAACTAACTAACTAA]CTCTATCTTCCATTTCACTTTGCCCTTTTCTTTTCCTCGTTTAT	CGAGAATACGGTTAGGGTGTGTTC	63.031	ATAAACGAGGAAAAGAAAAGGGCA	63.284	129
Aradu.A04_44191	TCTCTCTCTCTCTCTCTCTCTCTCTCTCTCTCTCTCTCTC	TC(2*20)	7372927	40	GAAGCTGAGAAGAACGAGAGGAAACTACAGTTGACACTAACACACCTCAACGAAGAACTCAGCTCCGTCTTTTCT[TCTCTCTCTCTCTCTCTCTCTCTCTCTCTCTCTCTCTCTC]TTCTCCTAATCTCTCTCCCTCTCAACTCAATTCGATTTC	GAAGCTGAGAAGAACGAGAGGAAA	62.598	GAAATCGAATTGAGTTGAGAGGGA	62.887	154
Aradu.A04_44193	TATGTATGTATGTATGTATGTATGTATGTATGTATGTATGTATGTATGTATGTATGTATGTATG	TATG(4*16)	7385844	64	TGAGAATAGATTGTGGAGAATCGTAGAATATGTATGTATGTATA[TATGTATGTATGTATGTATGTATGTATGTATGTATGTATGTATGTATGTATGTATGTATGTATG]TACGTATGGGACCCGAGGAGGGTGGAAAATAGGGGTGGAAAC	TGAGAATAGATTGTGGAGAATCGTAGAA	62.564	GTTTCCACCCCTATTTTCCACC	62.759	150
Aradu.A04_44197	AAATAAATAAATAAATAAAT	AAAT(4*5)	7467441	20	TCCCCAACTAAGTGTTGTCCACATATTAAAAACAA[AAATAAATAAATAAATAAAT]GAAGAAAGTGGCAAAAGCCACGGTGAGAGGGAGAGAGAGAAAGAGACTCTCTTTTGAAAACAAAGAAGAAACAAAGTAGGGGGCTTCGATAA	TCCCCAACTAAGTGTTGTCCACAT	63.867	TTATCGAAGCCCCCTACTTTGTTT	63.194	147
Aradu.A04_44199	TAATAATAATAATAATAATAA	TAA(3*7)	7478271	21	ATCTGGGCTCGTAAGTACAACTGCGGTGATTAATAATAAATAATAATTAGTACCGATAAATTTGAACATTTTGTAACTTTTAAATTCACATTATTGTCCGT[TAATAATAATAATAATAATAA]AAGGCATGTGTTTGATCATGAAATG	ATCTGGGCTCGTAAGTACAACTGC	62.962	CATTTCATGATCAAACACATGCCT	63.159	147
Aradu.A04_44200	GAGAGAGAGAGA	GA(2*6)	7487598	12	CCCCTCTCCTCATATACACACCACATACAAACTGAAGAATACTCATAAAGGAATAAAAGGAGGGGGGAC[GAGAGAGAGAGA]TCCAAGAGAGCAGCAGAGACCGGGAAAAGAGGTGAAGAGAGGAGGGG	CCCCTCTCCTCATATACACACCAC	63	CCCCTCCTCTCTTCACCTCTTTT	63.357	128
Aradu.A04_44202	TTGTTGTTGTTGTTGTTGTTGTTG	TTG(3*8)	7495490	24	TACATAACAAAGCTCAATGGCGTCATTTGATTCATGTAGCCGACCCCACCTAGTTAGAGAAGGCT[TTGTTGTTGTTGTTGTTGTTGTTG]TTTGTGTGTTTGTATTGCGAGCCTGCTTATGCTTGCTGATTCCTGTA	TACATAACAAAGCTCAATGGCGTC	62.468	TACAGGAATCAGCAAGCATAAGCA	63.184	136
Aradu.A04_44208	ATATATATATAT	AT(2*6)	7527057	12	CATTTTCAGAGACGTTAGCACCAAATAATGGACTTATCTATAATCTTAGCCATATATAATAATTAATTATATATATCAAATAATTGCACATTACAAGAAACAAAA[ATATATATATAT]ACATGAGTTCTTATTTTCACATGAATTGCGTCAAACACTTT	CATTTTCAGAGACGTTAGCACCAA	62.642	AAAGTGTTTGACGCAATTCATGTG	63.29	158
Aradu.A04_44210	TTATTATTATTATTATTATTATTATTATTATTATTATTATTATTATTATTATTATTATTATTATTA	TTA(3*22)	7529662	66	CTCACATCAATCTCCATCACTTCGTTTC[TTATTATTATTATTATTATTATTATTATTATTATTATTATTATTATTATTATTATTATTATTATTA]TTCAATTGTGGTTTGAATTGAATCTCTTATTATGAATCGTGAATATGATGATCTTCTTTTGTG	CTCACATCAATCTCCATCACTTCG	63.137	CACAAAAGAAGATCATCATATTCACGA	62.559	157
Aradu.A04_44211	ATATATATATAT	AT(2*6)	7534382	12	CATTGATCAAATGAAGATTCAAAATAAATTAATTC[ATATATATATAT]GCACTTGACAATTAATTAGTGCATGTATGTCATGCCTAATATTATGTATTATTGTCATAATCACATGTAGTAAGCAAATGCAACCAAAAGTTTGTCTCTG	CATTGATCAAATGAAGATTCAAAATAAA	60.711	CAGAGACAAACTTTTGGTTGCATT	61.708	147
Aradu.A04_44214	ATTTTATTTTATTTTATTTT	ATTTT(5*4)	7537764	20	TCACGTATGATTTTTGAAGCACAAATAATTATAAATCCACGTCC[ATTTTATTTTATTTTATTTT]TGGGTAAAATTCAAGTTGAAGTAATAACCTATTTCTACAAAGATGGCCATT	TCACGTATGATTTTTGAAGCACAA	61.709	AATGGCCATCTTTGTAGAAATAGGTT	61.475	115
Aradu.A04_44219	TCATTCATTCATTCATTCAT	TCAT(4*5)	7556575	20	AAAACCTTGAAATCATCTCACCCACTCTCTCTATCTC[TCATTCATTCATTCATTCAT]TTCTAAGCCCACATCTATTGCATGCTCTTTGCT	AAAACCTTGAAATCATCTCACCCA	62.996	AGCAAAGAGCATGCAATAGATGTG	62.774	90
Aradu.A04_44220	AACAACAACAACAACAAC	AAC(3*6)	7557147	18	GGAAGCGTTCCAGAGACTTATTCATATCCGAATTATTCACAGAACAACACCACAAGA[AACAACAACAACAACAAC]CACCACCCTTCATCAACCAAGATGTTCTCTTCCAATTTCAGAACCAAACTCAATCCGAAAT	GGAAGCGTTCCAGAGACTTATTCA	63.022	ATTTCGGATTGAGTTTGGTTCTGA	63.108	136
Aradu.A04_44225	TTAAATTAAATTAAATTAAATTAAA	TTAAA(5*5)	7559605	25	GCCATCATACCATAAGCAATTTCCCATAGGGATAAATTAAATT[TTAAATTAAATTAAATTAAATTAAA]TATGATTTCACTTTTTTTATTTGGCCATGTCAAATCGGCATCATTGTTTCTTGTACCACA	GCCATCATACCATAAGCAATTTCC	62.739	TGTGGTACAAGAAACAATGATGCC	63.168	128
Aradu.A04_44228	AATAATAATAATAATAATAATAATAATAATAATAATAATAATAATAATAAT	AAT(3*17)	7566525	51	ATGGACCAGAAACAACCAACAA[AATAATAATAATAATAATAATAATAATAATAATAATAATAATAATAATAAT]AAAAAGGAAAGTGAAGATTATTGATTATATATAGCCCTAGCACAAAGGGTACCTTGGTA	ATGGACCAGAAACAACCAACAAA	62.697	TACCAAGGTACCCTTTGTGCTAGG	62.63	132
Aradu.A04_44229	AGAAGAGAAGAGAAGAGAAG	AGAAG(5*4)	7577390	20	GTCGAAAGAAAGGAGAGAGGGACTGCGAC[AGAAGAGAAGAGAAGAGAAG]AGGGAAAGGAGACCACGCTGCTAGAGCTCTC	GTCGAAAGAAAGGAGAGAGGGACT	62.666	GAGAGCTCTAGCAGCGTGGTCT	62.615	80
Aradu.A04_44233	ATATATATATAT	AT(2*6)	7601444	12	TGAGTCGTTGGTGTGACATACTCATACTTGTCATTCATTTCAC[ATATATATATAT]TTTTTTAAAATTTGATTTACATTGTGTTGGATTGCATTTTGCGAGTCCAAATCAGAATCTTCAATTTTCATTTCGAATTTTCTAACATATAACGCGCGTCA	TGAGTCGTTGGTGTGACATACTCAT	62.963	TGACGCGCGTTATATGTTAGAAAA	62.803	156
Aradu.A04_44234	ATTATTATTATTATT	ATT(3*5)	7604111	15	GAGGGAAGAAGTTCAGCAAAGGAAGACGCCATTGGTGAATGCCA[ATTATTATTATTATT]ATGGTTTTTCAATGATGACATTTTCTTTCTTTATAATCTTAGGATTCAGAAGAAAGAAACCAATAAAAAAGATAACACAGAAAGACAGCTAGACTGTGGA	GAGGGAAGAAGTTCAGCAAAGGA	63.202	TCCACAGTCTAGCTGTCTTTCTGTG	62.202	159
Aradu.A04_44235	AGAGAGAGAGAGAG	AG(2*7)	7625702	14	TTTATTTAAGGAATTTGCATGTTGA[AGAGAGAGAGAGAG]GGAGAGGGAGGTCCCCCCTTAGGTATTGGATGAAGGGTTGAGGATGATATAGATGGGGTTATCAACAATTATGAAAGCATTGCA	TTTATTTAAGGAATTTGCATGTTGAA	60.124	TGCAATGCTTTCATAATTGTTGAT	60.709	123
Aradu.A04_44238	ATTATTATTATTATT	ATT(3*5)	7632175	15	GGGAAGAAGTTCAGCAAATGAAGAAGCCATTGGTGAATGCCA[ATTATTATTATTATT]ATGGTTTTTCAATGATGACATTTTCTTT	GGGAAGAAGTTCAGCAAATGAAGA	63.009	AAAGAAAATGTCATCATTGAAAAACCA	62.933	85
Aradu.A04_44239	ATATATATATATAT	AT(2*7)	7633517	14	TACAAAAATTGTCTGCCAACATGGGATTATTTATCTCCAGCTAAAATCATC[ATATATATATATAT]AAAATTTTTATTTAAAAAGTGACTTTATAAGTAAACATGGGCATTTGGTCTAGTGGTATGATTCTCGCTTAGGGTG	TACAAAAATTGTCTGCCAACATGG	63.055	CACCCTAAGCGAGAATCATACCAC	63.133	141
Aradu.A04_44241	ATAATAATAATAATAATAATAATAATA	ATA(3*9)	7645245	27	TATTGGGTCCCCATTAGACTACCTTTTCTTTCTTTAATTCTTTCTCCAACAATAATG[ATAATAATAATAATAATAATAATAATA]AAATGAATTTTAGTGGTCAATTCAGTTTTT	TATTGGGTCCCCATTAGACTACCT	61.106	AAAAACTGAATTGACCACTAAAATTCAT	60.671	114
Aradu.A04_44245	TCTCTCTCTCTC	TC(2*6)	7658762	12	AAACAGCCATTCTTGGATCTTCTGT[TCTCTCTCTCTC]TGCGTCTCTTGGAAGTGTGTATGTAATATGTAATAAGAAAAGATTTTTATTTTTTCCCTTCACAAGCTGATTACTATTTCTTTTCAAATAATGGTACATCCCAAATTCGGA	AAACAGCCATTCTTGGATCTTCTG	62.91	TCCGAATTTGGGATGTACCATTAT	62.507	148
Aradu.A04_44246	AGGAAGGAAGGAAGGAAGGAAGGA	AGGA(4*6)	7665698	24	CTTTGAAACTAAATATGAGGGAGAAAAAT[AGGAAGGAAGGAAGGAAGGAAGGA]GATAGTTTATTAATTTTAAAATATTTTAATTGTTAAATTAGTAATTGTTTCGGTCCAGCTCA	CTTTGAAACTAAATATGAGGGAGAAAAA	60.534	TGAGCTGGACCGAAACAATTAC	61.381	115
Aradu.A04_44249	ATTATTATTATTATT	ATT(3*5)	7695370	15	ATTTGTATGGAGCAACCTCGGATACGTAGATCGGCACAGACTATCAACAAATAAGAACATGTAATGATTATTATGAATTAGGAAGAAACATCATACAGATA[ATTATTATTATTATT]AGTAGTACCTGATTGGCGCATCCGATTCCAAAACCTAGCAACAT	ATTTGTATGGAGCAACCTCGGATA	62.925	ATGTTGCTAGGTTTTGGAATCGG	63.424	160
Aradu.A04_44250	TATAATTATAATTATAATTATAAT	TATAAT(6*4)	7696180	24	AAACTCAGGTACAGTCGATCCGAGTTTTCATCTATA[TATAATTATAATTATAATTATAAT]TCTTTTGTTGTTTGAGGAAGTGTGATTGTGCGCACTTGTTTAAAA	AAACTCAGGTACAGTCGATCCGAG	63.023	TTTTAAACAAGTGCGCACAATCAC	63.302	105
Aradu.A04_44261	CGACGACGACGACGA	CGA(3*5)	7726865	15	AGAGAGATTGCGTGAGAGGACAGTAGATCGCGACCACGTCGGAGCTTCTTGTCACGACGG[CGACGACGACGACGA]CGGCAATGCTTGAAATGACCGTAGCTACGTGATGAAGAAAAAATGGAGGAGTGGAAATGTGCTTCGATTA	AGAGAGATTGCGTGAGAGGACAGT	63.032	TAATCGAAGCACATTTCCACTCCT	63.231	145
Aradu.A04_44262	ATATATATATAT	AT(2*6)	7727993	12	CGCACATGAGTTTTCACCAAAATTATATACTATTATTTTATATGTATATATATAATATTAAAAATATAAATTAAATATATATAAAATATATGTATTAAATTAATAATTTA[ATATATATATAT]AATCGAATCAGTTTATGAATTAATTAGCTCACAATCAACTTATCAAATTATTAATGAATAGAGTTAATTAGAACTGACTCATAAACTCACTTGGTTCACTTTCTCCGT	CGCACATGAGTTTTCACCAAAAT	63.267	ACGGAGAAAGTGAACCAAGTGAGT	62.602	230
Aradu.A04_44265	CTCTCTCTCTCTCTCTCTCTCT	CT(2*11)	7737052	22	TCTTCTCTCGACACTCTCTCCCTCAAGCTCACTGTGGCTCACCTCTCTCACGGCTGGTCTCGCCGTCGAC[CTCTCTCTCTCTCTCTCTCTCT]CCAGTTTCACGCTTCTCTCGCGGCTGTTTCAGACTTAAGCTCGTC	TCTTCTCTCGACACTCTCTCCCTC	62.764	GACGAGCTTAAGTCTGAAACAGCC	62.851	137
Aradu.A04_44266	GACACGGACACGGACACGGACACGGACACGGACACGGACACGGACACGGACACGGACACGGACACG	GACACG(6*11)	7740701	66	TGTTATGTGATTAAACCTAAGAAGCACA[GACACGGACACGGACACGGACACGGACACGGACACGGACACGGACACGGACACGGACACGGACACG]GGCACGGGACACGACACGGACACGGACACGGAGACACACCAAAATTAA	TGTTATGTGATTAAACCTAAGAAGCACA	61.349	TTAATTTTGGTGTGTCTCCGTGTC	62.309	142
Aradu.A04_44269	CAACAACAACAACAA	CAA(3*5)	7748590	15	GAACTCAACAATTTCTGTGTCCCCGTGAGAGCAATATAATG[CAACAACAACAACAA]CGGCTCCTAATAAAAAACTAAATTTGTGATGAGACAAATTTGTAGAAGCAACTTGCTTTGTTTATTTCTCTATCTACTAATCTGAATCCCTTAATTTCTATATACTAAGTAAAAATCAGAGACTTGAGTCATCAACTCCA	GAACTCAACAATTTCTGTGTCCCC	63.115	TGGAGTTGATGACTCAAGTCTCTGAT	62.707	196
Aradu.A04_44271	TATATATATATATA	TA(2*7)	7754732	14	AAGGCGGATGTATGTCCAATTTTAGGAGAGGTTATATAATCTAAATGTTGAATGATTCGTGTAG[TATATATATATATA]TGTATGTATATCTTAATTAGTGTTAGTAATATATTCGTTTTGCAGAAATGACGACAGGTAGCAGAGGT	AAGGCGGATGTATGTCCAATTTTA	62.735	ACCTCTGCTACCTGTCGTCATTTC	63.04	146
Aradu.A04_44272	ATTATTATTATTATT	ATT(3*5)	7763175	15	TTTCAGCTCAAAATTGTTTACCCCAATGGCAGGGATGGAGATGCTTCTTCCATCAAATTTGGAAGTGGGTGTAGTATAATCACCCAGCATCCTCCTTGC[ATTATTATTATTATT]TCCTTCAGCCATCTCCTTTTGTTGTT	TTTCAGCTCAAAATTGTTTACCCC	62.532	AACAACAAAAGGAGATGGCTGAAG	62.921	140
Aradu.A04_44276	ATATATATATATATAT	AT(2*8)	7788472	16	TGGTACTCAATAAGCAAGGATTCAGAAAATTGATCAAGAAGTTTTA[ATATATATATATATAT]TGTCCAACTTTAAAACAGAAATTAAATTCCTAGACATTGAATGTACATAAAGAGTCTTGAGTAAATCTAAATGAAAGCTTGTATCAAACACCAAACG	TGGTACTCAATAAGCAAGGATTCAGA	62.356	CGTTTGGTGTTTGATACAAGCTTTC	63.062	159
Aradu.A04_44277	ATATATATATATATAT	AT(2*8)	7802945	16	TTTCTTTGCCACTTAACCGTTTTTTTCTTTCTTCTAAAAATATAATTTATATACTAATTTTAGTTACTAATAATTTAATTTATTTTTAATATTA[ATATATATATATATAT]TATACTAATAACTAATTTTAATAGTTAATTTTAGTATATACATAATATAAATTTTTTTGGATATGATTTAGCCAAATTAAATATTTTTCAGTCAAATTGATCGGATATG	TTTCTTTGCCACTTAACCGTTTTT	62.187	CATATCCGATCAATTTGACTGAAAAATA	62.409	219
Aradu.A04_44278	TATCTATCTATCTATCTATCTATCTATC	TATC(4*7)	7807845	28	TTTTCTTTTCTTTTCTTTTTCCCAAATAATTACAAATACTTGAAATCACAACCTCAAATAATAATCTCAAGAGATTACTCATTATTTTAAGAATTTTAGCCAAACTAG[TATCTATCTATCTATCTATCTATCTATC]TATTAGAATTTGAACTCTAAATTAGGGTATCTGAAACCACAAATTTATATACTTAATTAGTTGGAAGATATAAGGGATTGAAAATGACATGAATACA	TTTTCTTTTCTTTTCTTTTTCCCAAA	61.682	TGTATTCATGTCATTTTCAATCCCTT	61.858	233
Aradu.A04_44280	CCACCTCCACCTCCACCTCCACCT	CCACCT(6*4)	7813670	24	AATCAAGAACATGAGCCACAATCACCG[CCACCTCCACCTCCACCTCCACCT]CTACTTCCACCTCAGTTCTCAAGTCAATATGTACCTCAAACACAGTTTACTCCATCATTCCCAA	AATCAAGAACATGAGCCACAATCA	62.938	TTGGGAATGATGGAGTAAACTGTG	62.279	115
Aradu.A04_44286	TATATATATATATA	TA(2*7)	7839040	14	ATTTCTTTGACAGGTCAGAGTCCGTGATGTTGTATG[TATATATATATATA]GTTATTATCTAGCTATATCTAGGGGTGTTCTAACTAAAGATCTTTACTCTAATAAAGGCTGGATAACTGAATGTTGTTAATTG	ATTTCTTTGACAGGTCAGAGTCCG	63.01	CAATTAACAACATTCAGTTATCCAGCC	62.957	133
Aradu.A04_44287	ACACACACACACACAC	AC(2*8)	7848116	16	GGTGCATTTTCTTAGCTGTACTCCCTCTTTATCTCTCTCACACACACATACAGACACAACA[ACACACACACACACAC]ATGCCCAAATAGACTTCTGTGATATAATCTTATGCTTTTACTTAATTATCTGAGCAGGGAAGAGCACCTTAATGAACCAT	GGTGCATTTTCTTAGCTGTACTCCC	63.425	ATGGTTCATTAAGGTGCTCTTCCC	63.696	157
Aradu.A04_44290	ATTTTATTTTATTTTATTTT	ATTTT(5*4)	7854958	20	TTGCTTTCCAGTATCAGTTTTGC[ATTTTATTTTATTTTATTTT]TTGGGTATACACTATACAGCATCAGTTTTTTGTTTACTTTATCTACGTTACTCTTCCTTTCTATTAATATTTATGCGTTATAGCTTGTAATTATCTGAAAATATATGAAGGGGAGGA	TTGCTTTCCAGTATCAGTTTTGC	60.638	TCCTCCCCTTCATATATTTTCAGA	60.158	160
Aradu.A04_44291	ACACACACACACACACACACACACACACACACACACACACACACACACACACACACACACACACACACACACACACACACACACACACACACACACACACACACACACACACACACACACACACACACACACACACACACACACACACACACACACAC	AC(2*79)	7860995	158	TCAGAGGTTACGACAGTTCTAAGGCTTAT[ACACACACACACACACACACACACACACACACACACACACACACACACACACACACACACACACACACACACACACACACACACACACACACACACACACACACACACACACACACACACACACACACACACACACACACACACACACACACACACAC]ATATATAGAAAGAAATAATATATTCTAGGAGCCCAATGAAGGATTAAAGCTC	TCAGAGGTTACGACAGTTCTAAGGCT	62.945	GAGCTTTAATCCTTCATTGGGCTC	63.493	239
Aradu.A04_44294	TTTTCTTTTCTTTTCTTTTC	TTTTC(5*4)	7883036	20	CGTTACGGCTGGGTTTTGTAG[TTTTCTTTTCTTTTCTTTTC]TTTATTTATTCCATTCTATTTTTAGAAACGAGTAGAAAGAATCATATTTAAGAAGGTTTGTAGTTTAGAAATACTTTAGGTATACAAATTTACTTTCTGGGTAAAGTATTATTTGGCTC	CGTTACGGCTGGGTTTTGTAG	61.751	GAGCCAAATAATACTTTACCCAGAAAG	60.848	160
Aradu.A04_44298	TATATATATATA	TA(2*6)	7908137	12	ATATTTGGATTTGCCGACAGGAATTTATGTATTCCCATGGATAATCTTGATTATTAGGTTATCATATGAAATGCTAATTACTGCAGTTAGAC[TATATATATATA]ACATGCTGGTTTTTTTAGGGGGTGTTTGACTTTCTTTTATACC	ATATTTGGATTTGCCGACAGGAAT	63.782	GGTATAAAAGAAAGTCAAACACCCCC	63.087	147
Aradu.A04_44301	ATATATATATATATATATATAT	AT(2*11)	7914953	22	TCATTTATTTTGTCAACCCTAAAGC[ATATATATATATATATATATAT]CGCTAACGGTAAATAAAAATTTAGGATTTCTATTTTAAAGAATAAATTCAAACAAGCATATTTCTATTTTTTTTTTTAATTTGTAAACCACGTTCCTAAGTTCTACCCC	TCATTTATTTTGTCAACCCTAAAGCA	62.024	GGGGTAGAACTTAGGAACGTGGTT	62.804	156
Aradu.A04_44303	TATATATATATA	TA(2*6)	7916690	12	TGGCAAGTATACTCTTGCAAATTTTATGACTATTAAAAAAAGGATTGGAGTTAGTATATTGATGACTCTTCAGAAGGATTTAGTAGTGTTTATTATTTTTTTGGTTGGTTTGTAGTGTT[TATATATATATA]TGTTGATTAATTATGTTGATACTACTAAGTCTTTTTAATAATATGCTTCAACACAAAGAATAGAACTTTAATTTTCAGACATTGTGGATTGAA	TGGCAAGTATACTCTTGCAAATTTTATG	62.638	TTCAATCCACAATGTCTGAAAATTAAAG	62.584	224
Aradu.A04_44304	TATTATTATTATTATTATTATTATTATTATTATTATTATTAT	TAT(3*14)	7917155	42	AAACAACTTTGGAGGGGACTTATACATAACTAGCATAAGCAAGTACTTTTGCAAGAATAGTAATAACATG[TATTATTATTATTATTATTATTATTATTATTATTATTATTAT]TGACCAACTTAGAATTTAGCTTTTCAACCCTTTCAAGTCTCCAACTC	AAACAACTTTGGAGGGGACTTATACA	62.267	GAGTTGGAGACTTGAAAGGGTTGA	62.997	159
Aradu.A04_44307	TATATATATATA	TA(2*6)	7925615	12	TTTAACTTCAGATTTCGATTGTATTTCAC[TATATATATATA]AACCCCATTAACTAATCCTCCTCTACACATAATTAAGCTACCTATATTATAATCGTTTAATGAATTTGTTTCTTGTTAATCTGAAGTTACAATAATGTCTTATCTTTTCCGCATGATC	TTTAACTTCAGATTTCGATTGTATTTCA	60.557	GATCATGCGGAAAAGATAAGACAT	60.674	159
Aradu.A04_44308	CACCACCACCACCAC	CAC(3*5)	7927920	15	AAATTTACAACAGAGGTGCGCATAATAAATATTCCACCAT[CACCACCACCACCAC]CAAATTCCCCCCATCAAACAGAGTTATATCATTTAAAGAGCACCTTCCTCGCTTCCCTGATAACCACGAACAATAACCAAACCAAAT	AAATTTACAACAGAGGTGCGCATAA	62.98	ATTTGGTTTGGTTATTGTTCGTGG	63.027	142
Aradu.A04_44311	TTATTATTATTATTATTATTATTATTATTATTATTATTATTATTA	TTA(3*15)	7943754	45	TCATGCACGACTAACGAAAACACTATATATCTCTGATGCTAAAAAATAATTTTACCGGGATAAATTATTATGTTTTTAAGTTGTTACTTTACTCACGTGGTAATTTCAATT[TTATTATTATTATTATTATTATTATTATTATTATTATTATTATTA]AAAAATAAATAAAAATTAAAATTATATAAATATTTTTAAAATGAGTCTTAATAAAAAGGATATATATATTTTAAGAATAATTTTAAAATGATTTTTATAGCGCGTTACTTTGGAACA	TCATGCACGACTAACGAAAACACT	63.087	TGTTCCAAAGTAACGCGCTATAAAA	62.986	273
Aradu.A04_44313	TATATATATATA	TA(2*6)	7993385	12	CCAAAATCCAAAAACTGTTCCAAAATCCACATAAAATTCTTTATAATGTTAGTATGACACTATTAAACTTATATTAAATTTAAGTCCAAAAAAAACTTATATTAAATTTAGCAAACAAATATAG[TATATATATATA]TCATCAAATATTATTAATTGTTAAGACGGAGAACAATTCAAATTAAAACG	CCAAAATCCAAAAACTGTTCCAAA	63.2	CGTTTTAATTTGAATTGTTCTCCGTC	63.032	186
Aradu.A04_44314	ATTATTATTATTATTATTATTATTATTATTATTATT	ATT(3*12)	7995732	36	CGCTTTCTTGCTTCCTAGCTACTTTTCATC[ATTATTATTATTATTATTATTATTATTATTATTATT]AGATTTTGTCACAACAAAAATATCTAAATTAATATTTTAATTTTATTTTTTATTTGATAGTCTTCATAATTTTTGTCCAAA	CGCTTTCTTGCTTCCTAGCTACT	60.66	TTTGGACAAAAATTATGAAGACTATCAA	60.453	147
Aradu.A04_44316	TATATATATATATA	TA(2*7)	8001284	14	AAATTAAAGCAACCACATAGCGAGTTTAATATATAGTTCAGTCACAAAAAAATAGATAGAATATTCTTTTTTATT[TATATATATATATA]CTCTACAAACCTTACATAGCCATTTCAAAA	AAATTAAAGCAACCACATAGCGAG	60.832	TTTTGAAATGGCTATGTAAGGTTTG	60.577	119
Aradu.A04_44317	GTGTGTGTGTGTGT	GT(2*7)	8002128	14	AAATCAGAGGTGGTGAGACGCTACGACCTCTAAAAGTAA[GTGTGTGTGTGTGT]GCATATACATATACACACATATATATAGTTGAAAGAAATTGTAACTACGAACCTTGAAAAAAATAAGTTGAACAAAACACCAACACAAAGGC	AAATCAGAGGTGGTGAGACGCTAC	63.04	GCCTTTGTGTTGGTGTTTTGTTC	62.843	145
Aradu.A04_44319	TGTTGTTGTTGTTGT	TGT(3*5)	8008406	15	AGAATCATGGGCAGTGAAAACAATAGTTGATGCTTTGCCTCATTCCACCAATCTTCA[TGTTGTTGTTGTTGT]GCATCTCCTCCTCCTTCTCTATTACCTATAGAGGTGTTATCATTGTTGCTGCA	AGAATCATGGGCAGTGAAAACAAT	63.026	TGCAGCAACAATGATAACACCTCT	63.078	125
Aradu.A04_44322	GAAAATGAAAATGAAAATGAAAAT	GAAAAT(6*4)	8038920	24	CGGTAGTTCGAGAGTTGAACTGAGAGAAA[GAAAATGAAAATGAAAATGAAAAT]AAAGATTTTAAAAGACTAAAATCTACAGCAAAATGTCAACTCTCAAATGTCTCCTTATTCCTCTTAAAGATAAAAATAAATATTTTGGTCAACGCAATTAGGATTT	CGGTAGTTCGAGAGTTGAACTGAGA	63.243	AAATCCTAATTGCGTTGACCAAAA	62.839	159
Aradu.A04_44323	TTATTATTATTATTA	TTA(3*5)	8039401	15	CACTGTCATAATCGTTGTTGTCACTATTACTCTTTTATTTCTTCTTAATATTGATGTTTTTTAATTTCTTTTTTTTTCTTTTTTTTTCTGATGTTGTTGTTTAATTTTTTTCATTCTCTT[TTATTATTATTATTA]TCATCATCGTCATCGTCTTCATCCT	CACTGTCATAATCGTTGTTGTCACTA	60.377	AGGATGAAGACGATGACGATG	60.088	160
Aradu.A04_44330	AATAATAATAATAATAATAATAATAATAAT	AAT(3*10)	8065901	30	AATAGTTCACACCGAGTCACCAACCAAACTTAATGACATTATTATTAGTTGTG[AATAATAATAATAATAATAATAATAATAAT]ATTGCCAAAATTAAGTCGAACATAACA	AATAGTTCACACCGAGTCACCAAC	61.546	TGTTATGTTCGACTTAATTTTGGCA	61.803	110
Aradu.A04_44345	TATTATTATTATTATTAT	TAT(3*6)	8167122	18	TTGGTAATGTACTGGCAACTTCAATTGTATTTATGTATCTTCTTAAGATCAGTATGATACTATACAGGTTAAA[TATTATTATTATTATTAT]AAGGGTTCGTTTAATTAACTGGTCTACTTATATTTATATATGTGGGTAGTTGTTATGATGATTCA	TTGGTAATGTACTGGCAACTTCAA	60.775	TGAATCATCATAACAACTACCCACA	60.514	156
Aradu.A04_44347	TTCTTCTTCTTCTTC	TTC(3*5)	8174136	15	TGTCAGGGTCAACCTACTTCAACACCTTGAATATGTAGATCTTGTAAGTTTCAACG[TTCTTCTTCTTCTTC]TTTTCAGTGCCACCTTTCTTAGGGATCCTTTTCTCCG	TGTCAGGGTCAACCTACTTCAACA	63.036	CGGAGAAAAGGATCCCTAAGAAAG	62.676	108
Aradu.A04_44348	AGAGAGAGAGAG	AG(2*6)	8180909	12	ATAAATATGGCGGAAGGTGAATGAATATTGAATGTCGGTACGACCGTACAATTGATGCAGGATGTTTTTAAGAAATGGGTAGATAGGAAGAT[AGAGAGAGAGAG]ATCCCAGGCTGTGAAAGAAAAAGGGATGAGA	ATAAATATGGCGGAAGGTGAATGA	62.724	TCTCATCCCTTTTTCTTTCACAGC	63.009	135
Aradu.A04_44350	TCTTCTTCTTCTTCT	TCT(3*5)	8187956	15	TTTTCGTTTTCTTTTCAAATTCAAGCTTTTTCTTCTTCTTCTTTACTCTAGATGCTAAG[TCTTCTTCTTCTTCT]CCTCCTCTCTTTTTATTATTTTTTCAATTTTGTCATCATCGTCACCAACAACACCTCTTCCTCT	TTTTCGTTTTCTTTTCAAATTCAAGC	62.855	AGAGGAAGAGGTGTTGTTGGTGAC	63.015	138
Aradu.A04_44354	ATATATATATATATATATAT	AT(2*10)	8190668	20	AGATGTGATCGGGCACTTTAACTCCCCGGATTCCCCCATGGGCATGC[ATATATATATATATATATAT]TTGAGCTTTGAGTTCGTCTCCATGGAATAC	AGATGTGATCGGGCACTTTAACTC	62.827	GTATTCCATGGAGACGAACTCAAAG	62.313	97
Aradu.A04_44356	CATCATCATCATCATCATCATCATCATCATCATCAT	CAT(3*12)	8192168	36	AGCCTTCTACAACCTTCATCCTCCTATTAGAATTTTGTCTCCTCCTTTCTTTTCATCCTTCTCATC[CATCATCATCATCATCATCATCATCATCATCATCAT]CGTTATCGTTATTGTCTTCTTCTAATACTTATCATCGTTGTCGTTATCATCGAA	AGCCTTCTACAACCTTCATCCTCC	63.193	TTCGATGATAACGACAACGATGAT	62.735	156
Aradu.A04_44357	GAGAGAGAGAGAGA	GA(2*7)	8212366	14	AAGAATAAGATGTTTGGATGGGAG[GAGAGAGAGAGAGA]ACTGGCTTTGACGAAAAGATCAAATTTCTGGCTTGACTTTGTCTGTGAG	AAGAATAAGATGTTTGGATGGGAGG	62.691	CTCACAGACAAAGTCAAGCCAGAA	63.049	87
Aradu.A04_44360	CAAAGCAAAGCAAAGCAAAG	CAAAG(5*4)	8229590	20	AAAGAAAGTATGCGGTACCATTTGATCTTACATTACATCAAAC[CAAAGCAAAGCAAAGCAAAG]CGTCTCTTTGTCTATAAATAGTAATATTTGATTTGAGAGAAGAGAACATAACTTGGTAGCTTACATTTGAGAGAAAGCCAAAAAGATGTGTTGCAAT	AAAGAAAGTATGCGGTACCATTTGA	62.092	ATTGCAACACATCTTTTTGGCTTT	63.055	160
Aradu.A04_44361	ACCACCACCACCACC	ACC(3*5)	8233083	15	TGGTGACAGTGAATCTGGATAACGGAGAATAGGGAGGGAAGGAAAAGGGAGGCGCAGCAGTGATGCTGAAAACGCGAGGAACACG[ACCACCACCACCACC]ACACCTCCCCGACGACGATGAGAAACAAGAGGCGAG	TGGTGACAGTGAATCTGGATAACG	63.37	CTCGCCTCTTGTTTCTCATCGT	63.03	136
Aradu.A04_44363	CTCTCTCTCTCTCTCTCTCT	CT(2*10)	8235355	20	CCTAAGTTTTCACCTTTTAATACACCCTTTTATTATTATTATATTTAATTTAATTACTTTGCATAAATTATAAAACCAACTTTA[CTCTCTCTCTCTCTCTCTCT]GCCCAGCCCAAAAAAAAGCGAAAAAAGGCTTAGGATATATAGAAATGTCAGGC	CCTAAGTTTTCACCTTTTAATACACCC	60.668	GCCTGACATTTCTATATATCCTAAGCC	60.826	157
Aradu.A04_44367	TATTATTATTATTATTATTATTATTAT	TAT(3*9)	8264139	27	TTTTTAAAAGCATAATCCTCCATGATTTTTTATTTGTGTCATTAATATCATTATCATTATTATATTGTAAATCTTTAAATTAAGGAGTACATATATATTTTATGCAATTTGTATA[TATTATTATTATTATTATTATTATTAT]TTTTAATTTTCTCTTTATTCTTACAAATATACATATATATCACTTATATAAGTCATATAATATAAAATAGCTAATGTGATTATAATAAATTACATATATACTTCACAAATAGATTAGAAAATAGTAAACAAAGAAGGCAAAGAA	TTTTTAAAAGCATAATCCTCCATGA	60.196	TTCTTTGCCTTCTTTGTTTACTATTTTC	60.664	286
Aradu.A04_44368	GAGAGAGAGAGA	GA(2*6)	8311072	12	GAAAGAGAGCAGAGGGGGAGAGTGAGTGGTGGCGAGTGGGT[GAGAGAGAGAGA]GTGAATAGGAGTGGGCGTGAGGAGAGAGAGAAGGAGGTAGGCCGTCTAGTGGT	GAAAGAGAGCAGAGGGGGAGAGT	63.708	ACCACTAGACGGCCTACCTCCTT	63.612	106
Aradu.A04_44370	TTGTTGTTGTTGTTG	TTG(3*5)	8338977	15	AGGACAAGCTTGATCATTCTGAGGCTGCTTCCCATACCTTTTCCCTTGGAAA[TTGTTGTTGTTGTTG]GGCCTCCTGAAAGAGCTTCCCCTCTTGAAAGACGGGCCTCTAGGTGCAAAGCTCTTTCCTCGGTTCTATGGGAAT	AGGACAAGCTTGATCATTCTGAGG	63.115	ATTCCCATAGAACCGAGGAAAGAG	62.971	142
Aradu.A04_44371	CACACACACACA	CA(2*6)	8342649	12	CCAAGCTTTTCAAAATCACCAATCAAACTCCAATATC[CACACACACACA]ACCTAAGCCACAACCATCATACCCATACACAACATCTCAAAATCCAAACATCATAAAATCACAAATTACACTAGGGTTGAGAACCTTACCACATCCAAGGT	CCAAGCTTTTCAAAATCACCAATC	63.018	ACCTTGGATGTGGTAAGGTTCTCA	63.111	150
Aradu.A04_44372	TGTTGGTGTTGGTGTTGGTGTTGG	TGTTGG(6*4)	8355359	24	CGAAGCCCTTTTTCCTTTTCAGATCTCAATTTTTTTCTTCTGTTTATTC[TGTTGGTGTTGGTGTTGGTGTTGG]GGGAGAGGGAGGACGGAAAGTGGAAGAAGCCAGAGAAGAAGAGAAAGAAAATGAAGAGGGTGCTGTTG	CGAAGCCCTTTTTCCTTTTCAG	63.391	CAACAGCACCCTCTTCATTTTCTT	62.921	141
Aradu.A04_44375	CACACACACACA	CA(2*6)	8395700	12	GGCACAGTGCATGCATGATTAGTATAGATTCTATAAATAAAGGTATCCTTGACACTAACACATT[CACACACACACA]TAAACTACTTGATATAAATAAAAATGATGAGTTTCCTTAGTAGTTTCAAAGTGGTAGCTCTATGCTATGGTTTGTTCG	GGCACAGTGCATGCATGATTAGTAT	64.323	CGAACAAACCATAGCATAGAGCTACC	63.34	154
Aradu.A04_44377	AATAATAATAATAAT	AAT(3*5)	8403889	15	TTCGAATCCCAAATAATCCAAGTGATTTTCTTAGCACTAAGTTAAAAATCATATGTGATACATATACCATTTTAA[AATAATAATAATAAT]ATTATTATTTTGTTTTTCTAAAATTTTCATTTGCCG	TTCGAATCCCAAATAATCCAAGTG	63.197	CGGCAAATGAAAATTTTAGAAAAACA	63.301	126
Aradu.A04_44381	TATATATATATA	TA(2*6)	8440822	12	TTTGGGACAAACATAATATAAGAAGTGG[TATATATATATA]AATATTAATTTTTTTTAAATTTTGTGGGGACAAATGCTCCCTCTTCTTTGAGTGTGGGTCTGGCTTTACTTGTGATCTC	TTTGGGACAAACATAATATAAGAAGTGG	61.633	GAGATCACAAGTAAAGCCAGACCC	62.498	119
Aradu.A04_44382	TATATATATATATA	TA(2*7)	8442167	14	TCTTGACGAGTACCTTAATCATGGC[TATATATATATATA]AGTTAAGATAATAAACTAACCTCAAAGTCCTCTGCCCCCGGCGTAATGCCAAGTCTCATTCAGCTGGTTAATGTCCTGATCA	TCTTGACGAGTACCTTAATCATGGC	62.743	TGATCAGGACATTAACCAGCTGAA	63.038	121
Aradu.A04_44387	TATTATTATTATTATTATTATTATTATTATTATTATTATTAT	TAT(3*14)	8455543	42	AATTTAAGGATGGAGAGAATGCCCTAATGGAGCAAAATAAAATGTATTTTAAAAATTGAAGAGAGTAAAATTAAAC[TATTATTATTATTATTATTATTATTATTATTATTATTATTAT]TAATAACTAAAATAGCTAAAATTATTAGTAATACACCATGTGTTGAATATGGCAAATTAAACTCCAACGTTT	AATTTAAGGATGGAGAGAATGCCC	62.787	AAACGTTGGAGTTTAATTTGCCAT	61.984	190
Aradu.A04_44388	TAATTAATTAATTAATTAAT	TAAT(4*5)	8460880	20	ATAGTGTCCAAATGAGCCCAAAAAAAGAAGGAGATATTCCATTAATACTTTTTACTTGTAATATTTTTAACAAGTATCATTAAAATACCAATTATACTATATA[TAATTAATTAATTAATTAAT]TATTAAATTAGTCATTAGTATAAATAATTAAAATATATATTAAATTTAATTAAATAATACAAATATTTATACACAATTTTTTTATGTGCATGTACCAGCCAT	ATAGTGTCCAAATGAGCCCAAAAA	62.922	ATGGCTGGTACATGCACATAAAAA	62.566	225
Aradu.A04_44389	ACAACAACAACAACA	ACA(3*5)	8461366	15	AACGACATGAAAGTCCTCCTGTCTTATTAGGTAATAGAGAAGGAGGAGAAGATAC[ACAACAACAACAACA]AGAACGACATGAAAGTTGGTGGAAGGAAGCAAAGCGTCAACTATTGTTTTCACTGCCCATGATTCT	AACGACATGAAAGTCCTCCTGTCT	62.589	AGAATCATGGGCAGTGAAAACAAT	63.026	136
Aradu.A04_44393	GGTGAGGTGAGGTGAGGTGA	GGTGA(5*4)	8478240	20	CGAGACAAAGCAGAAGAGATTGCCGGT[GGTGAGGTGAGGTGAGGTGA]AGTTGAGAGAGATTAGGGTTCGAGTTTTCCTTTTTTTAAAGACCAAAACGATGTCGTTTTGGTGAAAAAAAGAGAAAAAAGTTTCGAACTAGTCGAGTTACGCCGATTTGC	CGAGACAAAGCAGAAGAGATTGC	62.727	GCAAATCGGCGTAACTCGACTA	63.6	158
Aradu.A04_44398	ATATATATATAT	AT(2*6)	8486937	12	TTTTAGCTCTTCTTAAAAATATTGGCATATAATTAATGTCGATAACATATATATTAAACAGGTATCTCTATTAAATTAAN[ATATATATATAT]AAGGATTAATAGTGAATTGTTACCATTATTTATCATCTAAAAAATTCGTACTTCAAACATAGATTTATTATTTTTCATACCTAAAGGCTACTAACTACGATTCTATCAACAGTGTTACATATGG	TTTTAGCTCTTCTTAAAAATATTGGCA	60.057	CCATATGTAACACTGTTGATAGAATCG	60.089	216
Aradu.A04_44402	TATATATATATA	TA(2*6)	8537182	12	TTTTTCATGTAGGACACGTTATTTACAATTATTGTTGTTGTTTAACAGTCAATAATTTACTTGATCTGTCTATTCTATAATATCTACAGTAATGACTACTATGTTGGAAAATATTAGTGCATTCTAGATGAAGTG[TATATATATATA]GAGGAATAGAGGGCTGCTATGTAAGCAAAAT	TTTTTCATGTAGGACACGTTATTTACAA	61.111	ATTTTGCTTACATAGCAGCCCTCT	61.698	178
Aradu.A04_44405	TTATTATTATTATTATTATTATTATTATTATTA	TTA(3*11)	8539016	33	ACGTTTCAAAATCTGACCCAAGAATGCTTGGTAGTCTCAT[TTATTATTATTATTATTATTATTATTATTATTA]TATCATAAAATATATTTTTTTATAGAAAATCATGTGTACATTAAAATCTAGTTCTTGTCGGATGGCATTT	ACGTTTCAAAATCTGACCCAAGAA	63.117	AAATGCCATCCGACAAGAACTAGA	63.231	143
Aradu.A04_44412	GAGAAGAGAAGAGAAGAGAAGAGAA	GAGAA(5*5)	8567348	25	ATGACTGTGCTTGCATATTTTGGAACTAGAAAAACAATATCAAATACTAATCTATTTGAAGATG[GAGAAGAGAAGAGAAGAGAAGAGAA]AAAAAGAGAAGATAAAAGAAGAGAGAAAGTACTGCAGAGAGTGGTCTTTAAATTTGGG	ATGACTGTGCTTGCATATTTTGGA	62.861	CCCAAATTTAAAGACCACTCTCTGC	63.398	147
Aradu.A04_44413	TGCTGCTGCTGCTGCTGCTGC	TGC(3*7)	8587646	21	ATTGCTTACAGAAGGGGCACATAAAGAGGGGTTGCCCAAAGAAGAGAGCAGCTGATAT[TGCTGCTGCTGCTGCTGCTGC]TAAGGCTAAATCCAATCCCCAAGAAAATGCAGCATCAGGATCAACTGTTGATCCAAATACTGTCACACTGCCAA	ATTGCTTACAGAAGGGGCACATAA	63.043	TTGGCAGTGTGACAGTATTTGGAT	62.844	153
Aradu.A04_44415	AGAAGAAGAAGAAGA	AGA(3*5)	8594974	15	CGCATTAGTTACTCCTGTCGTGAAGACCGAGGTTGAGAAGCCCC[AGAAGAAGAAGAAGA]GGAAGTACCAGAAGAAGAGGGTGTTGGCTGAGGATGAGCCTAAGCCTGATCCTTATTGGTTGGATACATTCTTCGGG	CGCATTAGTTACTCCTGTCGTGAA	62.656	CCCGAAGAATGTATCCAACCAATA	63.101	136
Aradu.A04_44422	CTCTCTCTCTCT	CT(2*6)	8652783	12	ATGGATGAGCTATCCTTGACACCTCAGGATCTATGGACCCCACAGGATCCCCACATACCCCAC[CTCTCTCTCTCT]TCTTCACCCATTCACCAATCACCGCCATACCTCTTCCCCAAAAGCCCATCACCTATCAAATC	ATGGATGAGCTATCCTTGACACCT	62.382	GATTTGATAGGTGATGGGCTTTTG	62.912	137
Aradu.A04_44424	ATATATATATAT	AT(2*6)	8695974	12	AATTTGAATTCGGTGCACCTTAGAGCACGGCAAACATAATTGCTACTCAACCAAGCCTTGCGGTGCTCAATTAGGCTAATATGTGTGTTTCA[ATATATATATAT]GTTTTTGGTGTTGTTCTTTTAGCCTGCAGATG	AATTTGAATTCGGTGCACCTTAGA	63.03	CATCTGCAGGCTAAAAGAACAACA	62.756	136
Aradu.A04_44426	TACATACATACATACATACATACATACATACATACATACATACATACA	TACA(4*12)	8715175	48	GCTCCTTGTAGCAATAGGATCGATGCGCCACATTCC[TACATACATACATACATACATACATACATACATACATACATACATACA]TATATGCATTAGAATTGTTCTACATTGATTAACAGTAAGAAAAGAAATAAACAAAATCACGATAAATGTATTGGA	GCTCCTTGTAGCAATAGGATCG	60.244	TCCAATACATTTATCGTGATTTTGTTT	60.96	159
Aradu.A04_44427	CTCTCTCTCTCTCTCTCTCTCTCTCTCTCTCTCTCTCTCTCTCTCTCT	CT(2*24)	8764321	48	CATCGGGTTAGCCCGTTTACTCC[CTCTCTCTCTCTCTCTCTCTCTCTCTCTCTCTCTCTCTCTCTCTCTCT]ATTTTTTTCAGCAATTTCTTTTTAACTTTCAAATTTGAAGATTCTACTGCTGATTTTGTGAA	CATCGGGTTAGCCCGTTTACT	62.382	TTCACAAAATCAGCAGTAGAATCTTCA	62.477	133
Aradu.A04_44432	CACACACACACACACACACACACACACACACACACACACACACACACACACACACACACACACACACACACACACA	CA(2*38)	8797185	76	CCAGAAGTTTTGTTTTGTCATTAGTTTTTCACTTTTTC[CACACACACACACACACACACACACACACACACACACACACACACACACACACACACACACACACACACACACACA]TATAGCCATTTCATAAGAAAATCATTTCACG	CCAGAAGTTTTGTTTTGTCATTAGTTTT	61.207	CGTGAAATGATTTTCTTATGAAATGG	61.903	145
Aradu.A04_44436	GAGAGAGAGAGAGA	GA(2*7)	8803110	14	CAGGATATTATCATTTTTGCTAAGGGATAATATTCAATTTAGTTCTTATATTTGTACATTAGTCTTAATTTAATTTTTAAAGTTTTAATTATTTTTATTTAGTCTTAATTTATGTTAATTTCTGAAACAATTT[GAGAGAGAGAGAGA]GTATTTTTATTTTATCGGAATTTTATCGGTATTTTAGTCTTT	CAGGATATTATCATTTTTGCTAAGGGA	61.787	AAAGACTAAAATACCGATAAAATTCCGA	61.619	189
Aradu.A04_44438	TTTATTTATTTATTTATTTATTTATTTATTTATTTA	TTTA(4*9)	8807900	36	TTGTCCAAAGAACAAAACCACCATATACTTATAATAAGCAAGGGTTTCTTTTATTCACAAAGAAACAAG[TTTATTTATTTATTTATTTATTTATTTATTTATTTA]TTGGGTTCACTTGTCAGCCAATGCAACAAGGAACATAT	TTGTCCAAAGAACAAAACCACCAT	63.739	ATATGTTCCTTGTTGCATTGGCTG	64.277	143
Aradu.A04_44448	TGTGTGTGTGTGTGTGTGTGTGTGTG	TG(2*13)	8850064	26	TATAAATTATCCGCTCATCAGGGCCCAAACTGGGCCCAAGGTTCAACATA[TGTGTGTGTGTGTGTGTGTGTGTGTG]TTTTAATGAGTTTTAAACTCATTTTGTTGGGAAAAGAGAGAGAGGGCCGCGGATTTAGAAAAGAGAGGAGAAGGGGGTG	TATAAATTATCCGCTCATCAGGGC	62.45	CACCCCCTTCTCCTCTCTTTTCTA	63.256	155
Aradu.A04_44454	TCTCTCTCTCTCTC	TC(2*7)	8883274	14	GCAATGCATTACCGTCGAATTTATCTATCCGTAAATTGGATGGTAAATTTCCTCTAAATTGGAATA[TCTCTCTCTCTCTC]CCTCCCTCTCTCAAGCCACCTTTGGTAGCCTCTTCTGCCAACGCTGGCGCCACCAACAGCCTCCAAAGAAAAGTCAAA	GCAATGCATTACCGTCGAATTTAT	63.162	TTTGACTTTTCTTTGGAGGCTGTT	62.521	158
Aradu.A04_44455	ATATATATATAT	AT(2*6)	8889640	12	CGTTAGGTGGAGATTCTTTGAACGATCTAATATATTTCCTC[ATATATATATAT]AGTAGTCAACCGTTTGCCTACTATTTTTTATCTCATTGTAATTCACTTGCTGTTACCCCACA	CGTTAGGTGGAGATTCTTTGAACG	63.222	TGTGGGGTAACAGCAAGTGAATTA	62.742	115
Aradu.A04_44456	ATAATAATAATAATAATAATAATAATAATAATAATAATAATAATA	ATA(3*15)	8890933	45	AACTTCTTTACACAAACCAACCTGAAATAAAAAAATGGTTAC[ATAATAATAATAATAATAATAATAATAATAATAATAATAATAATA]TAGCACTAGTAATAATATAAATAAAAACTAGATTAAGTGGTTGGGGCTCCATATCTGACTTGAATCGGT	AACTTCTTTACACAAACCAACCTGAAA	62.397	ACCGATTCAAGTCAGATATGGAGC	62.816	156
Aradu.A04_44457	TTTATTTTATTTTATTTTAT	TTTAT(5*4)	8895519	20	TTGCTTTGATGGTGTCTGTATTAAGCTTTATTCTATTTTA[TTTATTTTATTTTATTTTAT]TTCGATTATTGTATATGAATTTGTTTGTTTTCTCTGATTTTTATTGTTATTAATCTTTTTGAATGATAATTTAACCTAAAAACTTGGGACAATTCATGA	TTGCTTTGATGGTGTCTGTATTAAGC	62.691	TCATGAATTGTCCCAAGTTTTTAGG	62.424	159
Aradu.A04_44458	ATATATATATAT	AT(2*6)	8900460	12	TTCATGAGGTGACATTTTGCAACTATCAAAATTAATATTCAAAATTATTTGTTTCGTCTGTGCATACAATAATTCATTAGTCAATAATAAACCTTTAAATAGAATTTAGATTCGCAGG[ATATATATATAT]AGGGAGCCACTCAGATAAATACGCT	TTCATGAGGTGACATTTTGCAACT	62.948	AGCGTATTTATCTGAGTGGCTCCC	63.917	155
Aradu.A04_44459	TATTATTATTATTATTATTATTATTATTATTATTATTATTATTATTATTATTAT	TAT(3*18)	8900717	54	TCAATGAATTACACTTTGAACCAATCTAAATTAATATTTTTTATATAAAATAACTATAATATTTTTATTATAAAAAATTACTAAAA[TATTATTATTATTATTATTATTATTATTATTATTATTATTATTATTATTATTAT]CCTAAATTCTAACATTTCTCTTCTCTCTGTGCTT	TCAATGAATTACACTTTGAACCAATC	60.479	AAGCACAGAGAGAAGAGAAATGTTAGAA	61.476	174
Aradu.A04_44460	TATATATATATA	TA(2*6)	8900804	12	TTCTAACATTTCTCTTCTCTCTGTGCT[TATATATATATA]ACAAGAGTATTTTAATCATTTTTTATAATAAAATTATTGTAGTCATTTTCTATAAAAAAAAATATTAATTTAAGTTGGTTGAAGATTTAGTTTACCGATTTTTCGACCAAATC	TTCTAACATTTCTCTTCTCTCTGTGCTT	61.476	GATTTGGTCGAAAAATCGGTAAAC	61.953	152
Aradu.A04_44461	TTATTATTATTATTATTA	TTA(3*6)	8901295	18	TGCACTACAGCAAGCTATTATAAGTTTTATTATTAATATTAATGTTATTATTATTACTATTATTAAT[TTATTATTATTATTATTA]TTTTGTTCAAAATAAGTTTTATTATTCAAACTAATAGAAGGTATATGGGACAGCGACAC	TGCACTACAGCAAGCTATTATAAGTTTT	60.16	GTGTCGCTGTCCCATATACCTT	60.27	144
Aradu.A04_44462	ATTATTATTATTATTATTATTATT	ATT(3*8)	8906195	24	AAACCGAATTGATCATGCCTAAAATAAA[ATTATTATTATTATTATTATTATT]TTAGTTGTCCCCCATATTTCCCAAATACTC	AAACCGAATTGATCATGCCTAAAA	62.829	GAGTATTTGGGAAATATGGGGGAC	62.774	82
Aradu.A04_44463	ATTATTATTATTATT	ATT(3*5)	8906260	15	TTTTAGTTGTCCCCCATATTTCCCAAATACTCAAATGAATTAA[ATTATTATTATTATT]AAGAAGTTAAAATTAAAAAATGATGAGAATTATAGGGAGGGTCCAATCCATTGGATAAGGTCAGGGATTGACAGAAACAG	TTTTAGTTGTCCCCCATATTTCCC	63.163	CTGTTTCTGTCAATCCCTGACCTT	62.895	138
Aradu.A04_44465	TAATAATAATAATAA	TAA(3*5)	8908474	15	CATGGGTTCATGAAATCTTGAAATTAGTACATTTGTCTATTATATGATAGCAGTATCTAGTACTTAAGTGCTGAATATATAAATTACATAGAGATATTATAATAG[TAATAATAATAATAA]TGTAATATAAGATTCTTCATTAGACAAAGGACCAGTTTGA	CATGGGTTCATGAAATCTTGAAATTAG	62.921	TCAAACTGGTCCTTTGTCTAATGAAG	61.948	160
Aradu.A04_44466	GAGAGAGAGAGAGAGAGAGAGAGAGAGAGA	GA(2*15)	8913639	30	TGGGTATGGCAGTGGTCTTTATCTTTGACACCAATCTC[GAGAGAGAGAGAGAGAGAGAGAGAGAGAGA]AGGGTACCCACAGAAAGATATGGAAGAAAGAACAGAGAGGAGGA	TGGGTATGGCAGTGGTCTTTATCT	63.022	TCCTCCTCTCTGTTCTTTCTTCCA	62.868	112
Aradu.A04_44470	CTCTCTCTCTCTCT	CT(2*7)	8922624	14	CTCTGTCATCACCGTGTGAATTGTGATGCGTATATATATTTTTTAAATGCTTGTGATGCTGTTTGTTAAACTTCTCTTTCTTA[CTCTCTCTCTCTCT]TCCTCTGTGCATGAAAAAGATACAGCAGGCTT	CTCTGTCATCACCGTGTGAATTGT	63.507	AAGCCTGCTGTATCTTTTTCATGC	62.963	129
Aradu.A04_44471	TAATAATAATAATAA	TAA(3*5)	8924167	15	TGATAATACGAAGTTTCGATTTCTGAC[TAATAATAATAATAA]TGCTTCTCCTTTTTTTTTTCTTCCCTCATGAGTATAGAACTTTTATCCTTTGTTTGGATGCTAAAGAAAATGGAAAGG	TGATAATACGAAGTTTCGATTTCTGACT	61.699	CCTTTCCATTTTCTTTAGCATCCA	62.613	120
Aradu.A04_44478	ATAATAATAATAATAATAATAATAATAATAATAATAATAATAATAATA	ATA(3*16)	8941607	48	TCGGTATGCGTAATTTTTGTTTTTTGTTTTTCAGTTATGATTCCTTTTATTAATAGGCCAAGAAAATAT[ATAATAATAATAATAATAATAATAATAATAATAATAATAATAATAATA]AGAGACTCGAACTCTCAAATTTTTAAATGA	TCGGTATGCGTAATTTTTGTTTTT	60.889	TCATTTAAAAATTTGAGAGTTCGAGTC	60.366	147
Aradu.A04_44480	ATTATTATTATTATT	ATT(3*5)	8952474	15	CCTTTTCTTAATAACGATTTCCATTCGTTTAATGTAAATAGATAGAATGATTTCTAAACTCAAATAAATTTAAAATTAAATCTC[ATTATTATTATTATT]ACTCGACAGCAATGTCAAATTATATTTGT	CCTTTTCTTAATAACGATTTCCATTCG	63.095	ACAAATATAATTTGACATTGCTGTCGAG	62.621	128
Aradu.A04_44481	TATTATTATTATTATTATTATTAT	TAT(3*8)	8952628	24	TTTATATAACTGATTCCCCATTTCTTGTA[TATTATTATTATTATTATTATTAT]TGTACGGCCACATATAGAAATTAAATTAACA	TTTATATAACTGATTCCCCATTTCTTGT	60.517	TGTTAATTTAATTTCTATATGTGGCCG	60.627	84
Aradu.A04_44482	ATAATAATAATAATAATAATAATAATAATAATAATAATAATAATAATA	ATA(3*16)	8952791	48	AAACCAAACCTAAACTAACGGTC[ATAATAATAATAATAATAATAATAATAATAATAATAATAATAATAATA]CCTCGTTCAGGATAAATAAATTAATGTCA	AAACCAAACCTAAACTAACGGTCA	60.187	TGACATTAATTTATTTATCCTGAACGAG	60.051	100
Aradu.A04_44490	TTTCTTTTCTTTTCTTTTCTTTTCT	TTTCT(5*5)	9001703	25	TCATTGCTCTATGCTCTCTTGTGGCAGAGATCCTTTTACTTAATACATCATTCTCTTTTTA[TTTCTTTTCTTTTCTTTTCTTTTCT]TTCTCTCTTCTTTTCTTCAATCTTTTAATTCTTTATCATAAATCAACTTCACATTTTTCTCTCGCCT	TCATTGCTCTATGCTCTCTTGTGG	62.948	AGGCGAGAGAAAAATGTGAAGTTG	63.031	153
Aradu.A04_44493	TCATAATCATAATCATAATCATAA	TCATAA(6*4)	9005928	24	AAGAAACCCAAAAGAAAACCCAAAGGGTGCGAGC[TCATAATCATAATCATAATCATAA]TCCATATCCAACATCCTCACTGGTGTATAATCACGGGTG	AAGAAACCCAAAAGAAAACCCAAA	63.077	CACCCGTGATTATACACCAGTGAG	62.724	97
Aradu.A04_44500	TAATAATAATAATAATAATAATAATAATAATAATAATAATAATAA	TAA(3*15)	9046922	45	CCATTATGCAAGTTCATTGTCACATACAAAGCTTATCTCCTCTACATATCTTCATCATCATATTATATAAGAATCCTAAAC[TAATAATAATAATAATAATAATAATAATAATAATAATAATAATAA]TCAATCACATTATTCAATATTCAAGTTACTAATTTAATTGAGTCAAATGGCATATTATTCAAGAAAATCGATCTAGCCGTT	CCATTATGCAAGTTCATTGTCACAT	62.139	AACGGCTAGATCGATTTTCTTGAAT	62.553	207
Aradu.A04_44501	GAGGAGGAGGAGGAG	GAG(3*5)	9054338	15	GAAATAACAATAGGCCGAGAAGGGGTCCCAAAGTTT[GAGGAGGAGGAGGAG]GAAGAGAGGAGCTAGTTACCCTGGCACTGCCGGCCCTGGCGCGAGATCTTGCCTTGGCCTCCTGGACTCTCTGGTAAGATTCGCTGGAATTCTTCTTCCCCATCTCT	GAAATAACAATAGGCCGAGAAGGG	63.187	AGAGATGGGGAAGAAGAATTCCAG	63.156	158
Aradu.A04_44504	CTCTCTCTCTCTCTCT	CT(2*8)	9075476	16	CATCTTAAACATCTTCAGCCGCATGCATGACCATCATATA[CTCTCTCTCTCTCTCT]CAACTTAACTCTGAGAATGGTGAATGTATGTGATTATGCATTTTCGTTTTATTTTTTCCTTCTTTTCCCCTAATAACGACG	CATCTTAAACATCTTCAGCCGCAT	63.654	CGTCGTTATTAGGGGAAAAGAAGG	63.179	137
Aradu.A04_44505	ATTATTATTATTATT	ATT(3*5)	9080996	15	CATAAAACGACACCGTATCCATCAACTCATTTATATATAGA[ATTATTATTATTATT]ACTATATCTTAACAATCTCAATTCAGTTCTAATTTCTGAACTGTCACTTACTCTCTCAGTTCGCG	CATAAAACGACACCGTATCCATCA	62.946	CGCGAACTGAGAGAGTAAGTGACA	63.181	121
Aradu.A04_44507	TAAAAATAAAAATAAAAATAAAAATAAAAATAAAAA	TAAAAA(6*6)	9083628	36	CATCCTTTCTAAGTTGTCATGCTTGTAAGCATAGTTATTTCTTTCTTTTTTCTACATAAAATTCTAAAAACAAAAAAATAC[TAAAAATAAAAATAAAAATAAAAATAAAAATAAAAA]TGGAAAATAAAAACGAATCAGTAGTGCCTACAACTTTG	CATCCTTTCTAAGTTGTCATGCTTGT	61.975	CAAAGTTGTAGGCACTACTGATTCGT	62.006	155
Aradu.A04_44509	TATTTTATTTTATTTTATTT	TATTT(5*4)	9093253	20	AGGATGATGTATGCCATTTCCTGTTACATCCATTTCTTTTGTTATAGCTTATGGAATTTG[TATTTTATTTTATTTTATTT]ATTTTTCTGTGATAGGTTTATCTGCATACTACTCCATTATGCCATATTGGGGGATTGTCATCGGCTTTAACCATGCTTAT	AGGATGATGTATGCCATTTCCTGT	62.916	ATAAGCATGGTTAAAGCCGATGAC	62.56	160
Aradu.A04_44514	TATATATATATATATATATATATA	TA(2*12)	9118157	24	AGTTCCAAAAACGGCTGGTAATTCGTGGCCGCCATTTGCCGTG[TATATATATATATATATATATATA]TCGATTTATGCATTTTTTACATTTATTTTAGTATGAAAAACTTGCTTCCAGGAACA	AGTTCCAAAAACGGCTGGTAATTC	63.595	TGTTCCTGGAAGCAAGTTTTTCAT	63.227	123
Aradu.A04_44520	ATTATTATTATTATT	ATT(3*5)	9155896	15	AAATAGAAAAATTGGTTAGAGCTTGGATATACATTAATTAATATCTTCTTTTTGTCCAAACTA[ATTATTATTATTATT]TTGAAAAAAAGTGAGTAGGCATGCTAAATTGCTAA	AAATAGAAAAATTGGTTAGAGCTTGGA	60.935	TTAGCAATTTAGCATGCCTACTCAC	60.958	113
Aradu.A04_44523	GAGAGAGAGAGAGAGAGAGAGAGAGA	GA(2*13)	9167321	26	GGCAATTGAGTTCAAAATTTAAGGTGATGATAATTCTTGTATAT[GAGAGAGAGAGAGAGAGAGAGAGAGA]TGAAGTTGTAGATTAGAGATGTCTGGTTCAATTTTTTGCTCATGTCAATTCAAGGG	GGCAATTGAGTTCAAAATTTAAGGTG	63.032	CCCTTGAATTGACATGAGCAAAA	63.344	126
Aradu.A04_44526	CTCTCTCTCTCT	CT(2*6)	9176748	12	TACGACCTCCTCCCTCCTAATTTCCATTGCACCCTAGTTCGGCGCCGTCTGTCC[CTCTCTCTCTCT]CAAACTGCAGCAGCAGTGGTGCTCACTAAGCCAGCGTCGCCTAACATTCAAAATTTAGTCACCTCTGGAAGCTCTGCT	TACGACCTCCTCCCTCCTAATTTC	62.971	AGCAGAGCTTCCAGAGGTGACTAA	63.036	144
Aradu.A04_44528	TCTCTCTCTCTCTCTCTCTCTCTCTC	TC(2*13)	9183577	26	GATTGTCGGCCCATAAATCAAATAACCACATCCACATAGCCATCGTGGTCGACATCATCACCTCCATAA[TCTCTCTCTCTCTCTCTCTCTCTCTC]TTGCAGAACAAAAATGGCGCAGTGCATAACCAACACATTCCTC	GATTGTCGGCCCATAAATCAAATA	63.02	GAGGAATGTGTTGGTTATGCACTG	62.844	138
Aradu.A04_44531	CTTCTTCTTCTTCTTCTT	CTT(3*6)	9195928	18	AGAGGGAGCTCTTTTTCTTCCAAAACCCTACAAACTGCAGCCTTAAG[CTTCTTCTTCTTCTTCTT]CAACAGCAGAAAACCCTAATAATCTAATCTACTAATAAAGATGCCTCCAAAAGCTGC	AGAGGGAGCTCTTTTTCTTCCAAA	62.98	GCAGCTTTTGGAGGCATCTTTATT	63.897	122
Aradu.A04_44532	ATATATATATAT	AT(2*6)	9198136	12	CTGCAAAGCCTGTTGTATATTTGGTATAAATATAATTTTTTTTCTTTTCCTTCCTTTTCTTTTTGTC[ATATATATATAT]TCCCCTCTCTGAATTCTGAAGGTCCTTAGGCTTTTTATATACGAATATGAATTGGTATTGCCTAAGGGATATTGTGT	CTGCAAAGCCTGTTGTATATTTGG	61.968	ACACAATATCCCTTAGGCAATACCA	61.874	156
Aradu.A04_44534	ATCAATCAATCAATCAATCA	ATCA(4*5)	9202228	20	TTGATCTTAATTGGTTCCCCATTCCCAAATTTGCAATATGCTACTCTACATTTTTATAGATGTTGGTGAATTGATATTTACTGCATGTTATGG[ATCAATCAATCAATCAATCA]ATTTAATGGTGGGTTCCTTCATGTGGGTTTTGATGTCACCTAGGAAT	TTGATCTTAATTGGTTCCCCATTC	62.286	ATTCCTAGGTGACATCAAAACCCA	62.897	160
Aradu.A04_44537	AGAAGAAGAAGAAGA	AGA(3*5)	9211738	15	AGAAGGTTAACGATCCTCGGCTAAATGGGGGATCG[AGAAGAAGAAGAAGA]AGGAAGAAGGAGAGTGGTGTTTGTGACAGTTGGAACCACTCGTTTTGATGCTCTTGTGAGTGCAGTTGAT	AGAAGGTTAACGATCCTCGGCTAA	63.492	ATCAACTGCACTCACAAGAGCATC	62.968	120
Aradu.A04_44538	GAAGAAGAAGAAGAA	GAA(3*5)	9220290	15	GATGAGGAATGGAAGCTAAGCAAACAAAAGAGACATATGCTGAAGATGAGGACCAAGGAGCTCCTTCGAGAAGCAGGTTC[GAAGAAGAAGAAGAA]CAAGAAGTCAAAGAGAGATTCTAGCAAGTCAACTTTGACAAATGGTG	GATGAGGAATGGAAGCTAAGCAAA	62.925	CACCATTTGTCAAAGTTGACTTGC	62.958	142
Aradu.A04_44542	TATATATATATATA	TA(2*7)	9243024	14	TGGGTTCGATTTTCTTAACATTGGATATAAAATATATAATGTCTTGGTTACTATCTAGATTTGTTTAACATTTT[TATATATATATATA]TGCTAATTACAGATCTAGATCAAGATGTGGAATGTAAATCATTGTTGTTGGGCAATGGTAGTGATGTTATCA	TGGGTTCGATTTTCTTAACATTGG	63.204	TGATAACATCACTACCATTGCCCA	63.474	160
Aradu.A04_44543	TATATATATATA	TA(2*6)	9248526	12	TCTCTTTATTTTTCTATGTCATGAGCCATGTAAATTTTAATTTATTATTTTTCC[TATATATATATA]TTCTATTTTTTAACTATTTTATTTTATTAGGTTTTTTAATTTATTTTATTGTATTGTTCTTTTACTTTAAAAATTTTAAGGCCTAACGATCTTTCATTTAAACGA	TCTCTTTATTTTTCTATGTCATGAGCCA	62.497	TCGTTTAAATGAAAGATCGTTAGGC	61.824	171
Aradu.A04_44544	AGAGAGAGAGAGAGAGAGAGAGAGAG	AG(2*13)	9254789	26	GCAAAATATGAGAAGTGAATGATTGAGAGAA[AGAGAGAGAGAGAGAGAGAGAGAGAG]TACCGGAAGGTTACAACTGCACCCAAACT	GCAAAATATGAGAAGTGAATGATTGAGA	62.86	AGTTTGGGTGCAGTTGTAACCTTC	62.737	86
Aradu.A04_44545	ACACACACACAC	AC(2*6)	9261524	12	CCACAGGTCAATCATACGAAAGTG[ACACACACACAC]ANNNNNNNNNNNNNNNNNNNNNNNNNNNNNNNNNNNNNNNNNNNNNNNNNNNNNTCTCAATTGGAATTTCCGAATTCTGCCCCCGTGTGTGTTTGTGTATGGGCAATGGGTGTACAT	CCACAGGTCAATCATACGAAAGTG	62.828	ATGTACACCCATTGCCCATACAC	62.834	153
Aradu.A04_44547	CATACATACATACATACATA	CATA(4*5)	9268051	20	GCTGACCTTAGCTTGCATTAATATCCAGTGACTTGTTATTAGGAGCTACATTTATTCTAGATTGTCACGTTTACTTATTTTGGAT[CATACATACATACATACATA]TACAACATTGGAACAGGAGATAAAGTTTCTGCTGAACTCAATGGTGAATGGTTA	GCTGACCTTAGCTTGCATTAATATCC	62.511	TAACCATTCACCATTGAGTTCAGC	62.412	159
Aradu.A04_44548	AACAACAACAACAAC	AAC(3*5)	9268799	15	CACGAAGACTGTGTGCTTTCTGTTCTCATTGCAGTCTTGTCTTTTCTTGTCATCTCCAT[AACAACAACAACAAC]GACCACGGCTTCGATTTAGGATTTTGTTTCTACCGTTATTGTGGATCGAGGT	CACGAAGACTGTGTGCTTTCTGTT	62.972	ACCTCGATCCACAATAACGGTAGA	63.022	126
Aradu.A04_44553	ATGATGATGATGATGATG	ATG(3*6)	9299997	18	AACGAAGGCTCGGACTAACTTTCTCAGCCGCAAACCCAAACCCAAACTCACAGAGAGTGGTGTTCCA[ATGATGATGATGATGATG]AAGATAAACATACACTCTGCGATTTCAGCTTCC	AACGAAGGCTCGGACTAACTTTCT	62.923	GGAAGCTGAAATCGCAGAGTGTAT	63.051	118
Aradu.A04_44554	TACATACATACATACATACA	TACA(4*5)	9308074	20	GCCACTCGAGGAATCTATTGAAGATAAAACGTGGCCTTGACTTTCTCAGACTACTCTTCGACCAAATTCTACTTACAGAGTACG[TACATACATACATACATACA]TACTCCTTTGCAATGCATGTGTTAGTTTTTCTGTCACGA	GCCACTCGAGGAATCTATTGAAGA	63.013	TCGTGACAGAAAAACTAACACATGC	62.57	143
Aradu.A04_44555	TTGTTGTTGTTGTTGTTGTTGTTG	TTG(3*8)	9334680	24	GTTGACCCCTCCTAATGGGATAAGACT[TTGTTGTTGTTGTTGTTGTTGTTG]TAATTTTCGAAAGATAAAACGTAAAGTCCTTTCGTTGATTAGATGATGACATGTCACACTAAATGCTATGTGGCATG	GTTGACCCCTCCTAATGGGATAAG	63.065	CATGCCACATAGCATTTAGTGTGA	62.128	128
Aradu.A04_44556	ACTACTACTACTACTACT	ACT(3*6)	9338751	18	AACTTCCTGAAGCAACATAGTGGGGTGCTGCAAATTGAAAATAGTAACACAGTGAGATCACTATTCCTTAATTCAACAACAACA[ACTACTACTACTACTACT]GCTGCAAAATATTGCAGTTATCTCATAATGGAGAATGAGGGAACATGAAA	AACTTCCTGAAGCAACATAGTGGG	62.822	TTTCATGTTCCCTCATTCTCCATT	62.987	152
Aradu.A04_44560	AAGAAGAAGAAGAAG	AAG(3*5)	9382931	15	TGAAGAAGGAGAAAAGAGAAGGCAAGAAACGAAAAAA[AAGAAGAAGAAGAAG]AGGAGGAAGAGGAAGAACTGGTTCGAAGTACG	TGAAGAAGGAGAAAAGAGAAGGCA	62.894	CGTACTTCGAACCAGTTCTTCCTC	62.61	84
Aradu.A04_44561	ATAATAATAATAATAATA	ATA(3*6)	9383818	18	GGTCATTTGTGTAAATGTCCGTGATTCATATATATACCACTTAATGAGTATTTGGGTGGAGTTAATAATATTATATAAACGGTAT[ATAATAATAATAATAATA]ATTGAGATGCAAAATAGTTTCGGGAT	GGTCATTTGTGTAAATGTCCGTGA	63.051	ATCCCGAAACTATTTTGCATCTCA	63.021	129
Aradu.A04_44562	ATATATATATATAT	AT(2*7)	9387728	14	ATTTTCAAGACAACGGCTTCACTAGGTGCGC[ATATATATATATAT]AGTACTAAAAAGTACTGTCAATAGGATAGTAAAATCTAATAAACCAATAATGAACTAAATATTAATACTCACTTGATGATGGAGTAATATGAACTTG	ATTTTCAAGACAACGGCTTCACTA	61.325	CAAGTTCATATTACTCCATCATCAAGTG	61.256	142
Aradu.A04_44566	CACCACCACCACCAC	CAC(3*5)	9408777	15	AGCAACAACACCATACCACCATAACTACCATTAACACCAA[CACCACCACCACCAC]CAACACCAAGAACCCCAAACAATAGCAACAACACAAAATAACACCAAATCAAAAAGCAGAAACAAAAAGCAAAAAAAGCAAGAAAGCAAGAAAGCAGA	AGCAACAACACCATACCACCATAA	62.542	TCTGCTTTCTTGCTTTCTTGCTTT	62.957	153
Aradu.A04_44573	TCTTCTTCTTCTTCT	TCT(3*5)	9437348	15	ACGCTTTTCTCATTCTTTTCCCTCCCCCTCTCTCTCTCCGCGGAACCCGCTTCCTTGTCTCAAATTCCTATTTCCTCTATTATTC[TCTTCTTCTTCTTCT]TATAACACAAAAAAATATGAAATAAAATGTTCCATTCCTAACCCACACTCTCTTCCAAA	ACGCTTTTCTCATTCTTTTCCCTC	63.196	TTTGGAAGAGAGTGTGGGTTAGGA	63.308	159
Aradu.A04_44574	ACACACACACACACACACAC	AC(2*10)	9441610	20	TTTGATGTTAGTTTTGTGATTCAGGACTATCTGAACTTTAAGATGATCGAAAAAAGTGAATTAAAACATAGATTATATGTTT[ACACACACACACACACACAC]CAGTTTCTGTGACTAAGGGTGTCTATGATAATAAACCAGCATGTAATAATGCCAATTG	TTTGATGTTAGTTTTGTGATTCAGGAC	61.703	CAATTGGCATTATTACATGCTGGT	62.062	160
Aradu.A04_44578	CATCATCATCATCATCATCATCAT	CAT(3*8)	9456437	24	TATGGAATTAGTTGCTCTCCCACCCACAACTGGAGTAGTCCTTGCTATGTCATCATTACTATCATCAGCAGTCATGACATGCTCCACAC[CATCATCATCATCATCATCATCAT]GTAGTACATCTCCGACACTGTCTAGTACTCCACCC	TATGGAATTAGTTGCTCTCCCACC	62.607	GGGTGGAGTACTAGACAGTGTCGG	63.347	148
Aradu.A04_44588	CTCCTCCTCCTCCTC	CTC(3*5)	9541768	15	AGACCAACTAAATATTTTAAATTCACGCGCGCATGTTCACTGCCGTCG[CTCCTCCTCCTCCTC]CTTCCATGATGCTGCATCTTCTTCTTTTCTTTTTTCGTTATTTTTCTCTTTCGTTATCCTCATTACCAGCAACATCAAT	AGACCAACTAAATATTTTAAATTCACGC	60.368	ATTGATGTTGCTGGTAATGAGGAT	60.947	142
Aradu.A04_44590	TAATAATAATAATAATAATAATAATAATAA	TAA(3*10)	9549100	30	GTCTTAACCAGGACACAGCCTAGCTAGTTTGAAAATTTGAGATGCACCACAATTAGTGTTATAGGAACAGTGTTATGTAGCACATCCATTGAT[TAATAATAATAATAATAATAATAATAATAA]ACATGCCCATCATCAAAGTGTTACCTGCCT	GTCTTAACCAGGACACAGCCTAGC	62.639	AGGCAGGTAACACTTTGATGATGG	63.549	153
Aradu.A04_44592	AAAATAAAATAAAATAAAAT	AAAAT(5*4)	9588907	20	TCAATCCACAACGTTTCTCTCTGTTAGACATAATAGTCTCCTATCC[AAAATAAAATAAAATAAAAT]AATTATTGTGTGGATTATTATGTCTAACAAAGAGAAACGTTGGAAATTGA	TCAATCCACAACGTTTCTCTCTGT	62.276	TCAATTTCCAACGTTTCTCTTTGTT	62.248	116
Aradu.A04_44593	ATATATATATAT	AT(2*6)	9589562	12	AAGAAACATATTACACACTCCGGCCGGGCTTCAATTCATTTAATTTGTATCATTGCATGCATTGACG[ATATATATATAT]AATTTTATATATAGTTTCTGTTTAATTTTTTGAGTTTAAATTAAATAATGGTACGGTTAGGTACTTAGTTTGAAA	AAGAAACATATTACACACTCCGGC	60.628	TTTCAAACTAAGTACCTAACCGTACCA	60.535	154
Aradu.A04_44595	TTCTTCTTCTTCTTC	TTC(3*5)	9607750	15	TTTCTCTTTCACGCTTCATCCTTCCAGATCATAATCAT[TTCTTCTTCTTCTTC]TTTTTCTTCCATTTTCTCCCAAGTTTCTGCTGCGAATCGCTTGTTTAGTCTGAATCTTACCAAGGATTTCCAACCTTCC	TTTCTCTTTCACGCTTCATCCTTC	63.121	GGAAGGTTGGAAATCCTTGGTAAG	63.168	132
Aradu.A04_44600	ATATATATATATATAT	AT(2*8)	9660116	16	GCCAATGATGAAATAAGGAATAATGGTGCAAGATAGTTTG[ATATATATATATATAT]GGTATGATATGAAGAACTATTTAATTTAATTTATGGAAGATTTGCTATGAACGTGAA	GCCAATGATGAAATAAGGAATAATGG	62.739	TTCACGTTCATAGCAAATCTTCCA	62.946	113
Aradu.A04_44601	TTGTTGTTGTTGTTG	TTG(3*5)	9665518	15	GCACTTTCTTCTCTCTTGAAGCCATAGCTGTTATTC[TTGTTGTTGTTGTTG]AAAACACCGTTATCCTCTCCCAGCAGGAGGATCTAAAATTGAGATTCATTTTGGAAGAAAAAAACAAGGAAGGTGCATCATCAGT	GCACTTTCTTCTCTCTTGAAGCCA	63.45	ACTGATGATGCACCTTCCTTGTTT	63.242	136
Aradu.A04_44605	TATTTATTTATTTATTTATTTATT	TATT(4*6)	9686159	24	ATATGTCACAGGCAAGATCCATCCA[TATTTATTTATTTATTTATTTATT]TTTGTTAAAAATATGTAACTGTTCATTCTAGAAACTATAAATTTATCAAAAATATTTGTGACCTTTTATTTATCTTATATTCGAATCTGTTAGGCTTGCTGGGGGAATATT	ATATGTCACAGGCAAGATCCATCC	63.443	AATATTCCCCCAGCAAGCCTAAC	63.583	160
Aradu.A04_44606	CTCTCTCTCTCTCT	CT(2*7)	9689397	14	CATTGGATGAAGCCACCAGTAAATCGACGGTAATCGTGCCCTCTTTTCCTTCATTTATAATTCATTTTCTCTCTCTAATCTCTCTCCTTC[CTCTCTCTCTCTCT]AACCTCTCAGCTCACAGTCTTTCTCTAGCCC	CATTGGATGAAGCCACCAGTAAAT	63.329	GGGCTAGAGAAAGACTGTGAGCTG	63.036	135
Aradu.A04_44610	ATATATATATAT	AT(2*6)	9756813	12	GGTCGACCTACATCAAAATATTCCAAATTTAAAAAAAATATATCAAAAAATTTAACAAAAAAATCCCAATTTAATTAATAA[ATATATATATAT]AATATGTGGTGGCTAAGTTAATGGTGAC	GGTCGACCTACATCAAAATATTCCA	62.328	GTCACCATTAACTTAGCCACCACA	62.324	121
Aradu.A04_44611	TCTTCTTCTTCTTCT	TCT(3*5)	9758382	15	CAGATCCCTCATCTTCAATCGGTTGCAAGAGGA[TCTTCTTCTTCTTCT]TCCAAAACTGTGTCTTGACTGTCTTTGTGCCCTTTTT	CAGATCCCTCATCTTCAATCGGT	63.739	AAAAAGGGCACAAAGACAGTCAAG	62.931	85
Aradu.A04_44614	TTGTTGTTGTTGTTG	TTG(3*5)	9774177	15	TCGGAATTTGGATAGAAAGGTTGATGATC[TTGTTGTTGTTGTTG]ATTCACAAGAGCAATACCGCCATGAAGAGATTGAGTTTGTTGGAACTGAAATGCCAT	TCGGAATTTGGATAGAAAGGTTGA	62.993	ATGGCATTTCAGTTCCAACAAACT	63.035	101
Aradu.A04_44615	TATATATATATA	TA(2*6)	9775136	12	GGGTCTTTGATAAGAAACTATTCAATGCTCTTTTTTGCTCTAGTTATAT[TATATATATATA]GTAAAAGTATATCATTCCTATATCAGATTTTTTTTATTTCAACCAATAAACAAATTTATACATATATATGGGATTCAATTTTGTTCATGTAAA	GGGTCTTTGATAAGAAACTATTCAATGC	62.506	TTTACATGAACAAAATTGAATCCCA	61.546	154
Aradu.A04_44618	CGGATCGGATCGGATCGGAT	CGGAT(5*4)	9784215	20	TTCTCTATGTATTTTTAGGGGTGAATG[CGGATCGGATCGGATCGGAT]ATGGCCAAAATTTCGATTCAATCCGCACTAAAAT	TTCTCTATGTATTTTTAGGGGTGAATGC	62.768	ATTTTAGTGCGGATTGAATCGAAA	62.935	81
Aradu.A04_44621	TATATATATATATATATA	TA(2*9)	9785500	18	ACTACGGCAACGAAGAAATTAACAGCAGCCGATCAAAATGGGCTATAGTAGGTACGTT[TATATATATATATATATA]AACAGACGAATAATGTTTATAATTAATTACTTCATTAGAACTATTATTGTTGATTTGGCCTAAAAGAA	ACTACGGCAACGAAGAAATTAACA	61.191	TTCTTTTAGGCCAAATCAACAATAA	60.224	144
Aradu.A04_44629	CAACAACAACAACAACAACAACAACAACAA	CAA(3*10)	9863329	30	TTAGGTATGTTTGTGGTGAGGCACTTAAATGTGGGGACTGAAGTACAACAAGCAGATATCTTTACAAAATCACT[CAACAACAACAACAACAACAACAACAACAA]AGCCTTGTCCCACTAGGTGGGGTCAGCTTTACAAAATCAC	TTAGGTATGTTTGTGGTGAGGCAC	62.324	GTGATTTTGTAAAGCTGACCCCAC	63.035	144
Aradu.A04_44632	ATATATATATATATATAT	AT(2*9)	9893442	18	GCACAGGTACAACAGCACCAGTTACACTTCAATACTCTTA[ATATATATATATATATAT]CAGTTCCATACACCTCTATTTTTTTTAATTCCATGACATTATATTAGTTCAGAATAATATTTAAGTTCAAAATACCACTAGAAGCACCAATCACATTG	GCACAGGTACAACAGCACCAGTT	63.649	CAATGTGATTGGTGCTTCTAGTGG	62.945	156
Aradu.A04_44635	ATAGATAGATAGATAGATAG	ATAG(4*5)	9914496	20	TTACTCAAAATCAAACTAAGCTCAACAAT[ATAGATAGATAGATAGATAG]ATAAATGCTTAAATTCATTAAGGCTTTTGATCTCTACTAAAAAAGCTTTTCGCCCCCCATTGAATTACATGTTTCATATACGCCTAGATTACACTTTCCAAGC	TTACTCAAAATCAAACTAAGCTCAACAA	60.83	GCTTGGAAAGTGTAATCTAGGCG	61.422	152
Aradu.A04_44636	TATATATATATA	TA(2*6)	9918488	12	TTCTGTTCCAATTTTAACTCGGTTTCTTCTAAATATT[TATATATATATA]ACACTATATCTTGCGATGAAAACTTTACTATTAACA	TTCTGTTCCAATTTTAACTCGGTTT	61.321	TGTTAATAGTAAAGTTTTCATCGCAAGA	60.701	85
Aradu.A04_44638	CAGTTCAGTTCAGTTCAGTT	CAGTT(5*4)	9957996	20	ACAAGACAGAGCAGAAAATGCACAGTTCAGTTCACAAAATAGAGCAGAAAATGGCAACATG[CAGTTCAGTTCAGTTCAGTT]CACAGCACAGTTGACAAAGAGCAAGTTCACAGGAATTGAAATCAGAAATTGAACATTGAGGACGAGGAGAAACAG	ACAAGACAGAGCAGAAAATGCACA	63.408	CTGTTTCTCCTCGTCCTCAATGTT	63.01	156
Aradu.A04_44646	TTTCTTTTCTTTTCTTTTCT	TTTCT(5*4)	9993894	20	CATGCTTTTTATCATTCCATCCTAGACTTG[TTTCTTTTCTTTTCTTTTCT]TCTTTTTTCACTTAGAAGATTTTATATTTATGATGATTTGTAAGGCAATCTCTTCTTTAGTTTACTTCATTTTGAGGAAGAAGAAAATGGA	CATGCTTTTTATCATTCCATCCTAGA	61.701	TCCATTTTCTTCTTCCTCAAAATGA	62.301	141
Aradu.A04_44647	TATATATATATATA	TA(2*7)	9994053	14	TCATTTTGAGGAAGAAGAAAATGGAGAAGTAAGAGAGCTTTTCTGTTTTTTTTAGTATTCTTTTTCCTAGATT[TATATATATATATA]TTTTGTATTGTGATACTAGTTTTACATTTTTTTTTTGAACCTTTTCTCTCAGAACTAAGGA	TCATTTTGAGGAAGAAGAAAATGGA	62.301	TCCTTAGTTCTGAGAGAAAAGGTTCAA	62.073	148
Aradu.A04_44656	TAATAATAATAATAATAATAATAATAA	TAA(3*9)	10058093	27	TGGTTTTAATTATCTTCATGCATGGTTTT[TAATAATAATAATAATAATAATAATAA]TATTTGACGAATATAAGCCAATGAAGCTTTTTAAGTGAAAGGATTGGTTTATTTTATTTTGGGAGGAGGAACCTT	TGGTTTTAATTATCTTCATGCATGGTT	62.772	AAGGTTCCTCCTCCCAAAATAAAA	62.305	131
Aradu.A04_44659	CACACACACACACA	CA(2*7)	10062111	14	AATAAAGCCCTGTTGTTTCTGTC[CACACACACACACA]AAAGGAACTTAGGAACATGTGAAGTGAATGTATGAATCCTCAAAAAGTGTTCTTGATAGTCTTGTATCGGTACCAAACCCTCTTCTTCTTGTTTGATGTGTTGTCTATGGTGAGC	AATAAAGCCCTGTTGTTTCTGTCC	61.832	GCTCACCATAGACAACACATCAAA	61.308	152
Aradu.A04_44661	GAAGAAGAAGAAGAAGAAGAAGAAGAAGAAGAAGAA	GAA(3*12)	10067923	36	TTTCTTCTTTGATCTTGTCTCGGGCATGGCATACAAATT[GAAGAAGAAGAAGAAGAAGAAGAAGAAGAAGAAGAA]GGTGGTTTGCCGCAGCGAATTTGAAAACGGGATTTGTAACGGTCGAATATTTTGTTGTCAGTG	TTTCTTCTTTGATCTTGTCTCGGG	62.993	CACTGACAACAAAATATTCGACCG	62.742	138
Aradu.A04_44663	ATATATATATATATATAT	AT(2*9)	10078640	18	TAAAAATCATCCTCACCTTTGGGACAAATGTTTC[ATATATATATATATATAT]TCAAATTCAAACTCCTTTCTGCATAACGA	TAAAAATCATCCTCACCTTTGGGA	62.884	TCGTTATGCAGAAAGGAGTTTGAA	62.226	81
Aradu.A04_44664	GAAGAAGAAGAAGAA	GAA(3*5)	10079116	15	AATCCAAATCGTTCTCGTTCAACTAATTTGAACTTAAATCATTCATTGTTTCGATTGAGAAATGAAGATCGAAGAAAAAAAT[GAAGAAGAAGAAGAA]CGACGGAGCTTATTATGTTGAAGTCAATGTGGATCAATTAGGAAGTACGCGAGCAG	AATCCAAATCGTTCTCGTTCAACT	62.312	CTGCTCGCGTACTTCCTAATTGAT	62.96	153
Aradu.A04_44670	TGTGTGTGTGTGTG	TG(2*7)	10129476	14	TTGAGTTTCACTGTCAATGCTCCTATTAGATGTTGTGTGGCCTTGTGGGACCTTC[TGTGTGTGTGTGTG]TTTTTTTTTTTTTTAATTTATGGAATATTTACCCAAAAAAAACAAAGAAATAAGTTGCTGCAA	TTGAGTTTCACTGTCAATGCTCCT	62.397	TTGCAGCAACTTATTTCTTTGTTTTT	61.528	132
Aradu.A04_44671	TTTTTTTTTTTTTT	T(1*14)	10129490	14	TTGAGTTTCACTGTCAATGCTCCTATTAGATGTTGTGTGGCCTTGTGGGACCTTC[TGTGTGTGTGTGTG]TTTTTTTTTTTTTTAATTTATGGAATATTTACCCAAAAAAAACAAAGAAATAAGTTGCTGCAA	TTGAGTTTCACTGTCAATGCTCCT	62.397	TTGCAGCAACTTATTTCTTTGTTTTT	61.528	132
Aradu.A04_44674	TCTCTCTCTCTCTCTCTCTCTCTCTC	TC(2*13)	10134893	26	CTTCTTCATCACTTTCTTCCCCAATTGAGGT[TCTCTCTCTCTCTCTCTCTCTCTCTC]CGATTAGGGTTTTTTTTTTTACATCATAACCTCTTTCTATATATTTGTTGTGTAAATCATGCTTAACGCTTTTGTGATCGGGTTCTTCTTTTTC	CTTCTTCATCACTTTCTTCCCCAA	62.881	GAAAAAGAAGAACCCGATCACAAA	62.703	151
Aradu.A04_44675	ATATATATATATATATATATATAT	AT(2*12)	10136966	24	TGGCTTCAAACTTTTCTATTTGATGTATATATGATTCAATTTATTAGTTTTAGACTAGATGATTGACTGTTAAATTC[ATATATATATATATATATATATAT]CCCTTAGTGGGATTGGTTGTTTTCCCTTTTTCTTCTTGGTTACCGATTAGGCAT	TGGCTTCAAACTTTTCTATTTGATGT	61.442	ATGCCTAATCGGTAACCAAGAAGA	62.233	155
Aradu.A04_44678	AATAAATAAATAAATAAATA	AATA(4*5)	10143846	20	TGCCCATAATATTCTTCAACCACAGCGAGTTATAACATACACAATACTTC[AATAAATAAATAAATAAATA]AATTATTTTTTAAATGAGCTATTTGTTTTTGGTGGTCAAAGTGAGA	TGCCCATAATATTCTTCAACCACA	62.525	TCTCACTTTGACCACCAAAAACAA	62.928	116
Aradu.A04_44680	CCACCACCACCACCA	CCA(3*5)	10146576	15	TCATACAGCCACCAATTCACATTCTTCATAACCATTAATACTACTACTACAATGG[CCACCACCACCACCA]CTCCTATCTCTATCATCATCACCACTACTTTCTACTACTAATGATACCTCTTCTACACAACCATGTTAGTCCCTTTTATAGGGGA	TCATACAGCCACCAATTCACATTC	63.159	TCCCCTATAAAAGGGACTAACATGG	62.513	155
Aradu.A04_44682	AAATAAAATAAAATAAAATAAAATA	AAATA(5*5)	10150229	25	ATTCCCATGAAATTAAGCTTGCCTATATATGTGTAGTGCAGAAG[AAATAAAATAAAATAAAATAAAATA]AAGCAAAACAAAACACAACAGAATATGATGGCA	ATTCCCATGAAATTAAGCTTGCCT	63.202	TGCCATCATATTCTGTTGTGTTTTG	63.07	102
Aradu.A04_44692	TATTATTATTATTAT	TAT(3*5)	10185109	15	TCATGAACTACAGTTACTCCCACAAAAAAAGAGATTATTAGCAGCTGATCCATA[TATTATTATTATTAT]TCCTTGAAATACATATATAATGGCTCTTACTTGTCAATCAATTAATAGGAGAAGGTAACCCCATTAATCTGCAA	TCATGAACTACAGTTACTCCCACAAAA	62.182	TTGCAGATTAATGGGGTTACCTTC	62.424	143
Aradu.A04_44693	TTTATTTTATTTTATTTTAT	TTTAT(5*4)	10185213	20	GAAGGTAACCCCATTAATCTGCAAAAGCACCAATTGGAC[TTTATTTTATTTTATTTTAT]TTTTCCTCAGCTTGTCTAGGGAAGTGACTTCATTATTTTGTAAGGAGAGTGAGAATGGAATTCACTAATAAAGTTCATGGATTTGACAAGACCAAA	GAAGGTAACCCCATTAATCTGCAA	62.424	TTTGGTCTTGTCAAATCCATGAAC	62.279	155
Aradu.A04_44694	TATATATATATATA	TA(2*7)	10185733	14	TTTTTGAAGTCAACAAGTGTGTCAAT[TATATATATATATA]ATTTTTTAGTTTAACTAAAAACCAATTTTGTTTTTTTGTTAACATCACTCAATATTTTTAAATTATTTTTTGTTTAAATTTTAAATCCTAAATTATAACATCTAAATTCTAATCCATAAATCCTAAACTTTTCAAAAATG	TTTTTGAAGTCAACAAGTGTGTCAA	60.953	CATTTTTGAAAAGTTTAGGATTTATGGA	60.986	180
Aradu.A04_44695	TGTGTGTGTGTG	TG(2*6)	10186178	12	TTGGCTATCGAAATTTCCAACAATTATTTATGGTCA[TGTGTGTGTGTG]AACAAGAATAATGTGTAGATGTACATTGTGTCAATAAATGCTTATGTTATACTACAAAATTTTATTACAGTTTTTGGTACATACAGTATTAAAGTTCATTTACAATAGAAAGGGTGTCTCATTTCTAAATAGGATCA	TTGGCTATCGAAATTTCCAACAAT	62.829	TGATCCTATTTAGAAATGAGACACCCTT	62.558	185
Aradu.A04_44696	CACCACCACCACCACCACCACCAC	CAC(3*8)	10188056	24	AGGCCTTGGATTCCCTTTGATTAT[CACCACCACCACCACCACCACCAC]CTGCATTGAAACCTTGATGACTACTGAACAACAGGTTCAATGGATCAGCT	AGGCCTTGGATTCCCTTTGATTAT	64.104	AGCTGATCCATTGAACCTGTTGTT	63.242	98
Aradu.A04_44697	AATAATAATAATAATAAT	AAT(3*6)	10189819	18	ATTTTCTCTACAGTAACACCCGGCCCCAAAATTATATATACTACATCAGAATTAAAATTAAAAATTTAATTCTCGAGTTCTCG[AATAATAATAATAATAAT]TAATTAATTTGTATGCTTTTTTTTTTCTTTTTGGTTTCACAAAATTCATCA	ATTTTCTCTACAGTAACACCCGGC	61.847	TGATGAATTTTGTGAAACCAAAAAGA	62.837	152
Aradu.A04_44698	GGCGGCGGCGGCGGC	GGC(3*5)	10190264	15	GAGGAGGAGGAAGATCTCATGTCATGTTGAAGGTGTGCACCACCATAACTGTTATAACATGGAGTAGGCAAGGTA[GGCGGCGGCGGCGGC]AGCGGTGGCGGTGGTAGCGGTGGTTCTTCGAAGTAAGAGGAGGAAGAAGTAGGAGGGATGTGGAGCT	GAGGAGGAGGAAGATCTCATGTCA	63.193	AGCTCCACATCCCTCCTACTTCTT	62.889	157
Aradu.A04_44699	AATAATAATAATAATAATAATAATAATAATAATAATAATAATAATAAT	AAT(3*16)	10192622	48	GTAGAGGAGGTGTTGTGCCTACATGATGAGTTAACCAATAGTCCAAAAGAGAGTATTTTGCATATTAGCGTTTTTA[AATAATAATAATAATAATAATAATAATAATAATAATAATAATAATAAT]AGGTATACGGACCTAAAGATGATATGAAAAGTT	GTAGAGGAGGTGTTGTGCCTACAT	60.816	AACTTTTCATATCATCTTTAGGTCCG	60.141	157
Aradu.A04_44701	TAATTTAATTTAATTTAATTTAATTTAATTTAATT	TAATT(5*7)	10198868	35	TCAATTTCACTTTAGACAAAGAAGGCATAGGTTTCTAAACGTTTCTA[TAATTTAATTTAATTTAATTTAATTTAATTTAATT]TCCTCCCCTTCCACCACCACTACTCTGTTATTTTGTTTTCATGCGTGAAAAATTAAACTATGATGTGGCCATGTTGTG	TCAATTTCACTTTAGACAAAGAAGGCA	63.411	CACAACATGGCCACATCATAGTTT	63.065	160
Aradu.A04_44702	TTATTATTATTATTATTA	TTA(3*6)	10201364	18	TGGAATTTGGAATTTTTCAAGTGAGCATCATATATATATTTTGGTTCACCACTGCGCAGCTTCTTGAAT[TTATTATTATTATTATTA]ATATTGTGCATCCAACTTTTATTCTAAAGTCTTTTGATGAAGTGTGCATCTTT	TGGAATTTGGAATTTTTCAAGTGAG	62.518	AAAGATGCACACTTCATCAAAAGACT	61.667	140
Aradu.A04_44704	CTTCTTCTTCTTCTT	CTT(3*5)	10212460	15	CTTGGAGTTGCATCATCTTTCCTTCTTCTTTGTTTTCGCATTC[CTTCTTCTTCTTCTT]TGCGTTCTTCCTTCTTCTTCTTCGCTTTCCTCCTCCTTCTTCTTCTTCACGTTCCTTCTTTTTCTTCGTGTGTTTTCTCTCAATCG	CTTGGAGTTGCATCATCTTTCCTT	62.91	CGATTGAGAGAAAACACACGAAGA	62.828	144
Aradu.A04_44705	ATATATATATATATATATATATAT	AT(2*12)	10213699	24	GGATCGGATCATGGATATCTGCTATACATTCATGTATCCGATCCGCAAATCCGCAGATCCGCACAATAATAATTAAAA[ATATATATATATATATATATATAT]TTGGCATTATATTTACTTGTTTGTATGTTTTGTTTAGTAGTTTTTATTCATATATTGTATTATTTTATTTTTGTTATTTAGAAAATGTTTGATTAAAAATAGGGTTAAGTACTTTTTTCGTCTTTAAGGTCTGAGGCC	GGATCGGATCATGGATATCTGCTA	63.42	GGCCTCAGACCTTAAAGACGAAAA	63.983	240
Aradu.A04_44707	ACACACACACACAC	AC(2*7)	10222294	14	GCTTTATCAATAAGTCCAGAAGTCCGATTTTTATATAATAGAATAGAAGAATAGATATTTACAGATTATTATATTAAACACAAACTAAAAAAATAATAAAAAA[ACACACACACACAC]TAAAAAATCTACACTACAAGAAAAATGTTAGGTACCGTCAAA	GCTTTATCAATAAGTCCAGAAGTCCG	62.564	TTTGACGGTACCTAACATTTTTCTTG	61.649	159
Aradu.A04_44716	ATATATATATATAT	AT(2*7)	10263091	14	AAAAATAGAAACCAAATTGGGACCCTNNNNNNNNNNNNNNNNNNNNNNNNNNNNNNN[ATATATATATATAT]TACCAAAAATATTCACTGTTAGATCACACTTAATACTGTAATGGCTTTACAAAAAAGTTTACACATCACAATAACCAACTTCTAACTTC	AAAAATAGAAACCAAATTGGGACC	60.618	GAAGTTAGAAGTTGGTTATTGTGATGTG	60.55	160
Aradu.A04_44719	GTGTGTGTGTGT	GT(2*6)	10305347	12	AAGAAGTGAGGAGACGGAGACAGACGCATTACGCAAGAGA[GTGTGTGTGTGT]TCCACAGCTGAGATATAGAGTGAGTGTGAGTGTGAGTGTGTGAGTGTGTGAGTGCAGTTAGCAACAGCAGCGCCGCTCCTTCAACACTTCTCAGATCC	AAGAAGTGAGGAGACGGAGACAGA	63.001	GGATCTGAGAAGTGTTGAAGGAGC	62.798	150
Aradu.A04_44720	TATTTATTTATTTATTTATT	TATT(4*5)	10307396	20	AAGCAGCACAATTTGGTGACTAGATTTCTTCATTGATTATTTATGCTCCTGATTGTAAAACTAATCAGCGTTATTTCTTTCTTCA[TATTTATTTATTTATTTATT]TTCAAATTTGTGTGTGCTCCATATATGATATACGGTACTGATCGAGCACA	AAGCAGCACAATTTGGTGACTAGA	62.339	TGTGCTCGATCAGTACCGTATATCA	62.873	155
Aradu.A04_44721	GAGAGAGAGAGAGAGA	GA(2*8)	10316870	16	TAAAAATCGGAGCTTTTGTTTGGAGTTAGCTTCAGAGCTTTTGAAAGTTTGAATTTTGAAAATGTT[GAGAGAGAGAGAGAGA]ATGAGAATGGTACTAATGGTGAAGCTTAGCGAGGA	TAAAAATCGGAGCTTTTGTTTGGA	63.022	TCCTCGCTAAGCTTCACCATTAGT	62.646	117
Aradu.A04_44723	ATATATATATATATATATATATAT	AT(2*12)	10337041	24	ACTCGTAGAGCAGCCTAGAGCA[ATATATATATATATATATATATAT]AGGAATATATTCAATGAGAATAAAATTTTTATTTTATTTTAAAAATATAAAAATATATTTATAATCATTCGATTAATTTAAATGGTTAAGATTAAATTACTTTTTAAATTCAAATTAAGATAGTGAGTTGGTGGTGAATTGAAATTT	ACTCGTAGAGCAGCCTAGAGCAA	62.015	AAATTTCAATTCACCACCAACTCA	61.775	193
Aradu.A04_44724	ATTATTATTATTATT	ATT(3*5)	10337844	15	GCATTGAAAATTCAAACTCCACCTAATTTC[ATTATTATTATTATT]AATTATTATTATTTTGGTTGTATTATTCATATATTAATTGATCATTTTTCACATGACGTATGATATGGAAAGTCGTAGGACTTTGCCGTATTTCCTTG	GCATTGAAAATTCAAACTCCACCT	62.62	CAAGGAAATACGGCAAAGTCCTAC	62.247	143
Aradu.A04_44730	TTCTTCTTCTTCTTCTTCTTCTTCTTC	TTC(3*9)	10347147	27	TTCTTCTCCTCCTCCTTCTTCCTCCCACCACCAACCCA[TTCTTCTTCTTCTTCTTCTTCTTCTTC]TCTTTCTCCTTCTCCTTCTCCGGCGCCAGCGAGGATGGCAGGACGCATGTGACGGCGACGCAAGAGAGTACGACCCACTATGGTATAATGGAGG	TTCTTCTCCTCCTCCTTCTTCCTC	62.738	CCTCCATTATACCATAGTGGGTCG	62.703	159
Aradu.A04_44732	CTCTCTCTCTCTCT	CT(2*7)	10355754	14	TTCTATCCCTCTCTGTGTTTCTTACTCA[CTCTCTCTCTCTCT]TACTCTCTCTATCTCTCATCTCTAACAATTTTTTGTTAGTTAATTTTGATAAACCTAGAACCATATATTCATCTAATATTTTCGGCAGCACA	TTCTATCCCTCTCTGTGTTTCTTACTCA	61.994	TGTGCTGCCGAAAATATTAGATGA	62.861	134
Aradu.A04_44733	CCTCCTCCTCCTCCTCCTCCT	CCT(3*7)	10357077	21	TTTCGTTGTCGTCATCACCAACACCACCA[CCTCCTCCTCCTCCTCCTCCT]CTTTTTCCTTTTTTTTTATTGGAATTTCTTTTCCTTCTTCATTTTCCTCCTTCTCC	TTTCGTTGTCGTCATCACCAAC	63.174	GGAGAAGGAGGAAAATGAAGAAGG	62.755	106
Aradu.A04_44735	TCTCTCTCTCTCTCTCTCTCTCTCTCTC	TC(2*14)	10359509	28	GGACTCTGTCTTCGCCTGTAACTCTTTGACAACATGGACGCAGACACCTATTTAGGAGACCCTCTCTTCTTCTTTTCTTCTTCTCTCA[TCTCTCTCTCTCTCTCTCTCTCTCTCTC]CAGCACCGGCTACACCTTCCCTGCTTCTACCTTCACATTC	GGACTCTGTCTTCGCCTGTAACTC	62.823	GAATGTGAAGGTAGAAGCAGGGAA	62.91	156
Aradu.A04_44738	CTTCTTCTTCTTCTT	CTT(3*5)	10371629	15	CCATTCTTAGAAAATCGTGGTTG[CTTCTTCTTCTTCTT]TTTAGAGGTGTTGTGGAATGAAGAGGAAGCTTTGTTGAGAAGGATGAA	CCATTCTTAGAAAATCGTGGTTGC	63.03	TTCATCCTTCTCAACAAAGCTTCC	63.009	86
Aradu.A04_44739	TATATATATATATATATATATA	TA(2*11)	10373429	22	GGGTGGAATATGGACAACGTTAGAAAGGGTTATGCAAATGAGGATTAAGAAATTTAAATGTCTCTTTTTAAATAAGGAT[TATATATATATATATATATATA]TCATCTGAAATGACTAAAGAATTTATACGAGAAATAAATTATTAAGGACAATTATATAAATTTATAAATTTCGGGGATTAACGAGGA	GGGTGGAATATGGACAACGTTAGA	63.219	TCCTCGTTAATCCCCGAAATTTAT	62.89	188
Aradu.A04_44740	ATATATATATATATATAT	AT(2*9)	10375161	18	TTTTTGAAAGGAGGCATAAGACGATTATTGA[ATATATATATATATATAT]ACCTTTATGAGTTTCTGTAAGTTGTATGGTATGTATGGATGTACGTTATATAGTGAAAGTATTTTTGGGAGCGTTTTTGCGGTTTAAAATTT	TTTTTGAAAGGAGGCATAAGACGA	63.216	AAATTTTAAACCGCAAAAACGCTC	63.501	141
Aradu.A04_44741	TATATATATATA	TA(2*6)	10386456	12	TGAAGGCACATTGTTTAGTAATTCGAATCAAGTTGATTCGAATTACTAGTTTAGGTTGTGACATTAGATAATTCGAAACATATAGATTCGAAT[TATATATATATA]ATGCGACCCACGTCTCTATATATATGCTGTGAACTCATGTTGCTCTCAACAA	TGAAGGCACATTGTTTAGTAATTCG	61.5	TTGTTGAGAGCAACATGAGTTCAC	61.615	157
Aradu.A04_44744	ATTATTATTATTATTATTATTATT	ATT(3*8)	10398070	24	TGGGTTGAAAGAGATAAGAGGAGGACAAACTCCACCCAATATTCTTCAA[ATTATTATTATTATTATTATTATT]AAAATTGAATAAATTATTATTTCCACTCATAGAAATAATCACTATATAACCAAAATATCTAGATGTATTCAAACATTATATTTATTGGTAAATAAGTTAGTATTCTAAATGTTCAGGAGTTTTACTCATTTTCA	TGGGTTGAAAGAGATAAGAGGAGG	62.057	TGAAAATGAGTAAAACTCCTGAACATTT	61.6	207
Aradu.A04_44745	TTGTTGTTGTTGTTG	TTG(3*5)	10415471	15	CAGATTGGACGATGTTGTCTTCAATTTGGAAGACATTATTGTTATTGTCTTATTGA[TTGTTGTTGTTGTTG]TTACTAGTGGTGGCTATGGTGGGATTGATGACAGCGACACTACTAATGATATGGAGGCAAAGATGACAATGAGACT	CAGATTGGACGATGTTGTCTTCAA	63.474	AGTCTCATTGTCATCTTTGCCTCC	63.017	147
Aradu.A04_44746	CGGATCGGATCGGATCGGAT	CGGAT(5*4)	10418218	20	TTCTCGACAACATAAGTAGGCTTGCACA[CGGATCGGATCGGATCGGAT]ATAGCCTAAAATTCTATTCGATTCGCACTGCACT	TTCTCGACAACATAAGTAGGCTTGC	62.971	AGTGCAGTGCGAATCGAATAGAAT	63.37	82
Aradu.A04_44750	TATATATATATA	TA(2*6)	10467381	12	AACTCCCTATTTTAATTATGAACAATGCTACATAGCCTATAAAATTTATTTTTTTTGTCAGTATTTAGCCAGTAAAAATTTGTACCTATATTTATAAGAGTTTTATACACAAAAAG[TATATATATATA]GTTTGTACCTATATTTACTAGAGTTTTATACACTTGAATCAATATAGTTTGCACCCATGTTTCTTTGTTAAAGACAATTTAGTATTTGTGCTGGTCAAATGATG	AACTCCCTATTTTAATTATGAACAATGC	60.243	CATCATTTGACCAGCACAAATACTA	60.295	232
Aradu.A04_44752	TCTCTCTCTCTCTCTCTCTCTCTCTCTCTCTCTCTCTCTC	TC(2*20)	10507134	40	GGCGACAATCATCCCTCCA[TCTCTCTCTCTCTCTCTCTCTCTCTCTCTCTCTCTCTCTC]ACGTGCGACAGCGATGGTGGTGGCAACACCAAGCCCTGATGATGCTGTCTCCCTCTCCTCTCTCCCCTTTTCTATCATTCACGTGTG	GGCGACAATCATCCCTCCAT	64.403	CACACGTGAATGATAGAAAAGGGG	63.837	146
Aradu.A04_44754	TATATATATATATATA	TA(2*8)	10529113	16	TTGCTCTCGGAAGCGAATACTTAGCTTATTTTATT[TATATATATATATATA]TTCTCCACTTTTCTATTATTATCTTGTATATCCCTCTTAGAGGTTGATTTGGAGAAAACATGA	TTGCTCTCGGAAGCGAATACTTAG	63.146	TCATGTTTTCTCCAAATCAACCTCT	62.298	114
Aradu.A04_44757	GGTGGTGGTGGTGGT	GGT(3*5)	10538951	15	AAGCGAAGCCCTTTAATTTTTGACCACTCTTCCCAGGTGTGGCCTTCTTC[GGTGGTGGTGGTGGT]GATGTGATGGGTGAAGTGTGAGAGGATTCTTCCTCAACACTTGGCTCCTTGTTTTT	AAGCGAAGCCCTTTAATTTTTGAC	62.935	AAAAACAAGGAGCCAAGTGTTGAG	62.931	121
Aradu.A04_44758	ATATATATATATATATAT	AT(2*9)	10545199	18	TTGAAACTCCAAATTAAATCCAACACTAATC[ATATATATATATATATAT]NNNNNNNNNNNNNNNNNNNNNNNNTTCACCAAATATTTCCAGTAAAATGTCCAAATCCAA	TTGAAACTCCAAATTAAATCCAACA	60.883	TTGGATTTGGACATTTTACTGGAA	61.692	109
Aradu.A04_44763	TAATAATAATAATAA	TAA(3*5)	10565215	15	TCGACTAAAAGGTATTGCATTATTCCTACTAATATATATATCTTACGCACATTCTAATGTCGT[TAATAATAATAATAA]ATATTTGTAAAAAAAGTGATTCTGTAAGTTTTTTTTAATGTACATATAAGTGGTCTGTAAGTTTCCTTTTCGA	TCGACTAAAAGGTATTGCATTATTCC	60.85	TCGAAAAGGAAACTTACAGACCAC	60.869	151
Aradu.A04_44771	ATATATATATATATAT	AT(2*8)	10621884	16	CGTGGCTACAGAGTATACATACGGCCCCGCCCCATCCCCGCTAATCCCCGAAGTTCATAAATTTACTTTATTTCTCATACATGTTTTTTTAGTCATTTCACACACACGTAC[ATATATATATATATAT]AGAAACCCAAAACTCATAATCCTCATTTGCA	CGTGGCTACAGAGTATACATACGGC	63.09	TGCAAATGAGGATTATGAGTTTTGG	63.325	158
Aradu.A04_44774	AATAATAATAATAAT	AAT(3*5)	10651901	15	GAAATTTCATTCACCCCAGG[AATAATAATAATAAT]AAAATATTAAAGAGAAACTAATGAGTTAATTTTAATTTATGTGTGCAACTCACCACTTTTTTGCCAATTAGAAGACTATATAAGTCAAGATTGTTGTACTCGGATACATGGAAGAACACAG	GAAATTTCATTCACCCCAGGA	61.038	CTGTGTTCTTCCATGTATCCGAGT	61.635	156
Aradu.A04_44780	GAGAGAGAGAGAGAGAGAGA	GA(2*10)	10684049	20	GGTATGGAGGTGATTGGTGAAGAGAATATAGGGAAGAGGATATGATTTGATTGATGAGT[GAGAGAGAGAGAGAGAGAGA]GGTAGGGTAGGTGGGGATCCTGTAGGGTCCACAGATCCTGAGGGGTCAAGGATTTCATCCCTGCTCCTTTTAAGC	GGTATGGAGGTGATTGGTGAAGAG	63.102	GCTTAAAAGGAGCAGGGATGAAAT	63.007	154
Aradu.A04_44782	AGAGAGAGAGAG	AG(2*6)	10716547	12	TGTTAAATGCAAGCTTTCAAAAACTAAGATATTTCTAACAAACCAAATTAAAGTTTACTGAAAAGAAAGAGAGAA[AGAGAGAGAGAG]GGGAACGAAATAAATACTTTATTCTACCAACCAAAAAAAAATGGACCCACATACATCAATT	TGTTAAATGCAAGCTTTCAAAAACTAA	61.492	AATTGATGTATGTGGGTCCATTTTT	61.651	148
Aradu.A04_44784	ATTTATTTATTTATTTATTTATTT	ATTT(4*6)	10725755	24	AGTCGTAGCAAATGTGCAAAAGTAATATTAGTTTTCAAACATATATACTTAAGTA[ATTTATTTATTTATTTATTTATTT]CTCGTGATTCCTCGTCATGATCACACTCATGGAGTA	AGTCGTAGCAAATGTGCAAAAGTAA	61.339	TACTCCATGAGTGTGATCATGACG	62.253	115
Aradu.A04_44785	TTATTATTATTATTA	TTA(3*5)	10735750	15	AGATTCGAACCATCGACACTTTTTTAAACAGACTACTTGCTAATTATT[TTATTATTATTATTA]TATTTGTGCACAAAACTGCTCACGATTCTCTT	AGATTCGAACCATCGACACTTTTT	62.312	AAGAGAATCGTGAGCAGTTTTGTG	62	95
Aradu.A04_44789	TGAGTGTGAGTGTGAGTGTGAGTGTGAGTG	TGAGTG(6*5)	10741559	30	AATCGGGGTTTACAACATTACACGGGCATATTGACATTATACAGGAGGCATATTGTATTTTTTATTTAAAAAATATAACTGAAGTATTATAAAAGGAAGAATAGATTTGTTAGGT[TGAGTGTGAGTGTGAGTGTGAGTGTGAGTG]TGAGAGGTTTTTTCCTTGAGAGTGTAAGATTATAAAAATGGAGAGAGGTGCTAGGTTGA	AATCGGGGTTTACAACATTACACG	63.039	TCAACCTAGCACCTCTCTCCATTT	62.598	204
Aradu.A04_44790	AAAATTAAAATTAAAATTAAAATTAAAATT	AAAATT(6*5)	10742490	30	AAAACCGATTTTGAAAAATAACTGGTTTTTTGAAAAAATAAAACCAATATTTGGATAAAAAACTGGTTTCTAAACCAAAAAACCGCTTTTTAGATAAAAAACCGGTTTTCTAAAAAAAACTATTTTTTTAAAACTGAATTTTTATTCTAG[AAAATTAAAATTAAAATTAAAATTAAAATT]TTTTAAAATTTAGTTTTGGTTTTGGTTAATCGGTTT	AAAACCGATTTTGAAAAATAACTGG	60.74	AAACCGATTAACCAAAACCAAAAC	61.412	216
Aradu.A04_44794	TAATAATAATAATAA	TAA(3*5)	10764982	15	TTTCAGCGCATTTGTATGTAGTTTTATTAAGTATTTTAGTTTTGTTTTATTTTAAATATTTATAAAAAATTCGTCGTTTTACATTTATATTAGTTAATACATAATAATTAACATATTATACGATATATCATATTTACTGCATAATATTAG[TAATAATAATAATAA]CTATTTAATGATAAAATTATTTTTATAATTATAAGTTTGGATAAACAATTAAAATAGCATCTAAAGATTCAAATCACTACAAAAATAACTCAAAAGATTTACAAATGTGACAAAAA	TTTCAGCGCATTTGTATGTAGTTTT	61.172	TTTTTGTCACATTTGTAAATCTTTTGA	60.177	281
Aradu.A04_44795	TATATATATATATA	TA(2*7)	10769477	14	TCGGTTATGTTTTCTTCATGCTTGTGTAATAATTCTTAGCAAGAGAGAATAT[TATATATATATATA]TTAAGAAATGAACAAAATAATATTTATATAGTTGCTAATGAAGAACATAATAACTAACGACCGATGCCTATTACATACAC	TCGGTTATGTTTTCTTCATGCTTGT	63.053	GTGTATGTAATAGGCATCGGTCGTT	62.383	146
Aradu.A04_44796	ATAATAATAATAATA	ATA(3*5)	10771459	15	AAAGAATCGTGAGCAGTTTTGTGCACAAAC[ATAATAATAATAATA]GAATAACGAGCAAGTTGTCTGTTTACATAAGTGTCGATGGTTCGAATTTTATTTTG	AAAGAATCGTGAGCAGTTTTGTGC	63.889	CAAAATAAAATTCGAACCATCGACA	63.128	101
Aradu.A04_44804	ATTTATTTATTTATTTATTTATTT	ATTT(4*6)	10800483	24	CTCAGTGAGCGATACATGAGACAA[ATTTATTTATTTATTTATTTATTT]AGACTAAAAGCAAATAACAGAATAAAAATAGCAAAATAAACTGGAACCTAGGAATTG	CTCAGTGAGCGATACATGAGACAAA	62.857	CAATTCCTAGGTTCCAGTTTATTTTGC	63.196	105
Aradu.A04_44805	ATATATATATATATATAT	AT(2*9)	10800925	18	GGGACATAGAAAGATGTACGGAAGAGTAAAAACAAATATTATAACAAAACAAGAATAAAATGATAAATGGACAAGAGAGGTTAAAATAATTAAC[ATATATATATATATATAT]GTATATATAAGAGAGGGGGGGAAGCGTTACGGGTGGTTCTT	GGGACATAGAAAGATGTACGGAAGA	61.815	AAGAACCACCCGTAACGCTTC	62.593	153
Aradu.A04_44806	AAATAAAATAAAATAAAATA	AAATA(5*4)	10813673	20	TGTGGTAAACAGGCAAGTAAAGAAGAAAAAACATAAAGAAAAATAAAAATAATAGAAAAAATGAAAATAAAATAAAATATAAAAGAAAACGAAATAAAAGAAAAATAGAATAAAGAAAATAAAATGAGT[AAATAAAATAAAATAAAATA]GAATAGAATAACTAATAAGCAAAACGGAGTATAAAATTCAAAGTTAATAACTAAAATAACTAGGAAGAGTAAAACAACTAAGGGGACACCA	TGTGGTAAACAGGCAAGTAAAGAAGA	62.383	TGGTGTCCCCTTAGTTGTTTTACTC	61.74	240
Aradu.A04_44812	TATTATTATTATTAT	TAT(3*5)	10848850	15	CAAAATAAAATTCGAACCATCGACACTTATGTAAACAGACAACTTGCTCGTTATTC[TATTATTATTATTAT]GTTTGTGCACAAAACTGCTCACGATTCTTT	CAAAATAAAATTCGAACCATCGACA	63.128	AAAGAATCGTGAGCAGTTTTGTGC	63.889	101
Aradu.A04_44814	GAGAGAGAGAGAGA	GA(2*7)	10866336	14	AGGATTTGAATGGTGAGTGGTGTTTTGGGTAGAGTGTTATAGAGATGTGTGAGGGG[GAGAGAGAGAGAGA]TGTGGGGTAGATGGGGATCCTGTGGGATCCATAGATCCTGAGGGGTCAAGGATTTCTCATCCCTGCTCCAATTA	AGGATTTGAATGGTGAGTGGTGTT	63.014	TAATTGGAGCAGGGATGAGAAATC	62.693	144
Aradu.A04_44820	GAGAGAGAGAGA	GA(2*6)	10937667	12	GAGGGGTTGAGTGATGATGAGAGT[GAGAGAGAGAGA]AAGAAGAGAAGCTGGCCGTGCGGTGGTGGTTGACGGCGGAGCAGGGGTGGTTATGGGGGAGAGGAAGAAGAAAAAGAAAATGGGGA	GAGGGGTTGAGTGATGATGAGAGT	62.994	TCCCCATTTTCTTTTTCTTCTTCC	62.863	122
Aradu.A04_44824	CCACCACCACCACCACCACCA	CCA(3*7)	10952122	21	TGACATAGCATCAAATCACCACCTCCCACCAACAAGTCCTTCTCCGCCACACCACTACCTCTCG[CCACCACCACCACCACCACCA]CTAACCTCATTTCTAAATTACCTTCGATTCTCTTCTTCCAACTCATCA	TGACATAGCATCAAATCACCACCT	62.833	TGATGAGTTGGAAGAAGAGAATCG	61.934	133
Aradu.A04_44827	ATATATATATAT	AT(2*6)	10972299	12	GCAATAAAAACAAAACATTGACCAAAAAATCCGATAAAAGAAAGAAAAAGGTTAATAAAATAATGTTAAATGTG[ATATATATATAT]AAAAATACTATTCATACACTAAAATCAACCATTAAAATCAGCCGCCAATATA	GCAATAAAAACAAAACATTGACCAAA	62.231	TATATTGGCGGCTGATTTTAATGG	63.036	138
Aradu.A04_44828	TATTATTATTATTAT	TAT(3*5)	10972874	15	AAGGTGTAACACGACATTCTCTAATTGTAATTAAAATTAAACTAAAATTAAAATATTAAAATTAAAATTGAAATATAACTA[TATTATTATTATTAT]AGTAATTTAACAACCAAAATGTATCACATAACACTC	AAGGTGTAACACGACATTCTCTAATTG	60.979	GAGTGTTATGTGATACATTTTGGTTGTT	60.65	132
Aradu.A04_44832	AATTAATTAATTAATTAATT	AATT(4*5)	11030095	20	CCTGAAACAATACGCTAACCCTTGAGTTCTTCACAATGCTATATATGTATAATTAAACAGC[AATTAATTAATTAATTAATT]AATACATACACATGCGTTGGAACTTTTTCTTAAGGTCGCTCATGTGTTCGCTATTGGTGATTT	CCTGAAACAATACGCTAACCCTTG	63.036	AAATCACCAATAGCGAACACATGA	62.746	144
Aradu.A04_44835	AGAGAGAGAGAG	AG(2*6)	11038915	12	TCATTTTCGAAAGAGGATAAGTCATTTCCTACTT[AGAGAGAGAGAG]ATTTTACAACAATAAATGAAAGATTTCAATTAAAATTAAGATGTTAGTTTAACTAGAAAAGTGGTGCAATATTGAAAAAGAAAAACACAAGTCACAAGCAGC	TCATTTTCGAAAGAGGATAAGTCATTTC	63.01	GCTGCTTGTGACTTGTGTTTTTCT	62.031	148
Aradu.A04_44836	ATATATATATAT	AT(2*6)	11044026	12	CCAAAGCAACTCAAATCAATCCATAAGACTTACGAAATCACAA[ATATATATATAT]AGCCTTAATATCGATTTATAACAATTCTTGGAAATAAAATGAGTTTAAGAAAAGCGCCTCTACCTCGATTGTCGGAACACGAAACTCTAAAACG	CCAAAGCAACTCAAATCAATCCAT	63.426	CGTTTTAGAGTTTCGTGTTCCGAC	63.246	149
Aradu.A04_44837	TCTCTCTCTCTC	TC(2*6)	11044703	12	ATGTGTGGCTTCCCTCCTCATTCGCA[TCTCTCTCTCTC]GCCTCAGATCTGATTTGCAACGGCGGCAACAACAGGACGCGACGGCGGTGAGCTGGGGTGGTACGATAG	ATGTGTGGCTTCCCTCCTCAT	63.11	CTATCGTACCACCCCAGCTCAC	63.03	107
Aradu.A04_44838	GTGTGTGTGTGT	GT(2*6)	11044857	12	ACTCAGCTCCCTCTCTTCGCTAATTCCCG[GTGTGTGTGTGT]TTTATGTTATTGAGTGCCGTTGAGTGAGGAATAGGGTTGGGGGGTTTGCCGGCTGTTGATGGTAAAAAGGGGAAGTG	ACTCAGCTCCCTCTCTTCGCTAAT	63.218	CACTTCCCCTTTTTACCATCAACA	63.307	118
Aradu.A04_44839	AGAGAGAGAGAGAGAGAGAGAGAGAGAGAGAG	AG(2*16)	11048036	32	AACGTACGTGAGGAGAAGAGTTCGGCGACTGCAGGGCTAGGCGCTGGCTGCCGCTACTGGTTGGGCATGAAGTC[AGAGAGAGAGAGAGAGAGAGAGAGAGAGAGAG]TTTTTTTTAAATTTGAACTGGTTAATCCTTTAAAAACCCTACCGATTTTG	AACGTACGTGAGGAGAAGAGTTCG	63.146	CAAAATCGGTAGGGTTTTTAAAGGA	62.547	156
Aradu.A04_44840	TTCTTCTTCTTCTTCTTCTTC	TTC(3*7)	11048581	21	ATTCACACGCGTTCTTCTTCTTTCATTTACTGACGCAGCTATTGTTTT[TTCTTCTTCTTCTTCTTCTTC]TCATTCTCCTCATTTTAATTAATCTTTCTTATTTGTTATCATCATTGTCGTTGTTGTCACTATCACCA	ATTCACACGCGTTCTTCTTCTTTC	63.048	TGGTGATAGTGACAACAACGACAA	62.632	137
Aradu.A04_44841	CATCATCATCATCATCATCATCATCATCATCATCATCATCATCATCATCATCATCATCATCAT	CAT(3*21)	11048754	63	TCTTCCTCTTCTTCCTCCTTCCATTTAATTTGAATTTTTTTTCTTTTTTCTTTCTTTTTTCTTCTTC[CATCATCATCATCATCATCATCATCATCATCATCATCATCATCATCATCATCATCATCATCAT]TGTGATTCTTGTCATAAGTTTGGATTTGA	TCTTCCTCTTCTTCCTCCTTCCAT	62.948	TCAAATCCAAACTTATGACAAGAATCA	62.078	159
Aradu.A04_44842	TATATATATATATA	TA(2*7)	11054045	14	ATTTGAGGCATTTGTGCATTTTTAAATAATTTCTTTTGTTCATATTTATTAAAACAAATATCAAATTTTACTATNNNNNNNNNNNNNNNNNNNNCAAATTTTAC[TATATATATATATA]TTTAAAGGAAAAAAAAAAATATACATTTCGTTAATCGTCACTATAACACA	ATTTGAGGCATTTGTGCATTTTTA	61.783	TGTGTTATAGTGACGATTAACGAAATGT	61.163	168
Aradu.A04_44850	AACAACAACAACAAC	AAC(3*5)	11101816	15	GCCACAACAAAACAAATTCCACTAAGTAGCATAACAAGTAACACTGATCAAAACACTGATCAGTAACAGAGACGGCATAATAATTAACACTGAGCAGCATAACAAGT[AACAACAACAACAAC]ATAACAAATTCCGAATTCAAAACACTGAGCCGCATAA	GCCACAACAAAACAAATTCCACTA	62.241	TTATGCGGCTCAGTGTTTTGAAT	62.96	159
Aradu.A04_44854	TATATATATATATATATA	TA(2*9)	11115175	18	GGCAAAGATGGTAATGAGACTGCTAACTAGTGTATGAAAAGAAATAAAAAAACAAAAATGGTTTACTTTTTTTAATTTTATGAAATATGAATTGG[TATATATATATATATATA]TCGTAATCAAATTTAGAGAGACTAACGATATCATGATCCGA	GGCAAAGATGGTAATGAGACTGCT	62.94	TCGGATCATGATATCGTTAGTCTCTCT	62.637	154
Aradu.A04_44857	TTATTATTATTATTATTATTATTATTATTATTATTATTATTATTA	TTA(3*15)	11144813	45	TGATAATTGGTCTTTGTGTGTTTTCC[TTATTATTATTATTATTATTATTATTATTATTATTATTATTATTA]TTCATTGATTCTTTTCTATGTCAATTATCATATTAAGATTAGAATATGATTTTTTTCAGACAGTATTTGTACATTAATTTTGGTATATTGTGCAGGTATGCTATGAAAATATGG	TGATAATTGGTCTTTGTGTGTTTTCC	62.356	CCATATTTTCATAGCATACCTGCACA	63.165	185
Aradu.A04_44858	TTATTATTATTATTATTATTATTATTATTATTA	TTA(3*11)	11145505	33	AGGCCATTGGTTTACGACCTATTTCTGCAATTTGTTAAAACACTC[TTATTATTATTATTATTATTATTATTATTATTA]TTCACGTATATTATTTGACCACCGTGGAGCTCCTAATTAATGTATACCTTGACCTGCCATGATGAAATGAAGTTGTTT	AGGCCATTGGTTTACGACCTATTT	63.016	AAACAACTTCATTTCATCATGGCA	62.733	156
Aradu.A04_44860	TATATATATATATATATATA	TA(2*10)	11147270	20	AACACTAACACAGTTAATAACAACAGCCTTT[TATATATATATATATATATA]TGCTATTTCTATTTTGAAATAAGCCTCAGTGCGCCCCAATCCTTATACACTGTCTTCCACCACA	AACACTAACACAGTTAATAACAACAGCC	60.192	TGTGGTGGAAGACAGTGTATAAGG	60.327	115
Aradu.A04_44861	ATTATTATTATTATTATTATTATTATTATTATTATT	ATT(3*12)	11155768	36	TGCTTTGGGATACCATTATATCAACATAGGTACGACAAAAATTTATAGTTATTATTGTTATTTTTTTTGGTGAAC[ATTATTATTATTATTATTATTATTATTATTATTATT]ATATTATTAAAATTAAAAAAAAATTGTTATGCTTGGAAATTGCA	TGCTTTGGGATACCATTATATCAACAT	62.674	TGCAATTTCCAAGCATAACAATTT	61.783	155
Aradu.A04_44862	TATATATATATA	TA(2*6)	11156772	12	TTTAGGCAACTGACTACCTGAAGTATGATAGTTGTAACAACAATAATATAATCCCCAAAAGAGAGGTATTAATTAATGGGATTTAAT[TATATATATATA]ATCAATGAATTTATACATTTTATTTATCAGTCAGGTACCCAACAACGAGTAAAGC	TTTAGGCAACTGACTACCTGAAGTATGA	62.6	GCTTTACTCGTTGTTGGGTACCTG	63.15	154
Aradu.A04_44863	ATGATGATGATGATGATG	ATG(3*6)	11157755	18	TGACTGCCTTTCTTTGTCAGTCTTTTTTTAAGTAGATAATTAGTTACTGTTAAGAAATTTATTTAAGATTTTTTTGTTAATTATAGAAA[ATGATGATGATGATGATG]ATAGTAATAGAGATCAATGGTTATAAATGATGGTGA	TGACTGCCTTTCTTTGTCAGTCTT	61.656	TCACCATCATTTATAACCATTGATCTC	61.399	143
Aradu.A04_44864	TCTTTCTTTCTTTCTTTCTT	TCTT(4*5)	11159447	20	AAGGTACCCATTTCTTTTCCTTCGGGAATAATAAAACAAAAC[TCTTTCTTTCTTTCTTTCTT]ATAGAGAAATGAGAATGATAGCTGATGCTGATGGTG	AAGGTACCCATTTCTTTTCCTTCG	62.793	CACCATCAGCATCAGCTATCATTC	63.059	98
Aradu.A04_44867	GAAAGAAAGAAAGAAAGAAA	GAAA(4*5)	11197617	20	TCAATCAATGTCAAAATGCTTCTCATAATAGCATTATGCATT[GAAAGAAAGAAAGAAAGAAA]AAACAACAATGTAACACACCTTTCTCAGTGATATCAACTAGCC	TCAATCAATGTCAAAATGCTTCTCA	62.947	GGCTAGTTGATATCACTGAGAAAGGTG	62.66	105
Aradu.A04_44868	TCTCTCTCTCTC	TC(2*6)	11202283	12	CATTCTCATGCGTGTTTCTTTTCTCTAGATAAATTCTCCCG[TCTCTCTCTCTC]ATTGTGAGTCTGTTAAGTTCTTCTATTTAAACATTGATATTTAAATTATAAAAAAAATTGATTTTCCTATTTTATAAAATCTCATACTGGCGGTAATTGT	CATTCTCATGCGTGTTTCTTTTCT	61.806	ACAATTACCGCCAGTATGAGATTTT	61.231	153
Aradu.A04_44870	TATATATATATATATATATATA	TA(2*11)	11219406	22	CAAAGTTAACGCAAAACAAAATTACACATAAAAAGAAAAAAGAGTTAAAATATCTAAATTGATAAAAAAATTATTTTTATAATTTTATTCTGTCATGTT[TATATATATATATATATATATA]GACTATAAAATAATGAACTCTAACTAAATTAAATTGTATTTATTATCATTAGAAAGGATAAGAGAAAGCAGTAGAGAAAAAGTTTGTGTG	CAAAGTTAACGCAAAACAAAATTACA	60.626	CACACAAACTTTTTCTCTACTGCTTTC	61.002	211
Aradu.A04_44871	TATATATATATATA	TA(2*7)	11222386	14	CTTGTCCGTGTTAACGAAATTGACGAGTCGACTTGTTTGACTCGTTTTTTATTTTCTTTTTT[TATATATATATATA]AAATGCTTTATAATTTTAGTAGTTTTTTATTAATATCGATACCAATAAAAAAATGCATCATATATTCTTATGTTTTATAGTAAATTATCTGAAATTTAAAAAATTAATTACCAAAAACGAGATTTGTTTATCAAAA	CTTGTCCGTGTTAACGAAATTGAC	61.926	TTTTGATAAACAAATCTCGTTTTTGG	61.574	212
Aradu.A04_44872	TCTCTCTCTCTC	TC(2*6)	11223636	12	ATTTGAAATTTACTGCTTTGGGCAAAAACGGAAATTCTGTTTTTCCCTCTTCTCTCTCACTTGGTGGCTAT[TCTCTCTCTCTC]AAAAAACCTCAAAAAACTAAATTAGGGTTGTGACACTAGGGTGCAAGAATACACCCCCAAAATGTTAGGCT	ATTTGAAATTTACTGCTTTGGGCA	62.945	AGCCTAACATTTTGGGGGTGTATT	62.912	154
Aradu.A04_44878	AGGAGGAGGAGGAGG	AGG(3*5)	11241106	15	GATGGATGAAAAATTCGGAATCAAAATCAACTTGTGGCGGAGGC[AGGAGGAGGAGGAGG]TTTGCGAGGTAGTTACGGGAAGTTGCTGGGCAGTCTAGGGCGGAGCGGATGGAGGTGGAGATGAGATTGGCGACGGCGCTGTCGTCAAAGGAATAAAGAT	GATGGATGAAAAATTCGGAATCAA	63.193	ATCTTTATTCCTTTGACGACAGCG	62.839	159
Aradu.A04_44879	GTGGTGGTGGTGGTG	GTG(3*5)	11249765	15	TAGTGCGGTGGTGGATACTACAGATGATAGTCCCCTAGTGGAGGTGGATACTACAGTAAGTATTGTGGTAGGTAGTATGGTGGATACT[GTGGTGGTGGTGGTG]GGGGTGGATAGTATGGCTGTAATGGTGGTCGTT	TAGTGCGGTGGTGGATACTACAGA	62.958	AACGACCACCATTACAGCCATACT	62.949	136
Aradu.A04_44880	GTGGTGGTGGTGGTGGTGGTGGTGGTGGTGGTGGTG	GTG(3*12)	11253960	36	TTTTGTTAGATGATATTGATGCTGATTTAGATCAAA[GTGGTGGTGGTGGTGGTGGTGGTGGTGGTGGTGGTG]GTAGTAGTACATTTTATGCTGCACCACTTAATTTTTCTGGTCCAA	TTTTGTTAGATGATATTGATGCTGATTT	60.45	TTGGACCAGAAAAATTAAGTGGTG	61.398	117
Aradu.A04_44881	TTATTATTATTATTATTATTATTATTA	TTA(3*9)	11256694	27	AAATGCACATTCAGTGACATTCATTAGTATGAATTACACCACATGAAAAATAAAAAAATAAAATTATTGTTG[TTATTATTATTATTATTATTATTATTA]TTCTTCCATCTTACCTTGTGAATACTTTTTTATTTTTGGGACTGTATGGACATTTTCA	AAATGCACATTCAGTGACATTCATTAG	62.491	TGAAAATGTCCATACAGTCCCAAA	62.601	157
Aradu.A04_44882	AATAATAATAATAATAAT	AAT(3*6)	11265402	18	ACCAACAACAAATTCACCTTTCGTAACAACAACAAGATCTACAGCAACAACAACAAGAAATAATTCTAACTATTGCTTTAAGATTC[AATAATAATAATAATAAT]AAAAGACTACTTACTTGAATTGACATACTCAGGAAATTCTGGTGCATCC	ACCAACAACAAATTCACCTTTCGT	62.933	GGATGCACCAGAATTTCCTGAGTA	63.643	153
Aradu.A04_44884	TATATATATATA	TA(2*6)	11269662	12	GGGTAACCCGGCCTTCTTTTTTAGTTCTATGGATGCATGAACTATAAATTCTTTAAAGTTGTTAATTAAAATAACAAACATCACAGAGATTTTGTATATTATGTTAATTTAACTTACTATTACTTTTAGGAAAAACTTTGCAC[TATATATATATA]ATACCTTATGCCATGGCTAGGACCACAAGTTACACCGTC	GGGTAACCCGGCCTTCTTTT	63.495	GACGGTGTAACTTGTGGTCCTAGC	63.263	194
Aradu.A04_44886	ATTTTATTTTATTTTATTTT	ATTTT(5*4)	11272012	20	ATTAACCCTTCCTTGCATTGGTTTCTTGGTGTTTCTTCAAATTGAATCTTTATTATATTATCATCTTTTAATAATCTTA[ATTTTATTTTATTTTATTTT]TCATTGTTGCTTCTCAATTCAATGCTGTGTGTAATGTGGTCCATCGTCAT	ATTAACCCTTCCTTGCATTGGTTT	63.004	ATGACGATGGACCACATTACACAC	63.061	149
Aradu.A04_44888	GAGAGAGAGAGAGAGA	GA(2*8)	11287190	16	TGTGCTCCCTTTATATGTTTGTGAATTTAGGTTGCAATATAAAATCATGACTTATAGAGTGAGAGAGATGCGT[GAGAGAGAGAGAGAGA]GCGAGAGGAGTATCGACGACTGGAGAA	TGTGCTCCCTTTATATGTTTGTGAA	61.854	TTCTCCAGTCGTCGATACTCCTCT	62.795	116
Aradu.A04_44889	TTCTTCTTCTTCTTC	TTC(3*5)	11304509	15	TGGCGATGAGACATGAACTTTTTAAATTAGCTTT[TTCTTCTTCTTCTTC]TTTTTTTATTTGGGTTATAATAATAAATGAACTTTATAATTTAGCTTTTTACTTCACTAACTCATAACTTTAATTAGCTATTAAAAGCTTCACTTAGCATGTGAACC	TGGCGATGAGACATGAACTTTTTA	62.946	GGTTCACATGCTAAGTGAAGCTTTT	62.084	156
Aradu.A04_44891	ATATATATATAT	AT(2*6)	11308128	12	CATAAGCCTAAGGTTAAGTGGTGGCCGA[ATATATATATAT]AGTTGAGTTCTACTCAACCCTCTCTATTTCAACATGTAAATTATCCCTCGTGACGTGGT	CATAAGCCTAAGGTTAAGTGGTGGC	63.226	ACCACGTCACGAGGGATAATTTAC	62.425	99
Aradu.A04_44896	CTCTCTCTCTCTCT	CT(2*7)	11322523	14	GTCCTAGGAAGGTATGTCCCCATCGTAGGAAGCTTCGTCGCCGTTGTGTGGAAGCTTTGTCGCCGTCATCGTTCTTCTGTTCAAG[CTCTCTCTCTCTCT]TTGTGTCTTAGCCGGCAGTTTTGTAT	GTCCTAGGAAGGTATGTCCCCATC	63.173	ATACAAAACTGCCGGCTAAGACAC	62.768	125
Aradu.A04_44897	TTTATTTATTTATTTATTTATTTA	TTTA(4*6)	11348642	24	GCGTATTTTAGTTCAGGACAGGAATCATTTATAGATAAGAGATGTTCC[TTTATTTATTTATTTATTTATTTA]TTTTTGTTTAATGGGAGAATAAAAGCTGG	GCGTATTTTAGTTCAGGACAGGAA	60.837	CCAGCTTTTATTCTCCCATTAAACA	61.706	101
Aradu.A04_44898	TATATATATATATATATATATA	TA(2*11)	11357525	22	TGGATATGAAGTCTAGGATTGCCTT[TATATATATATATATATATATA]ACAGAGATAAACAGGGTGTTCTATCTTAAGGGATTTCTATTCTAACCAAACACCGTTGTCTCA	TGGATATGAAGTCTAGGATTGCCTTT	62.449	TGAGACAACGGTGTTTGGTTAGAA	62.942	110
Aradu.A04_44899	ACAACAACAACAACA	ACA(3*5)	11384075	15	AAAACCATGTGTAGGAATCTTTTTCATATATAGTACATTATCACCACCATTATT[ACAACAACAACAACA]ATAATAATAATGGTAGGACGCTGATCAATCGAATAAA	AAAACCATGTGTAGGAATCTTTTTCA	61.225	TTTATTCGATTGATCAGCGTCCT	62.092	106
Aradu.A04_44900	TTGTTGTTGTTGTTGTTGTTGTTGTTGTTGTTGTTGTTGTTGTTGTTG	TTG(3*16)	11391175	48	GACCCCACCTAGTGGGACAAGGCT[TTGTTGTTGTTGTTGTTGTTGTTGTTGTTGTTGTTGTTGTTGTTGTTG]TCAAGAGTGGAAAGTCTTAGGTAACCCTTACTGAAAAGAAAAATCACCTAAAGTGGTTTGATCAAATATGACCAACAGAGGGTCCAA	GACCCCACCTAGTGGGACAAG	62.975	TTGGACCCTCTGTTGGTCATATTT	62.897	159
Aradu.A04_44903	ATATATATATATAT	AT(2*7)	11417979	14	ATCTTCCCTGCTTTTTAATTTCGCAGATACTTAAAGGTTGTGAAACTTGTAGCGGAAAAGGAGCCATCGAATGCCCTAGATGTAAGGTC[ATATATATATATAT]ACATTCCTTAAACATCCATCTTCCTTCCC	ATCTTCCCTGCTTTTTAATTTCGC	62.925	GGGAAGGAAGATGGATGTTTAAGG	63.16	132
Aradu.A04_44906	ATATATATATATATAT	AT(2*8)	11440038	16	TTTCTTACATTATTACATTTTGCTGGA[ATATATATATATATAT]ACTCAAAATTGAAATGTATGTATTTGTTAAGCTAAACAAAATTATATGCTCAAAATAAGGGTTGATTACATGCA	TTTCTTACATTATTACATTTTGCTGGAA	60.459	TGCATGTAATCAACCCTTATTTTG	60.127	117
Aradu.A04_44907	ATATATATATATATATAT	AT(2*9)	11448708	18	ACTCAAAATCCGATTGCGAAGATAACCGGTTCGAGCATAGCAAC[ATATATATATATATATAT]ACAAGTAAATAAAATAGGAAACCCCAAGGAAAACCCAAAGGGACACAAAACTAAGAAGGATTTTCGCTAATCCAGAACTCTCCAG	ACTCAAAATCCGATTGCGAAGATA	63.13	CTGGAGAGTTCTGGATTAGCGAAA	63.117	147
Aradu.A04_44910	ATAATAATAATAATA	ATA(3*5)	11452775	15	TGAAGACAGAAATACACTCAGCATACAAAAAATATTTGCAATATAGAAAAAAATTGGTCATCTTATTC[ATAATAATAATAATA]ATTAATCCCATATCATAATTACTACATTGTACCTTTTAGTTTGACTTCCTTT	TGAAGACAGAAATACACTCAGCATACA	61.377	AAAGGAAGTCAAACTAAAAGGTACAATG	60.514	135
Aradu.A04_44915	ATTAATTAATTAATTAATTA	ATTA(4*5)	11492835	20	GGGGAATGATAAAGAGGAAGCACTCATT[ATTAATTAATTAATTAATTA]GCTGCAAAATAAAAATGGAGTTAGAAACCAACATAGTTACGTATGCTTTTATAAAAACGGCAAACAAATGAACTGT	GGGGAATGATAAAGAGGAAGCACT	62.986	ACAGTTCATTTGTTTGCCGTTTTT	62.957	124
Aradu.A04_44917	TTATTATTATTATTATTATTATTA	TTA(3*8)	11513981	24	TGGAAATTAATGTAATAATGCATGGTGTCC[TTATTATTATTATTATTATTATTA]TCACAATGGCTGTGGCAATATGGCCATGGTGGTGGCGGCTGTGGCAGTAGTGATGGAACATGGATA	TGGAAATTAATGTAATAATGCATGGTG	61.968	TATCCATGTTCCATCACTACTGCC	62.293	120
Aradu.A04_44919	GATGATGATGATGATGAT	GAT(3*6)	11522727	18	AAAGGGATACAGAGAAGTCCCTCGTCCTCGCCGCCATGACTTCGTCGTCGCCCTCGCCTCCTCCAGAACTCTGATGATGATGAC[GATGATGATGATGATGAT]TTTCTGAGTTTTGGGTTCTTGTTTTTTGAGTTTGAGTTTTGGGTTTGTTTTTCTGA	AAAGGGATACAGAGAAGTCCCTCG	63.177	TCAGAAAAACAAACCCAAAACTCAA	63.022	158
Aradu.A04_44920	TGATGATGATGATGA	TGA(3*5)	11522832	15	TGAGTTTTGGGTTTGTTTTTCTGAGTTTGAGTTCTGGATTCTGAGTTATGGATTC[TGATGATGATGATGA]TTTTTTGAGTTGAGTTCTTGTTTTTTTTTAGTTTGGGTCCAGGGTTTGT	TGAGTTTTGGGTTTGTTTTTCTGA	61.998	ACAAACCCTGGACCCAAACTAAA	62.893	119
Aradu.A04_44924	ATATATATATAT	AT(2*6)	11525552	12	TCATTGACCAACAAACTAATAGAACTCAAATTAATGATAAATTAATTTTTAATTTATTAGATATTATAAGAAGCTA[ATATATATATAT]TATATTTTTATTTCACTGTAAAAATTTTTTGGATCTTTCACTGTTAATAATGA	TCATTGACCAACAAACTAATAGAACTCA	61.369	TCATTATTAACAGTGAAAGATCCAAAAA	60.453	141
Aradu.A04_44925	TTTTATTTTATTTTATTTTA	TTTTA(5*4)	11525904	20	AATCGCAAACAATCTTCTCAATTTTAATATAAACAATATTGGAAATTACTACTCAATATTAATTATGTAGAGTGTGTAACACTGTAATTTTG[TTTTATTTTATTTTATTTTA]TTGTTTTATATAATATTTTTTACATGTCTTTGTTTCTTTTAGATATAGTCTTGTTGAAAATCCGTTAAGATTTGGG	AATCGCAAACAATCTTCTCAATTTT	61.419	CCCAAATCTTAACGGATTTTCAAC	61.941	188
Aradu.A04_44928	TAATAATAATAATAATAATAATAATAA	TAA(3*9)	11528484	27	TACTGTTGGCTCAAGTGGTCTTGTCTTATCCGTACCATTTGTTTCATATCAATAAAAAAATCTATCTTTAATAAAAGAAAAAAAAAGACTACCTCAAATNNNNNNNNNNNNNNNNNNNNNNNNNNNNNNN[TAATAATAATAATAATAATAATAATAA]TTGTACTTTCAACAAAAATGCATTGTAAACA	TACTGTTGGCTCAAGTGGTCTTGT	62.307	TGTTTACAATGCATTTTTGTTGAAAG	61.369	188
Aradu.A04_44929	TATTTATTTATTTATTTATTTATTTATTTATT	TATT(4*8)	11543100	32	AAAAGTGCATAATATAAATGCGGGATAAACATGTCTTATAAAACAAATAAAAAGATAAAATAAAGA[TATTTATTTATTTATTTATTTATTTATTTATT]TACAAGAATAATTTAATTATTTTCTCTAAAAATTACATAAATCAATCTTTCTTAATAAGTTTAATAAAAGAATTAACTCTCAATGACCATATTCTTTTTGGATCAACTCTCCCAAAA	AAAAGTGCATAATATAAATGCGGGA	61.863	TTTTGGGAGAGTTGATCCAAAAAG	62.688	215
Aradu.A04_44931	AACAACAACAACAACAAC	AAC(3*6)	11546834	18	GGAGAAGAACCTTAGCGACATGAACATTAAGCAGGAGTG[AACAACAACAACAACAAC]TGAAGGGACATATGACCAAAATGAACACAAATATAGAGATTCAATTCTTCAAGTTTGACTACTAGACAAAAACGAACAGTGCCAAA	GGAGAAGAACCTTAGCGACATGAA	63.022	TTTGGCACTGTTCGTTTTTGTCTA	62.966	143
Aradu.A04_44932	AAAAAAAAAAAA	A(1*12)	11549294	12	GAAGGTCGCTGGAATTCTCTTGCCCGCTCTGCCGGTATGTCCTTTTTTTTTCTTTTTTTGAAAAAAAAAAA[ATTATTATTATTATTATTATTATT]ATACGTTTTTCTTATAAATATATAAGAACGGGATGAATGAGAAATTATATGTTCA	GAAGGTCGCTGGAATTCTCTTG	62.458	TGAACATATAATTTCTCATTCATCCCG	63.203	150
Aradu.A04_44933	ATTATTATTATTATTATTATTATT	ATT(3*8)	11549305	24	GAAGGTCGCTGGAATTCTCTTGCCCGCTCTGCCGGTATGTCCTTTTTTTTTCTTTTTTTGAAAAAAAAAAA[ATTATTATTATTATTATTATTATT]ATACGTTTTTCTTATAAATATATAAGAACGGGATGAATGAGAAATTATATGTTCA	GAAGGTCGCTGGAATTCTCTTG	62.458	TGAACATATAATTTCTCATTCATCCCG	63.203	150
Aradu.A04_44936	AAATAAATAAATAAATAAAT	AAAT(4*5)	11552116	20	TTTCTATCACGCCTTGTTGGATTTAGTACGGACACACACAGATTCAAAAATATCA[AAATAAATAAATAAATAAAT]TTGGTCCACACCTTTAACCTAATCCGCATGA	TTTCTATCACGCCTTGTTGGATTT	63.03	TCATGCGGATTAGGTTAAAGGTGT	62.935	106
Aradu.A04_44937	TTCTTCTTCTTCTTC	TTC(3*5)	11552984	15	GCTTCGTCGTTCTCCTCTACTCACGTTTTCTTTCTTGTTCTTCTTCTCCTTCTCTACTCGCGTTCTTTATTATGGATTTGGATTGACTTCAACCTAACTAGTTTCGTCG[TTCTTCTTCTTCTTC]GTTTTCTTCTTCGATCTGGATTTCTGAATTGAA	GCTTCGTCGTTCTCCTCTACTCAC	62.939	TTCAATTCAGAAATCCAGATCGAAG	62.801	157
Aradu.A04_44941	ATAATAATAATAATA	ATA(3*5)	11563737	15	ACGAAAAAGGAAAAGTGGAGGAAGCAGGTGATGATCATGATAATCATGACGATG[ATAATAATAATAATA]GAGGAAGAAGATGAGAAAAGAAAAAAAAAAGAGGAGAACAAAAATGAAAACAAAAACAAGAATATGAACAGAACATGCA	ACGAAAAAGGAAAAGTGGAGGAAG	63.082	TGCATGTTCTGTTCATATTCTTGTTTTT	63.066	148
Aradu.A04_44942	ATATATATATAT	AT(2*6)	11564268	12	TGGGTTTCGGAAAATTCAAAGATAATGGTGTGGCATCTTTGAAACAA[ATATATATATAT]ACATATATATCCTTTGTTTCTGTGTTATTTTATGAACTATGAAGAATTTGGTATCCCAGCCATCAATTCCAGTGCACAAGCTAG	TGGGTTTCGGAAAATTCAAAGATA	62.802	CTAGCTTGTGCACTGGAATTGATG	63.176	143
Aradu.A04_44944	TATATATATATATATATATATATA	TA(2*12)	11582689	24	CCAATCTGATTTTTACCCAATTTCATTATTCACCAAAGAAAATTTTCATATAGTGATGTGCATAACATTGTTCTT[TATATATATATATATATATATATA]GTTCAAAATATCTTCTAAAATTAATAAAATATAAAAAATTTGTGTGTTTGTCATCACCAAA	CCAATCTGATTTTTACCCAATTTCA	62.237	TTTGGTGATGACAAACACACAAAT	61.423	160
Aradu.A04_44945	TAATAATAATAATAATAATAATAATAATAATAATAA	TAA(3*12)	11607243	36	AAAATTCCTACCACCAATTTTCATTAATTTTTTATTCAATATACATACACATTATT[TAATAATAATAATAATAATAATAATAATAATAATAA]TGAACTGGTTTGGTTTGTAATTTTAATTT	AAAATTCCTACCACCAATTTTCATT	60.212	AAATTAAAATTACAAACCAAACCAGTTC	60.179	121
Aradu.A04_44948	TTATTTTATTTTATTTTATT	TTATT(5*4)	11608730	20	AATTTTTCATCCCATTTCACCTCTGTTCGTAACATAAATTTATTATTATTTTTGTCTAAAAAATATAAAAAATATAGTACAATATTATTATATAATTAATAATAATAA[TTATTTTATTTTATTTTATT]TTTGGACGAGAGACTATTATGTCTAACAAA	AATTTTTCATCCCATTTCACCTCT	61.197	TTTGTTAGACATAATAGTCTCTCGTCCA	60.735	158
Aradu.A04_44949	ATATATATATATATAT	AT(2*8)	11612913	16	CCGACAAATTCGCAATCTACAATATAGCAGAATCTCATCCATAATAACTAATTTATAATTGAATTAATTAAAAGAGA[ATATATATATATATAT]AATTTTTCATGAAAAGCGTTATGGAACAGCAATT	CCGACAAATTCGCAATCTACAATA	62.258	AATTGCTGTTCCATAACGCTTTTC	62.667	127
Aradu.A04_44950	AGAGAGAGAGAGAG	AG(2*7)	11613685	14	TTTGAGTATACAAATGAGCAGTGGATATTATTATTATTTAGAGAAAATTAAAATTGTCTGAAATTGGAAA[AGAGAGAGAGAGAG]ACAGAGAGATAAGTCCAATAATACAGTGGATATTTGTACATTGGAGAGCAGTCA	TTTGAGTATACAAATGAGCAGTGGA	60.069	TGACTGCTCTCCAATGTACAAATATC	60.746	138
Aradu.A04_44951	GAGAGAGAGAGAGAGAGAGAGAGAGAGAGAGAGAGAGAGAGA	GA(2*21)	11614911	42	GTTTGGTTCTCCCTCCTCCTATGTCAAGAGAGGAAT[GAGAGAGAGAGAGAGAGAGAGAGAGAGAGAGAGAGAGAGAGA]ATATGAGAGAGGTTATGGTTACGGTAAGGTTATAGGGAAATGAGGGGAATGAAGAGGCTTATAAGGA	GTTTGGTTCTCCCTCCTCCTATGT	62.974	TCCTTATAAGCCTCTTCATTCCCC	62.878	145
Aradu.A04_44951	GAGAGAGAGAGAGAGAGAGAGAGAGAGAGAGAGAGAGAGAGA	GA(2*21)	11614911	42	GTTTGGTTCTCCCTCCTCCTATGTCAAGAGAGGAAT[GAGAGAGAGAGAGAGAGAGAGAGAGAGAGAGAGAGAGAGAGA]ATATGAGAGAGGTTATGGTTACGGTAAGGTTATAGGGAAATGAGGGGAATGAAGAGGCTTATAAGGA	GTTTGGTTCTCCCTCCTCCTATGT	62.974	TCCTTATAAGCCTCTTCATTCCCC	62.878	145
Aradu.A04_44953	TATATATATATATA	TA(2*7)	11624094	14	CCGATTTGATTTTCGTAACATAGCTTACGTAATT[TATATATATATATA]AATATTGGCACTAGTGTGCATTGTGGCAAATAGTTCCAATAAGATGTTGCTCTATTTTTGGGTCATAGG	CCGATTTGATTTTCGTAACATAGCTT	62.684	CCTATGACCCAAAAATAGAGCAACA	62.545	117
Aradu.A04_44954	TTATTATTATTATTATTATTATTATTATTATTATTATTATTATTATTA	TTA(3*16)	11652820	48	CCATGAAGCAAGATGCAAATACACAGAGCAGGTTTGTT[TTATTATTATTATTATTATTATTATTATTATTATTATTATTATTATTA]TTGTTATTATTAATTTATTATTATTATNGCTACCATTTTCTTGGGCTGGATCCTCTGCCTAAAAGAACC	CCATGAAGCAAGATGCAAATACAC	62.861	GGTTCTTTTAGGCAGAGGATCCAG	63.583	155
Aradu.A04_44955	ATATATATATATATATATATATAT	AT(2*12)	11653242	24	GGGGATACAGTGAGAAACCAAAAAAAAAA[ATATATATATATATATATATATAT]GTAGAAATAAATATTGATAAATATTTATTGATTCCAACGGCTATGC	GGGGATACAGTGAGAAACCAAAAA	62.495	GCATAGCCGTTGGAATCAATAAAT	62.37	99
Aradu.A04_44956	AAATAAATAAATAAATAAAT	AAAT(4*5)	11661146	20	ATGCACAGAAATGCAACCTGAAGCCA[AAATAAATAAATAAATAAAT]AAAAATAGAAATGGAAATAAAAGAAAAAAAATCAAAAACTTGATTCATGTTACTCTATATATTAAGAGAAATAGATGAAAAGGCAGTTCAATGATTACC	ATGCACAGAAATGCAACCTGAAG	63.607	GGTAATCATTGAACTGCCTTTTCATC	63.123	145
Aradu.A04_44957	TATATATATATATATA	TA(2*8)	11680466	16	CCTAACATGGATAAAAACTAAACGGCAATAAACAATCAATATCTACCTTTAAATGCAATACAACATATTCAATTTATAG[TATATATATATATATA]ATTAATTAACAATAGAACATTACTTTGGATGACCATCTGAGCA	CCTAACATGGATAAAAACTAAACGGC	62.151	TGCTCAGATGGTCATCCAAAGTAA	63.038	138
Aradu.A04_44958	TCATCATCATCATCATCATCATCATCATCATCATCATCATCATCATCA	TCA(3*16)	11689305	48	CATCCTTATTGTTCTCGTCCTCGTCCTTGTCTATG[TCATCATCATCATCATCATCATCATCATCATCATCATCATCATCATCA]TCTTCATCTTCATATCTTGTACTATTGGTATCTGATAAACCGCTATTTTATGA	CATCCTTATTGTTCTCGTCCTCGT	62.811	TCATAAAATAGCGGTTTATCAGATACCA	62.096	136
Aradu.A04_44960	TATATATATATA	TA(2*6)	11720858	12	TGGTGGTAGAGCTCTGTCTCCTTATATTACATGTTACAGTTCAAATTAAATGCTACAACTCACATGCTATTTACGATACATGACATAAATT[TATATATATATA]CTTACCTGCCCGTGATATAGTCGAAACCTTA	TGGTGGTAGAGCTCTGTCTCCTTAT	61.802	TAAGGTTTCGACTATATCACGGGC	62.546	134
Aradu.A04_44965	TGTGTGTGTGTGTGTG	TG(2*8)	11750437	16	TGAGTGAGTTGTTTCTCTTGGAATTGGTAATGTATTTAGGAGTTGAT[TGTGTGTGTGTGTGTG]TTTTTTTTTTGTTAGAAGTATTTTTATTTTTAAAAACTTTTATGTCTTGCAGGTCGCATTCTTA	TGAGTGAGTTGTTTCTCTTGGAATTG	62.931	TAAGAATGCGACCTGCAAGACATA	63.072	127
Aradu.A04_44966	AGAGAGAGAGAGAGAGAGAGAGAGAGAGAGAGAGAGAGAGAG	AG(2*21)	11754481	42	GGATAGCGACATTTTTCACCCTTTAAAAGAAATTATAAAAGAGAGTGTAAGAGCGAGATGTTC[AGAGAGAGAGAGAGAGAGAGAGAGAGAGAGAGAGAGAGAGAG]CAAAGCAACCAATAGAGTAGATCAGTAGACACCAAATTTTGACCAACTCTCC	GGATAGCGACATTTTTCACCCTTT	63.591	GGAGAGTTGGTCAAAATTTGGTGT	62.598	157
Aradu.A04_44967	TTATTATTATTATTATTATTATTATTATTATTATTATTATTATTATTA	TTA(3*16)	11786421	48	AATGGTAGATTTTCATTTAGGGCAATTAATTAAGTTGTTATGGGAAGAC[TTATTATTATTATTATTATTATTATTATTATTATTATTATTATTATTA]TGAGAATTATATATGAAAAAGAGAACATGGATTTCTATTTTCAGCTTTATTTTGCTAAACGA	AATGGTAGATTTTCATTTAGGGCAA	61.153	TCGTTTAGCAAAATAAAGCTGAAAA	60.58	159
Aradu.A04_44975	TATATATATATATATA	TA(2*8)	12019401	16	TTCTTATTTCTGCTCTGCTTTGCCGATCACACGATGTTCGATACGTGTGTGTTTGCGCTCATGATTTTCTTTTGTTCATTTTTCAGGCTTCTCGATTAATAAATTCTTTTAAT[TATATATATATATATA]TTATAAATCCACCTTTGTTGAGTCGTACC	TTCTTATTTCTGCTCTGCTTTGCC	63.15	GGTACGACTCAACAAAGGTGGATT	62.612	158
Aradu.A04_44982	ATTATTATTATTATT	ATT(3*5)	12080182	15	TTTGTGACTTTCTATTCATACATCGGTACATTTTTTAAATTAAACCAAATAGCTTTTTTGATAAATGGGTTCTTAATTTTC[ATTATTATTATTATT]AATATTATTCGTACTTGCGAGTAATCTCTTCCAATTTTT	TTTGTGACTTTCTATTCATACATCGG	60.604	AAAAATTGGAAGAGATTACTCGCA	60.461	135
Aradu.A04_44987	ATAAAATAAAATAAAATAAAATAAA	ATAAA(5*5)	12103466	25	TTCGCAATAAAATGATCTCGAAAGTTTCAGTTTGTTTTAAAACCGTCCTTTTTACCAAATTTTTTATTTTTATTACAATTTTATCCCTAACAAAAAAATT[ATAAAATAAAATAAAATAAAATAAA]AAAGAAAGGGAACGAAGTGGGGT	TTCGCAATAAAATGATCTCGAAAGTT	63.223	ACCCCACTTCGTTCCCTTTCT	63.291	148
Aradu.A04_44990	CTCTCTCTCTCTCTCTCTCTCTCTCTCTCT	CT(2*15)	12111951	30	AATGAGTAGGAGGACAGGATCCAATTTTGCTCCAAACGCAACAACGCAACTTCGTTA[CTCTCTCTCTCTCTCTCTCTCTCTCTCTCT]GCAAAACACAAACACCAACACCAACGCCCAATATTCTCTTCCTCTC	AATGAGTAGGAGGACAGGATCCAA	62.353	GAGAGGAAGAGAATATTGGGCGTT	63.093	133
Aradu.A04_45000	TATTATTATTATTAT	TAT(3*5)	12145934	15	AATTACTACAACCGGTGCAATTATCATATTATTATCATA[TATTATTATTATTAT]TAGAGTAAATTACCAATTATGCCCCCGAATTTGTAAAACATCACCTT	AATTACTACAACCGGTGCAATTATCA	61.853	AAGGTGATGTTTTACAAATTCGGG	62.329	101
Aradu.A04_45001	AGAGAGAGAGAG	AG(2*6)	12146103	12	CCTTTATTAGTTGGAGAAAAATCCAGTTTTAGTATATTAAGTAGATATGTAATGTATCACAAAAATATAATATGCTTATAACAAAAAAATAACTAATACGACGAGAGAGGA[AGAGAGAGAGAG]CATGTGAGGTGGGAAAACACAGGGTGGGAAAGAAATA	CCTTTATTAGTTGGAGAAAAATCCAGTT	61.399	TATTTCTTTCCCACCCTGTGTTTT	62.013	160
Aradu.A04_45003	AAATAAATAAATAAATAAAT	AAAT(4*5)	12174634	20	TTTGTCGGTTATATGCTCCACCTTGAGTATTGAATTCTTTCTTTCA[AAATAAATAAATAAATAAAT]AAGATACTTGTAAACAAGCTGGGCTATAAGATTTAAGCAACA	TTTGTCGGTTATATGCTCCACCTT	62.935	TGTTGCTTAAATCTTATAGCCCAGC	61.943	108
Aradu.A04_45004	TATATATATATATATATATA	TA(2*10)	12179905	20	TCGACCATGTCTATGTTATGTAAACGAATTCC[TATATATATATATATATATA]TGAACCACCAAAGTATGCATGCATCATTGACAACAAACAAACAAAAATGGC	TCGACCATGTCTATGTTATGTAAACGA	62.783	GCCATTTTTGTTTGTTTGTTGTCA	63.068	103
Aradu.A04_45005	TATATATATATA	TA(2*6)	12182536	12	TCAGACGGTCCGTTTTCATTTATTATATAGTATTTTTGAATTAGGTTAAACAACTCGGTTGGTCCGAGTTGTGTG[TATATATATATA]CACTAGTGAAGGTGTGCGAACCGTAGATAGCCGACCAAATCTAAGTTTCTTCA	TCAGACGGTCCGTTTTCATTTATT	62.922	TGAAGAAACTTAGATTTGGTCGGC	62.826	140
Aradu.A04_45008	ATAATAATAATAATA	ATA(3*5)	12202928	15	AAGAAATTAGGTGATGAATAAGGGACACTAATAAGTATCATTTATCCTAAATATTAAGCAAAATAGTACATATATATTTTTATAAAATAAATAAATCATAGATCATAGGT[ATAATAATAATAATA]CTTAATTAGAAGAGGAGCCGATTGGTATAATTT	AAGAAATTAGGTGATGAATAAGGGACA	61.463	AAATTATACCAATCGGCTCCTCTTC	61.984	158
Aradu.A04_45011	TATATATATATA	TA(2*6)	12230789	12	TTGTACTCGATTTATTATGGGGAAAAAAAAAATCAATGTGTGTATATTTACATATAAGTAAAAGGATAATAAAATATTACTGTTCTAGACCTAAAATTCGAAATAATGTCTTATTTTTATCTTTAAAGTT[TATATATATATA]TGTGTGTGAAATATTATGCTGCATTGGAA	TTGTACTCGATTTATTATGGGGAAAAA	61.973	TTCCAATGCAGCATAATATTTCACA	62.576	171
Aradu.A04_45012	AATAATAATAATAATAATAATAATAATAATAATAATAATAATAATAAT	AAT(3*16)	12231735	48	CACACGTTATGGATGACAAATTCATATTGATATCA[AATAATAATAATAATAATAATAATAATAATAATAATAATAATAATAAT]AAACGAGACACACATTATATTCTAAAAAAGCAAAACGTTTACAAAGGATT	CACACGTTATGGATGACAAATTCA	61.868	AATCCTTTGTAAACGTTTTGCTTTTT	61.561	133
Aradu.A04_45013	ATTATTATTATTATTATTATTATTATTATTATTATTATTATTATTATTATTATTATTATTATT	ATT(3*21)	12240179	63	TCATTTGTAAAATACGTTTTGCCTTTTTAGAATATAATGTGTGTGTCATCAA[ATTATTATTATTATTATTATTATTATTATTATTATTATTATTATTATTATTATTATTATTATT]ATCAATATGAATTTGTCATCCTTAACGTGTG	TCATTTGTAAAATACGTTTTGCCTTT	61.178	CACACGTTAAGGATGACAAATTCA	61.135	146
Aradu.A04_45017	TATATATATATA	TA(2*6)	12319471	12	GGTCGGACCAAGGAGTAGTACAATAGCAAAAGTTTATTCAAACCTTAATTTATTGATTTATGGAACTTGTTTACAAAGAGAGTGAT[TATATATATATA]AATATAAAAGAAAGGCGAGGTATAGTGAAA	GGTCGGACCAAGGAGTAGTACAAT	61.785	TTTCACTATACCTCGCCTTTCTTTT	60.791	128
Aradu.A04_45018	ATATATATATAT	AT(2*6)	12321379	12	AACAAAGATGAGTTGTTATCTTACCCACTATTATATTAAATTAATTAAAAATATTATTTATACAATAAAATTAATTATTATGTATTTACGTAAAA[ATATATATATAT]AATTTAATTTATTTTAAATGTGTATTTTATATTTTAACATATAATTTACTTTTAAAAGTTTATATGTGCATAATAATTTGTTATATTCAAAGGTTTAAGAAATATTACGCAA	AACAAAGATGAGTTGTTATCTTACCCA	60.512	TTGCGTAATATTTCTTAAACCTTTGAAT	60.725	219
Aradu.A04_45019	ATTATTATTATTATT	ATT(3*5)	12322627	15	TGCTTCTCATAGGCAAAAGGAACTATATATCACAAACATGCTATGTTAA[ATTATTATTATTATT]ATAATCTCTTGAATAAAATGATAGTTTATCAGTTGTACCACTAGCTTTTGAATGATCAGTT	TGCTTCTCATAGGCAAAAGGAACT	62.633	AACTGATCATTCAAAAGCTAGTGGTACA	62.512	125
Aradu.A04_45023	AGAGAGAGAGAGAGAGAG	AG(2*9)	12332022	18	GAGGAGTTCACAGTTCACAGCGTAGCTGAGAAAGACAGATAGATAGATAGACATAGAAACCAAATT[AGAGAGAGAGAGAGAGAG]CAGAGAAGTTCACATTTCAGTCATTCTTTTCGCGATTCCGATTCTTACTA	GAGGAGTTCACAGTTCACAGCGTA	62.961	TAGTAAGAATCGGAATCGCGAAAA	63.13	134
Aradu.A04_45028	TCTTCTTCTTCTTCT	TCT(3*5)	12349017	15	CACTGCACCTTCTTTTTCCTCTTCC[TCTTCTTCTTCTTCT]TTTCTTTCGTTTCTTACCTTCTCTTTCTCCTTCTTCAACTGTTACTGCATGTTTTTACTGCACC	CACTGCACCTTCTTTTTCCTCTTC	62.71	GGTGCAGTAAAAACATGCAGTAACA	62.397	104
Aradu.A04_45036	TAATAATAATAATAA	TAA(3*5)	12395428	15	AAAACTCATTGCATATGAATCTCACAACTAATT[TAATAATAATAATAA]AGTATACATAAATTAGAATGAATAAAAATAACAATTTTCTAATTTTCTTTTCTTTCAATGATCACAGACA	AAAACTCATTGCATATGAATCTCACAA	62.105	TGTCTGTGATCATTGAAAGAAAAGAAA	62.356	118
Aradu.A04_45038	ATAATAATAATAATAATAATA	ATA(3*7)	12428965	21	AACAGCCATTAACGTATTTGGTGGACTGCTTCTTAACTTTTTGAGTGTATTACTATAATTTATTATTAAGTCAAAATTAAAATATTAAAATTATTATGAATTATAAATATGTAGTATTTGTTTAGTTTT[ATAATAATAATAATAATAATA]ATTGGTCAATTGTACATTTTTTGTTTTGTAAAATAATTGCTATTTAAAATTTTCAATAAATTATATATTACATATAACGATGTGATTTATTAAAATACAACAATGTGCATCCAATAATTAGGA	AACAGCCATTAACGTATTTGGTGG	63.146	TCCTAATTATTGGATGCACATTGTTG	63.05	273
Aradu.A04_45039	TATATATATATATATATATA	TA(2*10)	12441949	20	TTTTACACTAACATAATTTGTGGGAACAAATATATGAAAG[TATATATATATATATATATA]CCCCATTAAAAAGTTATATTTACTCTCATATTACAAAATTATTTATTAAATTTTAGGTCAAACTATTTTAAAGATTTTGCTAACCTATATTATAAGGGCACATTTTAAAAACACCAT	TTTTACACTAACATAATTTGTGGGAACA	61.008	ATGGTGTTTTTAAAATGTGCCCTT	61.876	177
Aradu.A04_45040	TTATTTTATTTTATTTTATT	TTATT(5*4)	12467626	20	TTCAAAAATCTTCACAAAACATTTTCAAATTTTTTATTTTTATTTTTATTTCGTTTTTATTTTATC[TTATTTTATTTTATTTTATT]ATTTCGAAAATAAATTTTTATATATAATAAAATAAATAATATTTACATCCATATCATCTCCTTCGCTC	TTCAAAAATCTTCACAAAACATTTTCA	62.025	GAGCGAAGGAGATGATATGGATGT	62.805	154
Aradu.A04_45046	CTCTCTCTCTCTCT	CT(2*7)	12519367	14	AAAACCTAAAGGGAGGAGAGAGC[CTCTCTCTCTCTCT]AGAATTCTACATCTAAACCTAAAATTGTGAATAAAAATTGAATGATTCCTCCCTTCCAGCTTCACTCTACAGCCTC	AAAACCTAAAGGGAGGAGAGAGCC	63.442	GAGGCTGTAGAGTGAAGCTGGAAG	63.036	113
Aradu.A04_45050	ATATATATATATATATATATAT	AT(2*11)	12541426	22	GAATTGTTCTTTTGGGTGTATTTCTGAATTTTTTTGTTTGACATTTTAC[ATATATATATATATATATATAT]ACACACACTTCACAATCTGTTGTTTATGTTAAAAAATTACTGATTTGGGTGTATAGTAGTTTCGTTGGTTTAGGATTTAGGGTTT	GAATTGTTCTTTTGGGTGTATTTCTGA	62.654	AAACCCTAAATCCTAAACCAACGAA	62.182	156
Aradu.A04_45052	TTATTATTATTATTATTA	TTA(3*6)	12559204	18	CCTCTCAAGGAACAAGAAAATGGATTTGTTTCTAAAGATTAATCTATTCCACAAGTATATCCAAATTGATTAACTCAAACTCTAATTTTGATTAATG[TTATTATTATTATTATTA]CCTAAGTTGTAGGTTCTTGTTCAGCTCCTTGAACCACTT	CCTCTCAAGGAACAAGAAAATGGA	62.881	AAGTGGTTCAAGGAGCTGAACAAG	63.133	154
Aradu.A04_45056	TATATATATATA	TA(2*6)	12592722	12	ATAATAGCATGCAAGCCACGTTCTTTTCTTTCTTAGTCCCTTAATGACATTAGT[TATATATATATA]CTTGTAAATGAGCCACATTTGGCTTTTCTTTATTTTTTTTCTTAATGGCTTCGGCCAAAAGAAAGAAATAA	ATAATAGCATGCAAGCCACGTTCT	63.178	TTATTTCTTTCTTTTGGCCGAAGC	63.764	137
Aradu.A04_45057	AATAATAATAATAATAATAATAATAATAATAATAATAATAATAATAATAAT	AAT(3*17)	12592800	51	TAATGGCTTCGGCCAAAAGAAAGA[AATAATAATAATAATAATAATAATAATAATAATAATAATAATAATAATAAT]AACTATTAAAATTTATTTAATTATCTTTGTTAAAAAAAATAGATTTTTTAAAAACAAAATTTCAATATAATATGATAACTTATAAATAACTAATTACTTAATTTTCAAAAAAAATCCGAAATGTTATATCCTACCCACC	TAATGGCTTCGGCCAAAAGAA	63.863	GGTGGGTAGGATATAACATTTCGGA	63.189	214
Aradu.A04_45062	GAGAGAGAGAGAGAGAGAGAGAGA	GA(2*12)	12615457	24	CTATGAGAGGCTGAGTGAAATGGGGATGTTTTT[GAGAGAGAGAGAGAGAGAGAGAGA]GTTTTAAAATGAAGGGAGATACGCGACTCCAATTTAAGGTAAAATTACCGTTGGATAAATTCGACGGTAATGCAATGC	CTATGAGAGGCTGAGTGAAATGGG	63.425	GCATTGCATTACCGTCGAATTTAT	63.162	135
Aradu.A04_45063	TCTCTCTCTCTC	TC(2*6)	12616281	12	CTCTTCCCTCATCCTCATCCTTTCCTCCCTTCCACTCTGTTGTTGCCATCCCCT[TCTCTCTCTCTC]TGCTTCCACTGCCATCGTCGCCATCCCTGTATAAATTAG	CTCTTCCCTCATCCTCATCCTTTC	63.675	CTAATTTATACAGGGATGGCGACG	62.839	105
Aradu.A04_45068	AGAGAGAGAGAG	AG(2*6)	12628837	12	GTGATTCTGGTACTTTCTGGGCTCCGGGCGACTTCAAT[AGAGAGAGAGAG]ATATATATATAGAGAGAGAGTTTCGTGAAGGGGAGAGATAGAGGGAAGGTCCCTGAGTGTGCCGCCGGTTCTTTAAGCTACTGCGGCTCTACGGTGCTACGTTGCTACCT	GTGATTCTGGTACTTTCTGGGCTC	62.498	AGGTAGCAACGTAGCACCGTAGAG	63.078	160
Aradu.A04_45071	TATTATTATTATTATTAT	TAT(3*6)	12629911	18	GGATACATCGATGCAGAGGTTAGTTATTATTATTAA[TATTATTATTATTATTAT]TCTTTTTATTATTACATATATAAATATTGATATTATTATGGTTATTGTTAATAAAATTGTTTTTGTACATTTAATTTTTATTGTTATTATGAGTGCATAGTATTAGTGGTTTCATTGTTACTATTATTATTGGTGTCCTCTTTTCTGACA	GGATACATCGATGCAGAGGTTAGT	60.739	TGTCAGAAAAGAGGACACCAATAA	60.035	204
Aradu.A04_45076	AGAGAGAGAGAGAGAGAGAG	AG(2*10)	12651314	20	TTGAGAGTTCAGAGAGTGTATGGACAGAGTTC[AGAGAGAGAGAGAGAGAGAG]ATGAATAAGACTCTCATTGATCACAGTGGAATTCTATCCTTATATACATGTGTTCTTACATAACTAACTTCCATATATAACTAACAGAATTACCAGCTCTGCCAAACT	TTGAGAGTTCAGAGAGTGTATGGACAG	62.326	AGTTTGGCAGAGCTGGTAATTCTG	63.044	160
Aradu.A04_45078	AGAGAGAGAGAG	AG(2*6)	12653080	12	CACAAGGCGTGCCTTACTAGATTTCTTGGAAGAGGGAACTTTGGATTTGGCATGGTGATTCTCTGCGGAGCGAGT[AGAGAGAGAGAG]CTTCAGTGGTGTTTGGAGTTGGTGATCCTTCATTT	CACAAGGCGTGCCTTACTAGATTT	62.862	AAATGAAGGATCACCAACTCCAAA	62.996	122
Aradu.A04_45080	TTCTTCTTCTTCTTCTTC	TTC(3*6)	12678314	18	TCACATGTTGTTTAGATGTTGGGTGTGGGAGCCGTGCTTCCTTG[TTCTTCTTCTTCTTCTTC]TGAGCTCAACCCTGCAATTCGGTAAGCTATTGAC	TCACATGTTGTTTAGATGTTGGGTG	63.059	GTCAATAGCTTACCGAATTGCAGG	63.15	96
Aradu.A04_45083	ATTAATTAATTAATTAATTA	ATTA(4*5)	12732626	20	TCATTCTCCATGTTAGGAAAGGAGTATACAGGTACAGAATTAAATCAAGTCAAAATTTATTG[ATTAATTAATTAATTAATTA]GTACCTTGTTCTTTTTAAAATAATTTGATATTATTAATGATGTAAAGAGAAAAGGTACACATACCAAAGACTAAGCG	TCATTCTCCATGTTAGGAAAGGAG	60.807	CGCTTAGTCTTTGGTATGTGTACCTT	61.091	159
Aradu.A04_45084	TTAATTAATTAATTAATTAA	TTAA(4*5)	12733927	20	CACAAACACTGAAACACACTTACCTTTCATTAGAAAACAACAAAATAAATCTAAAACAAAAATAATTTCTAAAAAAATAATTTAGATATTTACTCAAATTTTTATTAATG[TTAATTAATTAATTAATTAA]TGATGGTAACTGAACCGCAGGAATCTGTA	CACAAACACTGAAACACACTTACCTTT	61.82	TACAGATTCCTGCGGTTCAGTTAC	61.704	159
Aradu.A04_45090	CTCTCTCTCTCT	CT(2*6)	12760410	12	GGATTATCGTCAGTTATAGGAACAAAAAAATAAAGACTCTCTCTCTGAACTGTGTTATTACACAAAAGTAAAGA[CTCTCTCTCTCT]CAATAGTATTATCTCTTTTTTTTTCTTTCTTATTCTTTTTCACCGGAAGAGTTTC	GGATTATCGTCAGTTATAGGAACAAAAA	61.032	GAAACTCTTCCGGTGAAAAAGAAT	61.122	141
Aradu.A04_45091	ATCCGATCCGATCCGATCCG	ATCCG(5*4)	12770200	20	GATACGAGGATATGCGGATACCAACACAAAATCCGCA[ATCCGATCCGATCCGATCCG]AAAGCCTTGTGGATCGGATCTATATCCGTAATTTTCGTATCGGATTCGGATAAATATCGCAGATATGCAGATCAAATCCGATCTATGAACACCCCTAGTC	GATACGAGGATATGCGGATACCAA	63.23	GACTAGGGGTGTTCATAGATCGGA	62.686	157
Aradu.A04_45095	CACCACCACCACCACCAC	CAC(3*6)	12780374	18	ACATCTTTCAGACGATTTTGCCATTAAAAAAAATCCCTCCCCTCACCACTAACCCCTGCATCATCATCAGT[CACCACCACCACCACCAC]CATACCACTCTTCATCCATCAATCTGACTCCA	ACATCTTTCAGACGATTTTGCCAT	63.137	TGGAGTCAGATTGATGGATGAAGA	63.113	121
Aradu.A04_45097	CATCACCATCACCATCACCATCAC	CATCAC(6*4)	12785471	24	AGATCCAGAATATGAAGCGAGTGCCCCATTGACTGCAAAATGTTCATATACTGCTTCTCACTAAGGCCAACATTCACACCAACAA[CATCACCATCACCATCACCATCAC]AATCACCATCACCATCTTCATTCTGATTCTGG	AGATCCAGAATATGAAGCGAGTGC	63.042	CCAGAATCAGAATGAAGATGGTGA	62.564	141
Aradu.A04_45100	TCTCTCTCTCTC	TC(2*6)	12787945	12	AATTAATGCATGCAGAGAAATTAAAAAATTATATATATCATCATCTTTAT[TCTCTCTCTCTC]TTTTTTGTTATAAGATATATTACTAATTTCTATTTGCTTTTATTATCTTCTGCAAACA	AATTAATGCATGCAGAGAAATTAAAAA	60.532	TGTTTGCAGAAGATAATAAAAGCAAA	60.483	120
Aradu.A04_45106	AATAATAATAATAAT	AAT(3*5)	12804679	15	CCCAAACAACGTCAATTTCATTTTAGTAA[AATAATAATAATAAT]ATTTTTAAAAAATATTAAATTGCTAATATTTTAATATTTTAAAAAGTAAAGCTGTTCTCTTTTGGTATTGATTGATG	CCCAAACAACGTCAATTTCATTTT	63.122	CATCAATCAATACCAAAAGAGAACAGC	63.23	121
Aradu.A04_45107	ATTATTATTATTATTATTATTATTATTATTATTATTATTATTATTATTATTATTATTATTATTATTATT	ATT(3*23)	12806897	69	TCATTCTTAACTATCACACCAAGTCAAATTATATTAAATACAAAAATATCAAATGATTTCAAACTGAGTTTTTTTTTAAGAATAATCTCTAATAACTTTATTAAACAAC[ATTATTATTATTATTATTATTATTATTATTATTATTATTATTATTATTATTATTATTATTATTATTATT]AGGGTTAAGTATGATTTTGGTCCCTAACATAGAGGC	TCATTCTTAACTATCACACCAAGTCAAA	61.369	GCCTCTATGTTAGGGACCAAAATC	61.327	214
Aradu.A04_45108	TATATATATATA	TA(2*6)	12833151	12	TGATTCGAATTACTAGGTTAGGTTGTGACATTAGATAATTTGAAACATATAGATTCGAAT[TATATATATATA]GTGCGAGCCAGGGCTATATATATAAGGTGTGAACTCATGTTTCTCTCAACAAAGAGGGGAGATG	TGATTCGAATTACTAGGTTAGGTTGTGA	62.322	CATCTCCCCTCTTTGTTGAGAGAA	63.085	136
Aradu.A04_45109	TATATATATATA	TA(2*6)	12840168	12	AAGCCCCATTACCAATTTACCATTCCTACTTATCACGAAAGATTACTTAAAAGAGTTCAAATCCGAGATT[TATATATATATA]GAGGGTTTATTTGTCAATTTAATTTTAACCTAACATAAATGCAAACTGTACACAATCTTCTGG	AAGCCCCATTACCAATTTACCATT	62.721	CCAGAAGATTGTGTACAGTTTGCATT	62.671	145
Aradu.A04_45114	ATATAATATAATATAATATAATATAATATA	ATATA(5*6)	12923785	30	AAATGGAACATGTGAAAGTCTTCCTATATTATAATACACATTATAATTTATACATATTAAGTTACTAACATGTAATTTTTTTTAGTGTCTAATATACTAAATATATTTAATCCAT[ATATAATATAATATAATATAATATAATATA]ATTAATAATAATAAACTAATAGTACTAATTTTTTTTAAAAAAAATAGGGTGTCCAAGGCTACCTTAGGCTCCCATAAATTTG	AAATGGAACATGTGAAAGTCTTCCT	61.406	CAAATTTATGGGAGCCTAAGGTAGC	62.384	227
Aradu.A04_45115	TATATATATATATATA	TA(2*8)	12923950	16	CTCCCATAAATTTGTCGCTGGTTAACATAGGGCTATAATATGTAGAGAGGTCTAACTAATGATGTTC[TATATATATATATATA]TTGTAATTTTTTATTTGTTTTTCGATAAAATTTCATTTTCTGTATAAATTTCCTATTTTATTCTTCTTGTTTATAAAATGTTACAATCTGTAGTAGTTTATGATTCGATTACTTGTGTTCATAAACTGTTACAAACGG	CTCCCATAAATTTGTCGCTGGTTA	63.322	CCGTTTGTAACAGTTTATGAACACAAGT	62.623	221
Aradu.A04_45119	TATTATTATTATTAT	TAT(3*5)	12949419	15	AATTTGAAAGGGCAGCAATAACAAGCCAATAAATTACTTTTTCTATTTTTCCCTCTTTTTTTAATTAGAAAACAAAACATCATTCCA[TATTATTATTATTAT]TACAACTTAGAAAATAATAAGTAGCCTTTGGTCTTCCATTATCATCTC	AATTTGAAAGGGCAGCAATAACAA	62.945	GAGATGATAATGGAAGACCAAAGGC	63.297	150
Aradu.A04_45124	AAGAAGAAGAAGAAG	AAG(3*5)	13086353	15	CCATCAATGGTAATGCAAAAACAAAAAGCTTATGCTTTTACCACACCAAACTTAGAATATTGCTCGCCCTTGAGCAAGAGAAGAAAGAA[AAGAAGAAGAAGAAG]AGAAAATATGGAGGAGAGTGAGGGGGTGGTGTATTCGGCCATGGTATAGAA	CCATCAATGGTAATGCAAAAACAA	62.846	TTCTATACCATGGCCGAATACACC	63.13	155
Aradu.A04_45128	TATTTTATTTTATTTTATTTTATTT	TATTT(5*5)	13204475	25	GGTTGGTCTCTTGTAGTCTACTGCCTGTTAATCATTTAGCAGAAAAATTAGATCCTTGGAGAGAGAGATAATAAATTCTCAC[TATTTTATTTTATTTTATTTTATTT]CGAAAAAGAAGAAGAAACTAGCCTCCTCGACCACTT	GGTTGGTCTCTTGTAGTCTACTGCCT	62.451	AAGTGGTCGAGGAGGCTAGTTTCT	63.009	143
Aradu.A04_45132	AGAGAGAGAGAGAG	AG(2*7)	13217191	14	GTTTTCCCTTAGGAGCCATGATCTTGATGAATCTTGGCTTAGTGATCACGGAAAAGCACACCAAACTTAGAGGTTTGCTTGTCCTCAAGCAAAAGAAAGGAGAGA[AGAGAGAGAGAGAG]GAAGAGTAAATTCGAATGGTATGGGGA	GTTTTCCCTTAGGAGCCATGATCT	62.986	TCCCCATACCATTCGAATTTACTC	62.3	146
Aradu.A04_45135	CTCTCTCTCTCTCT	CT(2*7)	13225998	14	ATTCTCTCCTTCCTCCACTCAC[CTCTCTCTCTCTCT]CCTTCCCTCTGTCTCCCCGCTCACCGCCGTCCCAACGCCGGCAGCATTCTCCGCCACCCAGTCCTCGCCGCGACCACCACTGCTCACGGTCTCTCACCCTCTCTCATT	ATTCTCTCCTTCCTCCACTCACC	62.2	AATGAGAGAGGGTGAGAGACCGT	62.765	144
Aradu.A04_45137	ATGATGATGATGATGATG	ATG(3*6)	13254121	18	TCCATACAACTTCTTTGCATTTAGGATATTAATATAAATTTTGAACTCTTTCAGTTTGTTAACATTTTTTATCCAAATTTTTATAATAATAAT[ATGATGATGATGATGATG]ATTACACTATGAAAGTTTTAAAATAACGACCGATTTCAGTGACC	TCCATACAACTTCTTTGCATTTAGGA	62.186	GGTCACTGAAATCGGTCGTTATTT	62.523	155
