# Supplementary material for: Genome-Wide Discovery of Microsatellite Markers from Diploid Progenitor Species, Arachis duranensis and A. ipaensis, and Their Application in Cultivated Peanut (A. hypogaea)
Source: Front Plant Sci. 2017 Jul 18;8:1209. doi: 10.3389/fpls.2017.01209 (PMC5513918; doi:10.3389/fpls.2017.01209)
Supplement: Supplementary file 4 [file Table_4.XLSX]

## Sheet: Table S4
Supplementary Table S4 Candidate disease resistance related genes for QTLs qF2TSWV5 and qF2LS6
Gene name	Location			Function annotation	Nearest SSR marker
	start	end	strand
Aradu.46B2P	3766519	3768442	-	Pentatricopeptide (PPR) repeat-containing protein	Aradu.A04_43428
Aradu.5YY4W	4144207	4146142	+	Serine/threonine-protein phosphatase 7 long form homolog	Aradu.A04_43497
Aradu.IJ0H9	4323172	4330715	+	Probable LRR receptor-like serine/threonine-protein kinase	Aradu.A04_43546
Aradu.8Z92W	4335865	4337076	-	Pentatricopeptide repeat (PPR-like) superfamily protein	Aradu.A04_43550
Aradu.RN59F	4406515	4408795	-	serine/threonine-protein phosphatase 7 long form homolog	Aradu.A04_43558
Aradu.VSA8A	4841816	4843992	-	WRKY family transcription factor	Aradu.A04_43654
Aradu.U84CT	4933312	4935690	+	Pentatricopeptide repeat (PPR) superfamily protein	Aradu.A04_43666
Aradu.M9FCM	5024035	5025626	-	Serine/threonine-protein phosphatase 7 long form homolog	Aradu.A04_43682
Aradu.HY69I	5103174	5104602	-	Pentatricopeptide repeat (PPR-like) superfamily protein	Aradu.A04_43698
Aradu.TND5C	5205553	5218052	+	Disease resistance-responsive (dirigent-like protein) family protein	Aradu.A04_43717
Aradu.2Z73U	5218062	5224315	+	Disease resistance-responsive (dirigent-like protein) family protein	Aradu.A04_43717
Aradu.XCN48	5224319	5224722	+	Disease resistance-responsive (dirigent-like protein) family protein	Aradu.A04_43717
Aradu.C4MV9	5227893	5231550	-	Disease resistance-responsive (dirigent-like protein) family protein	Aradu.A04_43718
Aradu.5BK9D	5431058	5433961	-	Serine/threonine-protein phosphatase 7 long form homolog	Aradu.A04_43761
Aradu.U97E0	5666851	5668751	+	Serine/threonine-protein phosphatase 7 long form homolog	Aradu.A04_43800
Aradu.0BL9G	5717073	5718146	-	Serine/threonine-protein phosphatase 7 long form homolog	Aradu.A04_43817
Aradu.LVF07	6170862	6174543	+	Pentatricopeptide repeat (PPR) superfamily protein	Aradu.A04_43898
Aradu.U7PY3	6265149	6268280	-	Cytochrome P450 superfamily protein	Aradu.A04_43917
Aradu.NBF28	6369914	6370604	-	Serine/threonine-protein phosphatase 7 long form homolog	Aradu.A04_43972
Aradu.D6ELN	6783428	6785686	-	Pentatricopeptide repeat (PPR) superfamily protein	Aradu.A04_44072
Aradu.8PS80	6796428	6799822	-	Pentatricopeptide repeat (PPR) superfamily protein	Aradu.A04_44072
Aradu.JGH8M	6818191	6818883	-	Pentatricopeptide repeat (PPR) superfamily protein	Aradu.A04_44080
Aradu.90B63	7060954	7062936	+	pentatricopeptide (PPR) repeat-containing protein	Aradu.A04_44122
Aradu.8KU00	7211789	7213287	+	LRR and NB-ARC domain disease resistance protein	Aradu.A04_44153
Aradu.AU05P	7213400	7214721	+	LRR and NB-ARC domain disease resistance protein	Aradu.A04_44153
Aradu.V66GY	7399554	7401134	+	Pentatricopeptide repeat (PPR) superfamily protein	Aradu.A04_44193
Aradu.9TH25	7472721	7474749	-	Pentatricopeptide (PPR) repeat protein	Aradu.A04_44199
Aradu.RT4IP	7640090	7642731	+	Pentatricopeptide (PPR) repeat-containing protein	Aradu.A04_44241
Aradu.6P84U	7812143	7814370	+	Serine/threonine-protein phosphatase 7 long form homolog	Aradu.A04_44280
Aradu.P1M3A	7819273	7823491	-	Pentatricopeptide repeat (PPR) superfamily protein	Aradu.A04_44280
Aradu.XM8V9	7899214	7904731	+	Pentatricopeptide repeat (PPR-like) superfamily protein	Aradu.A04_44294
Aradu.671CI	8048665	8055502	+	Receptor-like protein kinase 2	Aradu.A04_44323
Aradu.8IX5C	8229613	8235151	+	Peroxidase 2	Aradu.A04_44360
Aradu.7ZK0R	8360526	8364217	+	Peroxidase superfamily protein	Aradu.A04_44372
Aradu.PL2CZ	8395565	8408224	+	Peroxidase 2	Aradu.A04_44375
Aradu.UFI55	8418516	8424739	+	Peroxidase 2	Aradu.A04_44377
Aradu.AYI97	8538822	8542068	+	Peroxidase 2	Aradu.A04_44405
Aradu.XEA0F	8792601	8795193	-	Peroxidase 2	Aradu.A04_44432
Aradu.DCM6W	8830711	8833777	-	Peroxidase 2	Aradu.A04_44448
Aradu.NUX4Y	8833787	8840556	-	Peroxidase 2	Aradu.A04_44448
Aradu.IF1FB	8877748	8878792	-	LRR receptor-like kinase	Aradu.A04_44454
Aradu.QYX6Q	9316643	9319386	-	Pentatricopeptide repeat (PPR-like) superfamily protein	Aradu.A04_44554
Aradu.SE2EU	9877895	9881826	-	Cytochrome P450 superfamily protein	Aradu.A04_44629
Aradu.IL9UG	10139885	10146549	-	Cytochrome P450	Aradu.A04_44675
Aradu.Z5HS0	11035265	11036296	+	Serine/threonine-protein phosphatase 7	Aradu.A04_44835
Aradu.NR6Q3	12343434	12344547	+	Serine/threonine-protein phosphatase 7 long form homolog	Aradu.A04_45028
Aradu.V8B24	12435302	12440524	-	Probable WRKY transcription factor 3-like	Aradu.A04_45039
Aradu.L6SL0	12630307	12632487	+	Serine/threonine-protein phosphatase 7 long form homolog	Aradu.A04_45071
Aradu.K71EN	13242271	13243643	-	WRKY family transcription factor family protein	Aradu.A04_45137
